# Supplementary material for: Integratively Genomic Analysis Reveals the Prognostic and Immunological Characteristics of Pyroptosis and Ferroptosis in Pancreatic Cancer for Precision Immunotherapy
Source: Front Cell Dev Biol. 2022 Feb 15;10:826879. doi: 10.3389/fcell.2022.826879 (PMC8885993; doi:10.3389/fcell.2022.826879)
Supplement: Supplementary file 1 [file Table2.XLSX]

## Sheet: ferroptosis
Table S2. The gene sets of ferroptosis
Gene	Description	Reference
ABCC1	ATP Binding Cassette Subfamily C Member 1	[2]
ACACA	Acetyl-CoA Carboxylase Alpha	[2]
ACO1	Aconitase 1	[2]
ACSF2	acyl-CoA synthetase family member 2	[2]
ACSL1	Acyl-CoA Synthetase Long Chain Family Member 1	[1]
ACSL3	Acyl-CoA Synthetase Long Chain Family Member 3	[2]
ACSL4	acyl-CoA synthetase long-chain family member 4	[1-4]
ACSL5	acyl-CoA synthetase long-chain family member 5	[5]
ACSL6	acyl-CoA synthetase long-chain family member 6	[5]
AKR1C1	aldo-keto reductase family 1 member C1	[1, 2]
AKR1C2	aldo-keto reductase family 1 member C2	[1]
AKR1C3	aldo-keto reductase family 1 member C3	[1]
ALOX12	arachidonate 12-lipoxygenase	[1]
ALOX15	arachidonate 15-lipoxygenase	[1]
ALOX15B	Arachidonate 15-Lipoxygenase Type B	[1]
ANO6	Anoctamin 6	[5]
ATF4	Activating Transcription Factor 4	[5]
ATG5	Autophagy Related 5	[5]
ATG7	Autophagy Related 7	[5]
ATP5G3	ATP synthase membrane subunit c locus 3	[1]
AURKA	Aurora Kinase A	[5]
BAP1	BRCA1 Associated Protein 1	[2]
BECN1	Beclin 1	[5]
CBS	cystathion ine beta synthase	[2]
CD44	CD44 molecule	[1]
CDKN1A	Cyclin Dependent Kinase Inhibitor 1A	[2]
CDKN2A	Cyclin Dependent Kinase Inhibitor 2A	[2]
CFTR	CF Transmembrane Conductance Regulator	[5]
CHAC1	ChaC glutathione- specific gamma-glutamyl cyclotransferase 1	[1]
CISD1	CDGSH iron sulfur domain 1	[1, 2]
CP	Ceruloplasmin	[5]
CRYAB	heat shock protein beta 5	[5]
CS	citrate synthase	[1]
CYBB	Cytochrome B-245 Beta Chain	[5]
DPP4	dipeptidyl-dippeptidase-4	[1]
EGLN1	Egl-9 Family Hypoxia Inducible Factor 1	[5]
ELAVL1	ELAV Like RNA Binding Protein 1	[5]
EMC2	ER membrane protein complex subunit 2	[6]
EPAS1	Endothelial PAS Domain Protein 1	[5]
FADS2	fatty acid desaturase 2/acyl-CoA 6-desaturase	[2]
FANCD2	Fanconi anemia comple mentation group D2	[1, 2]
FDFT1	farnesyl-diphosphate farnesyltransferase 1	[6]
FH	Fumarate Hydratase	[5]
FTH1	ferritin heavy chain 1	[2]
FTL	Ferritin Light Chain	[5]
G3BP1	G3BP Stress Granule Assembly Factor 1	[5]
G6PD	glucose-6-phosphate dehydrogenas e	[2]
GCLC	glutamate-cysteine ligase catalytic subunit	[1, 2]
GCLM	glutamate-cysteine ligase modifier subunit	[1]
GLS2	glutaminase 2	[1, 2]
GOT1	glutamic-oxa loacetic transaminase 1	[2]
GPX4	glutathio ne peroxidase 4	[1, 2]
GSS	glutathione synthetase	[1]
HELLS	Helicase, Lymphoid Specific	[5]
HILPDA	Hypoxia Inducible Lipid Droplet Associated	[5]
HMGB1	High Mobility Group Box 1	[5]
HMGCR	3-hydroxy-3- methylglutaryl-CoA reductase	[1, 2]
HMOX1	heme oxygenase 1	[2]
HSBP1	heat-shock 27-k Da protein 1	[2]
HSPA5	Heat Shock Protein Family A (Hsp70) Member 5	[5]
HSPB1	heat shock protein beta 1	[1]
IREB2	iron response element-binding protein 2	[2]
ITGA6	Integrin Subunit Alpha 6	[5]
KEAP1	kelch-like ECH- associated protein 1	[2]
LAMP2	Lysosomal Associated Membrane Protein 2	[5]
LINC00472	Long Intergenic Non-Protein Coding RNA 472	[5]
LOX	Lysyl Oxidase	[2]
LPCAT3	lysophosp hatidylcholine acyltransferase 3	[1]
MAP1LC3A	Microtubule Associated Protein 1 Light Chain 3 Alpha	[5]
MAP1LC3B	Microtubule Associated Protein 1 Light Chain 3 Beta	[5]
MAP1LC3C	Microtubule Associated Protein 1 Light Chain 3 Gamma	[5]
MAP3K5	Mitogen-Activated Protein Kinase Kinase Kinase 5	[5]
MAPK1	Mitogen-Activated Protein Kinase 1	[5]
MDM2	MDM2 Proto-Oncogene	[4]
MIF	Macrophage Migration Inhibitory Factor	[5]
MT1G	metallothionein-1G	[1]
MUC1	Mucin 1, Cell Surface Associated	[5]
MYC	MYC Proto-Oncogene, BHLH Transcription Factor	[5]
NCOA4	nuclear receptor coactiva tor 4	[1, 2]
NFE2L2	nuclear factor, erythroid 2 like 2	[1]
NFS1	cysteine desulfurase	[2]
NQO1	quinone oxidoreductas e-1	[2]
OTUB1	OTU Deubiquitinase, Ubiquitin Aldehyde Binding 1	[2]
PCBP1	Poly(RC) Binding Protein 1	[5]
PCBP2	Poly(RC) Binding Protein 2	[5]
PEBP1	phosphatidy lethanolamine-binding protein 1	[2]
PGD	phosphoglycerate dehydrogenas e	[2]
PHKG2	phospho rylase kinase ,g2	[6]
PRKAA1	Protein Kinase AMP-Activated Catalytic Subunit Alpha 1	[2]
PRKAA2	Protein Kinase AMP-Activated Catalytic Subunit Alpha 2	[5]
PRNP	Prion Protein	[5]
PTGS2	prostagla ndin-endoperoxide synthase 2	[1, 2]
RB1	RB Transcriptional Corepressor 1	[5]
RPL8	ribosomal protein L8	[1]
SAT1	spermidine/spermine N1-acetyltra nsferase 1	[1, 2]
SAT2	Spermidine/Spermine N1-Acetyltransferase Family Member 2	[5]
SLC11A2	Solute Carrier Family 11 Member 2	[5]
SLC1A5	solute carrier family 1 member 5	[2]
SLC39A14	Solute Carrier Family 39 Member 14	[5]
SLC39A8	Solute Carrier Family 39 Member 8	[5]
SLC3A2	Solute Carrier Family 3 Member 2	[2]
SLC40A1	Solute Carrier Family 40 Member 1	[5]
SLC7A11	solute carrier family 7 member 11	[1, 2]
SOCS1	Suppressor Of Cytokine Signaling 1	[2]
SQLE	squalene monooxygenase	[2]
STEAP3	six-transm embrane epithelial antigen of prostate 3	[2]
TF	Transferrin	[2]
TFRC	transferrin receptor	[1, 2]
TP53	tumor protein 53	[1]
TP63	Tumor Protein P63	[2]
VDAC2	Voltage Dependent Anion Channel 2	[2]
VDAC3	Voltage Dependent Anion Channel 3	[2]
ZEB1	zinc finger E-box-binding homeobox 1	[2]
		Reference
		[1]	Stockwell, B.R., et al., Ferroptosis: A Regulated Cell Death Nexus Linking Metabolism, Redox Biology, and Disease. Cell, 2017. 171(2): p. 273-285.
		[2]	Hassannia, B., P. Vandenabeele, and T. Vanden Berghe, Targeting Ferroptosis to Iron Out Cancer. Cancer Cell, 2019. 35(6): p. 830-849.
		[3]	Bersuker, K., et al., The CoQ oxidoreductase FSP1 acts parallel to GPX4 to inhibit ferroptosis. Nature, 2019. 575(7784): p. 688-692.
		[4]	Doll, S., et al., FSP1 is a glutathione-independent ferroptosis suppressor. Nature, 2019. 575(7784): p. 693-698.
		[5]	Liu, Y., et al., Development and Validation of a Combined Ferroptosis and Immune Prognostic Classifier for Hepatocellular Carcinoma. Front Cell Dev Biol, 2020. 8: p. 596679.
		[6]	Liang, J.Y., et al., A Novel Ferroptosis-related Gene Signature for Overall Survival Prediction in Patients with Hepatocellular Carcinoma. Int J Biol Sci, 2020. 16(13): p. 2430-2441.
