# Supplementary material for: Integratively Genomic Analysis Reveals the Prognostic and Immunological Characteristics of Pyroptosis and Ferroptosis in Pancreatic Cancer for Precision Immunotherapy
Source: Front Cell Dev Biol. 2022 Feb 15;10:826879. doi: 10.3389/fcell.2022.826879 (PMC8885993; doi:10.3389/fcell.2022.826879)
Supplement: Supplementary file 2 [file Table3.XLSX]

## Sheet: sup-limma
Table S3. The 6164 DEGs identified across four cell death subtypes.
Pyroptosis-vs-Quiescent	logFC	AveExpr	t	P.Value	adj.P.Val	B	regulated		Pyroptosis-vs-Mixed	logFC	AveExpr	t	P.Value	adj.P.Val	B	regulated		Pyroptosis-vs-Ferroptosis	logFC	AveExpr	t	P.Value	adj.P.Val	B	regulated		Quiescent-vs-Ferroptosis	logFC	AveExpr	t	P.Value	adj.P.Val	B	regulated		Quiescent-vs-Mixed	logFC	AveExpr	t	P.Value	adj.P.Val	B	regulated		Mixed-vs-Ferroptosis	logFC	AveExpr	t	P.Value
DOCK11	2.24913	2.91958	11.4951	1.06e-18	2.01e-14	32.0679	Up-Regulated		NKAIN2	1.57948	-2.44832	5.27446	8.59e-07	0.000121571	5.54417	Up-Regulated		CCR2	2.79209	1.27911	14.0928	5.86e-23	8.68e-19	41.7545	Up-Regulated		KIAA1324	2.33645	4.1916	5.69998	1.77e-07	8.49e-06	7.032	Up-Regulated		C2CD4B	1.27398	3.61597	4.23448	5.06e-05	0.000120361	1.45417	Up-Regulated		CSF2RB	1.7049	3.17283	11.0212	9.07e-19
TNFRSF1B	1.83666	5.50497	11.1223	5.48e-18	5.23e-14	30.4643	Up-Regulated		RASA4B	1.48281	-3.86564	5.09242	2.02e-06	0.000196372	4.75766	Up-Regulated		RGL1	1.61472	3.9073	13.9805	9.13e-23	8.68e-19	41.3217	Up-Regulated		KCNK3	2.41322	1.90385	5.67088	2e-07	8.89e-06	6.91573	Up-Regulated		SPACA3	1.57071	-1.48095	4.16881	7.21e-05	0.000166783	1.19497	Up-Regulated		PTPRC	1.98179	3.69764	10.8357	2.26e-18
AOAH	2.32537	2.72888	10.8165	2.14e-17	8.76e-14	29.1387	Up-Regulated		ACSL6	1.27614	-1.56313	5.00984	2.57e-06	0.000227438	4.52103	Up-Regulated		GIMAP6	2.30691	3.5086	13.5937	4.25e-22	1.69e-18	39.8181	Up-Regulated		NPHS1	2.58909	-0.855437	5.45142	5.25e-07	1.55e-05	6.00967	Up-Regulated		PRR35	1.61902	-3.5203	4.24096	9.36e-05	0.000212418	1.193	Up-Regulated		LCP2	1.39736	3.31937	10.7034	4.34e-18
MPEG1	2.57436	4.06669	10.8148	2.16e-17	8.76e-14	29.1315	Up-Regulated		TMEM255A	1.14308	1.22075	4.84194	5.02e-06	0.000339938	3.89622	Up-Regulated		CLIC2	1.79244	3.78644	13.5923	4.28e-22	1.69e-18	39.8124	Up-Regulated		C2CD4B	1.5837	3.58892	5.01694	2.93e-06	4.56e-05	4.37556	Up-Regulated		2021-03-11	1.78933	-2.97389	4.17262	8.62e-05	0.000196869	1.13065	Up-Regulated		ARHGEF6	1.33663	3.09274	10.6121	6.82e-18
SAMHD1	1.747	5.68186	10.7806	2.51e-17	8.76e-14	28.9825	Up-Regulated		XKR4	1.56015	-3.0501	4.82217	5.43e-06	0.000360428	3.82217	Up-Regulated		ARHGEF6	1.92957	3.23851	13.582	4.45e-22	1.69e-18	39.7722	Up-Regulated		PHYHIPL	1.47846	0.309405	4.8509	5.75e-06	7.11e-05	3.74454	Up-Regulated		RAB26	1.27424	2.94825	4.07546	9.16e-05	0.000208015	0.893023	Up-Regulated		EVI2B	1.63843	4.38283	10.5303	1.02e-17
SRGN	2.28455	7.64501	10.7596	2.76e-17	8.76e-14	28.8913	Up-Regulated		GFRA1	1.28269	2.1016	4.78462	6.32e-06	0.000393082	3.68207	Up-Regulated		SLC9A9	2.10607	2.37735	13.3183	1.29e-21	3.55e-18	38.7354	Up-Regulated		NEURL1	1.82831	2.77439	4.75791	8.14e-06	9e-05	3.41332	Up-Regulated		TMED6	1.32056	2.40178	3.93299	0.000153997	0.000337411	0.403375	Up-Regulated		FLI1	1.32121	2.59391	10.3649	2.31e-17
SLC9A9	2.20731	2.27167	10.7012	3.58e-17	9.75e-14	28.6369	Up-Regulated		GAPT	1.12452	1.93416	4.63847	1.13e-05	0.00057337	3.1429	Up-Regulated		CYSLTR1	2.32465	0.551816	13.3143	1.31e-21	3.55e-18	38.7195	Up-Regulated		TSPAN7	1.49387	3.30333	4.71335	9.68e-06	0.000101653	3.2506	Up-Regulated		BANF2	2.00042	-2.28727	3.96446	0.000217703	0.000464698	0.377015	Up-Regulated		PLEK	1.78793	3.65296	10.3369	2.66e-17
FGL2	2.53294	4.09314	10.6021	5.58e-17	1.33e-13	28.2045	Up-Regulated		CD48	1.15104	4.18278	4.62761	1.18e-05	0.000588999	3.10324	Up-Regulated		MPEG1	2.67027	4.08014	13.0824	3.34e-21	7.21e-18	37.8004	Up-Regulated		TMEM72	2.05009	-1.55684	4.66873	1.24e-05	0.000121943	3.04184	Up-Regulated		C10orf71	1.61978	-4.30418	3.95944	0.000242588	0.000513804	0.320157	Up-Regulated		PREX1	1.24178	4.03528	10.2823	3.48e-17
CD8A	2.62398	2.69021	10.5541	6.92e-17	1.47e-13	27.9951	Up-Regulated		LILRA4	1.40306	0.48129	4.53756	1.69e-05	0.000727972	2.76927	Up-Regulated		PTPRC	2.89303	3.9294	13.0399	3.97e-21	7.55e-18	37.6311	Up-Regulated		KIRREL2	2.16965	1.68953	4.59085	1.59e-05	0.000145765	2.79099	Up-Regulated		NEURL1	1.49561	2.79145	3.87397	0.000190331	0.000409792	0.204235	Up-Regulated		SCIMP	1.74793	1.55319	10.2055	5.09e-17
FOLR2	2.27277	4.55197	10.5012	8.78e-17	1.67e-13	27.7636	Up-Regulated		ERICH3	1.57331	-2.92052	4.50015	1.98e-05	0.000796154	2.62909	Up-Regulated		CASS4	2.16313	0.467468	13.0022	4.63e-21	8e-18	37.4807	Up-Regulated		SLC1A2	1.93907	-1.85569	4.53014	1.98e-05	0.00017096	2.58316	Up-Regulated		ACTL8	2.02313	-3.21931	3.85974	0.000332114	0.00068744	0.0673905	Up-Regulated		ATP8B4	1.4731	-0.0446047	10.1089	8.22e-17
PIP4K2A	1.66869	4.48076	10.4479	1.11e-16	1.93e-13	27.5306	Up-Regulated		LY9	1.20953	0.404212	4.41519	2.69e-05	0.000967968	2.33928	Up-Regulated		TXLNB	2.34291	-0.593179	12.8921	7.25e-21	1.07e-17	37.0406	Up-Regulated		GPR98	1.82875	-2.02758	4.49657	2.22e-05	0.000184291	2.47164	Up-Regulated		NXF5	1.25668	-3.97593	3.81186	0.000366682	0.000752755	-0.0505152	Up-Regulated		GIMAP4	1.35564	4.82931	10.0335	1.19e-16
TXLNB	2.75484	-0.855493	10.4532	1.26e-16	1.97e-13	27.4145	Up-Regulated		CD37	1.00192	4.95783	4.41154	2.72e-05	0.000974351	2.32634	Up-Regulated		FLI1	1.94656	2.75711	12.8893	7.34e-21	1.07e-17	37.0296	Up-Regulated		TMED6	1.65672	2.36655	4.49269	2.25e-05	0.000186197	2.45791	Up-Regulated		KIAA1324	1.50961	4.44236	3.7501	0.000294894	0.000615863	-0.206429	Up-Regulated		CD53	1.57877	5.82835	10.033	1.2e-16
IL10RA	2.27821	3.51609	10.4059	1.35e-16	1.97e-13	27.3464	Up-Regulated		PRKCB	1.10047	2.21184	4.40089	2.84e-05	0.000994251	2.28867	Up-Regulated		RGS18	2.51972	0.829678	12.8934	9.18e-21	1.25e-17	36.8111	Up-Regulated		SERPINI2	3.9961	0.769952	4.48233	2.76e-05	0.000214844	2.32045	Up-Regulated		KCNV1	1.45545	-5.27314	3.71006	0.000483939	0.000976968	-0.378876	Up-Regulated		GIMAP6	1.62429	3.34992	9.99811	1.42e-16
IKZF1	2.91459	1.92736	10.3804	1.51e-16	2.06e-13	27.2349	Up-Regulated		RAB39B	1.14068	0.770101	4.38394	3.03e-05	0.00103457	2.22883	Up-Regulated		CD226	2.30101	-0.915979	12.7517	1.29e-20	1.63e-17	36.4774	Up-Regulated		GABRB3	1.77376	1.1038	4.41165	3.05e-05	0.000232594	2.17245	Up-Regulated		DAZ2	3.55079	-4.44673	5.55826	0.000346554	0.000714777	-0.388486	Up-Regulated		LILRB1	1.56347	1.44257	9.95583	1.76e-16
TNFSF8	3.10738	0.992389	10.3462	1.76e-16	2.24e-13	27.0847	Up-Regulated		C12orf42	1.6151	-3.04773	4.39359	3.3e-05	0.00110197	2.18296	Up-Regulated		GIMAP8	2.05973	3.04194	12.6852	1.69e-20	2.01e-17	36.2096	Up-Regulated		RBPJL	3.79623	0.261271	4.40789	3.62e-05	0.000265384	2.06788	Up-Regulated		FGL1	1.99478	1.62178	3.68132	0.000374544	0.000767707	-0.430088	Up-Regulated		DOCK10	1.47757	2.08468	9.91973	2.1e-16
RUNX3	2.46671	2.94985	10.2807	2.37e-16	2.82e-13	26.7973	Up-Regulated		OTOA	1.12498	-2.3012	4.35452	3.38e-05	0.00111859	2.12531	Up-Regulated		PREX1	1.81603	4.18209	12.5503	2.95e-20	3.3e-17	35.6651	Up-Regulated		RAB3C	1.72731	0.00715896	4.36858	3.58e-05	0.000263235	2.02202	Up-Regulated		AMY2B	1.93066	3.01668	3.57067	0.00054693	0.00109363	-0.783334	Up-Regulated		CCR2	2.08921	1.16027	9.84525	3.04e-16
WBP1L	1.28883	5.87719	10.2344	2.91e-16	3.27e-13	26.594	Up-Regulated		SLITRK2	1.09572	-2.14557	4.35077	3.46e-05	0.00113682	2.10619	Up-Regulated		AOAH	2.51425	2.68856	12.5164	3.4e-20	3.39e-17	35.5279	Up-Regulated		AQP8	3.94255	1.19196	4.36591	3.89e-05	0.000280287	1.97339	Up-Regulated		AQP12B	2.0006	-1.7841	3.44545	0.000910572	0.00176166	-1.13471	Up-Regulated		CYSLTR1	1.57231	0.353639	9.8176	3.49e-16
RASSF2	2.38561	4.05047	10.1814	3.7e-16	3.92e-13	26.3611	Up-Regulated		LIX1	1.3006	-3.17318	4.31908	3.97e-05	0.00123647	1.98509	Up-Regulated		CCR5	2.51908	2.37563	12.5065	3.54e-20	3.39e-17	35.4877	Up-Regulated		NRCAM	1.47682	1.94397	4.33539	4.06e-05	0.000290032	1.90674	Up-Regulated		KIRREL2	1.48445	1.88383	3.44586	0.000836482	0.00162803	-1.16533	Up-Regulated		RCSD1	1.58382	2.84662	9.80637	3.69e-16
ARID5B	1.7434	4.12916	10.125	4.77e-16	4.79e-13	26.1131	Up-Regulated		CD28	1.01084	1.59997	4.25842	4.86e-05	0.00143163	1.79033	Up-Regulated		BCL2	2.14422	2.32038	12.5047	3.56e-20	3.39e-17	35.4804	Up-Regulated		ACSL6	1.64438	-2.23025	4.32605	4.2e-05	0.000297788	1.87436	Up-Regulated		BRSK2	1.22672	0.16036	3.44071	0.00084484	0.00164141	-1.1875	Up-Regulated		PECAM1	1.06586	6.10291	9.70708	6.03e-16
ATP8B4	2.01819	-0.0882449	10.0748	5.99e-16	5.71e-13	25.8919	Up-Regulated		CACNA1I	1.24032	-1.4825	4.24287	5.16e-05	0.00147874	1.73658	Up-Regulated		CSF2RB	2.36742	3.31311	12.2915	8.63e-20	7.81e-17	34.6137	Up-Regulated		RAB39A	1.3878	-2.08106	4.32664	4.49e-05	0.000313137	1.83944	Up-Regulated		NXF2B	2.23891	-4.46624	3.65041	0.00197284	0.0036216	-1.19385	Up-Regulated		CASS4	1.53365	0.32497	9.69456	6.42e-16
HCLS1	2.2213	4.8428	10.0421	6.94e-16	6.09e-13	25.7479	Up-Regulated		IL33	1.1041	4.27355	4.23419	5.33e-05	0.00150312	1.70663	Up-Regulated		GIMAP4	1.95316	4.97528	12.1942	1.29e-19	1.05e-16	34.2167	Up-Regulated		KLB	2.02308	-1.88122	4.31659	4.44e-05	0.000310657	1.83121	Up-Regulated		BPIFB2	2.88276	-2.29399	3.38468	0.00144571	0.00270614	-1.31046	Up-Regulated		DOCK2	1.56683	2.28857	9.69271	6.48e-16
ARHGAP30	2.30051	3.93358	10.0393	7.03e-16	6.09e-13	25.7355	Up-Regulated		ABCA8	1.08092	2.30327	4.22003	5.62e-05	0.00153643	1.65789	Up-Regulated		PECAM1	1.4337	6.16804	12.1909	1.31e-19	1.05e-16	34.2029	Up-Regulated		BRINP2	2.03459	-3.1544	4.32402	4.7e-05	0.00032478	1.81032	Up-Regulated		TPGS1	1.14276	1.076	3.38976	0.00099891	0.00191918	-1.34272	Up-Regulated		ST8SIA4	1.34709	2.13735	9.65207	7.92e-16
SAMSN1	2.62054	2.90439	10.0151	7.84e-16	6.5e-13	25.6292	Up-Regulated		FAM65B	1.03397	2.16303	4.18104	6.49e-05	0.00168688	1.5242	Up-Regulated		ATP8B4	1.91579	0.0134313	12.1873	1.33e-19	1.05e-16	34.1882	Up-Regulated		B3GALT2	1.33667	-0.0966055	4.30364	4.56e-05	0.000317347	1.79693	Up-Regulated		C4orf48	1.42699	4.44998	3.37482	0.00104888	0.00200953	-1.3879	Up-Regulated		GIMAP8	1.47568	2.91537	9.62659	8.99e-16
EVI2B	2.57681	4.2781	9.99345	8.65e-16	6.66e-13	25.5335	Up-Regulated		CRHBP	1.1259	-1.29685	4.17691	6.59e-05	0.00170739	1.51009	Up-Regulated		NRROS	1.90179	2.26357	12.1726	1.42e-19	1.08e-16	34.1283	Up-Regulated		FITM1	1.0842	-0.00274344	4.26983	5.16e-05	0.000349697	1.68059	Up-Regulated		GUCA1C	2.23124	-0.341681	3.35314	0.00141152	0.00264538	-1.39021	Up-Regulated		NCKAP1L	1.58588	2.91224	9.60542	9.99e-16
CD38	2.92827	0.624402	9.98596	8.94e-16	6.66e-13	25.5005	Up-Regulated		RBM11	1.07546	-0.222796	4.16294	6.94e-05	0.00176328	1.46245	Up-Regulated		IKZF1	2.74512	2.08527	12.1595	1.49e-19	1.09e-16	34.0744	Up-Regulated		SYT6	1.96411	-2.65206	4.22724	6.58e-05	0.000419718	1.49186	Up-Regulated		AQP12A	1.93022	-1.25653	3.31268	0.00150176	0.00280555	-1.50879	Up-Regulated		RGS18	1.93736	0.749034	9.61644	1.04e-15
PTPRC	3.22941	3.67817	9.98257	9.08e-16	6.66e-13	25.4855	Up-Regulated		SORCS1	1.26496	-0.502962	4.13275	7.76e-05	0.0019176	1.35982	Up-Regulated		LCP2	1.84144	3.38618	12.1443	1.59e-19	1.1e-16	34.0122	Up-Regulated		PTF1A	3.34068	-0.272336	4.25839	7.47e-05	0.000462944	1.45848	Up-Regulated		RNF186	1.12252	2.41875	3.30177	0.00133695	0.00251411	-1.60182	Up-Regulated		SLA	1.52818	3.367	9.55417	1.29e-15
ARHGEF6	2.08244	3.10938	9.96814	9.69e-16	6.85e-13	25.4219	Up-Regulated		KCNA3	1.04843	0.620416	4.08769	9.15e-05	0.00212714	1.20758	Up-Regulated		EVI2B	2.25312	4.50693	12.1391	1.63e-19	1.1e-16	33.9911	Up-Regulated		MYH7	2.20463	-2.76704	4.19607	7.12e-05	0.000445703	1.40605	Up-Regulated		FBXW12	1.05889	-2.51195	3.26106	0.00153198	0.00285742	-1.71923	Up-Regulated		CCR5	1.78545	2.20935	9.54599	1.34e-15
CR1	3.53667	-0.55657	9.93292	1.14e-15	7.6e-13	25.2666	Up-Regulated		SLIT3	1.03211	3.72295	4.07858	9.46e-05	0.00216752	1.17695	Up-Regulated		FGL2	2.32842	4.25975	12.1251	1.73e-19	1.13e-16	33.9335	Up-Regulated		MYRIP	1.30639	-0.498867	4.1873	6.98e-05	0.000438639	1.39899	Up-Regulated		AMY1B	2.45929	-2.64483	3.22238	0.00233667	0.00423907	-1.74404	Up-Regulated		IKZF1	1.74964	1.78768	9.52857	1.46e-15
BCL2	2.03648	2.32609	9.92935	1.16e-15	7.6e-13	25.2508	Up-Regulated		SH2D1A	1.01175	2.09944	4.07786	9.49e-05	0.00217064	1.17452	Up-Regulated		PLEK	2.39073	3.75528	12.0732	2.14e-19	1.36e-16	33.7209	Up-Regulated		RNF182	1.54122	-1.50012	4.17092	7.48e-05	0.000463193	1.33897	Up-Regulated		RBPJL	2.56099	0.653474	3.22314	0.00177871	0.00328668	-1.79445	Up-Regulated		CXorf21	1.61148	1.71171	9.51556	1.56e-15
P2RY10	3.75981	0.607985	9.89043	1.38e-15	8.76e-13	25.079	Up-Regulated		CTD-2207O23.3	1.46259	-3.7113	4.04676	0.000123327	0.00261997	0.98868	Up-Regulated		DOCK11	1.69891	3.25668	11.9798	3.17e-19	1.94e-16	33.3371	Up-Regulated		GSTA2	2.3118	1.50364	4.17432	7.7e-05	0.000471846	1.33157	Up-Regulated		ALB	1.78641	2.70897	3.21366	0.00176418	0.0032614	-1.86361	Up-Regulated		TLR8	2.26856	0.801031	9.50661	1.63e-15
DTHD1	3.14755	-2.32489	10.0543	1.49e-15	9.18e-13	25.013	Up-Regulated		CCR6	1.12308	-1.83899	4.02106	0.000116664	0.00251796	0.984575	Up-Regulated		LRRK2	2.07764	1.22479	11.9492	3.6e-19	2.1e-16	33.2113	Up-Regulated		AMER3	2.0847	-1.42868	4.16039	7.77e-05	0.000474624	1.30346	Up-Regulated		CHRNB3	1.19203	-2.9107	3.09558	0.00278483	0.00499105	-2.10645	Up-Regulated		ITGA4	1.70425	1.92592	9.45116	2.15e-15
CELF2	2.34605	2.86497	9.83008	1.81e-15	1.06e-12	24.8125	Up-Regulated		CPNE6	1.4205	-3.84476	4.00246	0.000134216	0.00277152	0.886727	Up-Regulated		TEK	1.93281	3.05572	11.9468	3.64e-19	2.1e-16	33.2011	Up-Regulated		CACNB2	1.24955	0.354401	4.08319	0.000101662	0.00058802	1.04883	Up-Regulated		CTD-2501B8.1	1.28758	-5.08763	3.08797	0.00306904	0.00546306	-2.11386	Up-Regulated		IL2RB	1.43337	2.62344	9.44	2.27e-15
NCKAP1L	2.47896	2.90168	9.82384	1.86e-15	1.06e-12	24.7849	Up-Regulated		P2RY10	1.0651	1.98302	3.98226	0.000134208	0.00277152	0.85589	Up-Regulated		DOCK10	2.10411	2.23174	11.872	4.98e-19	2.79e-16	32.893	Up-Regulated		RNF186	1.55028	2.31376	4.07553	0.00010542	0.000606078	1.01949	Up-Regulated		SYCN	3.28182	5.33875	3.09161	0.00268297	0.00481932	-2.163	Up-Regulated		RASGRP4	1.34837	0.668457	9.38429	2.99e-15
NLRP3	2.1867	1.29983	9.82001	1.9e-15	1.06e-12	24.768	Up-Regulated		CA10	1.48161	-2.81732	3.9822	0.000141989	0.00287595	0.834293	Up-Regulated		NCKAP1L	2.2635	3.07259	11.8339	5.85e-19	3.09e-16	32.7357	Up-Regulated		PAIP2B	1.39028	1.38718	4.06671	0.000107835	0.000617355	0.993946	Up-Regulated		KCNK3	1.24248	2.34338	3.08132	0.00265567	0.00477118	-2.24258	Up-Regulated		SAMHD1	1.32805	5.63043	9.31755	4.17e-15
CD1D	2.14037	2.38243	9.80429	2.04e-15	1.09e-12	24.6986	Up-Regulated		CLEC4C	1.21028	-2.25796	3.98737	0.000147671	0.00295357	0.814539	Up-Regulated		CELF2	2.29046	2.95061	11.8281	6e-19	3.09e-16	32.7116	Up-Regulated		FAM46C	1.01069	3.48551	4.05784	0.000111306	0.000634173	0.964464	Up-Regulated		GALP	2.42089	-3.26944	3.71054	0.00480007	0.00831311	-2.3375	Up-Regulated		PTGS1	1.13405	3.5307	9.3075	4.38e-15
GPR65	2.28669	1.29094	9.79956	2.08e-15	1.09e-12	24.6776	Up-Regulated		ZNF831	1.19796	-0.0776132	3.95027	0.000150542	0.00298599	0.750473	Up-Regulated		SAMHD1	1.77898	5.70798	11.8271	6.02e-19	3.09e-16	32.7074	Up-Regulated		FGL1	2.75399	1.44898	4.04867	0.000115008	0.000648604	0.934013	Up-Regulated		PABPC1L2A	2.30634	-4.10558	3.01001	0.00718718	0.0120937	-2.35091	Up-Regulated		AOAH	1.87154	2.57575	9.29866	4.58e-15
MBNL1	1.34251	5.1513	9.79518	2.12e-15	1.09e-12	24.6583	Up-Regulated		CCR4	1.00827	2.15862	3.9406	0.000155847	0.0030438	0.718699	Up-Regulated		GPR34	2.43002	2.91495	11.7533	8.22e-19	4.11e-16	32.402	Up-Regulated		GSG1	1.57426	-2.96417	4.05407	0.000127063	0.000699471	0.901285	Up-Regulated		CLPSL2	1.0003	-1.49615	2.98285	0.00392747	0.00687784	-2.42401	Up-Regulated		SLC9A9	1.44463	2.20978	9.28713	4.84e-15
FAM78A	2.11692	2.27095	9.78893	2.18e-15	1.09e-12	24.6307	Up-Regulated		C10orf105	1.03831	-3.60436	3.93392	0.000163791	0.00316977	0.685167	Up-Regulated		SCIMP	2.4906	1.72788	11.7351	8.87e-19	4.32e-16	32.3269	Up-Regulated		C16orf96	1.04453	-3.35527	4.02165	0.000131144	0.00071655	0.831327	Up-Regulated		OR1N1	1.58559	-3.30544	3.06934	0.00969161	0.0159969	-2.47805	Up-Regulated		HCLS1	1.41357	4.8353	9.28399	4.92e-15
CD226	2.4472	-1.05056	9.77265	2.35e-15	1.15e-12	24.5587	Up-Regulated		MC4R	1.12237	-2.68753	3.95886	0.000176086	0.0033071	0.679226	Up-Regulated		MAN1C1	1.724	2.79752	11.7192	9.49e-19	4.51e-16	32.2611	Up-Regulated		CCDC141	1.33814	-2.77226	4.00551	0.000136368	0.0007379	0.784713	Up-Regulated		PRODH2	1.30605	-2.40735	2.96821	0.00396281	0.00693656	-2.49319	Up-Regulated		PIK3R5	1.49043	2.10605	9.25807	5.6e-15
CSF2RA	2.45909	1.78707	9.76496	2.43e-15	1.16e-12	24.5247	Up-Regulated		FAIM3	1.20336	4.14703	3.89825	0.000181238	0.00336188	0.580302	Up-Regulated		ABCA8	2.84789	1.4973	11.7128	9.75e-19	4.52e-16	32.2346	Up-Regulated		SPX	2.20038	-2.27674	4.01478	0.000143995	0.000772802	0.780599	Up-Regulated		TMEM72	1.22438	-1.29982	2.97345	0.00371445	0.0065293	-2.52764	Up-Regulated		NLRC4	1.32744	1.15078	9.25612	5.65e-15
CST7	2.46255	4.05585	9.75365	2.56e-15	1.19e-12	24.4747	Up-Regulated		MAL	1.19211	1.67011	3.88206	0.000191956	0.00351538	0.52766	Up-Regulated		DOCK2	2.28497	2.47069	11.6645	1.2e-18	5.41e-16	32.034	Up-Regulated		GNMT	1.8509	1.47799	3.99552	0.000138901	0.000749688	0.758472	Up-Regulated		SRRM4	1.36119	-5.13467	2.95058	0.00404236	0.00706803	-2.56043	Up-Regulated		TAGAP	1.47949	2.338	9.24497	5.97e-15
IL16	2.57864	2.09639	9.74568	2.65e-15	1.19e-12	24.4395	Up-Regulated		FAM180B	1.38396	-0.810173	3.87552	0.000205364	0.00366946	0.488018	Up-Regulated		RCSD1	2.47654	3.11192	11.6581	1.23e-18	5.43e-16	32.0077	Up-Regulated		AMER2	2.0524	-5.29308	4.00818	0.000150588	0.000801857	0.748879	Up-Regulated		CCKBR	1.21207	-0.645317	2.93982	0.00412304	0.00720121	-2.61425	Up-Regulated		ARHGAP25	1.13034	2.77636	9.23334	6.32e-15
ITK	3.47023	0.525712	9.74282	2.69e-15	1.19e-12	24.4268	Up-Regulated		THEMIS	1.0553	0.600971	3.85692	0.000209801	0.00371745	0.446243	Up-Regulated		PHACTR1	1.79324	0.848004	11.6282	1.39e-18	6.02e-16	31.8834	Up-Regulated		ANKRD7	1.35371	-2.29978	3.9887	0.000154374	0.000816841	0.704927	Up-Regulated		MAGED4	1.03067	-5.4149	2.84106	0.0082838	0.0138126	-2.65158	Up-Regulated		MPEG1	1.85325	3.88051	9.20213	7.38e-15
PRKD3	1.52991	3.17461	9.72697	2.89e-15	1.25e-12	24.3567	Up-Regulated		SNTG2	1.26579	-1.46141	3.83488	0.000226744	0.00390324	0.375157	Up-Regulated		LILRB1	2.1354	1.55386	11.6039	1.54e-18	6.53e-16	31.7823	Up-Regulated		FAM222A	1.41463	1.98391	3.96514	0.000154624	0.000817862	0.658838	Up-Regulated		GPHA2	1.74834	0.20152	2.87698	0.00504889	0.00871406	-2.7525	Up-Regulated		CYBB	1.74869	4.823	9.19	7.84e-15
BIN2	2.2144	2.61956	9.71453	3.06e-15	1.27e-12	24.3017	Up-Regulated		CLEC9A	1.10604	-0.513988	3.83305	0.000228204	0.00391528	0.369281	Up-Regulated		JAM2	1.74135	2.92096	11.5539	1.91e-18	7.89e-16	31.5745	Up-Regulated		MTUS2	1.59992	-0.702124	3.96005	0.000157419	0.000830113	0.642196	Up-Regulated		CACNG2	1.61367	-4.0721	2.84293	0.00587411	0.0100315	-2.77618	Up-Regulated		ZIK1	1.35682	0.767043	9.16547	8.85e-15
DOCK2	2.74733	2.16655	9.71248	3.09e-15	1.27e-12	24.2926	Up-Regulated		SLC12A1	1.14691	-5.11651	3.80992	0.000258071	0.00424584	0.283983	Up-Regulated		S1PR1	1.90961	4.73712	11.5341	2.08e-18	8.4e-16	31.4921	Up-Regulated		TNR	1.8822	-2.93653	3.93737	0.00017048	0.000881842	0.568193	Up-Regulated		PCSK1N	1.59393	5.27312	2.88491	0.00478633	0.00829007	-2.77861	Up-Regulated		FGL2	1.72923	4.15291	9.1592	9.13e-15
PIK3R5	2.44168	2.02342	9.7094	3.13e-15	1.27e-12	24.279	Up-Regulated		C2orf40	1.04566	2.09605	3.77722	0.00027744	0.00446829	0.190631	Up-Regulated		GIMAP7	2.40558	4.41865	11.5241	2.17e-18	8.58e-16	31.4505	Up-Regulated		SYCN	4.6596	4.94428	3.90726	0.000212593	0.00104794	0.429616	Up-Regulated		TMEM257	1.43568	-4.45407	2.75191	0.00994718	0.0163975	-2.79889	Up-Regulated		SAMSN1	1.43919	3.09672	9.15508	9.32e-15
TCF4	1.82445	2.98047	9.68757	3.45e-15	1.37e-12	24.1824	Up-Regulated		CNTNAP4	1.37049	-4.09571	3.78102	0.00030117	0.00472603	0.163809	Up-Regulated		ST8SIA4	1.84808	2.23724	11.494	2.46e-18	9.55e-16	31.3248	Up-Regulated		REG3G	4.09488	3.36098	3.90746	0.000219407	0.0010699	0.417129	Up-Regulated		ASB17	1.3495	-3.46931	2.814	0.013761	0.0221986	-2.80561	Up-Regulated		TNFSF8	1.80229	0.954057	9.12963	1.06e-14
FAM49A	2.11618	2.81729	9.6829	3.53e-15	1.37e-12	24.1617	Up-Regulated		SLC1A2	1.1099	-1.0773	3.7686	0.000285888	0.00456966	0.163226	Up-Regulated		ELMO1	1.87356	2.68758	11.4709	2.72e-18	1.02e-15	31.2285	Up-Regulated		KLHL32	1.64802	-1.48646	3.8738	0.000212837	0.00104888	0.362356	Up-Regulated		MYF5	3.79274	-1.48636	4.11566	0.00904364	0.0149946	-2.86424	Up-Regulated		BIN2	1.36671	2.61922	9.12676	1.07e-14
FLI1	2.06585	2.6456	9.64783	4.14e-15	1.57e-12	24.0065	Up-Regulated		BTLA	1.22823	0.406612	3.76241	0.000292106	0.00463415	0.143569	Up-Regulated		ZNF518B	1.83761	1.37979	11.4659	2.77e-18	1.02e-15	31.2078	Up-Regulated		DDX25	1.78847	-3.07495	3.86246	0.000223029	0.00108433	0.323607	Up-Regulated		AMY1A	2.91717	-3.43659	2.72316	0.0144342	0.0231849	-2.89309	Up-Regulated		CD226	1.5649	-1.10705	9.11849	1.12e-14
THEMIS	3.19194	-0.474778	9.64442	4.2e-15	1.57e-12	23.9914	Up-Regulated		AFF3	1.00791	0.270504	3.75343	0.000301361	0.00472603	0.115077	Up-Regulated		ABCD2	3.00896	-1.80586	11.4644	2.79e-18	1.02e-15	31.2016	Up-Regulated		SYP	1.67796	2.16302	3.85219	0.0002294	0.00110926	0.292913	Up-Regulated		EPO	1.15963	-1.95832	2.81964	0.00595224	0.0101541	-2.90373	Up-Regulated		FAM49A	1.17335	2.97976	9.11514	1.14e-14
RNASE6	2.18427	5.37235	9.638	4.33e-15	1.59e-12	23.963	Up-Regulated		CHRDL1	1.31529	4.21231	3.73874	0.000317092	0.00488056	0.0686164	Up-Regulated		GAPT	2.81745	1.17025	11.4527	2.93e-18	1.05e-15	31.1524	Up-Regulated		NCAM1	1.62446	0.858888	3.84581	0.000234525	0.00112945	0.272446	Up-Regulated		DCAF8L1	1.80544	-4.85021	2.65956	0.0171026	0.0271293	-3.04004	Up-Regulated		CELF2	1.51371	2.73428	9.09773	1.24e-14
CD53	2.58454	5.71949	9.62443	4.6e-15	1.63e-12	23.9029	Up-Regulated		STAP1	1.261	1.37997	3.73449	0.000321786	0.0049369	0.0552033	Up-Regulated		IL10RA	1.93729	3.74649	11.4477	3e-18	1.05e-15	31.1317	Up-Regulated		MUC15	1.7388	0.10211	3.84098	0.000256234	0.00121055	0.236968	Up-Regulated		MAT1A	1.00519	0.47223	2.78084	0.00650197	0.0110202	-3.04082	Up-Regulated		DOCK8	1.41333	2.57161	9.09333	1.27e-14
RASGRP4	1.92002	0.566999	9.62373	4.62e-15	1.63e-12	23.8998	Up-Regulated		STAR	1.10705	-1.93445	3.72878	0.000328208	0.00499682	0.0371659	Up-Regulated		ARHGAP15	2.17096	1.63579	11.4241	3.31e-18	1.14e-15	31.0334	Up-Regulated		ECHDC3	1.26051	2.19021	3.81613	0.000259824	0.00122406	0.17759	Up-Regulated		ARHGDIG	1.06237	0.243998	2.77847	0.00652354	0.0110538	-3.05164	Up-Regulated		CSF2RA	1.40946	2.08409	9.07116	1.41e-14
SASH3	2.47464	4.09555	9.61608	4.78e-15	1.66e-12	23.866	Up-Regulated		KHDRBS2	1.10717	-1.75251	3.72768	0.000334768	0.00506292	0.0270736	Up-Regulated		CECR1	1.94523	4.70777	11.395	3.75e-18	1.25e-15	30.9117	Up-Regulated		AQP12A	2.44316	-1.4008	3.81409	0.000333107	0.00149427	0.0856057	Up-Regulated		FBLL1	1.12066	1.04288	2.74881	0.00708595	0.011938	-3.13249	Up-Regulated		ITGAL	1.66543	2.76178	9.06268	1.47e-14
PRKCH	1.6077	3.02892	9.59634	5.23e-15	1.75e-12	23.7785	Up-Regulated		PCDH10	1.00228	-1.18563	3.72273	0.000335129	0.00506292	0.0181228	Up-Regulated		WDFY4	2.72463	1.51896	11.3914	3.81e-18	1.25e-15	30.8967	Up-Regulated		ANKS1B	1.41726	-2.54891	3.77749	0.000298728	0.00136907	0.0531623	Up-Regulated		SERPINI2	2.18819	1.40784	2.7272	0.00767808	0.0128643	-3.13929	Up-Regulated		RGL1	1.12276	3.78783	9.04697	1.59e-14
FOXN3	1.40763	3.73379	9.59626	5.23e-15	1.75e-12	23.7782	Up-Regulated		CD79A	1.68147	4.70825	3.71674	0.000342133	0.00512123	-0.000751013	Up-Regulated		TNFSF8	2.77866	1.23671	11.3909	3.81e-18	1.25e-15	30.8946	Up-Regulated		GAMT	1.03175	4.72415	3.75749	0.00031766	0.00143785	-0.00829307	Up-Regulated		PRAMEF2	2.73593	-4.05269	3.46552	0.0176837	0.0279816	-3.15195	Up-Regulated		CXCR6	1.70614	1.38681	9.04312	1.62e-14
SLCO2B1	1.949	4.10709	9.59049	5.37e-15	1.76e-12	23.7526	Up-Regulated		CADM3	1.28623	1.8243	3.70875	0.000351677	0.00523976	-0.0258507	Up-Regulated		CXorf21	2.18817	1.82019	11.3282	4.98e-18	1.61e-15	30.6321	Up-Regulated		SNAP25	1.62287	2.64692	3.75482	0.000320562	0.00144892	-0.0166972	Up-Regulated		GPR98	1.01302	-1.73523	2.74055	0.00725364	0.0121959	-3.1535	Up-Regulated		TLR4	1.39085	3.1166	9.0107	1.91e-14
FAM65B	2.91537	1.223	9.57595	5.73e-15	1.85e-12	23.6882	Up-Regulated		CNR1	1.20415	0.981366	3.70824	0.000352296	0.00524081	-0.0274559	Up-Regulated		CXCR6	2.35903	1.52226	11.3198	5.17e-18	1.64e-15	30.5969	Up-Regulated		UNC79	1.63316	-1.25654	3.7441	0.000332483	0.00149253	-0.0504363	Up-Regulated		NEUROG1	1.95889	-3.94168	3.20674	0.0235221	0.0365399	-3.16549	Up-Regulated		PHACTR1	1.10487	0.630997	8.97581	2.27e-14
RCSD1	2.56351	3.00489	9.56468	6.03e-15	1.92e-12	23.6383	Up-Regulated		HPCAL4	1.14499	-1.80511	3.70629	0.00035467	0.00525975	-0.0335829	Up-Regulated		CCR4	3.06587	1.19674	11.3101	5.38e-18	1.68e-15	30.5563	Up-Regulated		KLKB1	1.2534	0.653894	3.73955	0.000337667	0.00150834	-0.0647314	Up-Regulated		GHRH	2.08016	-1.92372	2.57049	0.015173	0.0242859	-3.23416	Up-Regulated		BCL2	1.35168	2.07903	8.96714	2.36e-14
PRF1	1.84977	2.8031	9.53524	6.9e-15	2.16e-12	23.5078	Up-Regulated		POU2AF1	1.29477	2.32566	3.69786	0.000365098	0.00537352	-0.060011	Up-Regulated		EVI2A	2.00578	3.7541	11.3061	5.47e-18	1.68e-15	30.5399	Up-Regulated		ALB	2.25393	2.64747	3.71825	0.000362996	0.00159681	-0.13153	Up-Regulated		AQP8	2.19142	1.86723	2.68547	0.00856194	0.0142379	-3.25993	Up-Regulated		P2RX7	1.37796	1.46733	8.93429	2.78e-14
EVI2A	2.54776	3.41396	9.52537	7.21e-15	2.22e-12	23.4641	Up-Regulated		PRIMA1	1.22563	0.892777	3.66506	0.000408527	0.00576738	-0.16246	Up-Regulated		ERG	1.79317	2.6551	11.2955	5.73e-18	1.71e-15	30.4952	Up-Regulated		AQP12B	2.36167	-1.81049	3.69965	0.000437225	0.00185269	-0.217384	Up-Regulated		CTRL	1.41854	-1.91716	2.65893	0.00926102	0.0153378	-3.3234	Up-Regulated		LILRA1	1.80281	-0.79357	8.93364	2.79e-14
WAS	2.22211	3.97979	9.51635	7.52e-15	2.27e-12	23.4241	Up-Regulated		CD22	1.29352	2.39644	3.6503	0.00042963	0.00593803	-0.208341	Up-Regulated		HCLS1	2.04076	4.98952	11.2938	5.77e-18	1.71e-15	30.488	Up-Regulated		CACNA1B	1.89561	-2.418	3.68819	0.000401835	0.00173319	-0.225341	Up-Regulated		BRINP2	1.07616	-2.83165	2.65565	0.00929787	0.0153935	-3.33699	Up-Regulated		ZNF518B	1.4557	1.34948	8.9045	3.22e-14
CD28	3.14562	0.522157	9.48861	8.53e-15	2.54e-12	23.3012	Up-Regulated		DPPA4	1.07595	-3.74842	3.65106	0.000434955	0.00597273	-0.209199	Up-Regulated		CD1D	2.03652	2.48783	11.2695	6.4e-18	1.87e-15	30.3862	Up-Regulated		OGDHL	1.61994	0.769418	3.68092	0.000411811	0.00176146	-0.247961	Up-Regulated		OR2F2	3.13873	-3.26934	3.49735	0.0245161	0.037933	-3.37961	Up-Regulated		IL10RA	1.259	3.55086	8.89691	3.35e-14
CCR5	2.64138	2.24858	9.46331	9.56e-15	2.79e-12	23.189	Up-Regulated		GPR18	1.17916	0.594957	3.63514	0.000452388	0.006142	-0.255341	Up-Regulated		ITGA4	2.31899	2.04301	11.2378	7.33e-18	2.11e-15	30.2532	Up-Regulated		SPAG6	2.01277	-2.27414	3.68126	0.000437785	0.00185423	-0.256725	Up-Regulated		NKX2-4	2.14522	-4.1314	2.51271	0.0330452	0.0499582	-3.3872	Up-Regulated		SRGN	1.45075	7.79241	8.87899	3.66e-14
SCIMP	2.45961	1.68391	9.45776	9.81e-15	2.79e-12	23.1643	Up-Regulated		RPRM	1.14935	-2.19715	3.61063	0.000511799	0.0067004	-0.34281	Up-Regulated		THEMIS	3.16592	-0.383727	11.2283	7.63e-18	2.17e-15	30.2137	Up-Regulated		LRRC74A	1.0528	-3.04003	3.67827	0.000442143	0.00186978	-0.267162	Up-Regulated		GNMT	1.08848	1.73786	2.64582	0.00945244	0.0156318	-3.39053	Up-Regulated		GAB3	1.20808	1.58967	8.87641	3.7e-14
PRCP	1.17093	4.26306	9.45616	9.88e-15	2.79e-12	23.1573	Up-Regulated		TRAT1	1.01589	0.882696	3.57522	0.000553982	0.00701698	-0.439616	Up-Regulated		GAB3	1.72791	1.7136	11.1892	9.02e-18	2.52e-15	30.0493	Up-Regulated		CXXC4	1.26533	1.06663	3.66957	0.000427841	0.00181818	-0.283176	Up-Regulated		ZG16	1.46947	-2.00768	2.61113	0.0107489	0.0176219	-3.39656	Up-Regulated		ICOS	1.76508	0.248425	8.87508	3.73e-14
PLEK	2.46067	3.65949	9.454	9.98e-15	2.79e-12	23.1477	Up-Regulated		NCR3	1.10342	0.882999	3.57126	0.000561401	0.0070781	-0.451705	Up-Regulated		SHE	1.81386	1.27913	11.175	9.59e-18	2.64e-15	29.9896	Up-Regulated		A1CF	1.4028	0.6586	3.66109	0.000440212	0.00186286	-0.309456	Up-Regulated		NPHS1	1.23614	-0.306905	2.61825	0.0102399	0.0168451	-3.44482	Up-Regulated		CYTIP	1.36162	3.55931	8.84276	4.38e-14
WDFY4	3.02546	1.29094	9.44891	1.02e-14	2.79e-12	23.1251	Up-Regulated		RASGRP2	1.02051	2.64047	3.57073	0.000562397	0.00708236	-0.453315	Up-Regulated		CALCRL	1.8612	3.62455	11.148	1.08e-17	2.86e-15	29.8761	Up-Regulated		CCKBR	1.78374	-0.819915	3.6531	0.00046078	0.00193442	-0.336571	Up-Regulated		MYH7	1.15924	-2.38319	2.59212	0.0111115	0.0181821	-3.48925	Up-Regulated		TM6SF1	1.53424	1.52072	8.81213	5.09e-14
GPR183	2.81689	4.35191	9.44796	1.03e-14	2.79e-12	23.1209	Up-Regulated		GABRR1	1.21591	-3.50248	3.57097	0.000590473	0.00730954	-0.457159	Up-Regulated		MYCT1	1.64094	2.87677	11.1468	1.08e-17	2.86e-15	29.871	Up-Regulated		SMLR1	1.09015	-3.28081	3.64219	0.000501817	0.00206975	-0.372401	Up-Regulated		KLB	1.07881	-1.56047	2.60457	0.0105859	0.0173741	-3.49146	Up-Regulated		CYP2U1	1.14778	2.4174	8.79697	5.49e-14
ITGAL	2.68049	2.78686	9.42797	1.12e-14	3.01e-12	23.0323	Up-Regulated		LTB	1.00137	5.24932	3.5626	0.000577952	0.00722309	-0.478104	Up-Regulated		TAGAP	2.27428	2.56677	11.1441	1.09e-17	2.86e-15	29.8597	Up-Regulated		ADARB2	1.63706	-1.97727	3.63122	0.000489473	0.00202966	-0.402459	Up-Regulated		KRT33A	1.20741	-3.56407	2.38211	0.0262675	0.0404467	-3.54713	Up-Regulated		WDFY4	1.74272	1.22724	8.78369	5.86e-14
WIPF1	1.98403	4.35434	9.4252	1.14e-14	3.01e-12	23.02	Up-Regulated		CXCR5	1.65471	-2.42042	3.56273	0.000591333	0.00731545	-0.480274	Up-Regulated		TLR7	2.50868	0.911438	11.1435	1.1e-17	2.86e-15	29.8572	Up-Regulated		SLC16A12	1.92249	0.169434	3.62769	0.000495262	0.00204893	-0.413285	Up-Regulated		SFTPC	1.04189	-4.42403	2.48467	0.0159251	0.0253963	-3.54898	Up-Regulated		CYSLTR2	1.35702	-0.142187	8.77328	6.17e-14
PPM1M	1.17574	4.15956	9.41026	1.22e-14	3.18e-12	22.9537	Up-Regulated		CNTN2	1.3736	-2.32305	3.55799	0.00058696	0.00728361	-0.492153	Up-Regulated		CD53	2.21772	5.97064	11.0698	1.5e-17	3.86e-15	29.5472	Up-Regulated		XKR4	1.63465	-4.13709	3.6116	0.000532313	0.00217481	-0.462767	Up-Regulated		TMIGD1	1.18674	-3.51443	2.38542	0.0238018	0.0369174	-3.59237	Up-Regulated		CD3G	1.73287	0.948902	8.77121	6.23e-14
SH2D1A	3.28608	0.965915	9.42064	1.3e-14	3.35e-12	22.8931	Up-Regulated		CLEC17A	1.55891	-0.0193777	3.55197	0.000601578	0.0073943	-0.511803	Up-Regulated		CLEC1A	1.76429	1.6075	11.0501	1.64e-17	4.15e-15	29.4639	Up-Regulated		SLC8A2	1.89505	0.0554924	3.60783	0.000532304	0.00217481	-0.474196	Up-Regulated		CFC1B	1.19414	-3.49555	2.37482	0.0243784	0.0377383	-3.61486	Up-Regulated		CD69	1.79823	2.61768	8.77069	6.25e-14
PRKCB	3.10929	1.20791	9.38016	1.4e-14	3.55e-12	22.8202	Up-Regulated		OGN	1.25711	4.35473	3.54393	0.00061525	0.00748258	-0.534901	Up-Regulated		PRCP	1.11072	4.32246	11.0443	1.68e-17	4.2e-15	29.4395	Up-Regulated		PRODH2	1.83089	-2.50332	3.58957	0.000624684	0.00248244	-0.535244	Up-Regulated		MMD2	1.4267	-3.86219	2.44257	0.0182323	0.0287947	-3.61873	Up-Regulated		EVI2A	1.38133	3.59777	8.77026	6.26e-14
LCP2	2.08232	3.21189	9.36368	1.5e-14	3.77e-12	22.747	Up-Regulated		TNFRSF13B	1.54475	-0.754284	3.53515	0.000639177	0.00765929	-0.564074	Up-Regulated		ITGAL	2.45469	2.96798	11.0278	1.8e-17	4.37e-15	29.3701	Up-Regulated		PACSIN1	1.34376	-0.490394	3.58624	0.000565108	0.00229013	-0.539445	Up-Regulated		CCDC175	1.12513	-4.60206	2.39021	0.0225165	0.0350916	-3.623	Up-Regulated		PRKCB	1.91046	1.00255	8.76237	6.51e-14
LY9	3.23904	-0.603336	9.3459	1.63e-14	4.04e-12	22.6681	Up-Regulated		TLR10	1.31675	0.698128	3.5308	0.000642841	0.00769356	-0.574724	Up-Regulated		FAM49A	1.67165	3.09691	11.0259	1.82e-17	4.37e-15	29.3621	Up-Regulated		PCSK1	1.99154	2.06881	3.56861	0.00059906	0.00240015	-0.593098	Up-Regulated		AMH	1.02802	0.505204	2.49114	0.0143619	0.0230804	-3.76187	Up-Regulated		SASH3	1.49742	4.0013	8.75485	6.76e-14
SLA	2.52131	3.2503	9.32976	1.76e-14	4.29e-12	22.5965	Up-Regulated		CPA5	1.06055	-2.33326	3.52436	0.000665519	0.0078518	-0.597884	Up-Regulated		PDE4B	2.07157	2.21027	11.0257	1.82e-17	4.37e-15	29.3614	Up-Regulated		SLC8A3	1.49025	-3.08094	3.55253	0.000635272	0.00251455	-0.642266	Up-Regulated		PTF1A	1.63651	0.270895	2.43545	0.0172804	0.027391	-3.77389	Up-Regulated		CD93	1.24411	5.41635	8.72199	7.95e-14
CSGALNACT2	1.60617	4.6041	9.32584	1.79e-14	4.31e-12	22.5791	Up-Regulated		FLT3	1.13387	1.18429	3.52046	0.000665371	0.0078518	-0.605983	Up-Regulated		GIMAP1	1.95188	2.16309	11.0228	1.84e-17	4.37e-15	29.3491	Up-Regulated		OPRD1	1.22157	-2.53992	3.54865	0.000639839	0.00252948	-0.653624	Up-Regulated		T	1.15826	-4.34579	2.2828	0.0286211	0.0438062	-3.79434	Up-Regulated		CERKL	1.15233	2.49294	8.71221	8.34e-14
SYNE3	2.01927	0.548073	9.31343	1.89e-14	4.49e-12	22.524	Up-Regulated		HFM1	1.04667	-2.47816	3.51669	0.000676658	0.00792935	-0.618533	Up-Regulated		CYBB	2.20122	4.85636	11.0175	1.88e-17	4.42e-15	29.3267	Up-Regulated		BHLHA15	1.79839	1.78209	3.54534	0.000646855	0.00255244	-0.663642	Up-Regulated		SPAG6	1.23843	-2.0667	2.45888	0.015727	0.025116	-3.81076	Up-Regulated		MS4A6A	1.55438	4.26903	8.71113	8.39e-14
KBTBD8	2.1596	0.547163	9.3115	1.91e-14	4.49e-12	22.5154	Up-Regulated		C7	1.34759	7.60213	3.51213	0.000684059	0.00800136	-0.631111	Up-Regulated		GIMAP5	2.46768	-0.471938	11.012	1.93e-17	4.47e-15	29.3035	Up-Regulated		KCNH6	2.11513	-0.26274	3.52914	0.000685993	0.00267559	-0.712809	Up-Regulated		SPX	1.20326	-1.97086	2.45191	0.0160359	0.0255641	-3.82047	Up-Regulated		CCR4	2.0576	0.925845	8.70581	8.61e-14
KCTD20	1.23483	4.9727	9.30551	1.96e-14	4.51e-12	22.4888	Up-Regulated		LINGO3	1.27198	-0.4193	3.49708	0.000719106	0.0082282	-0.676422	Up-Regulated		RASGRP4	1.73114	0.710658	10.977	2.24e-17	5.13e-15	29.1558	Up-Regulated		PRR35	1.65051	-3.37065	3.55402	0.000951129	0.0034775	-0.75525	Up-Regulated		DDC	1.03764	2.61871	2.44664	0.016164	0.0257451	-3.86214	Up-Regulated		GPR141	1.83051	-0.895068	8.73823	9.17e-14
IL7R	3.2955	3.52767	9.30392	1.97e-14	4.51e-12	22.4818	Up-Regulated		OCA2	1.07247	-1.15181	3.49386	0.000726832	0.0082589	-0.68611	Up-Regulated		MS4A6A	2.00471	4.3221	10.9034	3.07e-17	6.96e-15	28.8448	Up-Regulated		ELOVL2	1.12738	0.426919	3.49955	0.000751646	0.00288733	-0.801482	Up-Regulated		HRH3	1.03141	-4.17573	2.32761	0.0233213	0.0362426	-3.93193	Up-Regulated		CD4	1.27559	5.16701	8.67759	9.9e-14
FNBP1	1.7349	4.19738	9.30251	1.99e-14	4.51e-12	22.4755	Up-Regulated		EPHA5	1.05842	-3.66186	3.48028	0.000769919	0.00858924	-0.727482	Up-Regulated		GPR65	2.00042	1.4935	10.8957	3.18e-17	7.11e-15	28.8122	Up-Regulated		PAK3	1.51772	0.754862	3.49621	0.000759885	0.00291394	-0.811483	Up-Regulated		LRRC26	1.3454	-1.56891	2.36889	0.0203474	0.0319296	-3.93966	Up-Regulated		PIK3CG	1.6266	1.22228	8.67711	9.92e-14
LAX1	3.17204	0.338059	9.30001	2.01e-14	4.51e-12	22.4644	Up-Regulated		MUSK	1.23854	-1.97941	3.47711	0.000768244	0.00858169	-0.73633	Up-Regulated		MEF2C	1.63318	2.86753	10.8768	3.45e-17	7.58e-15	28.7324	Up-Regulated		ATP2B2	1.63735	-3.21024	3.49336	0.000775226	0.00296144	-0.820063	Up-Regulated		FSTL4	1.1233	-0.456423	2.40412	0.018033	0.0284919	-3.9621	Up-Regulated		CD96	1.63311	1.49209	8.66038	1.08e-13
TAGAP	2.77829	2.2405	9.27171	2.29e-14	5.07e-12	22.3388	Up-Regulated		IL24	1.06966	2.20073	3.4647	0.000800328	0.00882116	-0.773394	Up-Regulated		EDNRB	2.06533	3.05174	10.8729	3.51e-17	7.58e-15	28.7156	Up-Regulated		TCEAL2	1.82504	1.60594	3.47494	0.000822988	0.0031059	-0.874239	Up-Regulated		GSTA2	1.29118	1.86131	2.29445	0.0239201	0.0370828	-4.18452	Up-Regulated		IL7R	1.903	3.68653	8.65836	1.09e-13
SLAMF1	2.81851	0.777999	9.28108	2.44e-14	5.35e-12	22.2779	Up-Regulated		ASTN1	1.14891	-1.40813	3.46295	0.00080497	0.00885698	-0.778631	Up-Regulated		ANKRD44	1.72186	1.98936	10.8706	3.54e-17	7.58e-15	28.7058	Up-Regulated		ESRRG	1.10234	-0.663083	3.45631	0.000865152	0.00323362	-0.930415	Up-Regulated		ARX	1.23595	0.753037	2.27549	0.0250534	0.0387076	-4.23439	Up-Regulated		CSF1R	1.5079	5.01316	8.65818	1.09e-13
CD27	2.94294	2.6904	9.24918	2.53e-14	5.49e-12	22.2387	Up-Regulated		SORCS3	1.32084	-3.06977	3.45768	0.000840218	0.0091084	-0.795455	Up-Regulated		SAMSN1	2.07073	3.25032	10.8699	3.55e-17	7.58e-15	28.7029	Up-Regulated		CTRL	2.09083	-2.11948	3.45548	0.000896057	0.00331917	-0.930683	Up-Regulated		AMER3	1.13636	-1.07428	2.27693	0.0249413	0.0385473	-4.23444	Up-Regulated		PPP1R16B	1.41086	2.32625	8.6519	1.12e-13
CRTAM	2.73329	-0.0952554	9.23813	2.66e-14	5.71e-12	22.1896	Up-Regulated		CA6	1.14335	-4.17802	3.46953	0.000943467	0.0098584	-0.799425	Up-Regulated		LILRA1	2.35908	-0.715487	10.8589	3.72e-17	7.86e-15	28.6567	Up-Regulated		AOX1	1.36407	1.86865	3.44302	0.000903169	0.00333967	-0.969803	Up-Regulated		KCNH6	1.26059	0.0353208	2.23651	0.0275616	0.0423235	-4.32086	Up-Regulated		BTK	1.41729	2.32826	8.64598	1.16e-13
GIMAP6	1.92864	3.65576	9.21598	2.95e-14	6.24e-12	22.0913	Up-Regulated		BAI3	1.05202	-0.797087	3.45535	0.000825351	0.00898292	-0.801273	Up-Regulated		CSF2RA	1.8616	2.15353	10.8537	3.81e-17	7.95e-15	28.6345	Up-Regulated		MAT1A	1.50229	0.318859	3.4354	0.000930329	0.00341643	-0.992095	Up-Regulated		CLPS	2.53433	6.46969	2.22474	0.0284401	0.0435572	-4.32327	Up-Regulated		RASSF2	1.3295	4.06724	8.64017	1.19e-13
CD69	2.98487	2.42982	9.20905	3.04e-14	6.37e-12	22.0605	Up-Regulated		C16orf89	1.14712	3.21236	3.44681	0.000848839	0.00918101	-0.826676	Up-Regulated		ICAM3	2.63256	0.958379	10.8451	3.95e-17	8.16e-15	28.5983	Up-Regulated		GRIA2	1.73226	-2.07402	3.43186	0.000945794	0.00346433	-1.0022	Up-Regulated		NKX2-2	1.32131	2.16762	2.2343	0.0276665	0.042471	-4.33452	Up-Regulated		P2RY10	2.0376	0.736004	8.61686	1.34e-13
RSPO3	3.18451	1.56035	9.20286	3.13e-14	6.48e-12	22.033	Up-Regulated		SCARA5	1.71356	1.69111	3.44022	0.000867395	0.00932364	-0.846249	Up-Regulated		IL33	2.51078	3.65464	10.8415	4.01e-17	8.2e-15	28.5831	Up-Regulated		FZD9	1.22528	-2.18526	3.42909	0.000980592	0.00356166	-1.00799	Up-Regulated		CALY	1.27109	1.18837	2.20655	0.0296558	0.045238	-4.38399	Up-Regulated		TNIP3	1.7047	-1.71197	8.61659	1.34e-13
ADPRH	1.32524	3.01454	9.19267	3.28e-14	6.72e-12	21.9877	Up-Regulated		AGTR2	1.5271	-2.98612	3.44468	0.000961279	0.0099736	-0.855235	Up-Regulated		SYNE1	1.6784	1.85554	10.8277	4.26e-17	8.61e-15	28.5243	Up-Regulated		APOH	1.93135	2.5108	3.42374	0.000965907	0.00351906	-1.02644	Up-Regulated		BHLHA15	1.00778	2.06298	2.1628	0.0329151	0.0497773	-4.48393	Up-Regulated		P2RY13	2.02678	1.36926	8.57894	1.61e-13
TGFBR2	1.49506	6.85073	9.18843	3.34e-14	6.74e-12	21.9689	Up-Regulated		PLP1	1.29934	1.10382	3.42749	0.000904334	0.0095646	-0.883982	Up-Regulated		CD28	2.69778	0.828539	10.8187	4.43e-17	8.77e-15	28.4861	Up-Regulated		SLC7A2	1.18944	3.19018	3.40016	0.0010368	0.00372814	-1.09607	Up-Regulated		WBP1L	-1.15533	5.93964	-10.9038	9.18e-19	1.58e-14	32.1406	Down-Regulated		DOCK11	1.13828	3.10544	8.57458	1.64e-13
CXCR6	2.58061	1.34574	9.18713	3.36e-14	6.74e-12	21.9631	Up-Regulated		COL19A1	1.43024	-3.41996	3.4214	0.000933607	0.00978751	-0.901823	Up-Regulated		HGF	2.08612	1.3368	10.7982	4.84e-17	9.44e-15	28.3993	Up-Regulated		KRT222	1.20019	-2.82314	3.39929	0.00105521	0.00378505	-1.09674	Up-Regulated		ZNHIT6	-1.07792	3.2658	-10.409	1.12e-17	4.3e-14	29.7023	Down-Regulated		SYNE1	1.21402	1.75925	8.55725	1.79e-13
HLA-DPA1	2.18001	6.80028	9.18437	3.4e-14	6.76e-12	21.9509	Up-Regulated		TENM1	1.12693	-2.26542	3.41801	0.000932791	0.00978432	-0.912005	Up-Regulated		PTPLAD2	1.44847	1.82412	10.7967	4.87e-17	9.44e-15	28.3929	Up-Regulated		CDH10	1.7191	-1.83231	3.39849	0.00106901	0.00382804	-1.09826	Up-Regulated		OSBPL11	-1.18446	3.49328	-10.3637	1.41e-17	4.5e-14	29.4786	Down-Regulated		PDE4B	1.42212	2.04613	8.54985	1.86e-13
TESPA1	2.88026	0.547096	9.17797	3.5e-14	6.79e-12	21.9224	Up-Regulated		CD79B	1.29832	3.59012	3.41618	0.000938384	0.00982679	-0.91741	Up-Regulated		HLA-DOA	2.07677	4.71772	10.7839	5.14e-17	9.82e-15	28.3389	Up-Regulated		PAK7	1.49166	-1.56492	3.39656	0.00106994	0.00382994	-1.10431	Up-Regulated		TNFRSF1B	-1.37537	5.43948	-10.1818	3.55e-17	9.71e-14	28.5803	Down-Regulated		MEF2C	1.11825	2.73639	8.5414	1.94e-13
GPR171	3.16691	1.23633	9.17735	3.51e-14	6.79e-12	21.9197	Up-Regulated		SFRP1	1.14912	3.86054	3.41157	0.00095261	0.00991597	-0.931015	Up-Regulated		CD8A	2.50361	2.81586	10.7829	5.17e-17	9.82e-15	28.3346	Up-Regulated		CTNNA2	1.36252	-1.68743	3.38873	0.0010859	0.00387905	-1.1285	Up-Regulated		TGFBR2	-1.42989	6.9743	-10.089	5.69e-17	1.36e-13	28.1215	Down-Regulated		SLCO2B1	1.55356	4.11811	8.53698	1.98e-13
ICAM3	3.00845	0.692258	9.17653	3.53e-14	6.79e-12	21.916	Up-Regulated		CALB1	1.33177	-1.51849	3.40328	0.0009787	0.0101049	-0.955441	Up-Regulated		TESPA1	2.50645	0.809029	10.7624	5.64e-17	1.06e-14	28.2475	Up-Regulated		CDH18	1.29593	-4.01926	3.38593	0.00115818	0.00407988	-1.13192	Up-Regulated		PIP4K2A	-1.34471	4.47548	-10.0571	6.69e-17	1.42e-13	27.9635	Down-Regulated		SNX20	1.39806	1.64329	8.53509	2e-13
KCNA3	2.69432	-0.176255	9.19446	3.61e-14	6.89e-12	21.8958	Up-Regulated		CCR7	1.16035	3.49104	3.371	0.00108682	0.0107921	-1.0501	Up-Regulated		SLCO2B1	1.959	4.1494	10.7578	5.76e-17	1.07e-14	28.228	Up-Regulated		UNC13A	1.53106	-0.012636	3.38525	0.00108753	0.00388379	-1.13973	Up-Regulated		PRKD3	-1.34387	3.23303	-9.95906	1.1e-16	1.63e-13	27.4789	Down-Regulated		MAN1C1	1.18607	2.66244	8.52922	2.06e-13
ARHGAP31	1.57622	3.1251	9.16777	3.67e-14	6.91e-12	21.8771	Up-Regulated		CCL21	1.58265	7.0207	3.37099	0.00108684	0.0107921	-1.05012	Up-Regulated		PRKCB	3.01093	1.33407	10.7484	5.99e-17	1.1e-14	28.1884	Up-Regulated		BRSK2	1.3644	0.210668	3.37941	0.00110803	0.0039389	-1.1568	Up-Regulated		TMEM43	-1.23957	6.48563	-9.9447	1.18e-16	1.63e-13	27.4079	Down-Regulated		ARHGAP31	1.07396	3.29277	8.51533	2.2e-13
OSBPL11	1.21567	3.38039	9.16597	3.7e-14	6.91e-12	21.8691	Up-Regulated		AMPD1	1.22204	-0.924713	3.35165	0.00116985	0.0114415	-1.1054	Up-Regulated		P2RX7	1.6824	1.46823	10.7224	6.71e-17	1.21e-14	28.0778	Up-Regulated		TMOD1	1.30581	2.07563	3.37468	0.00112489	0.00398618	-1.1706	Up-Regulated		DOCK11	-1.6885	2.84181	-9.92178	1.33e-16	1.63e-13	27.2945	Down-Regulated		MNDA	1.70828	3.64312	8.4986	2.39e-13
CLIC2	2.03817	3.61073	9.1627	3.75e-14	6.95e-12	21.8546	Up-Regulated		ADH1B	1.58895	3.93931	3.33262	0.00122997	0.0118416	-1.16174	Up-Regulated		P2RY8	2.43853	1.42943	10.7152	6.92e-17	1.24e-14	28.0473	Up-Regulated		SEZ6L	1.91705	0.649332	3.36693	0.00116398	0.00409651	-1.19192	Up-Regulated		RNF168	-1.01257	3.42806	-9.91691	1.36e-16	1.63e-13	27.2704	Down-Regulated		NLRP3	1.53381	1.37422	8.49407	2.45e-13
CPVL	2.07875	4.46355	9.1568	3.86e-14	7.07e-12	21.8284	Up-Regulated		FCRLA	1.67726	0.689694	3.32804	0.0012482	0.011915	-1.17501	Up-Regulated		PIK3R5	2.11471	2.25064	10.6988	7.43e-17	1.32e-14	27.9779	Up-Regulated		ZNF98	1.2251	-2.65666	3.36193	0.00123365	0.0042945	-1.19876	Up-Regulated		TCN2	-1.24575	5.17133	-9.91671	1.36e-16	1.63e-13	27.2694	Down-Regulated		C1orf162	1.30892	4.10147	8.48815	2.52e-13
GZMK	3.05894	2.38882	9.15284	3.93e-14	7.11e-12	21.8108	Up-Regulated		DNASE1L3	1.25474	0.470783	3.32086	0.00127727	0.0121078	-1.19576	Up-Regulated		CD3G	2.50968	1.14183	10.6893	7.74e-17	1.36e-14	27.9374	Up-Regulated		PROX1	1.0655	2.03577	3.35345	0.00120358	0.0042133	-1.23235	Up-Regulated		RUNX3	-1.9808	2.93805	-9.86107	1.81e-16	1.95e-13	26.9942	Down-Regulated		GPR34	1.91089	2.86651	8.4757	2.68e-13
CD4	2.06083	5.02915	9.15155	3.95e-14	7.11e-12	21.8051	Up-Regulated		TTC24	1.05634	-1.89313	3.32094	0.00128605	0.0121608	-1.19626	Up-Regulated		GNG2	1.88336	3.25705	10.6871	7.81e-17	1.36e-14	27.9279	Up-Regulated		ASTN1	1.6316	-2.19485	3.33727	0.00128473	0.00443542	-1.27549	Up-Regulated		DDX18	-1.09049	4.56878	-9.81239	2.32e-16	2.14e-13	26.7535	Down-Regulated		CCL4	1.61869	2.70023	8.46114	2.88e-13
ARHGAP15	2.25423	1.53818	9.13573	4.25e-14	7.56e-12	21.7348	Up-Regulated		XCR1	1.04378	0.0878713	3.23752	0.00166988	0.0144786	-1.43411	Up-Regulated		BIN2	2.00207	2.78243	10.6836	7.93e-17	1.37e-14	27.9133	Up-Regulated		CELA2A	4.30078	3.36411	3.33711	0.0012854	0.00443613	-1.27727	Up-Regulated		SRGN	-1.79338	7.61063	-9.80918	2.35e-16	2.14e-13	26.7376	Down-Regulated		ELMO1	1.23696	2.5099	8.45354	2.99e-13
ANKRD33B	2.25413	-0.315984	9.12232	4.51e-14	7.89e-12	21.6752	Up-Regulated		SLC18A1	1.00021	-3.46175	3.22891	0.00175794	0.0149837	-1.45836	Up-Regulated		GHR	2.0414	1.04555	10.6796	8.07e-17	1.38e-14	27.8963	Up-Regulated		KIAA0319	1.02827	0.0298626	3.33542	0.00127445	0.00440553	-1.28456	Up-Regulated		RALB	-1.2006	6.35685	-9.71527	3.79e-16	3.28e-13	26.2732	Down-Regulated		RHOH	1.55598	1.26316	8.45337	2.99e-13
HLA-DRA	2.2601	10.3947	9.11758	4.61e-14	7.99e-12	21.6541	Up-Regulated		XPNPEP2	1.40977	0.284147	3.21406	0.00179184	0.015171	-1.50024	Up-Regulated		KCNN3	1.75153	0.198893	10.6316	9.93e-17	1.67e-14	27.6923	Up-Regulated		ASCL1	1.69184	-2.30579	3.33005	0.00132065	0.00453481	-1.29637	Up-Regulated		MOB1A	-1.20595	5.72073	-9.70773	3.94e-16	3.28e-13	26.2358	Down-Regulated		CR1	2.24933	-0.561712	8.4152	3.61e-13
CD96	2.73473	1.40935	9.10686	4.84e-14	8.32e-12	21.6065	Up-Regulated		CTB-133G6.1	1.01443	0.952242	3.19711	0.00189535	0.0157679	-1.54778	Up-Regulated		P2RY10	3.1027	1.0367	10.6186	1.05e-16	1.75e-14	27.6368	Up-Regulated		GPR142	1.68687	-0.917986	3.32803	0.00133561	0.00457708	-1.29998	Up-Regulated		TBCCD1	-1.03901	3.35616	-9.69553	4.19e-16	3.34e-13	26.1755	Down-Regulated		CD38	1.90734	0.781815	8.4142	3.62e-13
CCR1	2.22406	2.93236	9.10345	4.92e-14	8.37e-12	21.5913	Up-Regulated		MROH2B	1.03243	-3.78715	3.17946	0.00203498	0.0165124	-1.59373	Up-Regulated		TNFRSF1B	1.30858	5.82067	10.6047	1.12e-16	1.84e-14	27.5775	Up-Regulated		MAP3K15	1.59217	-1.99295	3.30884	0.00139223	0.00473025	-1.36026	Up-Regulated		ETS1	-1.50065	5.66711	-9.65032	5.27e-16	3.88e-13	25.952	Down-Regulated		TIGIT	1.71105	0.862151	8.4108	3.68e-13
GNB4	1.97068	3.30212	9.09674	5.07e-14	8.55e-12	21.5615	Up-Regulated		ZNF80	1.04734	-2.21038	3.17278	0.00204443	0.0165205	-1.61565	Up-Regulated		CD38	2.54902	0.890299	10.59	1.19e-16	1.93e-14	27.515	Up-Regulated		CELF4	1.52793	-0.785881	3.30782	0.00139671	0.00474039	-1.36319	Up-Regulated		GTDC1	-1.22841	1.67893	-9.62923	5.86e-16	4.14e-13	25.8477	Down-Regulated		ITK	1.79728	0.662628	8.40949	3.71e-13
CD3E	2.79381	3.63947	9.09423	5.13e-14	8.58e-12	21.5504	Up-Regulated		TCL1A	2.05858	0.965989	3.1539	0.00218771	0.0172291	-1.66461	Up-Regulated		P2RY12	2.92193	0.0525228	10.5796	1.24e-16	2e-14	27.4707	Up-Regulated		ADCY1	1.27725	-0.149801	3.30423	0.0014064	0.00476396	-1.37439	Up-Regulated		MFSD1	-1.0125	5.40409	-9.62082	6.12e-16	4.14e-13	25.8061	Down-Regulated		KDR	1.22661	3.47744	8.35813	4.77e-13
EOMES	2.70059	-0.0467663	9.11253	5.23e-14	8.61e-12	21.5342	Up-Regulated		TNFRSF13C	1.365	1.61904	3.14976	0.00218915	0.0172291	-1.67978	Up-Regulated		TMEM170B	1.65891	0.860407	10.5665	1.32e-16	2.1e-14	27.415	Up-Regulated		NXF5	1.38924	-3.82917	3.33358	0.00207259	0.00657397	-1.38576	Up-Regulated		DRAM1	-1.2311	4.2765	-9.61581	6.28e-16	4.14e-13	25.7813	Down-Regulated		LILRB2	1.47189	2.13919	8.3441	5.11e-13
GYPE	1.87707	-0.842464	9.15822	5.28e-14	8.61e-12	21.5332	Up-Regulated		FCRL3	1.18261	0.537963	3.14349	0.00223194	0.0174428	-1.6971	Up-Regulated		SLA	2.14585	3.50434	10.5648	1.33e-16	2.1e-14	27.4079	Up-Regulated		SPTB	1.07114	-0.71405	3.29632	0.00144183	0.0048675	-1.39705	Up-Regulated		DCLRE1B	-1.21777	2.60731	-9.59186	7.09e-16	4.22e-13	25.6628	Down-Regulated		C10orf128	1.18888	2.71472	8.34122	5.19e-13
CD180	2.59892	1.42425	9.08705	5.3e-14	8.61e-12	21.5184	Up-Regulated		NRXN1	1.19093	-0.66529	3.13022	0.00232524	0.0179162	-1.73375	Up-Regulated		CD4	1.72721	5.25051	10.562	1.34e-16	2.11e-14	27.3958	Up-Regulated		PLA2G1B	3.53507	5.54605	3.29239	0.00145975	0.0049177	-1.40831	Up-Regulated		NFE2L2	-1.07778	5.70142	-9.57206	7.84e-16	4.22e-13	25.565	Down-Regulated		CD2	1.62289	4.02823	8.34013	5.22e-13
SRPX	2.21981	4.85694	9.08567	5.33e-14	8.61e-12	21.5123	Up-Regulated		IGF1	1.15443	0.60634	3.12845	0.00233791	0.0179704	-1.73861	Up-Regulated		FOLR2	2.33087	4.57748	10.5546	1.39e-16	2.16e-14	27.3641	Up-Regulated		CACNA2D2	1.28965	1.85254	3.28798	0.0014801	0.0049767	-1.42092	Up-Regulated		CAB39	-1.11488	5.77273	-9.56874	7.97e-16	4.22e-13	25.5485	Down-Regulated		TLR1	1.18441	2.43026	8.31383	5.93e-13
BTK	2.58762	2.29071	9.0831	5.4e-14	8.61e-12	21.5009	Up-Regulated		NPY2R	1.09921	-4.55846	3.11988	0.00283076	0.02036	-1.74518	Up-Regulated		SRGN	1.94192	7.87644	10.5296	1.55e-16	2.39e-14	27.2576	Up-Regulated		CHRNB2	1.54051	-1.25872	3.2714	0.00155907	0.00520063	-1.46824	Up-Regulated		RARB	-1.5913	2.75161	-9.56636	8.07e-16	4.22e-13	25.5368	Down-Regulated		CD209	2.08114	1.40616	8.28213	6.93e-13
TRAF3IP3	2.67829	1.16683	9.0822	5.42e-14	8.61e-12	21.4969	Up-Regulated		FCRL5	1.24097	0.0523648	3.12097	0.00239235	0.0182408	-1.75919	Up-Regulated		RASSF2	2.05489	4.27825	10.5222	1.6e-16	2.45e-14	27.2262	Up-Regulated		RAB39B	1.35755	-0.349864	3.23347	0.00175476	0.0057349	-1.57578	Up-Regulated		CSGALNACT2	-1.48031	4.70502	-9.56427	8.15e-16	4.22e-13	25.5265	Down-Regulated		SPN	1.51339	2.24931	8.28044	6.99e-13
ZCCHC24	1.97764	4.75758	9.07089	5.7e-14	8.91e-12	21.4466	Up-Regulated		NLGN1	1.02395	-1.10661	3.10834	0.00248696	0.018739	-1.79387	Up-Regulated		CD84	2.1909	2.17882	10.5142	1.65e-16	2.51e-14	27.192	Up-Regulated		2021-03-11	2.0966	-2.68396	3.21541	0.00235395	0.00733507	-1.5779	Up-Regulated		LAP3	-1.25523	6.05477	-9.5554	8.53e-16	4.29e-13	25.4826	Down-Regulated		CEACAM21	1.3569	1.22697	8.27553	7.16e-13
CYBB	2.38466	4.70417	9.06956	5.74e-14	8.91e-12	21.4407	Up-Regulated		FCRL2	1.52749	-0.590394	3.10621	0.00251025	0.0188238	-1.79931	Up-Regulated		SASH3	2.31347	4.23849	10.5019	1.74e-16	2.63e-14	27.1396	Up-Regulated		CPE	1.25197	7.09319	3.22904	0.00177903	0.00580029	-1.58827	Up-Regulated		MBNL1	-1.12701	5.17278	-9.54715	8.89e-16	4.36e-13	25.4418	Down-Regulated		CD28	1.68694	0.516768	8.25947	7.75e-13
CD48	2.9069	3.31829	9.06849	5.77e-14	8.91e-12	21.436	Up-Regulated		TACR1	1.0059	-0.28171	3.10421	0.0025186	0.0188499	-1.80516	Up-Regulated		CXCL12	2.60988	4.7055	10.4954	1.79e-16	2.68e-14	27.1117	Up-Regulated		STXBP5L	1.65568	-3.09421	3.22471	0.00181788	0.00589565	-1.59611	Up-Regulated		APOL3	-1.33899	3.78344	-9.53121	9.64e-16	4.61e-13	25.363	Down-Regulated		ARL11	1.33727	0.921808	8.25701	7.84e-13
CASS4	2.46705	0.251459	9.06593	5.83e-14	8.91e-12	21.4246	Up-Regulated		SCN7A	1.21492	2.1397	3.09846	0.00256333	0.0190406	-1.82089	Up-Regulated		KCNA3	3.03599	-0.301778	10.4902	1.83e-16	2.72e-14	27.0897	Up-Regulated		XKR7	1.84263	-2.24394	3.21003	0.0019182	0.00616121	-1.63575	Up-Regulated		ABHD5	-1.08266	3.53226	-9.46563	1.34e-15	6.03e-13	25.0388	Down-Regulated		NXPE3	1.11321	2.02387	8.2508	8.09e-13
ETS1	1.77949	5.63475	9.0656	5.84e-14	8.91e-12	21.4231	Up-Regulated		ADAMTS8	1.06747	1.90214	3.08536	0.00266799	0.0195329	-1.85663	Up-Regulated		CYP2U1	1.4766	2.45478	10.4779	1.93e-16	2.83e-14	27.0372	Up-Regulated		ELAVL4	1.32394	-0.903069	3.17918	0.00207512	0.00657869	-1.72801	Up-Regulated		GBP4	-1.8409	4.06181	-9.4642	1.35e-15	6.03e-13	25.0318	Down-Regulated		ADAMTS3	1.51694	-0.510732	8.25042	8.1e-13
PYHIN1	2.93903	0.0953117	9.05697	6.08e-14	9.2e-12	21.3848	Up-Regulated		CCL19	1.52055	6.60148	3.06562	0.0028332	0.02036	-1.91025	Up-Regulated		BTK	2.1948	2.55527	10.4493	2.19e-16	3.18e-14	26.9153	Up-Regulated		CAMK2N2	1.16885	1.47826	3.17898	0.00207638	0.00658159	-1.72856	Up-Regulated		STK17B	-1.61414	4.15254	-9.44019	1.53e-15	6.64e-13	24.9131	Down-Regulated		FPR1	1.65101	3.83667	8.24431	8.35e-13
CCL5	2.29897	5.43055	9.05236	6.21e-14	9.32e-12	21.3643	Up-Regulated		KCNA1	1.11704	-3.63312	3.05645	0.00293691	0.0208156	-1.93048	Up-Regulated		ARHGAP31	1.31721	3.29638	10.438	2.3e-16	3.24e-14	26.8669	Up-Regulated		C2CD4A	1.14629	2.32009	3.16923	0.00213948	0.00675462	-1.7557	Up-Regulated		SNTB2	-1.19996	3.35214	-9.43601	1.56e-15	6.64e-13	24.8924	Down-Regulated		KLHL6	1.36916	1.60602	8.24056	8.5e-13
ENTPD1	1.4393	3.50686	9.04835	6.32e-14	9.38e-12	21.3464	Up-Regulated		BEND4	1.17489	-2.92894	3.05365	0.0029537	0.0208726	-1.93849	Up-Regulated		SCPEP1	1.25096	5.52918	10.4376	2.3e-16	3.24e-14	26.8654	Up-Regulated		RIC3	1.29764	0.0730319	3.16851	0.00215238	0.00678859	-1.75619	Up-Regulated		CSF2RA	-2.00694	1.7937	-9.38265	2.05e-15	8e-13	24.6288	Down-Regulated		ABCD2	2.03577	-2.06201	8.23712	8.65e-13
KLHL6	2.79695	1.52981	9.04739	6.35e-14	9.38e-12	21.3422	Up-Regulated		FCER2	1.80621	0.344168	3.04548	0.00301156	0.0211718	-1.96468	Up-Regulated		MYO1F	1.58083	3.23417	10.4348	2.33e-16	3.26e-14	26.8532	Up-Regulated		ARG1	1.13723	-2.13818	3.16352	0.00222073	0.00697185	-1.76262	Up-Regulated		SLC12A4	-1.18681	4.30705	-9.37443	2.14e-15	8.09e-13	24.5881	Down-Regulated		CLEC7A	1.41711	2.81772	8.23534	8.72e-13
PIK3CD	1.92499	3.08599	9.04448	6.43e-14	9.43e-12	21.3293	Up-Regulated		TNR	1.06671	-1.80842	3.04361	0.00303657	0.0213241	-1.966	Up-Regulated		KLHL6	2.24009	1.88365	10.4168	2.52e-16	3.5e-14	26.7763	Up-Regulated		MSI1	1.09327	1.49762	3.15874	0.00220932	0.00694291	-1.78482	Up-Regulated		FSTL1	-1.91955	6.99844	-9.36855	2.2e-15	8.09e-13	24.5591	Down-Regulated		ICAM3	1.63708	0.648753	8.23454	8.76e-13
CD8B	2.61646	1.40146	9.04103	6.53e-14	9.51e-12	21.3139	Up-Regulated		PI16	1.61426	2.60234	3.0212	0.00324035	0.0222961	-2.0299	Up-Regulated		ARHGEF15	1.56667	2.65302	10.4103	2.59e-16	3.57e-14	26.7487	Up-Regulated		BEX2	1.15593	4.2432	3.15512	0.00223392	0.00701095	-1.79485	Up-Regulated		PGM2	-1.29489	4.39392	-9.35012	2.42e-15	8.52e-13	24.468	Down-Regulated		MYO1F	1.10936	3.12324	8.22259	9.29e-13
PRDM2	1.2255	3.39221	9.0391	6.59e-14	9.52e-12	21.3053	Up-Regulated		LOR	1.04634	-3.07197	3.00344	0.00379965	0.024977	-2.0413	Up-Regulated		DOCK8	1.97832	2.69557	10.4078	2.62e-16	3.59e-14	26.7379	Up-Regulated		CLPS	3.98821	5.99618	3.14635	0.00234935	0.00732494	-1.80847	Up-Regulated		MCM6	-1.15558	4.50483	-9.34184	2.52e-15	8.52e-13	24.4271	Down-Regulated		GPR124	1.12521	4.82855	8.21092	9.83e-13
MAP4K1	2.46739	2.34878	9.02886	6.91e-14	9.84e-12	21.2598	Up-Regulated		CHRDL2	1.28595	2.31719	2.99922	0.0034612	0.0233695	-2.08856	Up-Regulated		EPB41L3	1.75881	2.94805	10.4046	2.66e-16	3.59e-14	26.7245	Up-Regulated		SPACA3	1.44458	-1.23614	3.13723	0.0025189	0.00776082	-1.81608	Up-Regulated		GBP1	-2.0364	4.21715	-9.33544	2.6e-15	8.52e-13	24.3955	Down-Regulated		JAM2	1.21454	2.79433	8.19459	1.07e-12
DOK2	1.87636	3.44469	9.02847	6.92e-14	9.84e-12	21.2581	Up-Regulated		KCNA5	1.04243	1.08707	2.99082	0.00354926	0.0238193	-2.1109	Up-Regulated		ZEB2	1.67191	2.57581	10.4041	2.66e-16	3.59e-14	26.7223	Up-Regulated		BEX5	1.01546	3.60567	3.14358	0.002314	0.00722894	-1.82675	Up-Regulated		PXYLP1	-1.16373	2.64425	-9.33358	2.63e-15	8.52e-13	24.3864	Down-Regulated		HGF	1.54343	1.2376	8.19289	1.07e-12
SLIT3	2.4113	3.05273	9.01836	7.25e-14	1.02e-11	21.2131	Up-Regulated		ACKR1	1.28389	5.43889	2.98747	0.00358492	0.0239845	-2.11979	Up-Regulated		COL14A1	2.52259	5.24079	10.3999	2.71e-16	3.63e-14	26.7043	Up-Regulated		CADPS	1.06966	1.45106	3.11529	0.00252185	0.00776742	-1.90458	Up-Regulated		ANKRD33B	-1.92372	-0.262001	-9.32434	2.75e-15	8.73e-13	24.3407	Down-Regulated		CD84	1.62525	2.07719	8.19074	1.09e-12
HLA-DOA	2.43472	4.47477	9.00429	7.73e-14	1.08e-11	21.1506	Up-Regulated		FCRL1	1.76483	-0.53303	2.98493	0.00362105	0.0241546	-2.12576	Up-Regulated		TNFRSF8	1.86778	0.202649	10.3751	3.02e-16	4.02e-14	26.5981	Up-Regulated		SLC7A14	1.73859	-1.98416	3.10877	0.00261038	0.00799614	-1.91466	Up-Regulated		SAMSN1	-1.989	2.82612	-9.32214	2.78e-15	8.73e-13	24.3298	Down-Regulated		GPR65	1.32911	1.30877	8.18495	1.12e-12
PLEKHO2	1.5087	5.10039	8.96443	9.26e-14	1.29e-11	20.9734	Up-Regulated		ADAMTS19	1.00741	-4.48224	2.95984	0.00422746	0.0269702	-2.15481	Up-Regulated		LAX1	2.79302	0.60977	10.3668	3.13e-16	4.14e-14	26.5628	Up-Regulated		KIF1A	1.66016	1.69678	3.10798	0.00257832	0.0079097	-1.92461	Up-Regulated		ARPC2	-1.0882	7.06734	-9.31606	2.87e-15	8.86e-13	24.2998	Down-Regulated		GIMAP5	1.60226	-0.72197	8.1819	1.13e-12
GIMAP4	1.82905	4.99445	8.95527	9.66e-14	1.33e-11	20.9327	Up-Regulated		PCDH8	1.21318	-2.91163	2.96398	0.00393542	0.0256257	-2.16858	Up-Regulated		SPN	2.13179	2.38858	10.3501	3.37e-16	4.39e-14	26.4915	Up-Regulated		PEX5L	1.23389	-3.43301	3.10484	0.00262175	0.00802192	-1.92891	Up-Regulated		APOBEC3D	-1.35272	2.43497	-9.28863	3.3e-15	9.6e-13	24.1644	Down-Regulated		NAIP	1.39538	-2.2201	8.20276	1.16e-12
CD3G	3.00028	0.817039	8.94487	1.01e-13	1.39e-11	20.8864	Up-Regulated		CD300LG	1.37088	-2.12372	2.96429	0.00388912	0.0253709	-2.17086	Up-Regulated		KBTBD8	2.02548	0.668554	10.3497	3.37e-16	4.39e-14	26.4896	Up-Regulated		AMY2B	1.87525	3.22527	3.10368	0.00261211	0.00799756	-1.93638	Up-Regulated		DNAJC13	-1.14077	4.06292	-9.28835	3.3e-15	9.6e-13	24.1629	Down-Regulated		LRRC25	1.25996	3.08066	8.17818	1.15e-12
SH3BP5	2.11204	2.36493	8.94284	1.02e-13	1.39e-11	20.8774	Up-Regulated		SPIB	1.18428	2.35182	2.9674	0.00380575	0.0249892	-2.17289	Up-Regulated		CSF1R	1.87026	5.02837	10.3485	3.39e-16	4.39e-14	26.4847	Up-Regulated		FBLL1	1.39125	1.01997	3.09409	0.00268889	0.00819445	-1.96256	Up-Regulated		PIK3CA	-1.24791	3.01793	-9.28782	3.31e-15	9.6e-13	24.1604	Down-Regulated		SLA2	1.38401	1.32377	8.16244	1.25e-12
MS4A6A	2.12724	4.20744	8.94046	1.03e-13	1.39e-11	20.8668	Up-Regulated		CMA1	1.24425	0.2849	2.95386	0.00400042	0.025964	-2.20493	Up-Regulated		KLRB1	2.42233	2.93493	10.3433	3.47e-16	4.43e-14	26.4623	Up-Regulated		UNC80	1.75872	-1.97415	3.08584	0.00276628	0.0083967	-1.9832	Up-Regulated		CST7	-1.80702	3.94692	-9.2692	3.64e-15	1.02e-12	24.0684	Down-Regulated		MOXD1	1.39994	4.5178	8.14579	1.35e-12
GPR174	3.21728	-0.271395	8.98207	1.05e-13	1.39e-11	20.8628	Up-Regulated		BLK	1.5574	0.616051	2.9435	0.00409451	0.026431	-2.23484	Up-Regulated		SH2D1A	2.90632	1.22154	10.3431	3.47e-16	4.43e-14	26.4616	Up-Regulated		ASB4	1.29869	-1.9593	3.07985	0.00283676	0.00857375	-1.99406	Up-Regulated		EVI2B	-1.96212	4.20473	-9.26385	3.74e-15	1.04e-12	24.042	Down-Regulated		ARHGAP15	1.23122	1.30991	8.13953	1.4e-12
NKG7	1.93773	3.80818	8.93812	1.04e-13	1.39e-11	20.8564	Up-Regulated		NGFR	1.01588	4.4298	2.9269	0.00429004	0.0271878	-2.27914	Up-Regulated		CR1	3.24165	-0.319084	10.3409	3.51e-16	4.43e-14	26.4522	Up-Regulated		TCEAL5	1.41764	0.597516	3.07306	0.00287459	0.0086702	-2.01787	Up-Regulated		FEZ2	-1.01437	3.67698	-9.19411	5.32e-15	1.4e-12	23.6977	Down-Regulated		FCGR2A	1.46291	4.54738	8.13128	1.45e-12
SLC24A4	2.05414	-2.69512	8.92228	1.12e-13	1.49e-11	20.786	Up-Regulated		STMN4	1.10662	-2.02748	2.91479	0.00449803	0.0280774	-2.30551	Up-Regulated		ABCA9	2.19599	0.946666	10.3384	3.54e-16	4.43e-14	26.4413	Up-Regulated		INSM1	1.79128	1.39157	3.0654	0.00295157	0.00887147	-2.03473	Up-Regulated		IL2RA	-2.66707	2.33392	-9.19387	5.33e-15	1.4e-12	23.6965	Down-Regulated		IGSF6	1.3578	3.26226	8.11245	1.59e-12
TIGIT	3.27419	0.527269	8.91562	1.16e-13	1.52e-11	20.7564	Up-Regulated		KLHL14	1.15628	-1.52471	2.90974	0.00452189	0.0281711	-2.3228	Up-Regulated		NLRP3	2.01167	1.44288	10.3369	3.57e-16	4.43e-14	26.4347	Up-Regulated		ST8SIA3	1.495	1.00666	3.06456	0.00296957	0.00891573	-2.03626	Up-Regulated		PANX1	-1.30018	4.56386	-9.18898	5.46e-15	1.41e-12	23.6724	Down-Regulated		BOC	1.46374	3.09388	8.10999	1.61e-12
PDGFRA	2.29826	4.20621	8.91216	1.18e-13	1.53e-11	20.741	Up-Regulated		SERTM1	1.2325	-0.891253	2.90255	0.00463925	0.0287056	-2.33932	Up-Regulated		ZIK1	1.59512	0.738005	10.3365	3.57e-16	4.43e-14	26.4334	Up-Regulated		SFTPC	1.63735	-4.45507	3.04562	0.00425493	0.0119094	-2.03973	Up-Regulated		LUZP1	-1.27458	3.74155	-9.17931	5.74e-15	1.43e-12	23.6247	Down-Regulated		TESPA1	1.56254	0.51654	8.105	1.65e-12
LILRB1	2.21325	1.46004	8.91167	1.18e-13	1.53e-11	20.7388	Up-Regulated		BMP10	1.24306	-4.08227	3.10075	0.00763653	0.0403612	-2.40713	Up-Regulated		SESN1	1.35871	3.93289	10.3347	3.6e-16	4.43e-14	26.4255	Up-Regulated		INS-IGF2	1.29376	-3.2743	3.04086	0.00374519	0.0107577	-2.04343	Up-Regulated		PLIN2	-1.83354	4.74326	-9.17096	5.98e-15	1.47e-12	23.5835	Down-Regulated		ERG	1.25997	2.53022	8.09758	1.71e-12
SPN	2.48359	2.14759	8.90991	1.19e-13	1.53e-11	20.731	Up-Regulated		CLVS2	1.03473	-4.05852	2.86736	0.00517478	0.0310243	-2.42026	Up-Regulated		TLL1	2.24224	0.169261	10.3341	3.61e-16	4.43e-14	26.4229	Up-Regulated		KCNJ3	1.51812	-0.0161696	3.06233	0.00295846	0.00888658	-2.04882	Up-Regulated		KCTD20	-1.08083	5.01767	-9.16405	6.2e-15	1.5e-12	23.5494	Down-Regulated		IL1R1	1.23565	5.93135	8.07286	1.93e-12
CYTIP	2.51496	3.42331	8.90258	1.23e-13	1.57e-11	20.6984	Up-Regulated		CARTPT	1.45964	0.190522	2.84846	0.00546441	0.0321849	-2.46099	Up-Regulated		C10orf128	1.68337	2.82836	10.3284	3.7e-16	4.49e-14	26.3987	Up-Regulated		CHRNB3	1.35695	-2.78987	3.03878	0.00373654	0.0107404	-2.05041	Up-Regulated		NAA50	-1.02682	5.49342	-9.15824	6.38e-15	1.53e-12	23.5207	Down-Regulated		PYHIN1	1.92754	0.0216832	8.06407	2.02e-12
FGF7	2.91983	2.05051	8.89777	1.26e-13	1.6e-11	20.677	Up-Regulated		TMEM132C	1.0582	0.902634	2.8555	0.00528412	0.0314136	-2.46348	Up-Regulated		ARHGAP25	1.78603	2.97473	10.3279	3.71e-16	4.49e-14	26.3966	Up-Regulated		CELF5	1.14996	-1.51453	3.05441	0.00302956	0.0090516	-2.07024	Up-Regulated		CORO1C	-1.28294	5.61946	-9.14089	6.97e-15	1.65e-12	23.4351	Down-Regulated		S1PR1	1.27116	4.5622	8.05777	2.08e-12
KLRB1	2.4773	2.84642	8.88912	1.31e-13	1.65e-11	20.6385	Up-Regulated		FAM129C	1.56274	-0.475399	2.84787	0.00540208	0.0319089	-2.48297	Up-Regulated		KCTD12	1.52027	5.80084	10.3263	3.74e-16	4.49e-14	26.3897	Up-Regulated		RALYL	1.15196	-0.834388	3.04202	0.00321073	0.00951089	-2.09006	Up-Regulated		CWF19L2	-1.02736	3.35483	-9.12975	7.37e-15	1.72e-12	23.3802	Down-Regulated		ARSB	1.00122	2.89858	8.05262	2.13e-12
LILRB2	2.10647	2.06095	8.88539	1.33e-13	1.67e-11	20.622	Up-Regulated		CD19	1.38663	1.42891	2.83873	0.00554644	0.0325077	-2.50623	Up-Regulated		SLAMF1	2.46156	1.01328	10.3147	3.93e-16	4.69e-14	26.34	Up-Regulated		MCOLN3	1.09834	0.27595	3.03678	0.00319334	0.00947111	-2.11771	Up-Regulated		KDM2A	-1.02878	5.09041	-9.12422	7.58e-15	1.75e-12	23.3529	Down-Regulated		WAS	1.23325	3.97348	8.05164	2.14e-12
P2RY14	2.60829	0.598307	8.90031	1.37e-13	1.7e-11	20.5969	Up-Regulated		CNTFR	1.17729	0.588412	2.82765	0.00572625	0.0331145	-2.53437	Up-Regulated		P2RY13	2.53023	1.39767	10.3135	3.95e-16	4.69e-14	26.3346	Up-Regulated		BEX1	1.78615	4.42892	3.03531	0.00320741	0.00950396	-2.12167	Up-Regulated		FPR1	-2.03775	3.63116	-9.10763	8.25e-15	1.88e-12	23.2711	Down-Regulated		IL16	1.35976	2.23298	8.05129	2.15e-12
C21orf91	1.48117	2.18873	8.87791	1.37e-13	1.7e-11	20.5887	Up-Regulated		HTN1	3.51111	-5.05572	4.47137	0.00110051	0.0108747	-2.55893	Up-Regulated		IL7R	2.74238	3.89173	10.2669	4.84e-16	5.71e-14	26.1355	Up-Regulated		C1orf168	1.28533	-1.38005	3.0258	0.00332128	0.00977902	-2.14292	Up-Regulated		CD53	-1.94559	5.63312	-9.10214	8.48e-15	1.89e-12	23.244	Down-Regulated		ZEB2	1.23976	2.49796	8.05117	2.15e-12
TNFRSF8	2.29209	-0.0708835	8.87572	1.39e-13	1.71e-11	20.579	Up-Regulated		LCN10	1.20342	-1.9683	2.79158	0.00645646	0.035997	-2.60522	Up-Regulated		SDPR	2.03527	3.77263	10.26	4.99e-16	5.85e-14	26.1056	Up-Regulated		CD300LG	1.16304	-3.71971	3.00877	0.00370856	0.0106831	-2.14882	Up-Regulated		CTNNB1	-1.06253	7.59287	-9.10197	8.48e-15	1.89e-12	23.2432	Down-Regulated		SIRPA	1.01184	5.27959	8.04668	2.2e-12
HLA-DPB1	1.98291	7.96968	8.86664	1.45e-13	1.77e-11	20.5386	Up-Regulated		CNTNAP5	1.17356	-3.1649	2.7869	0.0065886	0.0364149	-2.61296	Up-Regulated		CD93	1.57102	5.4425	10.2472	5.27e-16	6.15e-14	26.051	Up-Regulated		MYH6	1.24781	-4.54292	2.99119	0.00426777	0.0119348	-2.15309	Up-Regulated		RNF149	-1.03402	5.54019	-9.09679	8.71e-15	1.89e-12	23.2176	Down-Regulated		FYB	1.55127	3.25418	8.0357	2.32e-12
PARVG	2.24049	2.35885	8.86466	1.46e-13	1.77e-11	20.5298	Up-Regulated		CNR2	1.41119	-1.07295	2.78572	0.00646846	0.0360216	-2.63867	Up-Regulated		ITM2A	2.24337	4.46789	10.2437	5.35e-16	6.16e-14	26.0357	Up-Regulated		SCG3	1.79726	2.85879	3.02263	0.00333079	0.00980095	-2.15568	Up-Regulated		RHOQ	-1.03244	4.68263	-9.08459	9.26e-15	1.96e-12	23.1575	Down-Regulated		CD302	1.35808	2.32533	8.0271	2.42e-12
HLA-DMB	2.16497	4.7686	8.85431	1.53e-13	1.85e-11	20.4838	Up-Regulated		SLC5A7	1.21557	-2.38579	2.75552	0.00719552	0.038716	-2.68689	Up-Regulated		LILRB2	1.92792	2.20385	10.2427	5.38e-16	6.16e-14	26.0316	Up-Regulated		SHISA7	1.68954	-3.43682	3.01127	0.00355587	0.0103181	-2.163	Up-Regulated		NECAP2	-1.02458	5.29499	-9.08414	9.29e-15	1.96e-12	23.1552	Down-Regulated		CLIC2	1.24784	3.65471	8.02654	2.42e-12
SCN2B	2.76601	-0.735139	8.84094	1.63e-13	1.93e-11	20.4243	Up-Regulated		MS4A1	1.74615	1.80376	2.74902	0.00717677	0.0386806	-2.72993	Up-Regulated		SNX20	2.06971	1.82081	10.2419	5.4e-16	6.16e-14	26.0282	Up-Regulated		WNT4	1.32418	2.94198	3.01626	0.00339441	0.00994208	-2.17272	Up-Regulated		PRKCH	-1.27235	3.0106	-9.08208	9.38e-15	1.96e-12	23.1451	Down-Regulated		SLIT2	1.52099	2.77378	8.00675	2.67e-12
DDR2	2.2783	3.48495	8.84078	1.63e-13	1.93e-11	20.4236	Up-Regulated		HPR	1.0892	-1.70993	2.73245	0.00757662	0.0400949	-2.7646	Up-Regulated		TM6SF1	1.96073	1.56433	10.24	5.44e-16	6.16e-14	26.0199	Up-Regulated		SLC6A4	1.38173	-1.66445	3.01066	0.00346232	0.0100913	-2.18462	Up-Regulated		UXS1	-1.02123	4.13854	-9.07009	9.97e-15	1.96e-12	23.086	Down-Regulated		KCNA3	1.98756	-0.599712	8.00402	2.71e-12
ARHGAP25	2.14857	2.73639	8.83863	1.64e-13	1.93e-11	20.414	Up-Regulated		VPREB3	1.42132	2.36755	2.72382	0.00768958	0.0405294	-2.79347	Up-Regulated		SH2D3C	1.45384	3.33872	10.238	5.49e-16	6.16e-14	26.0113	Up-Regulated		ERO1LB	1.17036	3.82229	3.00682	0.00349079	0.0101619	-2.19792	Up-Regulated		STK17A	-1.0899	4.39517	-9.06969	9.99e-15	1.96e-12	23.084	Down-Regulated		GMFG	1.09678	5.118	7.99817	2.78e-12
ZEB2	2.01231	2.35214	8.83799	1.65e-13	1.93e-11	20.4112	Up-Regulated		SLITRK1	1.09959	-3.17907	2.71062	0.00808429	0.0420393	-2.81438	Up-Regulated		EBF1	1.75004	2.12847	10.2379	5.49e-16	6.16e-14	26.011	Up-Regulated		PCLO	1.1314	0.129561	3.00125	0.00354879	0.0103039	-2.21275	Up-Regulated		SLC2A9	-1.36416	0.704101	-9.06834	1.01e-14	1.96e-12	23.0773	Down-Regulated		LCP1	1.43533	5.8952	7.9915	2.88e-12
TRAT1	3.34266	-0.278397	8.85733	1.66e-13	1.93e-11	20.407	Up-Regulated		NPHS1	1.20111	-0.351538	2.71453	0.00790618	0.0413289	-2.81477	Up-Regulated		PIK3CG	2.24302	1.34848	10.2373	5.51e-16	6.16e-14	26.0084	Up-Regulated		FSTL4	1.49773	-0.528477	2.99871	0.00357563	0.0103542	-2.21952	Up-Regulated		ITK	-2.47204	0.329794	-9.06713	1.01e-14	1.96e-12	23.0714	Down-Regulated		HLA-DRA	1.30297	10.6223	7.98842	2.92e-12
CD244	1.97701	-0.115471	8.83586	1.66e-13	1.93e-11	20.4017	Up-Regulated		CTSG	1.00711	2.09872	2.67682	0.00876536	0.0444575	-2.90803	Up-Regulated		ZNF831	3.32387	-1.05686	10.2355	5.55e-16	6.17e-14	26.0008	Up-Regulated		SLITRK1	1.52789	-3.56596	2.98213	0.00391773	0.0111625	-2.22627	Up-Regulated		NOD1	-1.11102	2.43342	-9.04658	1.12e-14	2.08e-12	22.97	Down-Regulated		LDB2	1.02244	3.20936	7.986	2.95e-12
PTPLAD2	2.13994	1.4172	8.83428	1.68e-13	1.94e-11	20.3947	Up-Regulated		IGJ	1.09527	8.3466	2.67375	0.00884029	0.0447482	-2.91547	Up-Regulated		RNASE6	2.1231	5.45691	10.2237	5.84e-16	6.46e-14	25.95	Up-Regulated		PNLIPRP1	3.50626	1.75698	2.98736	0.00381321	0.0109103	-2.22733	Up-Regulated		SYNE3	-1.49167	0.464414	-9.04396	1.14e-14	2.08e-12	22.9572	Down-Regulated		P2RY14	1.75918	0.499437	7.98495	2.97e-12
SIRPG	2.98621	0.796498	8.83247	1.69e-13	1.94e-11	20.3866	Up-Regulated		MAGEB1	5.64517	-3.27842	5.76465	0.000980587	0.0101165	-2.91804	Up-Regulated		MERTK	1.58706	2.81453	10.222	5.89e-16	6.47e-14	25.9428	Up-Regulated		LINGO4	1.08822	-2.02955	2.98413	0.00376858	0.010807	-2.25074	Up-Regulated		TMEM200B	-2.0588	2.2841	-9.04344	1.14e-14	2.08e-12	22.9546	Down-Regulated		CRTAM	1.49365	0.16087	7.97588	3.1e-12
CD247	2.38994	1.82839	8.82642	1.74e-13	1.98e-11	20.3597	Up-Regulated		ATP1A2	1.0533	0.604818	2.66158	0.00914261	0.0457824	-2.94483	Up-Regulated		CCR1	1.8601	3.17327	10.1997	6.49e-16	7.09e-14	25.8471	Up-Regulated		AGBL4	1.14051	-3.23611	2.97178	0.00388293	0.0110779	-2.28861	Up-Regulated		PICALM	-1.06529	6.57098	-9.03685	1.18e-14	2.11e-12	22.9221	Down-Regulated		IRF4	1.78704	0.582476	7.96339	3.3e-12
AKNA	1.80132	3.53137	8.82586	1.74e-13	1.98e-11	20.3572	Up-Regulated		TNFRSF17	1.09339	1.38726	2.64005	0.00970043	0.0478162	-2.99649	Up-Regulated		GPR141	2.27635	-0.859131	10.2516	6.97e-16	7.57e-14	25.7879	Up-Regulated		ST18	1.44553	-1.49801	2.96029	0.00400387	0.0113586	-2.32119	Up-Regulated		ACVR1	-1.23482	5.29959	-9.0312	1.21e-14	2.15e-12	22.8942	Down-Regulated		NRROS	1.22697	2.06621	7.95336	3.46e-12
CYTH4	1.8542	2.79425	8.82393	1.76e-13	1.98e-11	20.3487	Up-Regulated		CBLN4	1.14771	0.551487	2.62341	0.0101527	0.0491701	-3.03618	Up-Regulated		PPP1R16B	2.1921	2.55576	10.1786	7.11e-16	7.68e-14	25.7566	Up-Regulated		SH3GL2	1.43831	0.340722	2.94877	0.00419266	0.0117697	-2.34041	Up-Regulated		JAK1	-1.05847	6.54008	-9.02791	1.23e-14	2.17e-12	22.8781	Down-Regulated		RECK	1.2377	2.73282	7.95254	3.48e-12
CCSER2	1.0623	3.71579	8.81937	1.79e-13	2.01e-11	20.3284	Up-Regulated		MADCAM1	1.0542	2.02803	2.61537	0.0103778	0.0498557	-3.05527	Up-Regulated		SH2B3	1.12022	4.48218	10.1629	7.62e-16	8.18e-14	25.6892	Up-Regulated		RP11-35N6.1	1.31764	-1.56578	2.94902	0.00415054	0.0116894	-2.34753	Up-Regulated		WIPF1	-1.53556	4.312	-9.0168	1.31e-14	2.2e-12	22.8233	Down-Regulated		FOLR2	1.86936	4.55265	7.94764	3.56e-12
GPR141	2.38363	-0.944133	8.89975	1.85e-13	2.02e-11	20.3109	Up-Regulated		MT4	8.38248	2.25124	10.985	0.00459294	0.0284929	-4.05452	Up-Regulated		CD96	2.35684	1.66983	10.156	7.85e-16	8.38e-14	25.6597	Up-Regulated		POU6F2	1.41295	-1.07597	2.93789	0.00428762	0.0119745	-2.37667	Up-Regulated		CTSC	-1.5349	5.34389	-9.0168	1.31e-14	2.2e-12	22.8233	Down-Regulated		STARD8	1.02288	2.36357	7.94739	3.57e-12
MALT1	1.19927	2.71609	8.81542	1.83e-13	2.02e-11	20.3108	Up-Regulated		ITGA3	-1.26039	6.95824	-7.23857	1.2e-10	7.66e-07	13.8683	Down-Regulated		FBLN5	1.87391	5.19913	10.1419	8.35e-16	8.82e-14	25.5992	Up-Regulated		SNTG2	1.19674	-2.29925	2.93355	0.00438228	0.0121889	-2.3771	Up-Regulated		PTGFRN	-1.53593	5.75344	-9.01528	1.32e-14	2.2e-12	22.8158	Down-Regulated		CD8A	1.79956	2.66548	7.94359	3.63e-12
MEF2C	1.81532	2.72987	8.81481	1.83e-13	2.02e-11	20.3081	Up-Regulated		WNT7B	-1.52349	3.60716	-7.13606	1.95e-10	9.32e-07	13.4128	Down-Regulated		CHRDL1	3.74487	3.08817	10.1241	9.02e-16	9.47e-14	25.5229	Up-Regulated		CTD-2501B8.1	1.41859	-5.00309	2.89197	0.00573112	0.0151696	-2.40025	Up-Regulated		IRS1	-1.53999	3.95985	-9.01263	1.33e-14	2.2e-12	22.8027	Down-Regulated		GIMAP7	1.52507	4.15302	7.93853	3.72e-12
IKZF3	2.81415	1.61802	8.81471	1.83e-13	2.02e-11	20.3077	Up-Regulated		CDCP1	-1.02274	5.70821	-6.56533	2.8e-09	6.56e-06	10.9109	Down-Regulated		AMICA1	2.00728	2.70347	10.1104	9.58e-16	1e-13	25.4639	Up-Regulated		MYLK2	1.26069	-0.639548	2.90825	0.00468667	0.0128812	-2.4514	Up-Regulated		LITAF	-1.28246	6.88612	-8.99795	1.44e-14	2.31e-12	22.7304	Down-Regulated		CCR1	1.45105	3.12925	7.93735	3.75e-12
P2RY8	2.19287	1.50211	8.81324	1.84e-13	2.02e-11	20.3012	Up-Regulated		CKAP2L	-1.0866	1.59047	-6.10647	2.26e-08	2.02e-05	8.95168	Down-Regulated		EMCN	1.8976	2.48117	10.1034	9.87e-16	1.03e-13	25.4339	Up-Regulated		PPM1E	1.03546	-1.64588	2.90433	0.00471309	0.0129358	-2.46742	Up-Regulated		ARID5B	-1.37976	4.10931	-8.99743	1.44e-14	2.31e-12	22.7279	Down-Regulated		TLR7	1.79877	0.758124	7.93212	3.84e-12
RAB30	1.51126	1.45159	8.80894	1.88e-13	2.04e-11	20.282	Up-Regulated		CCNB2	-1.02263	3.61025	-5.95229	4.49e-08	2.66e-05	8.30598	Down-Regulated		AP1S2	1.25367	3.4152	10.101	9.98e-16	1.03e-13	25.4235	Up-Regulated		PTGDR2	1.06135	-0.021385	2.89886	0.00478825	0.0131131	-2.48158	Up-Regulated		RAB8B	-1.25901	4.37913	-8.99225	1.48e-14	2.33e-12	22.7023	Down-Regulated		ANKRD44	1.01648	1.75462	7.92717	3.94e-12
APOL3	1.47821	3.70388	8.80619	1.9e-13	2.05e-11	20.2698	Up-Regulated		CENPA	-1.0586	2.04202	-5.81668	8.17e-08	3.55e-05	7.74398	Down-Regulated		HLA-DRA	1.76089	10.7059	10.1002	1e-15	1.03e-13	25.4201	Up-Regulated		SCG2	1.37223	4.89252	2.89701	0.004814	0.0131666	-2.48638	Up-Regulated		ATP8B4	-1.5755	-0.123624	-8.988	1.51e-14	2.33e-12	22.6814	Down-Regulated		C3AR1	1.57687	4.30081	7.92478	3.98e-12
NRROS	1.75024	2.29873	8.79368	2.02e-13	2.15e-11	20.2142	Up-Regulated		ANLN	-1.15083	3.53425	-5.64286	1.75e-07	5.66e-05	7.03215	Down-Regulated		SVEP1	2.00111	2.80037	10.0989	1.01e-15	1.03e-13	25.4148	Up-Regulated		PRLR	1.17071	0.0567849	2.89338	0.00486475	0.0132863	-2.49577	Up-Regulated		ACTR3	-1.13978	5.62863	-8.98522	1.53e-14	2.33e-12	22.6677	Down-Regulated		P2RY8	1.45225	1.10453	7.91963	4.08e-12
CEP68	1.0329	3.13366	8.7932	2.02e-13	2.15e-11	20.212	Up-Regulated		TPX2	-1.03496	4.50896	-5.61297	1.99e-07	5.87e-05	6.91075	Down-Regulated		GRAP2	2.05337	0.660161	10.0974	1.01e-15	1.03e-13	25.4082	Up-Regulated		CELF3	1.7241	1.03206	2.89328	0.00486613	0.0132882	-2.49602	Up-Regulated		H6PD	-1.17358	5.27997	-8.97743	1.59e-14	2.4e-12	22.6293	Down-Regulated		MS4A7	1.62841	3.88804	7.91665	4.14e-12
RGL1	1.56702	3.89364	8.79132	2.04e-13	2.15e-11	20.2037	Up-Regulated		CDC20	-1.02056	4.52758	-5.5617	2.48e-07	6.08e-05	6.70327	Down-Regulated		CDH5	1.32875	4.35316	10.0889	1.05e-15	1.06e-13	25.3719	Up-Regulated		SLC29A4	1.16732	2.65166	2.89132	0.00489368	0.0133405	-2.50108	Up-Regulated		FAM49A	-1.61788	2.76074	-8.97445	1.62e-14	2.42e-12	22.6146	Down-Regulated		CD3E	1.56796	3.7095	7.9124	4.23e-12
NCF4	2.04434	4.12264	8.79105	2.04e-13	2.15e-11	20.2025	Up-Regulated		HJURP	-1.0206	2.62348	-5.53645	2.77e-07	6.19e-05	6.60142	Down-Regulated		ANK2	2.52256	1.08949	10.0747	1.12e-15	1.12e-13	25.3108	Up-Regulated		FBXW12	1.06627	-2.4228	2.88215	0.00505304	0.013705	-2.51873	Up-Regulated		HIP1	-1.4231	3.97904	-8.97136	1.64e-14	2.44e-12	22.5994	Down-Regulated		TFEC	1.4596	0.625389	7.91151	4.25e-12
AMICA1	2.35241	2.4691	8.78753	2.07e-13	2.16e-11	20.1868	Up-Regulated		HMGA2	-2.02779	0.144491	-5.49953	3.24e-07	6.81e-05	6.45286	Down-Regulated		GPRIN3	1.64414	2.10056	10.0745	1.12e-15	1.12e-13	25.3099	Up-Regulated		SSTR2	1.24795	0.435439	2.88437	0.00499291	0.0135683	-2.51903	Up-Regulated		SERTAD2	-1.41001	3.95968	-8.95504	1.78e-14	2.58e-12	22.5191	Down-Regulated		C1S	1.10097	7.98493	7.9106	4.27e-12
FAM198B	1.79946	4.5539	8.78706	2.08e-13	2.16e-11	20.1847	Up-Regulated		DLGAP5	-1.01034	2.82356	-5.39722	5.02e-07	8.59e-05	6.04388	Down-Regulated		CD36	2.56789	2.34433	10.0686	1.15e-15	1.14e-13	25.2844	Up-Regulated		BTBD17	1.4087	-1.8097	2.87621	0.00520141	0.0140169	-2.52053	Up-Regulated		ARHGAP30	-1.63892	3.80377	-8.95262	1.81e-14	2.6e-12	22.5071	Down-Regulated		ABCA6	1.46371	0.61864	7.90399	4.41e-12
STK17B	1.94181	4.13056	8.7862	2.09e-13	2.16e-11	20.1809	Up-Regulated		PLEK2	-1.15517	6.28407	-5.35376	6.04e-07	9.86e-05	5.87134	Down-Regulated		TNRC6C	1.06983	2.36185	10.0682	1.15e-15	1.14e-13	25.2828	Up-Regulated		SMOC1	1.55207	2.48945	2.88232	0.00502235	0.013639	-2.52429	Up-Regulated		RBMXL1	-1.05651	3.26513	-8.94757	1.85e-14	2.64e-12	22.4823	Down-Regulated		SLC8A1	1.4228	0.541217	7.89869	4.52e-12
CXorf21	2.33668	1.68709	8.77718	2.17e-13	2.24e-11	20.1408	Up-Regulated		EPHA2	-1.03925	6.72112	-5.24595	9.52e-07	0.000127149	5.4464	Down-Regulated		STAT4	1.90667	1.76342	10.0672	1.16e-15	1.14e-13	25.2783	Up-Regulated		DUSP26	1.43389	1.83948	2.8795	0.00506331	0.0137224	-2.53156	Up-Regulated		BCL2L11	-1.07369	3.75985	-8.94191	1.91e-14	2.7e-12	22.4544	Down-Regulated		TEK	1.30135	2.88742	7.89532	4.6e-12
STON1	1.95445	2.02068	8.7617	2.33e-13	2.37e-11	20.0719	Up-Regulated		CREG2	-1.5139	0.779717	-5.20465	1.13e-06	0.000140469	5.28482	Down-Regulated		HLA-DPB1	1.70635	8.15987	10.0622	1.18e-15	1.16e-13	25.2571	Up-Regulated		SERPINA6	1.51585	3.56627	2.87811	0.00508372	0.0137718	-2.53515	Up-Regulated		NEDD4	-1.3872	1.96509	-8.93484	1.98e-14	2.72e-12	22.4196	Down-Regulated		P2RY12	2.25073	-0.0432508	7.904	4.66e-12
ABCD2	2.43923	-1.5586	8.78096	2.35e-13	2.37e-11	20.0696	Up-Regulated		CTSV	-1.18545	1.76921	-5.18673	1.22e-06	0.000147154	5.21492	Down-Regulated		ABCC9	2.26541	1.88838	10.0578	1.21e-15	1.17e-13	25.2381	Up-Regulated		GPX3	1.01058	5.93108	2.86843	0.00522713	0.0140742	-2.56002	Up-Regulated		EHD4	-1.04539	5.06774	-8.92522	2.07e-14	2.83e-12	22.3722	Down-Regulated		RAB39A	1.942	-1.61563	7.91187	4.75e-12
GIMAP7	2.0041	4.57589	8.76	2.35e-13	2.37e-11	20.0644	Up-Regulated		MET	-1.05346	5.9238	-5.1709	1.3e-06	0.000151466	5.1533	Down-Regulated		FRMD4A	1.14902	1.76361	10.0226	1.41e-15	1.36e-13	25.0868	Up-Regulated		CRHBP	1.05964	-2.55622	2.86641	0.00527181	0.0141725	-2.56162	Up-Regulated		RAB11FIP5	-1.11041	4.72821	-8.91924	2.14e-14	2.9e-12	22.3428	Down-Regulated		MRC1	2.09279	4.5042	7.88818	4.76e-12
KCNAB2	1.76453	3.03257	8.75972	2.35e-13	2.37e-11	20.0632	Up-Regulated		TP73	-1.06258	-0.221994	-5.15073	1.42e-06	0.000161116	5.07488	Down-Regulated		CD69	2.48421	2.7594	10.0205	1.42e-15	1.37e-13	25.0776	Up-Regulated		NKX2-2	1.76733	2.09165	2.86484	0.00529559	0.0142204	-2.56564	Up-Regulated		RASSF2	-1.66023	3.89345	-8.91573	2.18e-14	2.93e-12	22.3255	Down-Regulated		FBLN5	1.31499	5.0676	7.87811	5e-12
RAB8B	1.37506	4.29746	8.74986	2.46e-13	2.46e-11	20.0193	Up-Regulated		SYT12	-1.43441	1.66108	-5.10493	1.71e-06	0.000175988	4.89751	Down-Regulated		CD302	1.78064	2.38586	10.0156	1.45e-15	1.39e-13	25.0565	Up-Regulated		HS6ST3	1.53271	-1.76049	2.86247	0.00534642	0.0143326	-2.56987	Up-Regulated		PIK3R5	-1.8174	1.93006	-8.91264	2.21e-14	2.94e-12	22.3103	Down-Regulated		IL21R	1.57736	0.722143	7.87143	5.16e-12
COL14A1	2.54106	5.16946	8.74973	2.46e-13	2.46e-11	20.0187	Up-Regulated		SLC2A1	-1.28118	6.97823	-5.0921	1.81e-06	0.000183113	4.84797	Down-Regulated		IL16	2.05679	2.42695	10.0084	1.5e-15	1.43e-13	25.0258	Up-Regulated		FCN2	1.02467	-2.64361	2.82031	0.00685486	0.0175987	-2.57068	Up-Regulated		MAP4K4	-1.19546	5.47674	-8.89692	2.39e-14	3.11e-12	22.2329	Down-Regulated		PDCD1LG2	1.54415	1.60737	7.86822	5.25e-12
CD86	2.19392	3.13325	8.74746	2.49e-13	2.47e-11	20.0086	Up-Regulated		LAMB3	-1.05938	8.14028	-5.02374	2.4e-06	0.000217867	4.58522	Down-Regulated		MAP3K3	1.07798	4.20105	10.0078	1.5e-15	1.43e-13	25.0228	Up-Regulated		HMP19	1.32716	-0.527609	2.86177	0.00535711	0.0143532	-2.57165	Up-Regulated		SNX7	-1.05464	5.17363	-8.89595	2.4e-14	3.11e-12	22.2282	Down-Regulated		LRRK2	1.48634	1.09582	7.86781	5.26e-12
RBMS3	1.93885	2.01549	8.74067	2.57e-13	2.54e-11	19.9784	Up-Regulated		UBE2C	-1.04945	5.11665	-5.00708	2.56e-06	0.000227438	4.52148	Down-Regulated		PDE1A	1.63978	2.61842	10.0002	1.55e-15	1.47e-13	24.9904	Up-Regulated		NOL4	1.58431	-0.688026	2.85518	0.00547432	0.0146076	-2.58508	Up-Regulated		GLIPR1	-1.83385	3.30665	-8.89517	2.41e-14	3.11e-12	22.2243	Down-Regulated		PDE1A	1.15911	2.50833	7.85737	5.53e-12
MERTK	1.68606	2.72268	8.73721	2.61e-13	2.56e-11	19.9631	Up-Regulated		ELFN2	-1.35363	1.09554	-4.95119	3.22e-06	0.000263109	4.30851	Down-Regulated		CLEC9A	2.62168	-1.13619	10.0951	1.58e-15	1.47e-13	24.9881	Up-Regulated		APLP1	1.37514	4.14921	2.83494	0.00575283	0.0152165	-2.64558	Up-Regulated		CHSY1	-1.36155	4.79528	-8.89436	2.42e-14	3.11e-12	22.2203	Down-Regulated		CD1D	1.3154	2.27739	7.85314	5.65e-12
DPEP2	2.17911	1.94732	8.73261	2.66e-13	2.6e-11	19.9426	Up-Regulated		KRT80	-1.03146	4.76378	-4.93232	3.48e-06	0.000278181	4.23692	Down-Regulated		ACVRL1	1.02149	4.4782	9.99707	1.57e-15	1.47e-13	24.9768	Up-Regulated		FAM135B	1.45218	-2.9168	2.82791	0.00591581	0.0155762	-2.65179	Up-Regulated		ZFP91	-1.00712	5.27327	-8.89292	2.44e-14	3.11e-12	22.2133	Down-Regulated		SIRPB2	1.34041	1.26141	7.83659	6.12e-12
MYO1G	2.19462	1.72265	8.72525	2.75e-13	2.68e-11	19.9099	Up-Regulated		DEPDC1	-1.0137	1.01993	-4.91029	3.81e-06	0.000294291	4.15356	Down-Regulated		CD2	2.31929	4.19377	9.99575	1.58e-15	1.47e-13	24.9711	Up-Regulated		GRPR	1.20605	-1.42976	2.82099	0.00606659	0.0159104	-2.66269	Up-Regulated		RASGRP4	-1.53724	0.555217	-8.89187	2.45e-14	3.11e-12	22.2081	Down-Regulated		CD163	1.95977	4.87756	7.82531	6.46e-12
ZNF521	2.11783	2.43206	8.72137	2.8e-13	2.71e-11	19.8926	Up-Regulated		COL7A1	-1.38282	4.13751	-4.88721	4.18e-06	0.000305918	4.06641	Down-Regulated		ADAMTS3	2.03105	-0.422616	9.9868	1.64e-15	1.52e-13	24.9327	Up-Regulated		ACTL6B	1.61642	-0.441723	2.81858	0.0061257	0.0160402	-2.66447	Up-Regulated		UBE2L6	-1.26899	6.63888	-8.88814	2.5e-14	3.13e-12	22.1897	Down-Regulated		SIGLEC10	1.62321	2.91475	7.79995	7.31e-12
LPAR1	1.87441	3.50129	8.70559	3.01e-13	2.9e-11	19.8224	Up-Regulated		MALL	-1.10854	3.37059	-4.86037	4.66e-06	0.00032232	3.9654	Down-Regulated		MS4A7	2.21389	3.99899	9.97734	1.71e-15	1.58e-13	24.8919	Up-Regulated		ARHGAP19-SLIT1	1.284	-4.82617	2.78352	0.00751725	0.0189971	-2.6661	Up-Regulated		SWAP70	-1.22619	4.58678	-8.88796	2.5e-14	3.13e-12	22.1888	Down-Regulated		CD101	1.22058	1.03793	7.79869	7.36e-12
GAPT	2.8872	1.06418	8.70429	3.03e-13	2.9e-11	19.8167	Up-Regulated		MYEOV	-1.49589	4.71677	-4.81424	5.61e-06	0.000363259	3.79255	Down-Regulated		OGN	3.31116	3.41787	9.97233	1.75e-15	1.61e-13	24.8704	Up-Regulated		DIRAS1	1.19004	1.08338	2.82532	0.0059125	0.0155697	-2.67	Up-Regulated		IL10RA	-1.59991	3.37437	-8.88675	2.52e-14	3.13e-12	22.1829	Down-Regulated		ANKRD33B	1.35372	0.015247	7.79245	7.58e-12
ANKRD44	1.85195	1.87752	8.69365	3.18e-13	3.03e-11	19.7694	Up-Regulated		SCNN1A	-1.1464	6.32408	-4.74423	7.42e-06	0.000431013	3.53207	Down-Regulated		BOC	2.00335	3.2001	9.97012	1.77e-15	1.62e-13	24.8609	Up-Regulated		TBL1Y	1.12705	-2.68303	2.77504	0.00800185	0.0199936	-2.67334	Up-Regulated		WDFY1	-1.24066	4.92425	-8.88163	2.58e-14	3.17e-12	22.1577	Down-Regulated		SH2D1A	1.89457	0.931524	7.78738	7.77e-12
CSF2RB	2.55245	3.15603	8.69139	3.21e-13	3.05e-11	19.7593	Up-Regulated		ZSCAN4	-1.63284	-1.88575	-4.7513	7.48e-06	0.000432771	3.53115	Down-Regulated		CYYR1	1.5596	3.80807	9.96046	1.84e-15	1.68e-13	24.8193	Up-Regulated		TSPEAR	1.33045	-2.2694	2.82026	0.00602931	0.0158285	-2.67637	Up-Regulated		LCP2	-1.63823	3.18261	-8.88137	2.59e-14	3.17e-12	22.1564	Down-Regulated		RBMS3	1.08602	2.23618	7.78678	7.79e-12
RIC1	1.23263	2.775	8.68586	3.3e-13	3.11e-11	19.7347	Up-Regulated		E2F7	-1.0573	0.338651	-4.68149	9.52e-06	0.000512458	3.30056	Down-Regulated		CMKLR1	2.01926	2.83823	9.9467	1.96e-15	1.77e-13	24.76	Up-Regulated		CHGB	1.88239	5.5071	2.80802	0.00620989	0.016216	-2.71373	Up-Regulated		LRP1	-1.58259	6.18591	-8.87113	2.72e-14	3.24e-12	22.106	Down-Regulated		CCL5	1.44479	5.61424	7.78243	7.96e-12
TMEM71	2.03147	1.07875	8.68073	3.37e-13	3.17e-11	19.7119	Up-Regulated		EREG	-1.85649	1.59393	-4.64148	1.12e-05	0.000571166	3.15392	Down-Regulated		MNDA	2.08062	3.64176	9.93894	2.03e-15	1.83e-13	24.7266	Up-Regulated		DSCAML1	1.19571	-0.352844	2.80573	0.00626603	0.0163201	-2.71665	Up-Regulated		DDR2	-1.99524	3.56852	-8.87105	2.73e-14	3.24e-12	22.1056	Down-Regulated		EMILIN2	1.04295	3.48314	7.78199	7.98e-12
CD2	2.54978	4.01342	8.67378	3.48e-13	3.25e-11	19.681	Up-Regulated		KRT7	-1.18473	8.70122	-4.63927	1.13e-05	0.000573101	3.14581	Down-Regulated		TCF4	1.50846	3.18703	9.93724	2.04e-15	1.83e-13	24.7193	Up-Regulated		ATRNL1	1.22638	-1.51102	2.80564	0.00625192	0.016297	-2.71974	Up-Regulated		ADCY3	-1.2237	3.74105	-8.86681	2.78e-14	3.27e-12	22.0848	Down-Regulated		EMR1	1.80181	-0.866932	7.77869	8.11e-12
SYTL3	1.71852	2.77242	8.67278	3.5e-13	3.25e-11	19.6766	Up-Regulated		SERPINB5	-1.43836	4.98338	-4.62416	1.19e-05	0.000590622	3.09067	Down-Regulated		CD5	2.34777	2.66637	9.92623	2.14e-15	1.91e-13	24.6719	Up-Regulated		AMY2A	3.77235	2.79828	2.78729	0.00681098	0.0175167	-2.72394	Up-Regulated		APOBEC3G	-1.32318	2.69248	-8.86295	2.84e-14	3.31e-12	22.0658	Down-Regulated		A2M	1.05578	8.28251	7.77605	8.21e-12
NOD1	1.35077	2.42487	8.66025	3.7e-13	3.43e-11	19.6209	Up-Regulated		RNF223	-1.18643	1.32181	-4.58991	1.38e-05	0.000641106	2.95826	Down-Regulated		ABCA6	1.86685	0.658423	9.92287	2.18e-15	1.93e-13	24.6574	Up-Regulated		SEZ6	1.62277	-1.2327	2.79173	0.00653527	0.0169058	-2.74811	Up-Regulated		FGL2	-1.93375	4.02389	-8.86047	2.88e-14	3.32e-12	22.0536	Down-Regulated		LAIR1	1.30418	3.29643	7.77593	8.22e-12
C10orf128	1.94744	2.64544	8.65807	3.74e-13	3.45e-11	19.6112	Up-Regulated		DNAH2	-1.34626	0.143397	-4.56145	1.53e-05	0.000677981	2.86288	Down-Regulated		IGSF6	1.78722	3.32616	9.92257	2.18e-15	1.93e-13	24.6561	Up-Regulated		DPP10	1.61484	-2.69384	2.78855	0.00661095	0.017076	-2.75314	Up-Regulated		CYFIP1	-1.01293	5.35227	-8.86	2.88e-14	3.32e-12	22.0513	Down-Regulated		GAS7	1.17234	3.97049	7.77575	8.22e-12
GLIPR1	2.13795	3.25016	8.65189	3.85e-13	3.53e-11	19.5837	Up-Regulated		HAS3	-1.25526	2.21541	-4.53624	1.68e-05	0.00072594	2.77189	Down-Regulated		RUNDC3B	1.8151	-0.278416	9.91449	2.26e-15	1.99e-13	24.6213	Up-Regulated		BAI3	1.11371	-1.75169	2.78157	0.0067077	0.0173048	-2.77726	Up-Regulated		SLA	-1.90364	3.16926	-8.83996	3.19e-14	3.62e-12	21.9527	Down-Regulated		THEMIS	2.11061	-0.671851	7.77529	8.24e-12
IL18BP	1.65186	3.19213	8.65004	3.88e-13	3.54e-11	19.5755	Up-Regulated		XDH	-1.13954	3.10649	-4.49345	1.99e-05	0.000799242	2.6181	Down-Regulated		PIP4K2A	1.00304	4.86296	9.90473	2.36e-15	2.06e-13	24.5792	Up-Regulated		AVPR1B	1.27602	-1.84642	2.76459	0.00712604	0.0181758	-2.80284	Up-Regulated		PGAM1	-1.03795	5.13759	-8.83963	3.19e-14	3.62e-12	21.9511	Down-Regulated		SLAMF1	1.56512	0.744179	7.75796	8.97e-12
QKI	1.61478	3.33975	8.64727	3.93e-13	3.57e-11	19.5632	Up-Regulated		AHNAK2	-1.08236	4.46349	-4.46797	2.19e-05	0.000852671	2.52699	Down-Regulated		FAM78A	1.87086	2.44874	9.89986	2.41e-15	2.1e-13	24.5583	Up-Regulated		MGAT4C	1.2789	-5.0692	2.76403	0.00708106	0.0180867	-2.81418	Up-Regulated		TBC1D2B	-1.26073	4.35631	-8.83688	3.24e-14	3.64e-12	21.9376	Down-Regulated		NLRC3	1.13147	1.22992	7.75358	9.16e-12
SPON1	2.71244	5.1446	8.64509	3.97e-13	3.59e-11	19.5535	Up-Regulated		B3GNT3	-1.10125	6.64046	-4.43239	2.51e-05	0.000930794	2.4003	Down-Regulated		CD180	2.31413	1.63365	9.89837	2.42e-15	2.1e-13	24.5519	Up-Regulated		SRRM4	1.63425	-5.03906	2.7373	0.00797708	0.01995	-2.82172	Up-Regulated		CLIC4	-1.58663	6.6236	-8.83535	3.26e-14	3.65e-12	21.93	Down-Regulated		PPAP2B	1.0421	4.90214	7.74652	9.48e-12
IRF4	3.41403	0.391201	8.64374	3.99e-13	3.59e-11	19.5474	Up-Regulated		GJB3	-1.07883	5.40701	-4.42526	2.58e-05	0.000949235	2.375	Down-Regulated		P2RY14	2.53007	0.686669	9.89061	2.51e-15	2.16e-13	24.5184	Up-Regulated		ENAM	1.30728	-0.370032	2.76285	0.00705248	0.0180258	-2.82691	Up-Regulated		MAML2	-1.49743	3.72958	-8.82629	3.42e-14	3.77e-12	21.8855	Down-Regulated		LAX1	1.87257	0.361853	7.73965	9.8e-12
C1orf162	1.9351	4.06332	8.63705	4.12e-13	3.69e-11	19.5177	Up-Regulated		OTX1	-1.10035	-0.189611	-4.39436	2.91e-05	0.00101563	2.26559	Down-Regulated		CRTAM	2.09987	0.296323	9.8904	2.51e-15	2.16e-13	24.5175	Up-Regulated		RIIAD1	1.1582	-0.923978	2.74908	0.00732945	0.0186114	-2.86112	Up-Regulated		AGPS	-1.06746	4.1411	-8.82547	3.43e-14	3.77e-12	21.8814	Down-Regulated		FAM65B	1.59647	1.10748	7.73225	1.02e-11
LCP1	2.23578	5.82379	8.63532	4.15e-13	3.7e-11	19.51	Up-Regulated		S100A2	-1.83861	4.88401	-4.39229	2.93e-05	0.00101809	2.2583	Down-Regulated		CRHBP	2.50462	-1.88313	9.91457	2.59e-15	2.21e-13	24.4931	Up-Regulated		GPHA2	2.07105	0.305519	2.71045	0.00855027	0.0211173	-2.8883	Up-Regulated		2021-09-10	-1.29243	5.09607	-8.82023	3.52e-14	3.84e-12	21.8557	Down-Regulated		FILIP1	1.36284	0.659055	7.72601	1.05e-11
PREX1	1.72331	4.18772	8.63213	4.21e-13	3.72e-11	19.4958	Up-Regulated		PHACTR3	-1.48212	1.95701	-4.38849	2.97e-05	0.00102735	2.24489	Down-Regulated		C1orf162	1.77913	4.19046	9.87252	2.71e-15	2.3e-13	24.4404	Up-Regulated		GUCA1C	2.28391	0.129609	2.65281	0.0114719	0.0270283	-2.9001	Up-Regulated		ITGAV	-1.57095	6.13383	-8.81945	3.54e-14	3.84e-12	21.8518	Down-Regulated		GLIPR2	1.06431	4.7581	7.72504	1.05e-11
MYO1F	1.89646	3.02603	8.63187	4.22e-13	3.72e-11	19.4947	Up-Regulated		DMBX1	-1.73391	-0.246392	-4.38088	3.06e-05	0.00104253	2.21803	Down-Regulated		S100Z	2.19514	-1.34449	9.86512	2.8e-15	2.37e-13	24.4085	Up-Regulated		GDAP1L1	1.31055	-1.68546	2.73165	0.00769422	0.0193723	-2.90421	Up-Regulated		FAS	-1.38865	3.86631	-8.81844	3.55e-14	3.84e-12	21.8469	Down-Regulated		CD86	1.31436	3.39977	7.72159	1.07e-11
ARL11	2.13609	0.88521	8.62982	4.25e-13	3.74e-11	19.4856	Up-Regulated		KRT15	-1.17304	2.4732	-4.33445	3.65e-05	0.00116863	2.05494	Down-Regulated		SPARCL1	1.74597	7.85124	9.84805	3.02e-15	2.54e-13	24.3349	Up-Regulated		CSN1S1	1.90197	-2.07799	2.64083	0.0133445	0.0305532	-2.93165	Up-Regulated		KLF13	-1.17077	5.00025	-8.81099	3.69e-14	3.94e-12	21.8102	Down-Regulated		GPR174	2.05673	-0.322589	7.75225	1.14e-11
CLEC10A	2.8281	2.33	8.6167	4.52e-13	3.95e-11	19.4272	Up-Regulated		GPR87	-2.02258	2.62065	-4.29409	4.25e-05	0.00130062	1.91407	Down-Regulated		PPAP2B	1.39836	4.96417	9.83128	3.25e-15	2.72e-13	24.2626	Up-Regulated		TEX43	1.07456	-2.25639	2.63249	0.0138159	0.0314399	-2.93991	Up-Regulated		WASF2	-1.02772	6.13041	-8.80931	3.72e-14	3.96e-12	21.802	Down-Regulated		PLCL1	1.18922	0.178391	7.7083	1.14e-11
SNX20	2.38266	1.60222	8.61474	4.56e-13	3.97e-11	19.4185	Up-Regulated		UGT1A6	-1.62706	-0.480527	-4.2798	4.57e-05	0.00137111	1.85497	Down-Regulated		PYHIN1	2.79784	0.239309	9.82628	3.32e-15	2.76e-13	24.2411	Up-Regulated		LRRC74B	1.24342	-4.87817	2.65865	0.0102476	0.0245703	-2.95719	Up-Regulated		DOCK2	-2.02919	2.05254	-8.80574	3.79e-14	4.01e-12	21.7844	Down-Regulated		SVEP1	1.49646	2.71466	7.70541	1.16e-11
CCR4	3.53966	0.909427	8.64827	4.7e-13	4.05e-11	19.3975	Up-Regulated		HCAR1	-1.42825	0.90082	-4.25482	4.93e-05	0.00144441	1.77786	Down-Regulated		A2M	1.37562	8.32536	9.82611	3.32e-15	2.76e-13	24.2403	Up-Regulated		TAGLN3	1.29106	0.690312	2.7082	0.00822937	0.0204681	-2.9577	Up-Regulated		PTPRC	-2.31817	3.50593	-8.80021	3.9e-14	4.07e-12	21.7572	Down-Regulated		CLEC1A	1.17922	1.44873	7.69679	1.21e-11
FPR1	2.36109	3.56165	8.60946	4.67e-13	4.05e-11	19.395	Up-Regulated		KRT19	-1.04398	10.5607	-4.23689	5.27e-05	0.00149865	1.71596	Down-Regulated		CYTIP	2.02426	3.73634	9.82198	3.38e-15	2.8e-13	24.2225	Up-Regulated		EPO	1.14956	-1.8782	2.6989	0.00856554	0.0211467	-2.96006	Up-Regulated		UVRAG	-1.00942	3.55007	-8.79276	4.05e-14	4.17e-12	21.7206	Down-Regulated		PTPRO	1.34205	0.446094	7.67845	1.32e-11
GIMAP1	1.74327	2.2277	8.60509	4.76e-13	4.09e-11	19.3756	Up-Regulated		ZNF488	-1.33885	1.12331	-4.22136	5.59e-05	0.00153317	1.66246	Down-Regulated		WAS	1.93293	4.18227	9.8186	3.44e-15	2.83e-13	24.2079	Up-Regulated		SBK2	1.28398	-1.59797	2.68171	0.00915288	0.022373	-2.97226	Up-Regulated		C10orf54	-1.19393	5.32649	-8.79203	4.06e-14	4.17e-12	21.717	Down-Regulated		GRAP2	1.30587	0.435855	7.67675	1.33e-11
FAM124A	1.7376	0.519739	8.6029	4.81e-13	4.11e-11	19.3659	Up-Regulated		IL1A	-1.45621	0.916457	-4.19531	6.2e-05	0.00163137	1.56815	Down-Regulated		PTPRO	1.65897	0.45691	9.80005	3.73e-15	3.04e-13	24.1279	Up-Regulated		C10orf71	1.53079	-3.90517	2.60575	0.0136269	0.0310699	-2.97488	Up-Regulated		LIMS1	-1.41351	4.79052	-8.78983	4.11e-14	4.17e-12	21.7062	Down-Regulated		SIGLEC7	1.49045	1.34959	7.66884	1.38e-11
ZNF436	1.27427	3.589	8.59512	4.98e-13	4.24e-11	19.3313	Up-Regulated		TRIM7	-1.05014	1.23759	-4.12061	8.11e-05	0.0019749	1.31868	Down-Regulated		ARRB2	1.11527	4.90682	9.77375	4.18e-15	3.4e-13	24.0144	Up-Regulated		CELA2B	2.85718	2.42845	2.7015	0.00838299	0.0207591	-2.97503	Up-Regulated		FNBP1	-1.22841	4.09518	-8.78513	4.2e-14	4.2e-12	21.6831	Down-Regulated		CD33	1.3149	0.638996	7.66844	1.38e-11
RHOQ	1.15145	4.62668	8.59226	5.05e-13	4.28e-11	19.3186	Up-Regulated		DKK1	-1.5775	4.25737	-4.11213	8.37e-05	0.00201603	1.29002	Down-Regulated		IGF1	3.49812	-0.488724	9.7689	4.27e-15	3.46e-13	23.9934	Up-Regulated		KCNJ5	1.21512	0.561426	2.69344	0.00855223	0.0211195	-2.99785	Up-Regulated		KDELC2	-1.28129	4.91208	-8.78482	4.21e-14	4.2e-12	21.6816	Down-Regulated		WIPF1	1.0151	4.5599	7.66543	1.4e-11
POU2F2	1.99419	1.18514	8.57356	5.5e-13	4.64e-11	19.2355	Up-Regulated		HTR1D	-1.14234	2.51183	-4.08469	9.26e-05	0.00213317	1.19747	Down-Regulated		LHFP	1.55458	6.06136	9.75498	4.54e-15	3.64e-13	23.9334	Up-Regulated		SLCO4C1	1.13536	-1.45064	2.68755	0.00873038	0.0214842	-3.00565	Up-Regulated		MANBA	-1.09474	3.94392	-8.77901	4.34e-14	4.27e-12	21.653	Down-Regulated		CD180	1.47455	1.38255	7.6408	1.58e-11
GIMAP5	2.24456	-0.412081	8.56646	5.68e-13	4.77e-11	19.2039	Up-Regulated		CGB7	-1.45622	-0.946179	-4.07161	9.71e-05	0.00221278	1.15353	Down-Regulated		SLIT2	1.97603	2.83271	9.74476	4.75e-15	3.79e-13	23.8892	Up-Regulated		ALK	1.05695	-3.3105	2.6839	0.00885896	0.0217547	-3.00718	Up-Regulated		TNFSF8	-2.13102	0.769903	-8.77818	4.35e-14	4.27e-12	21.649	Down-Regulated		EPB41L3	1.14289	2.77038	7.63947	1.59e-11
CCR2	2.70962	1.25548	8.56567	5.7e-13	4.77e-11	19.2004	Up-Regulated		TMEM105	-1.15796	0.240186	-4.01727	0.000118274	0.00254401	0.971977	Down-Regulated		ABI3	1.39921	4.0929	9.73452	4.97e-15	3.94e-13	23.845	Up-Regulated		NLGN1	1.03057	-2.08965	2.68583	0.00873331	0.0214886	-3.01638	Up-Regulated		ADAM10	-1.19795	4.6178	-8.77816	4.36e-14	4.27e-12	21.6489	Down-Regulated		LHFP	1.07519	5.94292	7.63247	1.65e-11
S1PR1	1.78849	4.75574	8.54942	6.14e-13	5.07e-11	19.1282	Up-Regulated		TFAP2A	-1.03212	2.00147	-3.97584	0.00013734	0.00280588	0.834713	Down-Regulated		GZMK	2.93847	2.5251	9.71907	5.32e-15	4.19e-13	23.7782	Up-Regulated		CPA5	1.20872	-3.07445	2.66106	0.00964849	0.02336	-3.02416	Up-Regulated		P2RY10	-2.69471	0.405057	-8.76988	4.54e-14	4.41e-12	21.6082	Down-Regulated		RNASE6	1.32765	5.21158	7.62848	1.68e-11
ATP11C	1.57128	2.68969	8.54938	6.14e-13	5.07e-11	19.128	Up-Regulated		FOXL1	-1.06531	3.96342	-3.94217	0.000154972	0.00303603	0.723863	Down-Regulated		LDB2	1.39498	3.28142	9.71262	5.47e-15	4.3e-13	23.7504	Up-Regulated		DAZ2	2.51496	-3.46028	3.17596	0.0151607	0.0339925	-3.02502	Up-Regulated		HMGXB4	-1.01468	3.41806	-8.76757	4.59e-14	4.42e-12	21.5968	Down-Regulated		SIGLEC9	1.24635	2.02163	7.62746	1.69e-11
SWAP70	1.45333	4.56001	8.53931	6.43e-13	5.28e-11	19.0832	Up-Regulated		GSDMC	-1.0126	0.448255	-3.91626	0.000169993	0.00324056	0.639018	Down-Regulated		FILIP1	1.95168	0.800029	9.70904	5.56e-15	4.33e-13	23.7349	Up-Regulated		GPR6	1.66598	-3.01229	2.60735	0.0122504	0.0285422	-3.02617	Up-Regulated		CD101	-1.66869	0.81625	-8.7656	4.64e-14	4.42e-12	21.5871	Down-Regulated		GPR171	1.72782	1.33739	7.62631	1.7e-11
ITGB7	2.14565	0.934477	8.55711	6.47e-13	5.3e-11	19.0805	Up-Regulated		NTF4	-1.49196	-0.692058	-3.90806	0.000176102	0.0033071	0.611285	Down-Regulated		ESR1	1.94368	-0.799287	9.70539	5.65e-15	4.38e-13	23.7191	Up-Regulated		SYT14	1.231	-2.55696	2.67777	0.00894805	0.0219433	-3.03272	Up-Regulated		ENTPD1	-1.19489	3.52227	-8.76525	4.65e-14	4.42e-12	21.5854	Down-Regulated		GIMAP1	1.20668	1.9293	7.61615	1.78e-11
SHROOM4	1.56432	1.5609	8.5361	6.52e-13	5.31e-11	19.069	Up-Regulated		SFN	-1.02937	7.9134	-3.90714	0.000175604	0.0033071	0.60925	Down-Regulated		ARHGAP30	1.68519	4.30534	9.69984	5.79e-15	4.47e-13	23.6952	Up-Regulated		INA	1.43231	0.716441	2.67689	0.0089505	0.0219465	-3.0381	Up-Regulated		2021-09-11	-1.39618	5.32267	-8.76337	4.69e-14	4.44e-12	21.5762	Down-Regulated		PDGFRA	1.32852	4.57545	7.60657	1.87e-11
GIMAP8	1.73851	3.16446	8.53421	6.58e-13	5.34e-11	19.0606	Up-Regulated		IL31RA	-1.15406	-1.86258	-3.89565	0.000184035	0.00340351	0.570925	Down-Regulated		STARD8	1.34186	2.4095	9.69861	5.82e-15	4.48e-13	23.6898	Up-Regulated		GALNT8	1.29472	-1.11205	2.67598	0.00897268	0.021998	-3.04028	Up-Regulated		LTBP1	-2.06273	5.48189	-8.7559	4.87e-14	4.56e-12	21.5395	Down-Regulated		HLA-DOA	1.43782	4.56037	7.606	1.87e-11
PIK3CG	2.67806	1.06005	8.52974	6.71e-13	5.42e-11	19.0407	Up-Regulated		SH2D5	-1.20199	-2.68621	-3.83253	0.000229939	0.00393554	0.367125	Down-Regulated		TNIP3	2.16193	-1.67162	9.68331	6.22e-15	4.77e-13	23.6238	Up-Regulated		ASB17	1.41877	-3.31016	2.70834	0.0201408	0.0429646	-3.06524	Up-Regulated		CBLB	-1.05503	3.36218	-8.752	4.97e-14	4.56e-12	21.5203	Down-Regulated		PTPLAD2	1.0931	1.76797	7.60012	1.93e-11
DOCK8	1.8935	2.69301	8.52867	6.75e-13	5.43e-11	19.0359	Up-Regulated		TNFSF9	-1.04508	2.87488	-3.82373	0.000235794	0.0040106	0.339346	Down-Regulated		LRRC2	2.13814	-0.748301	9.66939	6.61e-15	5.04e-13	23.5636	Up-Regulated		RIMS1	1.05253	-4.99392	2.64775	0.00984439	0.023762	-3.07948	Up-Regulated		TIGIT	-2.54431	0.463213	-8.75177	4.97e-14	4.56e-12	21.5192	Down-Regulated		FAM78A	1.14402	2.21719	7.59926	1.93e-11
APBB1IP	2.21654	3.07334	8.52177	6.96e-13	5.58e-11	19.0052	Up-Regulated		GJB4	-1.2289	3.11153	-3.81827	0.000240363	0.00404873	0.32179	Down-Regulated		ANGPT1	1.80752	0.682212	9.66822	6.65e-15	5.04e-13	23.5585	Up-Regulated		RIPPLY2	1.35737	-0.263478	2.64149	0.0100618	0.0242071	-3.08821	Up-Regulated		MYO1G	-1.65571	1.6514	-8.75157	4.98e-14	4.56e-12	21.5182	Down-Regulated		SHE	1.28562	1.15941	7.5906	2.02e-11
FBLN5	1.93095	5.12286	8.51954	7.03e-13	5.61e-11	18.9953	Up-Regulated		CSF2	-1.30318	1.7958	-3.8043	0.000252415	0.0041829	0.277043	Down-Regulated		ZFP82	1.43305	0.396099	9.66821	6.65e-15	5.04e-13	23.5585	Up-Regulated		NAP1L2	1.00562	0.963878	2.64666	0.0097211	0.0235151	-3.11101	Up-Regulated		CD38	-2.2866	0.573437	-8.7488	5.05e-14	4.58e-12	21.5046	Down-Regulated		CYTH4	1.03458	2.9278	7.58815	2.04e-11
IL33	2.17459	3.77422	8.51747	7.1e-13	5.64e-11	18.9861	Up-Regulated		HIST1H3H	-1.18916	1.8991	-3.79557	0.000260235	0.0042704	0.249147	Down-Regulated		GPR171	2.62705	1.59045	9.65824	6.95e-15	5.22e-13	23.5154	Up-Regulated		FRMPD1	1.19305	-2.58373	2.64108	0.00993237	0.023938	-3.11249	Up-Regulated		KIRREL	-1.81237	4.37314	-8.744	5.17e-14	4.67e-12	21.481	Down-Regulated		VSIG4	1.78731	5.22279	7.58241	2.1e-11
ADAMTS3	2.50163	-0.724995	8.51363	7.22e-13	5.71e-11	18.9691	Up-Regulated		PITX1	-1.43506	3.61571	-3.76771	0.000286778	0.00457691	0.160384	Down-Regulated		CLEC10A	2.77203	2.42762	9.65822	6.95e-15	5.22e-13	23.5153	Up-Regulated		FMN2	1.29125	-1.42205	2.64016	0.00991503	0.0239083	-3.12328	Up-Regulated		FOXN3	-1.11843	3.72026	-8.74268	5.21e-14	4.67e-12	21.4745	Down-Regulated		STAT4	1.13604	1.5097	7.58115	2.11e-11
THEMIS2	1.899	4.27023	8.50692	7.45e-13	5.87e-11	18.9393	Up-Regulated		VSTM2L	-1.14943	5.67499	-3.76317	0.000291337	0.00462579	0.145978	Down-Regulated		SLIT3	2.41285	3.11063	9.65454	7.06e-15	5.28e-13	23.4994	Up-Regulated		FAM163A	1.25848	-0.970417	2.62875	0.010206	0.0244951	-3.15392	Up-Regulated		AMOTL2	-1.48621	4.53224	-8.74222	5.22e-14	4.67e-12	21.4723	Down-Regulated		ZNF135	1.08945	0.848243	7.57095	2.22e-11
IGF1	3.08356	-0.314479	8.54258	7.56e-13	5.9e-11	18.9335	Up-Regulated		ANXA8L1	-1.2948	0.650561	-3.76081	0.000293735	0.00464841	0.138489	Down-Regulated		ACSL6	2.31156	-1.983	9.67826	7.24e-15	5.35e-13	23.4811	Up-Regulated		AMHR2	1.09134	-2.17218	2.62074	0.0105164	0.0250946	-3.1576	Up-Regulated		STAT1	-1.53219	6.3932	-8.73844	5.32e-14	4.73e-12	21.4537	Down-Regulated		PRF1	1.25035	2.89574	7.56928	2.24e-11
LHFP	1.79566	5.89394	8.50388	7.55e-13	5.9e-11	18.9258	Up-Regulated		ANGPTL4	-1.15097	5.69826	-3.68704	0.00037892	0.00551237	-0.0938919	Down-Regulated		ATP6V1G2	1.36886	0.406986	9.64985	7.21e-15	5.35e-13	23.4791	Up-Regulated		SNAP91	1.14688	-0.543316	2.61972	0.0105007	0.0250666	-3.16851	Up-Regulated		PTPN9	-1.026	4.13053	-8.73018	5.55e-14	4.91e-12	21.4131	Down-Regulated		GNG2	1.22641	3.06833	7.56659	2.26e-11
CSF1R	1.94599	4.94214	8.48155	8.36e-13	6.51e-11	18.8265	Up-Regulated		GALNT5	-1.01057	4.24781	-3.68659	0.000379502	0.00551354	-0.095293	Down-Regulated		PARVG	1.82664	2.62576	9.64683	7.3e-15	5.38e-13	23.4661	Up-Regulated		DNAH9	1.0318	-2.793	2.62252	0.0103794	0.0248268	-3.16876	Up-Regulated		IL16	-1.88161	1.97629	-8.72724	5.63e-14	4.95e-12	21.3987	Down-Regulated		ANK2	1.59698	0.809601	7.56279	2.31e-11
PECAM1	1.38163	6.16112	8.47381	8.66e-13	6.71e-11	18.7921	Up-Regulated		C19orf33	-1.07395	8.26326	-3.64539	0.000436888	0.00599497	-0.223598	Down-Regulated		RECK	1.61219	2.78282	9.64555	7.35e-15	5.39e-13	23.4605	Up-Regulated		PCDHA5	1.152	-3.15465	2.6124	0.0107101	0.0254931	-3.18588	Up-Regulated		IL1RAP	-2.08235	2.45269	-8.72455	5.71e-14	4.95e-12	21.3855	Down-Regulated		ZNF804A	1.59292	-2.32868	7.54869	2.47e-11
MFAP4	2.57074	6.99273	8.46031	9.21e-13	7.11e-11	18.7322	Up-Regulated		TNNT1	-1.77372	1.70906	-3.63063	0.000459375	0.00619669	-0.269292	Down-Regulated		IRF4	2.70482	0.838243	9.63706	7.63e-15	5.58e-13	23.4238	Up-Regulated		MYF5	3.99756	-1.53756	4.21907	0.00782888	0.019662	-3.19223	Up-Regulated		CTTNBP2NL	-1.27425	4.15041	-8.72445	5.71e-14	4.95e-12	21.385	Down-Regulated		MS4A4A	1.62649	4.07657	7.54616	2.5e-11
BTN3A3	1.42901	3.65023	8.44952	9.67e-13	7.44e-11	18.6842	Up-Regulated		CDA	-1.06319	5.39796	-3.61813	0.000479275	0.00638843	-0.307886	Down-Regulated		TRAT1	2.91451	0.00310853	9.63519	7.69e-15	5.58e-13	23.4157	Up-Regulated		CA10	1.38709	-3.4207	2.58927	0.0116268	0.0273402	-3.2008	Up-Regulated		PRDM2	-1.0157	3.40437	-8.72343	5.74e-14	4.95e-12	21.38	Down-Regulated		GRAP	1.14323	-0.0279369	7.54397	2.53e-11
SPARCL1	1.92538	7.7123	8.43153	1.05e-12	8.01e-11	18.6043	Up-Regulated		SEMG1	-1.36916	-1.88926	-3.62247	0.000506431	0.00666208	-0.315836	Down-Regulated		ITK	2.79547	0.956446	9.62954	7.88e-15	5.7e-13	23.3913	Up-Regulated		OR2M4	3.01672	-3.34729	4.16827	0.00823103	0.0204696	-3.20594	Up-Regulated		SAMHD1	-1.29607	5.61263	-8.72039	5.83e-14	5e-12	21.3651	Down-Regulated		EFEMP1	1.43952	6.1995	7.53682	2.61e-11
FBLN1	2.60144	6.66183	8.42921	1.06e-12	8.06e-11	18.594	Up-Regulated		SULT1C3	-1.15302	-2.37502	-3.63556	0.000569233	0.00713446	-0.337494	Down-Regulated		PLCL1	1.70038	0.300108	9.6248	8.05e-15	5.78e-13	23.3708	Up-Regulated		DUX4	5.28459	-3.21517	6.22471	0.00301135	0.0090156	-3.22359	Up-Regulated		CCL5	-1.83391	5.4126	-8.71726	5.92e-14	5.04e-12	21.3497	Down-Regulated		CALCRL	1.38313	3.53967	7.53389	2.65e-11
PIK3CA	1.25605	2.88754	8.42324	1.09e-12	8.25e-11	18.5675	Up-Regulated		RGS20	-1.05688	-1.42784	-3.60684	0.000497937	0.00656844	-0.34264	Down-Regulated		PALD1	1.33708	3.54053	9.62406	8.07e-15	5.78e-13	23.3676	Up-Regulated		OTC	1.23895	-0.17799	2.57562	0.0120548	0.0281417	-3.22683	Up-Regulated		ZCCHC24	-1.61064	4.76098	-8.71644	5.94e-14	5.04e-12	21.3456	Down-Regulated		GHR	1.34869	0.852502	7.52251	2.8e-11
CXCR4	2.37272	6.79794	8.4201	1.11e-12	8.33e-11	18.5535	Up-Regulated		ANXA8	-1.51913	1.87586	-3.58775	0.000531084	0.00682834	-0.401247	Down-Regulated		EOMES	2.93587	-0.117575	9.62374	8.09e-15	5.78e-13	23.3662	Up-Regulated		KL	1.20625	-0.0443016	2.59476	0.0111863	0.0264382	-3.23462	Up-Regulated		TRIM22	-1.79701	4.47669	-8.71539	5.98e-14	5.04e-12	21.3405	Down-Regulated		LRFN5	1.63417	-1.18059	7.51503	2.9e-11
SIRT1	1.07641	3.7206	8.41536	1.13e-12	8.46e-11	18.5325	Up-Regulated		EDN2	-1.3558	1.47526	-3.58327	0.000539174	0.00689194	-0.41499	Down-Regulated		CERKL	1.59508	2.58529	9.61448	8.42e-15	6e-13	23.3262	Up-Regulated		FRRS1L	1.39735	-1.69106	2.59226	0.0112615	0.0266028	-3.24052	Up-Regulated		HCLS1	-1.59411	4.7241	-8.7021	6.39e-14	5.29e-12	21.2753	Down-Regulated		SAMD3	1.23231	-0.790534	7.50711	3.02e-11
STAT5A	1.12988	4.51811	8.41434	1.14e-12	8.46e-11	18.5279	Up-Regulated		TMPRSS4	-1.01734	5.79283	-3.53317	0.000637782	0.00764935	-0.567553	Down-Regulated		RHOJ	1.45348	3.74411	9.60992	8.59e-15	6.09e-13	23.3064	Up-Regulated		2021-03-04	1.22506	0.14077	2.58943	0.0113476	0.0267828	-3.2472	Up-Regulated		APOBEC3C	-1.52824	5.20945	-8.69974	6.47e-14	5.33e-12	21.2637	Down-Regulated		TXLNB	1.48104	-0.854441	7.48791	3.31e-11
CLIC4	1.66341	6.48854	8.41414	1.14e-12	8.46e-11	18.527	Up-Regulated		HOXA13	-2.20663	0.445093	-3.52168	0.000694737	0.00808664	-0.606933	Down-Regulated		BEX4	1.3256	5.66098	9.59063	9.35e-15	6.61e-13	23.223	Up-Regulated		SCRT1	1.05732	-2.36196	2.57779	0.0118489	0.0277528	-3.25061	Up-Regulated		NRP2	-1.91237	4.01735	-8.6977	6.53e-14	5.36e-12	21.2537	Down-Regulated		LGI2	1.36912	1.2365	7.48373	3.38e-11
CLEC9A	2.17958	-1.00207	8.43034	1.15e-12	8.46e-11	18.5206	Up-Regulated		UCN2	-1.1088	0.473134	-3.5116	0.000685282	0.00801076	-0.632732	Down-Regulated		TTC28	1.20442	2.34269	9.58011	9.8e-15	6.9e-13	23.1775	Up-Regulated		BANF2	1.56056	-1.81693	2.49501	0.0166996	0.0367634	-3.25994	Up-Regulated		PTGR1	-1.25539	4.87984	-8.69443	6.64e-14	5.43e-12	21.2376	Down-Regulated		ZNF831	2.1259	-1.4128	7.4768	3.49e-11
IL2RA	2.7916	2.10481	8.41259	1.14e-12	8.46e-11	18.5201	Up-Regulated		WFDC10B	-1.06286	-0.503338	-3.5098	0.000701573	0.0081348	-0.6405	Down-Regulated		ACSM5	2.13819	-0.821916	9.57517	1e-14	7.02e-13	23.1561	Up-Regulated		GALP	2.50292	-3.15349	3.45785	0.0129996	0.0299254	-3.26172	Up-Regulated		SRGAP2C	-1.27478	1.29722	-8.69256	6.7e-14	5.44e-12	21.2284	Down-Regulated		ABCC9	1.53983	1.69976	7.47399	3.54e-11
MFSD1	1.09722	5.33443	8.41214	1.15e-12	8.46e-11	18.5181	Up-Regulated		C12orf56	-1.43408	-2.67961	-3.50539	0.000711873	0.00817648	-0.651105	Down-Regulated		LGI2	2.0089	1.4016	9.57268	1.01e-14	7.06e-13	23.1453	Up-Regulated		SLC12A5	1.13387	-1.57657	2.57287	0.011884	0.02781	-3.2826	Up-Regulated		KANK2	-1.29047	5.15455	-8.69244	6.71e-14	5.44e-12	21.2279	Down-Regulated		CYP1B1	1.61534	4.57159	7.47265	3.56e-11
DENND5A	1.30689	4.01238	8.40837	1.17e-12	8.55e-11	18.5014	Up-Regulated		LHB	-1.06536	0.712222	-3.48586	0.000746343	0.00841552	-0.71012	Down-Regulated		AKNA	1.55956	3.69928	9.57228	1.01e-14	7.06e-13	23.1436	Up-Regulated		DCX	1.19008	-3.16717	2.56337	0.0122358	0.0285118	-3.29423	Up-Regulated		LRRK1	-1.44296	2.13357	-8.69026	6.78e-14	5.47e-12	21.2172	Down-Regulated		AMICA1	1.48956	2.61067	7.46394	3.71e-11
LAP3	1.25678	5.92055	8.40329	1.19e-12	8.72e-11	18.4788	Up-Regulated		LEMD1	-1.27547	2.87388	-3.47609	0.000770821	0.00858924	-0.739364	Down-Regulated		AOX1	2.54111	2.39047	9.56991	1.02e-14	7.11e-13	23.1333	Up-Regulated		NKAIN2	1.14337	-3.41075	2.56261	0.0122851	0.0286091	-3.29487	Up-Regulated		MASTL	-1.02912	3.05904	-8.68712	6.89e-14	5.52e-12	21.2017	Down-Regulated		SIRPG	1.50332	1.13401	7.45125	3.95e-11
OGN	3.32935	3.34699	8.42056	1.2e-12	8.74e-11	18.4774	Up-Regulated		WBSCR28	-1.08782	-0.97589	-3.39638	0.00100094	0.010257	-0.975745	Down-Regulated		ZNF804A	2.22495	-2.19128	9.5638	1.05e-14	7.28e-13	23.1069	Up-Regulated		CPA1	3.4445	5.36514	2.56219	0.0122743	0.0285874	-3.30007	Up-Regulated		ATL3	-1.14158	5.2093	-8.68394	7e-14	5.56e-12	21.1861	Down-Regulated		CLEC4A	1.15681	3.04338	7.44612	4.05e-11
ITGA4	2.44638	1.91809	8.39524	1.24e-12	8.98e-11	18.4431	Up-Regulated		C6orf223	-1.11368	2.57631	-3.38571	0.00103624	0.010467	-1.00706	Down-Regulated		CD48	2.6558	3.51791	9.56136	1.06e-14	7.33e-13	23.0963	Up-Regulated		GP2	2.7892	4.956	2.55855	0.0123935	0.0288194	-3.30803	Up-Regulated		CD69	-2.29889	2.35969	-8.67519	7.32e-14	5.71e-12	21.1432	Down-Regulated		C17orf51	1.02502	0.821886	7.43842	4.2e-11
EFEMP1	2.33069	5.89304	8.38873	1.28e-12	9.21e-11	18.4142	Up-Regulated		LY6D	-2.02328	3.19748	-3.37384	0.00108499	0.0107921	-1.04296	Down-Regulated		TFEC	2.05979	0.761542	9.55631	1.09e-14	7.46e-13	23.0744	Up-Regulated		VWA5B2	1.41234	0.749163	2.55886	0.0123133	0.0286545	-3.31889	Up-Regulated		SP140	-2.09444	0.864615	-8.67481	7.33e-14	5.71e-12	21.1413	Down-Regulated		ARHGAP30	1.02359	4.09267	7.43662	4.24e-11
CORO1A	2.12502	4.79776	8.37896	1.33e-12	9.57e-11	18.3708	Up-Regulated		PAX8	-1.02365	1.73333	-3.3699	0.00109068	0.0108167	-1.0533	Down-Regulated		PPAP2A	1.09145	5.70701	9.55556	1.09e-14	7.46e-13	23.0712	Up-Regulated		ZG16	1.53698	-1.92699	2.53316	0.0135756	0.0309782	-3.32046	Up-Regulated		LAMB2	-1.24134	6.56061	-8.67405	7.36e-14	5.71e-12	21.1376	Down-Regulated		HLA-DPA1	1.36511	6.95424	7.43077	4.36e-11
PCDH19	2.26022	-1.81557	8.37869	1.34e-12	9.57e-11	18.3696	Up-Regulated		SCEL	-1.33009	3.34086	-3.35004	0.00116294	0.0113856	-1.1112	Down-Regulated		ELTD1	1.36357	4.1537	9.55062	1.12e-14	7.6e-13	23.0498	Up-Regulated		TMEM179	1.65802	0.285866	2.55341	0.0125397	0.0290847	-3.32358	Up-Regulated		RYK	-1.02315	4.13125	-8.67374	7.37e-14	5.71e-12	21.1361	Down-Regulated		KBTBD8	1.17415	0.379613	7.42913	4.39e-11
CRTAP	1.09867	6.00314	8.37674	1.35e-12	9.62e-11	18.3609	Up-Regulated		RP11-385D13.1	-1.00997	-3.24834	-3.3393	0.00120816	0.0117105	-1.14	Down-Regulated		LRRC25	1.66511	3.14321	9.5473	1.13e-14	7.68e-13	23.0355	Up-Regulated		NPY5R	1.03487	-3.11684	2.50939	0.0147585	0.0332472	-3.33641	Up-Regulated		NRAS	-1.14972	5.09173	-8.66966	7.52e-14	5.77e-12	21.1161	Down-Regulated		RGS22	1.40542	-1.56913	7.42767	4.42e-11
CD209	2.13353	1.28991	8.36843	1.4e-12	9.95e-11	18.324	Up-Regulated		IGF2BP3	-1.33639	0.570116	-3.29777	0.00137509	0.0126887	-1.26223	Down-Regulated		HLA-DPA1	1.82834	7.03381	9.53826	1.18e-14	7.94e-13	22.9963	Up-Regulated		PPY	2.03947	5.92296	2.54025	0.0130864	0.0300743	-3.3387	Up-Regulated		NFATC3	-1.10728	2.37681	-8.66879	7.56e-14	5.77e-12	21.1118	Down-Regulated		DOK2	1.20441	3.54272	7.42529	4.47e-11
SP140	2.72919	0.933035	8.36277	1.44e-12	1.02e-10	18.2989	Up-Regulated		MB	-1.10372	0.636447	-3.2758	0.00147468	0.0132805	-1.32518	Down-Regulated		SASH1	1.2578	3.11659	9.53622	1.19e-14	7.98e-13	22.9875	Up-Regulated		GMNC	1.03549	-3.95198	2.49538	0.0154421	0.0344975	-3.34094	Up-Regulated		CALD1	-1.81932	6.65175	-8.66838	7.57e-14	5.77e-12	21.1098	Down-Regulated		MYCT1	1.16475	2.76946	7.42186	4.55e-11
LAPTM5	2.03478	7.45458	8.35766	1.47e-12	1.04e-10	18.2762	Up-Regulated		GJB6	-1.5893	0.473566	-3.26803	0.00151652	0.013555	-1.34752	Down-Regulated		DLG2	2.08477	-0.823971	9.53476	1.2e-14	8.01e-13	22.9811	Up-Regulated		HMGCLL1	1.1839	-1.22132	2.54578	0.0127489	0.0294517	-3.34936	Up-Regulated		CLMP	-2.3792	3.27356	-8.66461	7.72e-14	5.86e-12	21.0912	Down-Regulated		TRAF3IP3	1.30105	1.11802	7.42112	4.56e-11
IL1R1	2.08275	5.62417	8.35641	1.48e-12	1.04e-10	18.2706	Up-Regulated		KRT13	-1.66884	1.64639	-3.26403	0.00153586	0.0136584	-1.35892	Down-Regulated		CFP	2.24739	0.960787	9.53264	1.21e-14	8.05e-13	22.972	Up-Regulated		SERPINA10	1.47686	-1.86211	2.53656	0.0131876	0.0302706	-3.34967	Up-Regulated		OSMR	-1.62733	5.05969	-8.66149	7.84e-14	5.88e-12	21.0759	Down-Regulated		MERTK	1.17014	2.73665	7.41762	4.64e-11
GAS7	1.92469	3.7254	8.35537	1.48e-12	1.04e-10	18.266	Up-Regulated		NMU	-1.21996	3.60951	-3.25662	0.00156711	0.0138338	-1.37985	Down-Regulated		RHOH	2.44287	1.52859	9.52517	1.25e-14	8.26e-13	22.9397	Up-Regulated		PNLIP	3.57804	5.86683	2.53351	0.0132939	0.0304813	-3.35776	Up-Regulated		TCP11L1	-1.02172	2.45665	-8.6595	7.92e-14	5.92e-12	21.0662	Down-Regulated		ABI3BP	1.59171	3.02659	7.41638	4.67e-11
GBP5	2.71558	1.30736	8.35247	1.5e-12	1.05e-10	18.2531	Up-Regulated		TMEM40	-1.47252	-0.877544	-3.2517	0.0015969	0.0140048	-1.39395	Down-Regulated		PODN	1.63465	5.48474	9.51565	1.3e-14	8.56e-13	22.8984	Up-Regulated		SPANXD	4.12158	-2.04278	4.84973	0.00762231	0.0192269	-3.36953	Up-Regulated		PCSK5	-1.99194	2.60049	-8.65802	7.98e-14	5.94e-12	21.0589	Down-Regulated		AOX1	1.83546	2.24315	7.41324	4.74e-11
FAIM3	2.78136	3.38175	8.34807	1.53e-12	1.06e-10	18.2336	Up-Regulated		COL17A1	-1.48313	5.89737	-3.2476	0.00161244	0.0141086	-1.40549	Down-Regulated		SAMD3	1.8631	-0.615183	9.50766	1.35e-14	8.83e-13	22.8638	Up-Regulated		SCGN	1.49428	4.51305	2.53623	0.0130756	0.0300533	-3.37152	Up-Regulated		ITGB7	-1.72689	0.923825	-8.67036	8.02e-14	5.95e-12	21.0564	Down-Regulated		HAVCR2	1.2013	3.7222	7.41158	4.78e-11
CD84	2.45717	1.98237	8.34598	1.55e-12	1.07e-10	18.2243	Up-Regulated		C11orf86	-1.57267	1.50453	-3.24654	0.00161781	0.0141233	-1.40847	Down-Regulated		REV3L	1.33943	2.40313	9.50603	1.36e-14	8.87e-13	22.8567	Up-Regulated		SYT7	1.01744	3.51421	2.5353	0.0131078	0.0301127	-3.37367	Up-Regulated		DYNC1I2	-1.09187	5.59364	-8.64685	8.44e-14	6.19e-12	21.0041	Down-Regulated		ELTD1	1.05346	4.11535	7.40187	5.01e-11
HMOX1	1.69981	5.09874	8.34322	1.57e-12	1.08e-10	18.2121	Up-Regulated		MUC16	-1.71631	1.02939	-3.24138	0.00164438	0.0142834	-1.42311	Down-Regulated		SETBP1	1.6285	1.94161	9.50496	1.36e-14	8.88e-13	22.8521	Up-Regulated		ATCAY	1.26273	-1.81274	2.53276	0.0131961	0.0302863	-3.37954	Up-Regulated		PDGFRA	-1.97189	4.26725	-8.64595	8.48e-14	6.19e-12	20.9997	Down-Regulated		CPED1	1.4673	2.54896	7.40082	5.03e-11
MS4A7	2.11191	3.99992	8.33758	1.61e-12	1.1e-10	18.187	Up-Regulated		FAM83A	-1.58383	2.90574	-3.23021	0.00170326	0.0146814	-1.45472	Down-Regulated		ARL11	1.90555	1.05551	9.50316	1.37e-14	8.92e-13	22.8443	Up-Regulated		CACNA1A	1.08287	0.561081	2.53028	0.0132827	0.0304595	-3.38527	Up-Regulated		UGCG	-1.08899	5.50529	-8.64466	8.53e-14	6.21e-12	20.9934	Down-Regulated		SYNE3	1.00165	0.698913	7.39609	5.15e-11
ARHGAP9	2.14415	2.64482	8.33754	1.61e-12	1.1e-10	18.1868	Up-Regulated		KRT78	-1.16625	-3.03271	-3.22196	0.00179637	0.0151929	-1.46003	Down-Regulated		BTLA	3.06277	-0.420295	9.50159	1.38e-14	8.95e-13	22.8375	Up-Regulated		CPLX2	1.68514	1.62378	2.5258	0.0134648	0.0307807	-3.39199	Up-Regulated		CD44	-1.30498	6.68914	-8.6415	8.67e-14	6.28e-12	20.9779	Down-Regulated		IL2RA	1.92128	2.70025	7.38342	5.47e-11
LSP1	2.2121	4.8897	8.33661	1.62e-12	1.1e-10	18.1827	Up-Regulated		ARMC3	-1.1124	-2.06908	-3.21825	0.00177405	0.0150806	-1.48844	Down-Regulated		TNXB	2.19346	1.87015	9.49499	1.42e-14	9.18e-13	22.8089	Up-Regulated		PLCXD3	1.06018	0.528299	2.52356	0.0135206	0.0308858	-3.40079	Up-Regulated		BIN2	-1.57905	2.49546	-8.64001	8.73e-14	6.29e-12	20.9706	Down-Regulated		HEG1	1.12579	4.73339	7.37292	5.75e-11
LPXN	1.68141	4.26513	8.33651	1.62e-12	1.1e-10	18.1823	Up-Regulated		EVPLL	-1.12195	-3.16837	-3.19169	0.00213799	0.0169681	-1.54537	Down-Regulated		C7	3.28728	6.73239	9.49347	1.43e-14	9.21e-13	22.8023	Up-Regulated		CUZD1	1.84446	3.09622	2.51913	0.0136795	0.031174	-3.41101	Up-Regulated		CHMP2B	-1.08066	5.80337	-8.63977	8.75e-14	6.29e-12	20.9694	Down-Regulated		KLRG1	1.26231	0.335064	7.36316	6.03e-11
LRRC8C	1.6618	2.06896	8.32412	1.71e-12	1.16e-10	18.1272	Up-Regulated		C2orf61	-1.27269	-1.08011	-3.17593	0.00204376	0.0165205	-1.59742	Down-Regulated		XCR1	3.16411	-0.907305	9.49133	1.45e-14	9.27e-13	22.7931	Up-Regulated		CTRB2	3.21034	5.45923	2.48845	0.0150752	0.0338366	-3.44387	Up-Regulated		ATP11C	-1.33679	2.72495	-8.6356	8.93e-14	6.36e-12	20.9489	Down-Regulated		ZCCHC24	1.06383	5.02137	7.3528	6.33e-11
PLEKHA2	1.42606	4.33044	8.32036	1.74e-12	1.17e-10	18.1106	Up-Regulated		UGT1A10	-1.58505	2.72647	-3.16993	0.00205642	0.0165667	-1.62376	Down-Regulated		LAIR1	1.73298	3.36576	9.48789	1.47e-14	9.38e-13	22.7782	Up-Regulated		PPP1R1A	1.41944	1.75309	2.50063	0.0143608	0.0324819	-3.45347	Up-Regulated		FAM198B	-1.61253	4.64079	-8.63529	8.94e-14	6.36e-12	20.9475	Down-Regulated		TCF4	1.07728	3.09229	7.34453	6.59e-11
LAIR1	2.07408	3.14023	8.31536	1.78e-12	1.2e-10	18.0884	Up-Regulated		KRT6A	-1.90014	3.8942	-3.14943	0.00219136	0.0172322	-1.68068	Down-Regulated		C3AR1	1.95123	4.31448	9.48601	1.48e-14	9.42e-13	22.7701	Up-Regulated		NAT8L	1.08025	0.303788	2.49843	0.0144438	0.0326393	-3.4585	Up-Regulated		ERI1	-1.1124	2.61492	-8.63351	9.03e-14	6.38e-12	20.9387	Down-Regulated		CMKLR1	1.45571	2.7195	7.34338	6.63e-11
TRIM22	2.07148	4.41046	8.31409	1.79e-12	1.2e-10	18.0827	Up-Regulated		PTGS2	-1.02395	3.7435	-3.10612	0.00250391	0.0188222	-1.79994	Down-Regulated		FAM65B	2.63044	1.44018	9.48138	1.51e-14	9.55e-13	22.75	Up-Regulated		KIF5C	1.00011	0.442721	2.496	0.014536	0.032812	-3.46406	Up-Regulated		C21orf91	-1.23674	2.20863	-8.63318	9.04e-14	6.38e-12	20.9371	Down-Regulated		MAP1LC3C	1.64558	-0.231573	7.35649	6.82e-11
NLRC4	1.64521	1.0419	8.31313	1.8e-12	1.2e-10	18.0785	Up-Regulated		TNS4	-1.28774	5.07673	-3.1052	0.00251102	0.0188238	-1.80247	Down-Regulated		GFRA1	2.55528	1.56813	9.47306	1.57e-14	9.88e-13	22.7139	Up-Regulated		ABCC8	1.49887	3.12196	2.49337	0.0146366	0.0330233	-3.47007	Up-Regulated		LOXL3	-1.49345	2.5499	-8.62899	9.23e-14	6.48e-12	20.9165	Down-Regulated		PABPC5	1.288	-0.170261	7.33801	6.8e-11
HVCN1	1.95695	2.41296	8.31256	1.8e-12	1.2e-10	18.0759	Up-Regulated		AGXT2	-1.28432	-4.96829	-3.11787	0.00361136	0.0241093	-1.83061	Down-Regulated		CDO1	1.74401	2.67779	9.46989	1.59e-14	9.98e-13	22.7002	Up-Regulated		PAH	1.40678	0.152262	2.48656	0.0149761	0.0336498	-3.47345	Up-Regulated		IL2RB	-1.76606	2.44634	-8.62875	9.24e-14	6.48e-12	20.9154	Down-Regulated		HSD11B1	1.47048	4.0157	7.33018	7.06e-11
GMFG	1.73219	5.15226	8.30995	1.83e-12	1.21e-10	18.0644	Up-Regulated		WDR38	-1.15924	-1.94224	-3.09257	0.0026245	0.0193331	-1.83313	Down-Regulated		HLA-DMB	1.64409	5.0886	9.45971	1.66e-14	1.04e-12	22.6561	Up-Regulated		RUNDC3A	1.26229	1.29759	2.49089	0.0147315	0.0332015	-3.47572	Up-Regulated		PIK3CD	-1.44867	3.02142	-8.62642	9.35e-14	6.52e-12	20.9039	Down-Regulated		TBX21	1.50018	-0.156107	7.32974	7.07e-11
PARD3B	1.26836	2.60466	8.30918	1.83e-12	1.21e-10	18.0609	Up-Regulated		IL11	-1.00152	1.89579	-3.05285	0.00294517	0.0208507	-1.94481	Down-Regulated		SLA2	2.00123	1.47629	9.45492	1.7e-14	1.06e-12	22.6353	Up-Regulated		DSCAM	1.33389	-3.03317	2.4839	0.0150539	0.0338087	-3.48199	Up-Regulated		NABP1	-1.62736	1.87563	-8.62594	9.38e-14	6.52e-12	20.9016	Down-Regulated		CCR8	2.00536	-0.35263	7.32371	7.28e-11
SLAMF6	2.86113	2.31258	8.3053	1.86e-12	1.23e-10	18.0437	Up-Regulated		VGLL1	-1.25155	2.67014	-3.05273	0.00294624	0.0208507	-1.94513	Down-Regulated		ITPR1	1.60382	2.65092	9.44938	1.74e-14	1.08e-12	22.6113	Up-Regulated		USP41	1.08223	-2.64626	2.45677	0.0165329	0.0364766	-3.48674	Up-Regulated		SIRPG	-2.32936	0.74311	-8.62317	9.51e-14	6.57e-12	20.888	Down-Regulated		FGR	1.17181	3.63436	7.32259	7.32e-11
BTLA	3.16523	-0.531393	8.31922	1.9e-12	1.24e-10	18.0301	Up-Regulated		DHRS9	-1.2905	3.97304	-3.03305	0.00312677	0.0217655	-1.99813	Down-Regulated		SESN3	1.39686	3.93224	9.44564	1.77e-14	1.1e-12	22.5951	Up-Regulated		GABRG2	1.43716	-2.60072	2.45503	0.0166447	0.0366722	-3.48711	Up-Regulated		PARP14	-1.38066	4.82213	-8.62182	9.57e-14	6.59e-12	20.8814	Down-Regulated		PLXDC2	1.17538	4.85645	7.30143	8.1e-11
GPR34	2.06003	3.05467	8.30003	1.91e-12	1.25e-10	18.0203	Up-Regulated		C8orf74	-1.10974	-2.23895	-3.01123	0.00337372	0.0229341	-2.04769	Down-Regulated		LSAMP	1.65628	2.7158	9.43733	1.84e-14	1.13e-12	22.5591	Up-Regulated		FFAR2	1.25682	0.343422	2.48572	0.0149321	0.0335686	-3.48751	Up-Regulated		MALT1	-1.00469	2.7341	-8.61806	9.75e-14	6.66e-12	20.8629	Down-Regulated		STAB1	1.05607	4.32465	7.30097	8.12e-11
FSTL1	2.02138	6.83919	8.29747	1.93e-12	1.25e-10	18.009	Up-Regulated		SOX21	-1.61518	0.688994	-3.01055	0.00337157	0.0229341	-2.0533	Down-Regulated		MVB12B	1.2418	2.09122	9.43044	1.89e-14	1.16e-12	22.5292	Up-Regulated		PCDH8	1.1971	-3.45636	2.45225	0.0166517	0.0366791	-3.51015	Up-Regulated		PDP1	-1.32311	4.18657	-8.61462	9.92e-14	6.71e-12	20.8461	Down-Regulated		TLL1	1.54986	-0.00212743	7.29191	8.48e-11
MS4A4A	2.17616	3.95342	8.29699	1.94e-12	1.25e-10	18.0068	Up-Regulated		AHSG	-1.28293	-2.43103	-2.99948	0.00354365	0.0237917	-2.06585	Down-Regulated		CYP1B1	2.34985	4.75649	9.43029	1.89e-14	1.16e-12	22.5286	Up-Regulated		SVOP	1.46614	-0.806371	2.46825	0.0156788	0.0349403	-3.51742	Up-Regulated		GBP5	-2.44771	1.4466	-8.61329	9.99e-14	6.73e-12	20.8395	Down-Regulated		EOMES	2.05313	-0.327835	7.27909	9.02e-11
BHMT2	1.94291	1.8037	8.29659	1.94e-12	1.25e-10	18.005	Up-Regulated		IL36RN	-1.56505	-3.73306	-2.98037	0.00412281	0.0265688	-2.06793	Down-Regulated		SCN11A	2.08007	-2.98722	9.42999	1.9e-14	1.16e-12	22.5273	Up-Regulated		ZDHHC22	1.19085	-3.00951	2.44646	0.0168647	0.0370626	-3.52689	Up-Regulated		PLEKHA2	-1.25794	4.38792	-8.60914	1.02e-13	6.85e-12	20.8192	Down-Regulated		TRAT1	1.89862	-0.288492	7.27893	9.02e-11
CRISPLD2	2.21327	5.8305	8.29404	1.96e-12	1.26e-10	17.9937	Up-Regulated		FOXL2NB	-1.45741	-4.51879	-2.98309	0.00413669	0.0266223	-2.06963	Down-Regulated		CD300LB	1.90268	0.57895	9.41791	2e-14	1.22e-12	22.475	Up-Regulated		SLC5A8	1.04473	-4.53211	2.40588	0.0194511	0.0417684	-3.53737	Up-Regulated		NLRP3	-1.70885	1.26252	-8.60608	1.04e-13	6.92e-12	20.8042	Down-Regulated		CCDC80	1.47202	5.91598	7.27673	9.12e-11
CFP	2.13482	0.966589	8.2928	1.97e-12	1.27e-10	17.9882	Up-Regulated		MUC5AC	-1.8174	3.68232	-2.97953	0.00367979	0.0244379	-2.14006	Down-Regulated		NLRC4	1.56359	1.12383	9.41724	2.01e-14	1.22e-12	22.472	Up-Regulated		SLC2A2	1.01181	-0.0849044	2.45994	0.0160202	0.0355721	-3.53821	Up-Regulated		FLVCR2	-1.76185	1.74113	-8.60389	1.05e-13	6.92e-12	20.7935	Down-Regulated		GBP5	1.69674	1.80981	7.26475	9.66e-11
SIT1	2.85666	1.95218	8.29132	1.99e-12	1.27e-10	17.9817	Up-Regulated		IL20RB	-1.16441	2.48166	-2.96781	0.00380105	0.024977	-2.17179	Down-Regulated		KDR	1.4837	3.47146	9.41395	2.04e-14	1.23e-12	22.4578	Up-Regulated		VTN	1.34247	3.11709	2.45946	0.0159877	0.0355163	-3.54702	Up-Regulated		VRK2	-1.04138	3.47296	-8.60379	1.05e-13	6.92e-12	20.793	Down-Regulated		HLA-DQA1	1.45565	5.50161	7.25186	1.03e-10
CYBRD1	2.25323	6.08161	8.28844	2.01e-12	1.28e-10	17.9689	Up-Regulated		PIP	-1.1503	-0.641399	-2.9155	0.00451135	0.0281514	-2.29597	Down-Regulated		NPR1	1.60701	2.60658	9.40453	2.12e-14	1.28e-12	22.417	Up-Regulated		PRLHR	1.02722	-3.57197	2.41723	0.0184034	0.0398737	-3.56019	Up-Regulated		GLUL	-1.11098	7.37444	-8.60231	1.06e-13	6.92e-12	20.7858	Down-Regulated		AIF1	1.17065	5.76579	7.25161	1.03e-10
TNXB	2.34875	1.73329	8.28725	2.02e-12	1.28e-10	17.9636	Up-Regulated		KCNA7	-1.03443	-3.20958	-2.8659	0.00518443	0.0310627	-2.42502	Down-Regulated		GYPE	1.81573	-0.787332	9.42747	2.17e-14	1.3e-12	22.4035	Up-Regulated		MAPK4	1.07897	-1.26596	2.45136	0.0163527	0.0361333	-3.56145	Up-Regulated		RIC1	-1.10698	2.83589	-8.58535	1.15e-13	7.41e-12	20.7026	Down-Regulated		CD5	1.39512	2.35173	7.24966	1.04e-10
PIK3R1	1.42888	3.94245	8.27427	2.15e-12	1.35e-10	17.906	Up-Regulated		ANKRD18B	-1.06844	-2.93592	-2.83784	0.00560803	0.0326654	-2.49357	Down-Regulated		EMR1	2.28055	-0.826492	9.36233	2.56e-14	1.53e-12	22.2339	Up-Regulated		CEL	2.66088	4.82373	2.42224	0.0175983	0.038402	-3.63043	Up-Regulated		PPP1R18	-1.5444	5.82574	-8.58225	1.17e-13	7.47e-12	20.6874	Down-Regulated		TNFRSF8	1.20075	0.00627797	7.24169	1.08e-10
C1S	2.31212	7.52361	8.27367	2.15e-12	1.35e-10	17.9033	Up-Regulated		KRT16	-1.18597	5.24944	-2.82321	0.0058115	0.0335069	-2.5444	Down-Regulated		SLC24A4	1.92289	-2.57777	9.352	2.68e-14	1.59e-12	22.1891	Up-Regulated		DNAI2	1.14057	-3.25911	2.39654	0.019144	0.0412164	-3.63788	Up-Regulated		C1S	-1.97794	7.58168	-8.57708	1.2e-13	7.59e-12	20.6621	Down-Regulated		KMO	1.18066	-0.340663	7.22038	1.19e-10
MAP1LC3C	2.44545	-0.272678	8.30768	2.37e-12	1.46e-10	17.8249	Up-Regulated		SYTL5	-1.05804	1.93362	-2.7681	0.00678742	0.0371374	-2.68398	Down-Regulated		TIE1	1.24293	3.80289	9.35183	2.68e-14	1.59e-12	22.1884	Up-Regulated		MYT1	1.26732	-1.56352	2.41657	0.0178836	0.0389157	-3.63917	Up-Regulated		MYH9	-1.30527	8.75517	-8.57653	1.2e-13	7.59e-12	20.6594	Down-Regulated		LAPTM5	1.10563	7.65887	7.2026	1.3e-10
ADCY3	1.36631	3.67546	8.25429	2.35e-12	1.46e-10	17.8173	Up-Regulated		PKP1	-1.00761	2.2699	-2.76085	0.00692805	0.0376672	-2.70199	Down-Regulated		GPR183	2.11672	4.77978	9.34564	2.75e-14	1.63e-12	22.1615	Up-Regulated		AQP4	1.00315	-2.56562	2.40878	0.0182716	0.0396241	-3.65161	Up-Regulated		PDCD1LG2	-2.0127	1.36922	-8.57596	1.21e-13	7.59e-12	20.6566	Down-Regulated		HRH2	1.50951	0.11224	7.20216	1.3e-10
SNTB2	1.16212	3.20564	8.25364	2.36e-12	1.46e-10	17.8144	Up-Regulated		CA9	-1.33808	4.85873	-2.74782	0.00718779	0.0386962	-2.7343	Down-Regulated		FPR3	2.11182	4.14915	9.33375	2.9e-14	1.71e-12	22.11	Up-Regulated		SYT4	1.49099	0.795034	2.40098	0.0186677	0.0403546	-3.66222	Up-Regulated		ARHGAP31	-1.33297	3.15589	-8.57072	1.24e-13	7.73e-12	20.6309	Down-Regulated		LRRC8C	1.01003	2.25344	7.19872	1.32e-10
FGD2	2.06981	1.65233	8.25212	2.38e-12	1.46e-10	17.8077	Up-Regulated		RNASE7	-1.09719	0.439722	-2.73996	0.0073759	0.0393759	-2.74387	Down-Regulated		OTUD7A	1.37473	-1.29258	9.33315	2.91e-14	1.71e-12	22.1074	Up-Regulated		CALN1	1.1079	-3.03383	2.39936	0.0187448	0.040493	-3.66896	Up-Regulated		EVI2A	-1.92332	3.33191	-8.56396	1.28e-13	7.9e-12	20.5978	Down-Regulated		TMEM170B	1.13071	0.724137	7.19447	1.35e-10
TNFAIP8L3	1.97038	2.29129	8.25143	2.38e-12	1.46e-10	17.8046	Up-Regulated		PLAC1	-1.06483	-2.29164	-2.72328	0.00787161	0.0412159	-2.74785	Down-Regulated		CD3E	2.36262	3.92874	9.32074	3.07e-14	1.8e-12	22.0535	Up-Regulated		SORCS1	1.05042	-1.82267	2.40379	0.0184493	0.039955	-3.67138	Up-Regulated		RAB31	-1.9437	5.97791	-8.56391	1.28e-13	7.9e-12	20.5975	Down-Regulated		HCK	1.2285	4.27763	7.18961	1.38e-10
RGS18	2.42499	0.8029	8.25126	2.38e-12	1.46e-10	17.8039	Up-Regulated		S100P	-1.16821	8.03368	-2.73151	0.00752537	0.0399159	-2.77455	Down-Regulated		APLNR	1.89719	4.65743	9.31574	3.14e-14	1.83e-12	22.0318	Up-Regulated		MYL7	1.24374	-2.72873	2.34325	0.022331	0.0467559	-3.70018	Up-Regulated		QKI	-1.3984	3.39001	-8.56048	1.3e-13	8.02e-12	20.5808	Down-Regulated		PCDH18	1.23182	2.9269	7.18451	1.42e-10
BTN3A1	1.36581	4.24738	8.25114	2.39e-12	1.46e-10	17.8033	Up-Regulated		SYT8	-1.28335	4.4734	-2.71328	0.00791971	0.041377	-2.8193	Down-Regulated		RAB30	1.28126	1.6064	9.30982	3.22e-14	1.87e-12	22.0062	Up-Regulated		FFAR1	1.38968	0.396822	2.37303	0.0201328	0.0429562	-3.71277	Up-Regulated		RAI14	-1.43649	4.63659	-8.54936	1.38e-13	8.4e-12	20.5263	Down-Regulated		GAPT	1.69293	0.80378	7.17152	1.51e-10
ABCA8	2.65847	1.52979	8.24233	2.48e-12	1.52e-10	17.7642	Up-Regulated		SPERT	-1.2248	-2.1556	-2.68354	0.00899866	0.0452921	-2.83536	Down-Regulated		WDR7	1.02251	1.75037	9.30894	3.24e-14	1.88e-12	22.0023	Up-Regulated		C1QL1	1.15043	2.37029	2.38471	0.019368	0.041618	-3.71345	Up-Regulated		RND3	-1.5259	5.12736	-8.54919	1.38e-13	8.4e-12	20.5255	Down-Regulated		FPR3	1.58473	4.06196	7.15778	1.61e-10
IL2RB	2.17899	2.44746	8.24063	2.5e-12	1.52e-10	17.7567	Up-Regulated		PIK3C2G	-1.13361	1.0806	-2.7053	0.00812681	0.0421134	-2.83576	Down-Regulated		LY9	2.60679	-0.200045	9.30155	3.34e-14	1.93e-12	21.9703	Up-Regulated		RIMBP2	1.25753	-0.291807	2.38437	0.0193847	0.0416398	-3.71419	Up-Regulated		TRPS1	-1.88856	1.92037	-8.54514	1.41e-13	8.5e-12	20.5056	Down-Regulated		KCTD12	1.05455	5.68685	7.15272	1.65e-10
MNDA	2.30092	3.4727	8.22904	2.64e-12	1.6e-10	17.7053	Up-Regulated		KRT4	-1.3786	0.0779703	-2.70402	0.00814136	0.042166	-2.84043	Down-Regulated		TIGIT	2.44093	1.03456	9.28011	3.67e-14	2.12e-12	21.8772	Up-Regulated		NR0B1	1.27292	-0.53777	2.37513	0.019932	0.042628	-3.72153	Up-Regulated		ITGB5	-1.40433	6.98791	-8.54506	1.41e-13	8.5e-12	20.5052	Down-Regulated		PODN	1.16742	5.38208	7.14428	1.72e-10
ZEB1	1.7724	3.86297	8.22883	2.64e-12	1.6e-10	17.7043	Up-Regulated		MMP13	-1.14138	1.00908	-2.69476	0.00833958	0.0427865	-2.86451	Down-Regulated		SCN2B	2.53081	-0.547112	9.27607	3.74e-14	2.15e-12	21.8597	Up-Regulated		CTXN2	1.3613	-3.36296	2.31871	0.023947	0.0494449	-3.72271	Up-Regulated		MITF	-1.92344	2.73517	-8.54193	1.43e-13	8.61e-12	20.4899	Down-Regulated		SLAMF8	1.22766	4.0716	7.14379	1.72e-10
PTPN7	2.21352	2.05112	8.2237	2.7e-12	1.63e-10	17.6816	Up-Regulated		PADI3	-1.3859	-0.564453	-2.64448	0.00964746	0.0476166	-2.96849	Down-Regulated		TRAF3IP3	2.26088	1.44622	9.26776	3.88e-14	2.22e-12	21.8236	Up-Regulated		CALY	1.4833	1.20053	2.36873	0.0201965	0.0430667	-3.74443	Up-Regulated		SERPINB9	-1.50583	4.0702	-8.53837	1.46e-13	8.72e-12	20.4725	Down-Regulated		ABCA8	1.76698	1.15997	7.14047	1.75e-10
MEFV	2.32128	-1.26959	8.23878	2.73e-12	1.64e-10	17.6752	Up-Regulated		CST6	-1.1812	4.90902	-2.64754	0.00950294	0.0470492	-2.97855	Down-Regulated		CCDC80	1.99511	6.01327	9.26491	3.93e-14	2.24e-12	21.8112	Up-Regulated		REG3A	2.70737	5.97324	2.35563	0.0209995	0.044447	-3.75533	Up-Regulated		DSE	-1.72133	2.53518	-8.53789	1.46e-13	8.72e-12	20.4701	Down-Regulated		SCARA3	1.09797	4.62422	7.13746	1.77e-10
TCN2	1.22172	5.0263	8.21916	2.76e-12	1.65e-10	17.6614	Up-Regulated		RHCG	-1.03538	-0.287697	-2.63481	0.00984079	0.0482593	-3.009	Down-Regulated		KLRG1	1.9749	0.547031	9.26372	3.95e-14	2.24e-12	21.8061	Up-Regulated		GPR119	1.41633	-0.33467	2.33763	0.0222238	0.0465725	-3.75937	Up-Regulated		NCKAP1L	-1.80134	2.78193	-8.53617	1.47e-13	8.75e-12	20.4617	Down-Regulated		CD247	1.27035	1.86693	7.13411	1.8e-10
LIPA	1.25926	5.76232	8.2172	2.78e-12	1.66e-10	17.6528	Up-Regulated		SPANXD	-6.75295	-1.08606	-10.232	0.00123501	0.0118602	-3.65056	Down-Regulated		PDGFRA	1.65489	4.59231	9.25808	4.05e-14	2.29e-12	21.7816	Up-Regulated		NRXN1	1.1905	-1.8966	2.36234	0.0204961	0.0435939	-3.76237	Up-Regulated		RBMS2	-1.17001	4.16692	-8.53326	1.49e-13	8.83e-12	20.4474	Down-Regulated		NFAM1	1.13478	2.71683	7.13406	1.8e-10
HLA-DQA1	2.36317	5.28843	8.20829	2.9e-12	1.73e-10	17.6132	Up-Regulated											GNB4	1.43276	3.62614	9.25399	4.12e-14	2.33e-12	21.7638	Up-Regulated		PPP4R4	1.14734	-1.87989	2.35642	0.0208044	0.0441271	-3.77526	Up-Regulated		CRTAM	-2.12707	-0.146975	-8.53298	1.5e-13	8.83e-12	20.4461	Down-Regulated		RNF150	1.34648	1.05487	7.12559	1.87e-10
TACC1	1.13772	5.05525	8.20753	2.91e-12	1.73e-10	17.6098	Up-Regulated											RBMS3	1.46626	2.3052	9.25156	4.17e-14	2.34e-12	21.7533	Up-Regulated		MYT1L	1.15107	-3.82191	2.34629	0.0214319	0.0452213	-3.78466	Up-Regulated		TLR8	-2.35415	0.71035	-8.53237	1.5e-13	8.83e-12	20.4431	Down-Regulated		GPR55	1.49001	-1.40612	7.13744	1.93e-10
LILRB5	2.40073	0.243887	8.20475	2.95e-12	1.74e-10	17.5975	Up-Regulated											SRPX	1.95805	5.0453	9.23302	4.52e-14	2.53e-12	21.6728	Up-Regulated		KCNJ16	1.37565	1.6936	2.3487	0.0212421	0.0448805	-3.78799	Up-Regulated		ZNF106	-1.10096	3.70501	-8.52928	1.52e-13	8.95e-12	20.4279	Down-Regulated		CXCR4	1.09019	6.82287	7.11493	1.97e-10
PDCD1LG2	2.15586	1.21906	8.19496	3.08e-12	1.81e-10	17.5541	Up-Regulated											PLEKHO2	1.07865	5.3578	9.23159	4.55e-14	2.54e-12	21.6666	Up-Regulated		CPA2	2.86186	4.65359	2.33685	0.0219767	0.0461832	-3.79941	Up-Regulated		IL1R1	-1.77244	5.67119	-8.5284	1.53e-13	8.96e-12	20.4236	Down-Regulated		ITGB2	1.13238	5.80622	7.1019	2.1e-10
TTC28	1.25944	2.28379	8.19398	3.09e-12	1.81e-10	17.5498	Up-Regulated											MPP1	1.33781	3.70897	9.22869	4.61e-14	2.56e-12	21.654	Up-Regulated		PCP4	1.06936	1.95892	2.342	0.0216021	0.0455064	-3.80248	Up-Regulated		CD86	-1.81516	3.15321	-8.52669	1.54e-13	9.01e-12	20.4153	Down-Regulated		NEXN	1.38908	3.69013	7.09846	2.13e-10
RAP1A	1.10747	5.0311	8.1899	3.15e-12	1.84e-10	17.5317	Up-Regulated											GPR116	1.24887	3.82223	9.22084	4.77e-14	2.65e-12	21.6199	Up-Regulated		C6orf58	1.30696	-1.57741	2.33763	0.0218702	0.0460034	-3.80691	Up-Regulated		IFI16	-1.78225	5.6669	-8.51813	1.61e-13	9.35e-12	20.3734	Down-Regulated		NKAPL	1.11213	-0.539874	7.09757	2.14e-10
PODN	2.24423	5.1173	8.18657	3.2e-12	1.87e-10	17.5169	Up-Regulated											FREM1	2.35307	0.784117	9.21581	4.88e-14	2.7e-12	21.5981	Up-Regulated		HEPACAM2	1.39721	1.99967	2.34072	0.0216417	0.0455733	-3.80929	Up-Regulated		CR1	-2.54436	-0.741996	-8.51341	1.65e-13	9.48e-12	20.3503	Down-Regulated		ABCA9	1.49201	0.763448	7.09558	2.16e-10
PPP1R16B	2.14024	2.53028	8.18402	3.24e-12	1.88e-10	17.5056	Up-Regulated											CYSLTR2	1.65507	-0.142162	9.21491	4.9e-14	2.7e-12	21.5941	Up-Regulated		CTRC	2.73733	3.65712	2.33458	0.0219775	0.0461832	-3.82255	Up-Regulated		ITPRIP	-1.48253	4.25093	-8.50708	1.7e-13	9.76e-12	20.3193	Down-Regulated		ZNF366	1.53895	0.246133	7.08785	2.24e-10
SLA2	2.03325	1.41037	8.18281	3.25e-12	1.89e-10	17.5002	Up-Regulated											ADPRH	1.13886	3.14244	9.21439	4.91e-14	2.7e-12	21.5919	Up-Regulated		KHDRBS2	1.06424	-2.96435	2.30404	0.0241868	0.0498146	-3.826	Up-Regulated		IL7R	-2.45612	3.40349	-8.50635	1.71e-13	9.77e-12	20.3157	Down-Regulated		TIMD4	2.20887	-0.221214	7.09042	2.31e-10
LILRA5	2.11945	1.99036	8.1775	3.33e-12	1.93e-10	17.4767	Up-Regulated											GPR174	2.99425	-0.0568788	9.28942	5.04e-14	2.75e-12	21.5864	Up-Regulated		C22orf42	1.33842	-1.37953	2.31315	0.0234523	0.0486015	-3.83193	Up-Regulated		ZNF436	-1.09901	3.62608	-8.49581	1.8e-13	1.02e-11	20.2641	Down-Regulated		CECR1	1.21826	4.4841	7.08277	2.3e-10
FYB	2.43776	3.06676	8.17449	3.38e-12	1.95e-10	17.4633	Up-Regulated											BCL6B	1.39792	3.45521	9.21124	4.98e-14	2.73e-12	21.5782	Up-Regulated		TMEM132D	1.31646	-1.70944	2.30881	0.023564	0.0487822	-3.85936	Up-Regulated		BTN2A2	-1.21217	2.50467	-8.49193	1.84e-13	1.04e-11	20.2452	Down-Regulated		SIT1	1.69397	1.83853	7.08032	2.32e-10
C3AR1	2.02822	4.2256	8.1735	3.4e-12	1.95e-10	17.4589	Up-Regulated											CD33	1.67669	0.674555	9.19967	5.24e-14	2.86e-12	21.528	Up-Regulated		KCNMB2	1.22257	-1.51806	2.31208	0.0232467	0.04827	-3.87087	Up-Regulated		FZD7	-1.7527	3.77684	-8.49127	1.84e-13	1.04e-11	20.2419	Down-Regulated		OLFML1	1.14738	3.68693	7.0667	2.48e-10
CCDC80	2.78511	5.54008	8.17018	3.45e-12	1.97e-10	17.4442	Up-Regulated											SH3BP5	1.55927	2.7	9.19544	5.34e-14	2.9e-12	21.5096	Up-Regulated		ARX	1.33859	0.809325	2.29662	0.0241866	0.0498146	-3.89967	Up-Regulated		ARHGEF6	-1.4895	2.99526	-8.484	1.91e-13	1.07e-11	20.2063	Down-Regulated		KLRB1	1.43007	2.60474	7.05626	2.61e-10
CLEC1A	1.70585	1.59596	8.16767	3.49e-12	1.99e-10	17.4331	Up-Regulated											GPR55	2.17157	-1.22385	9.24228	5.48e-14	2.96e-12	21.497	Up-Regulated		RNF149	-1.03162	5.44145	-7.85418	1.26e-11	2.22e-07	16.1278	Down-Regulated		YAP1	-1.67783	5.44599	-8.48377	1.92e-13	1.07e-11	20.2052	Down-Regulated		SPON1	1.52676	5.55678	7.04751	2.72e-10
SUSD3	2.10123	2.56222	8.16462	3.54e-12	2.01e-10	17.4195	Up-Regulated											PRF1	1.64401	2.95372	9.18932	5.49e-14	2.96e-12	21.483	Up-Regulated		H1F0	-1.19457	8.45836	-7.71951	2.33e-11	2.22e-07	15.541	Down-Regulated		GBP2	-1.69242	5.39384	-8.48258	1.93e-13	1.07e-11	20.1994	Down-Regulated		ANGPT1	1.35692	0.607908	7.04694	2.72e-10
CD300LB	2.11013	0.42113	8.15746	3.65e-12	2.07e-10	17.3878	Up-Regulated											BHMT2	1.68542	1.98313	9.18873	5.5e-14	2.96e-12	21.4805	Up-Regulated		TP73	-1.85146	-0.357674	-7.38385	1.07e-10	4.73e-07	14.0847	Down-Regulated		WDR76	-1.06646	2.20987	-8.48033	1.95e-13	1.08e-11	20.1884	Down-Regulated		SPARCL1	1.20341	7.71575	7.04119	2.8e-10
XCR1	2.86179	-0.77026	8.20442	3.75e-12	2.11e-10	17.3749	Up-Regulated											PCDH19	2.13573	-1.69667	9.18655	5.55e-14	2.98e-12	21.471	Up-Regulated		STK39	-1.29086	5.58638	-7.33451	1.34e-10	4.73e-07	13.8715	Down-Regulated		PLEK	-1.85788	3.58042	-8.47652	1.99e-13	1.1e-11	20.1697	Down-Regulated		CD300A	1.03358	4.02052	7.03534	2.88e-10
CD93	1.66519	5.35364	8.154	3.71e-12	2.1e-10	17.3725	Up-Regulated											OGFRL1	1.22125	3.388	9.18494	5.59e-14	3e-12	21.464	Up-Regulated		SFXN3	-1.19767	5.71764	-7.17252	2.79e-10	4.97e-07	13.1736	Down-Regulated		ITGB2	-1.93823	5.43281	-8.47339	2.02e-13	1.11e-11	20.1545	Down-Regulated		ITPR2	1.01552	2.96363	7.03173	2.93e-10
HGF	2.26792	1.1883	8.15364	3.72e-12	2.1e-10	17.3709	Up-Regulated											MGAT4A	1.22339	3.67049	9.16891	6e-14	3.19e-12	21.3943	Up-Regulated		CTTN	-1.06646	7.04549	-7.13433	3.31e-10	4.97e-07	13.0095	Down-Regulated		TLDC1	-1.1716	3.02267	-8.46464	2.11e-13	1.16e-11	20.1117	Down-Regulated		CCDC102B	1.07989	1.46509	7.02757	2.99e-10
HCK	1.8423	4.13163	8.14625	3.84e-12	2.15e-10	17.3381	Up-Regulated											ABCG2	1.49717	1.09755	9.16062	6.23e-14	3.3e-12	21.3584	Up-Regulated		ZDHHC7	-1.32454	6.19427	-7.12849	3.4e-10	4.97e-07	12.9844	Down-Regulated		SRGAP2	-1.17545	2.87686	-8.46408	2.11e-13	1.16e-11	20.1089	Down-Regulated		COL14A1	1.67404	5.00665	7.02392	3.04e-10
SLC2A9	1.41831	0.582498	8.1457	3.85e-12	2.15e-10	17.3357	Up-Regulated											SMAP2	1.55939	5.85508	9.15426	6.41e-14	3.38e-12	21.3307	Up-Regulated		PRICKLE3	-1.01935	3.34467	-7.09726	3.92e-10	4.97e-07	12.8503	Down-Regulated		FZD6	-1.32959	4.44697	-8.46157	2.14e-13	1.17e-11	20.0966	Down-Regulated		GNGT2	1.11202	1.41024	7.02219	3.06e-10
CD163	2.4332	4.55222	8.14367	3.89e-12	2.17e-10	17.3267	Up-Regulated											SIGLEC10	1.89258	2.87236	9.14975	6.54e-14	3.44e-12	21.3111	Up-Regulated		NTF4	-3.38786	-0.270821	-7.15513	4.44e-10	5.21e-07	12.7316	Down-Regulated		AXL	-1.79905	5.18852	-8.46044	2.15e-13	1.17e-11	20.0911	Down-Regulated		CD48	1.50476	3.1184	7.01502	3.17e-10
FPR3	2.4407	3.92097	8.13321	4.08e-12	2.27e-10	17.2803	Up-Regulated											LY96	1.43792	5.07445	9.14908	6.55e-14	3.44e-12	21.3082	Up-Regulated		PTMA	-1.014	9.07535	-7.03077	5.28e-10	5.59e-07	12.5654	Down-Regulated		NLRC4	-1.40905	1.08415	-8.44767	2.3e-13	1.23e-11	20.0287	Down-Regulated		RUNX1T1	1.04401	1.07362	7.01208	3.21e-10
OLFML1	2.01235	3.36342	8.13213	4.1e-12	2.27e-10	17.2755	Up-Regulated											CCL4	1.92847	2.67799	9.14477	6.68e-14	3.5e-12	21.2895	Up-Regulated		PDZD7	-1.39689	0.00680004	-7.00588	5.91e-10	5.92e-07	12.4589	Down-Regulated		FCGR2A	-1.85081	4.34584	-8.44678	2.31e-13	1.24e-11	20.0243	Down-Regulated		FAT4	1.39306	1.20567	7.0065	3.3e-10
CD6	2.10561	2.15729	8.12849	4.17e-12	2.3e-10	17.2594	Up-Regulated											TLR8	2.54959	0.695322	9.1344	6.99e-14	3.64e-12	21.2444	Up-Regulated		HELLS	-1.21537	1.30429	-6.97208	6.88e-10	6.55e-07	12.3144	Down-Regulated		TAF1B	-1.01252	2.79072	-8.43475	2.45e-13	1.3e-11	19.9655	Down-Regulated		ARHGAP9	1.1053	2.65162	7.00613	3.3e-10
STAP1	3.09119	0.483101	8.1258	4.22e-12	2.32e-10	17.2475	Up-Regulated											LY86	1.9154	4.3105	9.13126	7.09e-14	3.68e-12	21.2308	Up-Regulated		RAB11FIP5	-1.01881	4.57984	-6.93385	8.16e-10	7.07e-07	12.1511	Down-Regulated		IKZF1	-1.91911	1.67326	-8.43244	2.48e-13	1.31e-11	19.9542	Down-Regulated		F13A1	1.6755	5.10626	6.99152	3.54e-10
SH3BGRL	1.04816	7.2301	8.12375	4.26e-12	2.34e-10	17.2384	Up-Regulated											SLC8A1	1.89551	0.61924	9.11032	7.78e-14	3.99e-12	21.1398	Up-Regulated		TLDC1	-1.09402	2.87519	-6.88318	1.02e-09	7.46e-07	11.9351	Down-Regulated		CYTH4	-1.41142	2.74119	-8.43121	2.49e-13	1.32e-11	19.9482	Down-Regulated		TIAM1	1.08896	2.1702	6.98818	3.6e-10
TNFSF13B	1.84772	3.06799	8.11938	4.34e-12	2.38e-10	17.219	Up-Regulated											GMFG	1.61653	5.25378	9.10553	7.95e-14	4.06e-12	21.1189	Up-Regulated		TNK2	-1.32343	4.48971	-6.87591	1.06e-09	7.46e-07	11.9041	Down-Regulated		SSH1	-1.19445	3.54171	-8.42902	2.52e-13	1.33e-11	19.9375	Down-Regulated		DDR2	1.30272	3.89724	6.9842	3.67e-10
ABCA6	2.11639	0.478852	8.11768	4.38e-12	2.39e-10	17.2115	Up-Regulated											CLEC4A	1.56243	3.11718	9.09727	8.24e-14	4.19e-12	21.0831	Up-Regulated		ATG16L1	-1.00258	4.20179	-6.85576	1.16e-09	7.59e-07	11.8183	Down-Regulated		PIM1	-1.47232	5.93944	-8.4265	2.55e-13	1.34e-11	19.9252	Down-Regulated		LAMA2	1.41525	4.13105	6.98275	3.69e-10
PTPRO	1.97603	0.246107	8.1142	4.45e-12	2.42e-10	17.1961	Up-Regulated											NXPE3	1.52421	2.10495	9.08504	8.7e-14	4.41e-12	21.0299	Up-Regulated		CAPN1	-1.08076	6.68048	-6.84671	1.2e-09	7.59e-07	11.7798	Down-Regulated		MMP19	-1.77768	3.66119	-8.42467	2.58e-13	1.35e-11	19.9162	Down-Regulated		MAN1A1	1.10565	5.71347	6.97321	3.86e-10
A2M	1.5452	8.20072	8.11107	4.51e-12	2.45e-10	17.1822	Up-Regulated											TAL1	1.65816	0.377081	9.07601	9.05e-14	4.56e-12	20.9906	Up-Regulated		FANCA	-1.51979	1.06632	-6.84011	1.24e-09	7.59e-07	11.7517	Down-Regulated		PDCD10	-1.00355	4.79327	-8.42228	2.61e-13	1.36e-11	19.9046	Down-Regulated		HLA-DMB	1.11035	4.94746	6.97218	3.88e-10
TEK	1.79657	3.0819	8.10459	4.64e-12	2.51e-10	17.1535	Up-Regulated											TMEM150C	1.67939	2.98844	9.06503	9.5e-14	4.78e-12	20.9429	Up-Regulated		TRIP10	-1.61141	6.09859	-6.82612	1.32e-09	7.62e-07	11.6923	Down-Regulated		CYTIP	-1.85233	3.31597	-8.42161	2.62e-13	1.36e-11	19.9013	Down-Regulated		RHOJ	1.00527	3.63338	6.96832	3.95e-10
HECA	1.16785	4.46913	8.10438	4.65e-12	2.51e-10	17.1525	Up-Regulated											CD209	2.2662	1.27376	9.06006	9.71e-14	4.87e-12	20.9213	Up-Regulated		RPS6KA4	-1.18409	5.56186	-6.8014	1.47e-09	8.04e-07	11.5872	Down-Regulated		TLR6	-1.69771	0.947306	-8.41449	2.71e-13	1.4e-11	19.8665	Down-Regulated		ATP8B2	1.02759	4.00198	6.96631	3.99e-10
SOCS5	1.09186	3.8826	8.10227	4.69e-12	2.53e-10	17.1432	Up-Regulated											IL2RB	1.84629	2.67123	9.05753	9.82e-14	4.91e-12	20.9103	Up-Regulated		MROH6	-2.37295	4.33297	-6.75364	1.82e-09	8.04e-07	11.3846	Down-Regulated		MTMR2	-1.00879	4.30612	-8.41248	2.74e-13	1.41e-11	19.8567	Down-Regulated		GZMK	1.96262	2.25984	6.9546	4.22e-10
GZMM	2.16577	2.00953	8.09906	4.76e-12	2.56e-10	17.129	Up-Regulated											MAN1A1	1.43444	5.75534	9.03477	1.09e-13	5.42e-12	20.8113	Up-Regulated		TNKS1BP1	-1.0836	6.52206	-6.7534	1.83e-09	8.04e-07	11.3836	Down-Regulated		MR1	-1.19084	3.47545	-8.41143	2.75e-13	1.41e-11	19.8516	Down-Regulated		TNFAIP3	1.08988	5.11748	6.9537	4.23e-10
GP5	2.38837	-2.4202	8.14292	4.94e-12	2.65e-10	17.1071	Up-Regulated											MOCS1	1.0661	2.85645	9.03437	1.09e-13	5.42e-12	20.8096	Up-Regulated		SSH3	-1.27935	5.56111	-6.7522	1.84e-09	8.04e-07	11.3785	Down-Regulated		CAPZA1	-1.17573	6.48953	-8.40781	2.8e-13	1.42e-11	19.8339	Down-Regulated		ADRB2	1.57532	0.53645	6.94978	4.31e-10
NRK	2.82931	-0.0695606	8.10615	4.98e-12	2.66e-10	17.0905	Up-Regulated											HCK	1.57366	4.31433	9.02566	1.13e-13	5.61e-12	20.7717	Up-Regulated		SLK	-1.13937	5.26898	-6.74689	1.88e-09	8.04e-07	11.356	Down-Regulated		SYTL3	-1.36987	2.75843	-8.40778	2.8e-13	1.42e-11	19.8337	Down-Regulated		LST1	1.11316	3.95176	6.94972	4.32e-10
FGR	2.07569	3.48438	8.08629	5.05e-12	2.69e-10	17.0724	Up-Regulated											CD200	1.6275	3.81326	9.02311	1.14e-13	5.66e-12	20.7606	Up-Regulated		EPHX4	-2.05456	1.6211	-6.74466	1.9e-09	8.04e-07	11.3465	Down-Regulated		SOCS5	-1.05095	3.97666	-8.39769	2.95e-13	1.47e-11	19.7844	Down-Regulated		ABCG2	1.1214	1.0345	6.94332	4.45e-10
SLFN12L	2.0984	-0.546476	8.0812	5.16e-12	2.74e-10	17.0498	Up-Regulated											SCN4B	1.65489	2.30083	9.02205	1.15e-13	5.67e-12	20.756	Up-Regulated		ITGB5	-1.28734	6.79972	-6.7283	2.04e-09	8.46e-07	11.2772	Down-Regulated		C1R	-1.73863	7.55492	-8.39369	3.01e-13	1.49e-11	19.7649	Down-Regulated		NKG7	1.41147	3.79523	6.94231	4.47e-10
CLECL1	2.46387	-0.173051	8.08102	5.17e-12	2.74e-10	17.049	Up-Regulated											MFAP4	1.89955	7.39974	9.02174	1.15e-13	5.67e-12	20.7547	Up-Regulated		EHD1	-1.12246	5.16491	-6.72332	2.09e-09	8.46e-07	11.2561	Down-Regulated		PAK2	-1.01523	5.55161	-8.39354	3.01e-13	1.49e-11	19.7641	Down-Regulated		BTLA	1.83454	-0.822122	6.94141	4.49e-10
BOC	2.22811	3.03053	8.07894	5.22e-12	2.76e-10	17.0398	Up-Regulated											SELP	2.3311	3.06053	9.01364	1.19e-13	5.86e-12	20.7195	Up-Regulated		FAM110A	-1.14944	4.07966	-6.70646	2.25e-09	8.63e-07	11.1848	Down-Regulated		CD4	-1.60921	4.99326	-8.39293	3.02e-13	1.49e-11	19.7612	Down-Regulated		CD200	1.12843	3.69093	6.93176	4.7e-10
DCN	2.37934	6.88509	8.06945	5.45e-12	2.87e-10	16.9978	Up-Regulated											CD27	2.33662	3.07318	9.00832	1.22e-13	5.98e-12	20.6963	Up-Regulated		BAG3	-1.22873	5.9707	-6.70081	2.31e-09	8.63e-07	11.1609	Down-Regulated		HLA-DRA	-1.80218	10.3767	-8.39193	3.04e-13	1.49e-11	19.7563	Down-Regulated		ESR1	1.30792	-0.968974	6.92823	4.78e-10
GTDC1	1.23732	1.551	8.06846	5.47e-12	2.87e-10	16.9934	Up-Regulated											PPM1K	1.39083	2.3401	8.99419	1.3e-13	6.35e-12	20.6349	Up-Regulated		LY6E	-2.06221	8.27222	-6.69946	2.32e-09	8.63e-07	11.1552	Down-Regulated		MDFIC	-1.71033	4.06425	-8.39015	3.06e-13	1.5e-11	19.7476	Down-Regulated		IGF1	2.34369	-0.800188	6.91854	5e-10
CD83	1.8197	3.90488	8.06583	5.54e-12	2.9e-10	16.9818	Up-Regulated											WIPF1	1.46358	4.66972	8.97299	1.43e-13	6.92e-12	20.5427	Up-Regulated		FHL2	-1.76874	5.4604	-6.66633	2.69e-09	9.49e-07	11.0151	Down-Regulated		CD300A	-1.50397	3.7937	-8.38741	3.11e-13	1.51e-11	19.7342	Down-Regulated		TNFAIP8L2	1.26225	3.25833	6.91534	5.08e-10
CREM	1.20459	3.46381	8.06028	5.68e-12	2.97e-10	16.9572	Up-Regulated											TNFAIP8L2	1.7761	3.37355	8.9608	1.51e-13	7.29e-12	20.4897	Up-Regulated		SLC20A1	-1.5291	5.3393	-6.65359	2.85e-09	9.6e-07	10.9613	Down-Regulated		IKZF2	-1.50353	1.57493	-8.37653	3.28e-13	1.57e-11	19.6811	Down-Regulated		NCF1	1.17135	1.22622	6.91172	5.16e-10
NFAM1	1.79461	2.58648	8.05745	5.75e-12	3e-10	16.9446	Up-Regulated											GNG11	1.21851	4.94407	8.95958	1.51e-13	7.3e-12	20.4844	Up-Regulated		SPATS2L	-1.25796	5.55348	-6.63804	3.05e-09	1e-06	10.8957	Down-Regulated		NMI	-1.2509	4.47319	-8.36734	3.43e-13	1.61e-11	19.6362	Down-Regulated		SP140	1.35826	1.21343	6.8949	5.59e-10
CD3D	2.58708	3.81074	8.05686	5.77e-12	3e-10	16.942	Up-Regulated											ARID5B	1.21111	4.44475	8.95919	1.52e-13	7.3e-12	20.4827	Up-Regulated		PCDH1	-1.32719	6.1663	-6.60906	3.47e-09	1.08e-06	10.7734	Down-Regulated		PRF1	-1.45611	2.77757	-8.36732	3.44e-13	1.61e-11	19.6361	Down-Regulated		HLA-DPB1	1.11099	7.98879	6.87982	6e-10
CHSY1	1.44618	4.68805	8.05585	5.79e-12	3e-10	16.9376	Up-Regulated											BMP6	1.80936	1.4151	8.95822	1.52e-13	7.32e-12	20.4785	Up-Regulated		RPE	-1.02073	4.58092	-6.59933	3.62e-09	1.09e-06	10.7324	Down-Regulated		XXYLT1	-1.01248	3.24476	-8.36726	3.44e-13	1.61e-11	19.6358	Down-Regulated		ACSS3	1.01123	0.726885	6.87508	6.13e-10
INMT	1.71161	4.20326	8.05543	5.81e-12	3e-10	16.9357	Up-Regulated											ADRB2	2.02187	0.585433	8.95235	1.56e-13	7.49e-12	20.4529	Up-Regulated		FAM83H	-1.37919	5.99123	-6.58944	3.78e-09	1.11e-06	10.6908	Down-Regulated		GAS7	-1.61152	3.7538	-8.36477	3.48e-13	1.63e-11	19.6237	Down-Regulated		ZFP82	1.05167	0.322861	6.87393	6.17e-10
MDFIC	1.90371	3.96983	8.05426	5.84e-12	3.01e-10	16.9305	Up-Regulated											C1S	1.43514	8.02992	8.95094	1.57e-13	7.52e-12	20.4468	Up-Regulated		UNC93B1	-1.4356	6.01688	-6.58226	3.9e-09	1.12e-06	10.6606	Down-Regulated		ACTR2	-1.10594	7.36564	-8.35905	3.58e-13	1.66e-11	19.5958	Down-Regulated		EBF1	1.08618	1.9214	6.86897	6.31e-10
DLC1	1.455	3.34446	8.05259	5.88e-12	3.02e-10	16.9231	Up-Regulated											CD34	1.23199	4.27792	8.9477	1.6e-13	7.59e-12	20.4327	Up-Regulated		EPHA2	-2.18548	6.41751	-6.57186	4.09e-09	1.12e-06	10.6168	Down-Regulated		PTPN14	-1.41619	2.64586	-8.35717	3.61e-13	1.67e-11	19.5866	Down-Regulated		DLG2	1.37949	-1.01986	6.86437	6.45e-10
STX11	1.99587	2.2116	8.04528	6.08e-12	3.12e-10	16.8908	Up-Regulated											BHLHE22	2.01119	1.20475	8.9453	1.61e-13	7.65e-12	20.4222	Up-Regulated		INF2	-1.41534	6.15903	-6.57152	4.09e-09	1.12e-06	10.6154	Down-Regulated		RBMS3	-1.55861	2.00718	-8.35656	3.63e-13	1.67e-11	19.5836	Down-Regulated		CLEC10A	1.84995	2.17649	6.86241	6.51e-10
CD37	2.57648	4.18053	8.04186	6.17e-12	3.16e-10	16.8756	Up-Regulated											LRRC55	2.34314	-0.00186328	8.93954	1.66e-13	7.83e-12	20.3972	Up-Regulated		BZW2	-1.01826	5.40847	-6.57085	4.1e-09	1.12e-06	10.6125	Down-Regulated		ZNF521	-1.82839	2.49474	-8.35247	3.7e-13	1.69e-11	19.5636	Down-Regulated		EDNRB	1.29129	2.81296	6.86214	6.52e-10
TSHZ2	1.79172	2.77412	8.0389	6.26e-12	3.19e-10	16.8625	Up-Regulated											FZD4	1.30326	3.55975	8.93133	1.72e-13	8.1e-12	20.3615	Up-Regulated		ADAM8	-2.12331	5.15079	-6.55422	4.42e-09	1.19e-06	10.5426	Down-Regulated		CYBRD1	-1.94706	6.14932	-8.35	3.75e-13	1.71e-11	19.5516	Down-Regulated		RUNX3	1.32124	3.25304	6.85939	6.6e-10
FILIP1	1.87405	0.794248	8.03815	6.28e-12	3.19e-10	16.8592	Up-Regulated											GPR155	1.34946	1.9055	8.93024	1.72e-13	8.12e-12	20.3568	Up-Regulated		EPB41L1	-1.19377	5.42212	-6.53527	4.8e-09	1.22e-06	10.463	Down-Regulated		PLEKHO2	-1.19081	5.08137	-8.34831	3.78e-13	1.72e-11	19.5433	Down-Regulated		LIN7A	1.03862	0.669982	6.85153	6.85e-10
PDE1A	1.8229	2.48008	8.02862	6.56e-12	3.32e-10	16.8169	Up-Regulated											ANKRD55	2.50693	-1.76524	8.9262	1.76e-13	8.24e-12	20.3392	Up-Regulated		TMBIM1	-1.22333	7.95935	-6.5136	5.28e-09	1.29e-06	10.372	Down-Regulated		SH3PXD2B	-1.61286	4.80324	-8.34806	3.78e-13	1.72e-11	19.5421	Down-Regulated		DSE	1.13848	2.81284	6.84646	7.02e-10
PDE4B	1.87976	2.26294	8.02719	6.6e-12	3.34e-10	16.8106	Up-Regulated											PREX2	1.69232	1.16439	8.92404	1.77e-13	8.3e-12	20.3298	Up-Regulated		TBX6	-1.74064	2.63689	-6.49313	5.78e-09	1.38e-06	10.2861	Down-Regulated		NFIL3	-1.23409	5.49953	-8.34731	3.8e-13	1.72e-11	19.5384	Down-Regulated		BHLHE22	1.42695	1.07288	6.84413	7.1e-10
BTN2A2	1.43886	2.47921	8.02222	6.75e-12	3.4e-10	16.7886	Up-Regulated											GFRA2	2.11197	-0.621633	8.91796	1.82e-13	8.51e-12	20.3033	Up-Regulated		RARG	-1.34794	4.79925	-6.46638	6.51e-09	1.47e-06	10.1741	Down-Regulated		PTGS1	-1.50839	3.3428	-8.34615	3.82e-13	1.72e-11	19.5328	Down-Regulated		COL15A1	1.07406	6.00491	6.83562	7.39e-10
ERVFRD-1	2.01593	-2.89502	8.04525	7.07e-12	3.55e-10	16.7527	Up-Regulated											ASPA	2.1288	0.12538	8.91229	1.87e-13	8.66e-12	20.2787	Up-Regulated		MAL2	-1.43244	7.68251	-6.46491	6.55e-09	1.47e-06	10.1679	Down-Regulated		NPAT	-1.09093	2.7379	-8.34181	3.9e-13	1.75e-11	19.5116	Down-Regulated		TRIM61	1.52745	-1.17171	6.83119	7.54e-10
DSE	1.83333	2.40194	8.01233	7.06e-12	3.55e-10	16.7449	Up-Regulated											CXCR4	1.89771	7.09945	8.91214	1.87e-13	8.66e-12	20.278	Up-Regulated		GPC1	-1.30704	5.39233	-6.46054	6.68e-09	1.48e-06	10.1496	Down-Regulated		MAP3K8	-1.46265	3.17259	-8.34086	3.92e-13	1.75e-11	19.507	Down-Regulated		SETBP1	1.10116	1.8026	6.82996	7.58e-10
CCR7	3.29695	2.44184	8.02561	7.16e-12	3.58e-10	16.7358	Up-Regulated											LCP1	1.98254	6.00816	8.91197	1.87e-13	8.66e-12	20.2773	Up-Regulated		TNIK	-1.26375	3.40679	-6.45585	6.81e-09	1.49e-06	10.13	Down-Regulated		GNG12	-1.26827	6.26545	-8.3408	3.92e-13	1.75e-11	19.5067	Down-Regulated		MFAP4	1.26081	7.22357	6.82776	7.66e-10
TLR8	2.63518	0.587256	8.0085	7.18e-12	3.59e-10	16.7279	Up-Regulated											NEGR1	1.79478	1.61671	8.91088	1.88e-13	8.67e-12	20.2725	Up-Regulated		PATL1	-1.07694	4.91903	-6.44545	7.13e-09	1.52e-06	10.0865	Down-Regulated		CPT1A	-1.14638	5.16369	-8.33874	3.96e-13	1.76e-11	19.4967	Down-Regulated		TDO2	1.40554	1.20963	6.81867	8e-10
NFIL3	1.24848	5.37352	8.00724	7.23e-12	3.6e-10	16.7223	Up-Regulated											PTGFR	2.20192	0.546808	8.91021	1.88e-13	8.67e-12	20.2696	Up-Regulated		AIM1L	-2.68135	2.80874	-6.42517	7.8e-09	1.54e-06	10.0017	Down-Regulated		BCL6	-1.34113	4.74579	-8.33873	3.96e-13	1.76e-11	19.4966	Down-Regulated		AOC3	1.05975	5.04188	6.81498	8.14e-10
CD101	1.67656	0.640508	7.99713	7.56e-12	3.76e-10	16.6776	Up-Regulated											NAV3	1.60398	0.713068	8.90111	1.96e-13	9.01e-12	20.23	Up-Regulated		ANXA11	-1.10357	6.88555	-6.42369	7.85e-09	1.54e-06	9.99547	Down-Regulated		EDEM1	-1.00598	4.76991	-8.33288	4.08e-13	1.8e-11	19.4681	Down-Regulated		ITPR1	1.01477	2.47264	6.81406	8.17e-10
CLMP	2.55118	3.09734	7.9947	7.65e-12	3.78e-10	16.6668	Up-Regulated											TMEM100	2.03833	1.90638	8.89577	2.01e-13	9.2e-12	20.2068	Up-Regulated		SP100	-1.22543	3.92806	-6.42264	7.89e-09	1.54e-06	9.99107	Down-Regulated		SNX33	-1.06092	4.49286	-8.32491	4.25e-13	1.86e-11	19.4292	Down-Regulated		BHMT2	1.12865	1.83274	6.81267	8.23e-10
INPP4A	1.16998	2.54066	7.99016	7.81e-12	3.85e-10	16.6467	Up-Regulated											EPB41L2	1.23895	4.52503	8.88211	2.13e-13	9.71e-12	20.1474	Up-Regulated		NPAS2	-1.11988	3.43146	-6.42156	7.92e-09	1.54e-06	9.98658	Down-Regulated		SPATS2L	-1.34999	5.72468	-8.31622	4.44e-13	1.93e-11	19.3868	Down-Regulated		FAM124A	1.09172	0.465598	6.80016	8.72e-10
2021-09-06	1.77977	4.12506	7.98746	7.9e-12	3.88e-10	16.6348	Up-Regulated											DOK2	1.62563	3.61903	8.87096	2.24e-13	1.01e-11	20.0988	Up-Regulated		CNNM4	-1.22737	4.23504	-6.41755	8.06e-09	1.55e-06	9.96983	Down-Regulated		NOTCH2	-1.77256	4.33516	-8.31526	4.46e-13	1.93e-11	19.3821	Down-Regulated		CYYR1	1.0894	3.69562	6.79886	8.78e-10
LY86	2.25194	4.08298	7.98482	8e-12	3.92e-10	16.6231	Up-Regulated											2021-09-06	1.29138	4.41901	8.86906	2.26e-13	1.02e-11	20.0906	Up-Regulated		SLC35E4	-1.19111	2.04563	-6.40588	8.49e-09	1.61e-06	9.9211	Down-Regulated		IRF8	-1.70957	3.84493	-8.31314	4.51e-13	1.95e-11	19.3718	Down-Regulated		F2R	1.05867	6.32212	6.7982	8.8e-10
TLL1	2.44706	0.00458874	7.98275	8.07e-12	3.95e-10	16.6139	Up-Regulated											SLC8A3	2.54482	-2.61473	8.86808	2.27e-13	1.02e-11	20.0863	Up-Regulated		SOWAHC	-1.03188	3.80979	-6.40521	8.51e-09	1.61e-06	9.91829	Down-Regulated		IL21R	-2.23702	0.401025	-8.31116	4.55e-13	1.96e-11	19.3621	Down-Regulated		FREM1	1.59425	0.585133	6.79615	8.89e-10
ZNF106	1.15617	3.61219	7.97957	8.19e-12	3.99e-10	16.5999	Up-Regulated											TGFBR3	1.58679	3.39346	8.86355	2.32e-13	1.04e-11	20.0666	Up-Regulated		PARP3	-1.18336	4.63438	-6.37226	9.83e-09	1.77e-06	9.78083	Down-Regulated		NDC1	-1.0111	3.77741	-8.30652	4.66e-13	2e-11	19.3395	Down-Regulated		LRCH2	1.10522	1.00998	6.79362	9e-10
FCHSD2	1.28765	4.31194	7.97928	8.2e-12	3.99e-10	16.5986	Up-Regulated											SFMBT2	1.46859	1.76853	8.86002	2.35e-13	1.05e-11	20.0513	Up-Regulated		TOR4A	-1.65417	5.12232	-6.36268	1.03e-08	1.8e-06	9.74093	Down-Regulated		TAGAP	-1.9835	2.08614	-8.30221	4.76e-13	2.02e-11	19.3185	Down-Regulated		SLC8A3	1.72553	-2.82912	6.79337	9.01e-10
NCF1	2.4891	1.14483	7.97106	8.51e-12	4.13e-10	16.5622	Up-Regulated											GALNT16	2.18497	0.654759	8.8488	2.47e-13	1.1e-11	20.0024	Up-Regulated		JUP	-1.31111	8.25291	-6.35433	1.06e-08	1.82e-06	9.70613	Down-Regulated		CYBB	-1.93213	4.70258	-8.29886	4.84e-13	2.04e-11	19.3021	Down-Regulated		BACH2	1.1782	0.638447	6.79017	9.14e-10
JAK1	1.11833	6.45398	7.96226	8.86e-12	4.28e-10	16.5233	Up-Regulated											LRFN5	2.15003	-1.10415	8.84691	2.49e-13	1.11e-11	19.9942	Up-Regulated		POLD4	-1.13734	5.07082	-6.35332	1.07e-08	1.82e-06	9.70192	Down-Regulated		PTPLAD2	-1.78456	1.44468	-8.29866	4.84e-13	2.04e-11	19.3012	Down-Regulated		FCN1	2.35608	1.4869	6.78641	9.31e-10
FAM26F	1.94343	3.21041	7.95953	8.97e-12	4.32e-10	16.5112	Up-Regulated											RAB39A	2.45387	-1.56628	8.88257	2.63e-13	1.16e-11	19.9554	Up-Regulated		CEBPB	-1.26907	6.85332	-6.33802	1.14e-08	1.89e-06	9.63823	Down-Regulated		SP110	-1.40378	0.770374	-8.29363	4.97e-13	2.09e-11	19.2766	Down-Regulated		CD36	1.74573	2.1307	6.78431	9.4e-10
RECK	1.73898	2.67543	7.95731	9.06e-12	4.35e-10	16.5014	Up-Regulated											FAM124A	1.63631	0.614014	8.83557	2.62e-13	1.16e-11	19.9448	Up-Regulated		TRIM7	-1.77767	1.9219	-6.32303	1.22e-08	1.92e-06	9.57591	Down-Regulated		SP100	-1.34764	4.11339	-8.29033	5.05e-13	2.11e-11	19.2606	Down-Regulated		MEFV	1.65027	-1.05547	6.77947	9.61e-10
PID1	1.68486	3.16099	7.95493	9.16e-12	4.38e-10	16.4908	Up-Regulated											ANGPTL1	2.52814	2.28779	8.82411	2.76e-13	1.22e-11	19.895	Up-Regulated		MGAT4B	-1.0692	6.5312	-6.31828	1.25e-08	1.93e-06	9.55617	Down-Regulated		STON1	-1.59149	2.0239	-8.29022	5.05e-13	2.11e-11	19.26	Down-Regulated		SHROOM4	1.00695	1.6553	6.77612	9.76e-10
GNA13	1.16595	5.18651	7.95465	9.17e-12	4.38e-10	16.4896	Up-Regulated											GYPC	1.36134	4.71474	8.81719	2.84e-13	1.24e-11	19.8648	Up-Regulated		TRIB1	-1.06824	5.54332	-6.31752	1.25e-08	1.93e-06	9.55297	Down-Regulated		SPON1	-2.28694	5.19365	-8.29008	5.06e-13	2.11e-11	19.2594	Down-Regulated		ALOX5AP	1.19132	6.07882	6.76026	1.05e-09
FMNL3	1.49442	3.3355	7.95357	9.22e-12	4.39e-10	16.4848	Up-Regulated											GNGT2	1.58694	1.52257	8.8171	2.85e-13	1.24e-11	19.8645	Up-Regulated		SLC16A5	-2.03749	4.28829	-6.31475	1.26e-08	1.93e-06	9.54148	Down-Regulated		RBMS1	-1.64521	3.98791	-8.28959	5.07e-13	2.11e-11	19.257	Down-Regulated		TMEM236	1.7282	-0.464049	6.75911	1.06e-09
BNC2	2.56672	0.958842	7.95162	9.3e-12	4.42e-10	16.4762	Up-Regulated											ZNF835	1.50464	0.180798	8.81703	2.85e-13	1.24e-11	19.8641	Up-Regulated		ZWINT	-1.23147	4.29767	-6.30863	1.3e-08	1.95e-06	9.51604	Down-Regulated		VCL	-1.31642	5.96757	-8.28946	5.07e-13	2.11e-11	19.2563	Down-Regulated		WASF3	1.11206	1.89748	6.75187	1.09e-09
MRAS	1.63964	3.32151	7.9508	9.33e-12	4.43e-10	16.4726	Up-Regulated											FOXN3	1.06226	3.94528	8.808	2.96e-13	1.29e-11	19.8249	Up-Regulated		HELZ2	-1.17589	3.90655	-6.3011	1.34e-08	1.97e-06	9.48477	Down-Regulated		BACH1	-1.33818	4.07223	-8.28844	5.1e-13	2.12e-11	19.2513	Down-Regulated		MAP4K1	1.2361	2.33138	6.7465	1.12e-09
SNRK	1.01969	4.18204	7.94956	9.39e-12	4.44e-10	16.4671	Up-Regulated											PRKCH	1.05995	3.34913	8.80105	3.06e-13	1.33e-11	19.7946	Up-Regulated		DGKA	-1.38992	3.76744	-6.29395	1.38e-08	2.01e-06	9.4551	Down-Regulated		SLC9A9	-1.54588	2.13194	-8.28684	5.14e-13	2.13e-11	19.2436	Down-Regulated		TNFAIP8L3	1.24875	2.38383	6.74443	1.13e-09
H6PD	1.17211	5.15313	7.94662	9.51e-12	4.48e-10	16.4541	Up-Regulated											CD86	1.69311	3.44365	8.79898	3.08e-13	1.34e-11	19.7856	Up-Regulated		APOL1	-1.85601	7.7134	-6.29094	1.4e-08	2.01e-06	9.44258	Down-Regulated		FCHSD2	-1.08687	4.33592	-8.28651	5.15e-13	2.13e-11	19.242	Down-Regulated		AFF2	1.44705	-3.21317	6.73245	1.2e-09
ITGA9	1.60282	2.62874	7.94628	9.53e-12	4.48e-10	16.4526	Up-Regulated											FGF7	2.37621	2.40055	8.79843	3.09e-13	1.34e-11	19.7832	Up-Regulated		PLEC	-1.54087	7.11394	-6.23949	1.76e-08	2.41e-06	9.22933	Down-Regulated		FOSL2	-1.47952	6.16221	-8.28427	5.21e-13	2.14e-11	19.231	Down-Regulated		SGK1	1.07484	4.76542	6.72754	1.23e-09
RGL4	1.75009	-0.593789	7.94333	9.65e-12	4.53e-10	16.4395	Up-Regulated											SEPP1	1.73767	4.56241	8.79528	3.13e-13	1.35e-11	19.7695	Up-Regulated		IL1RAP	-1.79761	2.12072	-6.22754	1.85e-08	2.52e-06	9.17988	Down-Regulated		RIPK2	-1.29386	4.34816	-8.27387	5.48e-13	2.23e-11	19.1804	Down-Regulated		LILRA5	1.27877	2.12911	6.72604	1.23e-09
TM6SF1	1.9513	1.52167	7.94217	9.71e-12	4.54e-10	16.4344	Up-Regulated											FAM13C	2.09637	0.234529	8.79002	3.21e-13	1.38e-11	19.7466	Up-Regulated		ITPKC	-1.10956	5.79689	-6.22535	1.87e-08	2.52e-06	9.17081	Down-Regulated		CD163	-2.24685	4.70757	-8.27366	5.49e-13	2.23e-11	19.1794	Down-Regulated		DLC1	1.12435	3.35208	6.72552	1.24e-09
PDCD1	2.44699	1.05646	7.94203	9.71e-12	4.54e-10	16.4338	Up-Regulated											STAB1	1.29665	4.32886	8.7787	3.37e-13	1.45e-11	19.6973	Up-Regulated		MALL	-2.3134	2.72578	-6.22213	1.89e-08	2.52e-06	9.1575	Down-Regulated		WAS	-1.52243	3.81985	-8.27211	5.53e-13	2.25e-11	19.1718	Down-Regulated		APBB1IP	1.24355	3.25058	6.72142	1.26e-09
ROBO1	1.94574	2.8671	7.93785	9.9e-12	4.61e-10	16.4153	Up-Regulated											LST1	1.54577	4.04337	8.77819	3.38e-13	1.45e-11	19.6951	Up-Regulated		DRD4	-1.46603	1.42673	-6.2122	1.98e-08	2.6e-06	9.11643	Down-Regulated		CD247	-1.65997	1.66922	-8.26881	5.62e-13	2.28e-11	19.1557	Down-Regulated		CXCL9	2.09248	4.08732	6.71371	1.31e-09
HLA-E	1.081	9.45332	7.93645	9.96e-12	4.63e-10	16.4091	Up-Regulated											FNBP1	1.33676	4.44392	8.77627	3.41e-13	1.45e-11	19.6867	Up-Regulated		AFAP1L2	-1.41615	4.08156	-6.21117	1.99e-08	2.6e-06	9.11218	Down-Regulated		CD96	-2.011	1.29081	-8.26862	5.63e-13	2.28e-11	19.1548	Down-Regulated		TMEM119	1.25174	5.76212	6.71342	1.31e-09
TNIP3	2.28996	-1.75179	7.97775	1.03e-11	4.77e-10	16.3883	Up-Regulated											FYB	2.04395	3.32819	8.7762	3.41e-13	1.45e-11	19.6864	Up-Regulated		MYH14	-1.47621	6.59405	-6.20963	2e-08	2.6e-06	9.10582	Down-Regulated		pk	-1.46834	3.18422	-8.25161	6.13e-13	2.42e-11	19.0719	Down-Regulated		SUSD3	1.14512	2.75283	6.71174	1.32e-09
TMEM119	2.23642	5.48478	7.93055	1.02e-11	4.75e-10	16.383	Up-Regulated											TBX21	2.11132	-0.0189631	8.77386	3.45e-13	1.47e-11	19.6763	Up-Regulated		ITGA6	-1.4179	6.58814	-6.20038	2.08e-08	2.63e-06	9.0676	Down-Regulated		PTPRE	-1.29082	2.96839	-8.24346	6.38e-13	2.5e-11	19.0323	Down-Regulated		LTA	1.5018	-0.317549	6.71049	1.33e-09
FAM198A	2.35284	1.95171	7.92815	1.03e-11	4.77e-10	16.3724	Up-Regulated											PTGS1	1.33583	3.5077	8.77329	3.45e-13	1.47e-11	19.6738	Up-Regulated		CSTB	-1.29068	8.1106	-6.19802	2.1e-08	2.63e-06	9.05786	Down-Regulated		FNDC3B	-1.40735	4.61898	-8.24057	6.48e-13	2.52e-11	19.0181	Down-Regulated		CPXM2	1.12169	4.44671	6.70018	1.39e-09
CD5	2.45413	2.55206	7.92624	1.04e-11	4.8e-10	16.364	Up-Regulated											KIAA0922	1.46114	3.00448	8.77273	3.46e-13	1.47e-11	19.6713	Up-Regulated		TANC1	-1.15434	2.79935	-6.19755	2.11e-08	2.63e-06	9.05591	Down-Regulated		EFEMP1	-1.96921	5.93754	-8.23993	6.5e-13	2.52e-11	19.015	Down-Regulated		CHRDL1	2.42957	2.70757	6.69614	1.42e-09
GAB3	1.91637	1.57024	7.92426	1.05e-11	4.84e-10	16.3552	Up-Regulated											ZCCHC24	1.43084	5.08631	8.76651	3.56e-13	1.5e-11	19.6443	Up-Regulated		TIPARP	-1.11015	4.24968	-6.19042	2.17e-08	2.66e-06	9.02647	Down-Regulated		GPR176	-1.49446	2.97128	-8.22717	6.93e-13	2.65e-11	18.9529	Down-Regulated		GZMA	1.38502	4.00808	6.69388	1.43e-09
TNFAIP8L2	1.77364	3.33165	7.92328	1.06e-11	4.84e-10	16.3509	Up-Regulated											MMRN1	2.57473	2.23797	8.76097	3.65e-13	1.53e-11	19.6202	Up-Regulated		PARD6B	-1.27484	3.03625	-6.18826	2.19e-08	2.66e-06	9.01756	Down-Regulated		BNC2	-2.24895	1.05364	-8.22566	6.98e-13	2.67e-11	18.9456	Down-Regulated		C1QB	1.46837	7.99875	6.68571	1.49e-09
NFATC2	1.65178	3.34212	7.92318	1.06e-11	4.84e-10	16.3504	Up-Regulated											FGR	1.66146	3.74747	8.75901	3.68e-13	1.54e-11	19.6116	Up-Regulated		RIPK2	-1.17111	4.16766	-6.17868	2.29e-08	2.71e-06	8.97804	Down-Regulated		CD3E	-1.99915	3.48685	-8.22095	7.14e-13	2.72e-11	18.9227	Down-Regulated		CXCL12	1.63334	4.4047	6.67574	1.56e-09
PXK	1.26878	3.12724	7.92046	1.07e-11	4.88e-10	16.3384	Up-Regulated											DPEP2	1.82914	2.17995	8.75862	3.69e-13	1.54e-11	19.6099	Up-Regulated		MAP3K6	-1.06684	4.49433	-6.15676	2.51e-08	2.88e-06	8.88763	Down-Regulated		SKI	-1.07706	5.34014	-8.21016	7.54e-13	2.85e-11	18.8701	Down-Regulated		HECW2	1.06302	1.38904	6.67064	1.6e-09
LY96	1.95428	4.76191	7.91795	1.08e-11	4.93e-10	16.3273	Up-Regulated											KIT	1.59521	2.99724	8.75712	3.71e-13	1.55e-11	19.6034	Up-Regulated		CASP8	-1.33581	3.22766	-6.15545	2.53e-08	2.88e-06	8.88225	Down-Regulated		CTSB	-1.25243	8.81571	-8.20589	7.7e-13	2.89e-11	18.8494	Down-Regulated		NUGGC	1.64044	-0.804328	6.66511	1.64e-09
ERG	1.58186	2.72503	7.90639	1.14e-11	5.18e-10	16.2762	Up-Regulated											BEST1	1.22357	0.224401	8.75685	3.72e-13	1.55e-11	19.6022	Up-Regulated		ENDOD1	-1.19057	4.99272	-6.15065	2.58e-08	2.91e-06	8.86246	Down-Regulated		FOXN2	-1.11681	3.25722	-8.20439	7.76e-13	2.9e-11	18.8421	Down-Regulated		AR	1.18201	1.28503	6.66251	1.66e-09
NFATC3	1.17445	2.28885	7.90144	1.17e-11	5.29e-10	16.2543	Up-Regulated											IL1R1	1.54597	5.95032	8.74579	3.9e-13	1.62e-11	19.5541	Up-Regulated		GAN	-1.12583	1.57885	-6.14602	2.63e-08	2.93e-06	8.84341	Down-Regulated		HPS3	-1.05736	3.59798	-8.20374	7.79e-13	2.9e-11	18.8389	Down-Regulated		FPR2	2.23919	0.0483154	6.66117	1.67e-09
TNFAIP3	1.72996	4.82848	7.8964	1.19e-11	5.39e-10	16.2321	Up-Regulated											CPXM2	1.62857	4.57356	8.74452	3.92e-13	1.62e-11	19.5486	Up-Regulated		MAFF	-1.25274	4.83152	-6.14348	2.66e-08	2.94e-06	8.83293	Down-Regulated		ELK3	-1.37891	5.45733	-8.20016	7.93e-13	2.94e-11	18.8215	Down-Regulated		SEPP1	1.30079	4.48879	6.66112	1.67e-09
IL24	2.63369	1.43375	7.89612	1.2e-11	5.39e-10	16.2308	Up-Regulated											SLFN12L	1.74945	-0.316326	8.7428	3.95e-13	1.63e-11	19.5411	Up-Regulated		FAM213B	-1.1899	5.75103	-6.13052	2.82e-08	3.03e-06	8.7796	Down-Regulated		FBN1	-2.19051	5.24951	-8.19888	7.98e-13	2.95e-11	18.8153	Down-Regulated		GUCY1A3	1.14578	3.6878	6.65779	1.7e-09
LRRC25	1.86144	2.99715	7.89416	1.21e-11	5.42e-10	16.2222	Up-Regulated											ABI3BP	2.06416	3.08643	8.74152	3.98e-13	1.64e-11	19.5355	Up-Regulated		TGFA	-1.95524	4.12607	-6.12666	2.86e-08	3.06e-06	8.76373	Down-Regulated		NCK1	-1.14064	4.56022	-8.19838	8e-13	2.95e-11	18.8129	Down-Regulated		GNB4	1.03058	3.54052	6.6565	1.71e-09
GSTM5	1.93517	1.5337	7.889	1.24e-11	5.54e-10	16.1993	Up-Regulated											PTGER4	1.31762	3.39029	8.73245	4.14e-13	1.7e-11	19.496	Up-Regulated		PPP1R3G	-1.81698	0.411938	-6.11731	2.98e-08	3.11e-06	8.72526	Down-Regulated		CD8A	-1.91993	2.57098	-8.19612	8.09e-13	2.97e-11	18.8018	Down-Regulated		GPRIN3	1.07321	1.93734	6.65257	1.74e-09
CPED1	2.33194	2.22116	7.8858	1.25e-11	5.61e-10	16.1852	Up-Regulated											PALMD	1.55237	2.15645	8.72509	4.28e-13	1.75e-11	19.464	Up-Regulated		ALG1L2	-1.40254	-0.344188	-6.11708	2.99e-08	3.11e-06	8.72433	Down-Regulated		SUSD6	-1.18224	5.92788	-8.19425	8.16e-13	2.98e-11	18.7928	Down-Regulated		DMGDH	1.05988	-0.772116	6.64156	1.83e-09
SIGLEC14	2.65181	1.93544	7.96241	1.29e-11	5.71e-10	16.1809	Up-Regulated											TTYH2	1.49478	2.11295	8.70983	4.58e-13	1.87e-11	19.3975	Up-Regulated		EZR	-1.28177	8.89726	-6.10738	3.11e-08	3.21e-06	8.68448	Down-Regulated		TCF4	-1.39327	2.93082	-8.19267	8.23e-13	2.98e-11	18.785	Down-Regulated		GBP1	1.02767	4.67531	6.64017	1.84e-09
CEP85L	1.27504	1.07187	7.88453	1.26e-11	5.63e-10	16.1796	Up-Regulated											ENTPD1	1.07725	3.72768	8.70967	4.58e-13	1.87e-11	19.3968	Up-Regulated		ITGA3	-1.52535	6.78514	-6.09804	3.24e-08	3.28e-06	8.6461	Down-Regulated		PSD3	-1.26551	2.6068	-8.19243	8.24e-13	2.98e-11	18.7839	Down-Regulated		ARHGEF15	1.06445	2.52232	6.62622	1.97e-09
FASLG	2.07572	-0.52689	7.88333	1.27e-11	5.64e-10	16.1743	Up-Regulated											GPC3	1.81836	4.01946	8.70381	4.7e-13	1.91e-11	19.3713	Up-Regulated		ABLIM3	-1.58198	4.10485	-6.08594	3.42e-08	3.39e-06	8.59642	Down-Regulated		SASH3	-1.6586	3.89643	-8.1923	8.24e-13	2.98e-11	18.7832	Down-Regulated		C19orf38	1.03218	1.8765	6.62601	1.97e-09
EMR2	1.88258	0.645879	7.88274	1.27e-11	5.65e-10	16.1717	Up-Regulated											IL6ST	1.17574	5.78292	8.69943	4.79e-13	1.94e-11	19.3523	Up-Regulated		ALDOA	-1.0356	8.98088	-6.08041	3.5e-08	3.41e-06	8.57376	Down-Regulated		PLXDC2	-1.84842	4.53913	-8.18913	8.38e-13	3.02e-11	18.7678	Down-Regulated		TMTC1	1.31171	1.62124	6.6198	2.03e-09
NLRC3	1.81825	1.36209	7.87448	1.32e-11	5.81e-10	16.1352	Up-Regulated											SHROOM4	1.34429	1.71188	8.69683	4.85e-13	1.96e-11	19.341	Up-Regulated		OSBPL3	-1.76356	3.83343	-6.07966	3.51e-08	3.41e-06	8.57065	Down-Regulated		WWTR1	-1.42615	4.96401	-8.18778	8.43e-13	3.04e-11	18.7613	Down-Regulated		ITGA9	1.15646	2.80605	6.61284	2.09e-09
CD302	1.63592	2.4203	7.87447	1.32e-11	5.81e-10	16.1351	Up-Regulated											ZNF366	2.07556	0.342855	8.69277	4.93e-13	1.99e-11	19.3233	Up-Regulated		GIPC1	-1.03936	6.89501	-6.07637	3.56e-08	3.42e-06	8.55717	Down-Regulated		ASAP1	-1.27232	4.07032	-8.18521	8.54e-13	3.07e-11	18.7488	Down-Regulated		TIFAB	1.86437	-2.73998	6.62449	2.12e-09
RASAL3	2.05142	2.7307	7.87297	1.33e-11	5.83e-10	16.1285	Up-Regulated											SCARA5	4.06759	0.642865	8.68663	5.07e-13	2.04e-11	19.2965	Up-Regulated		PPP1R13L	-1.55619	5.17187	-6.06984	3.66e-08	3.47e-06	8.53039	Down-Regulated		SCIMP	-1.71695	1.525	-8.18329	8.62e-13	3.1e-11	18.7394	Down-Regulated		EML1	1.07952	2.2816	6.60469	2.17e-09
C10orf105	1.9673	-3.9785	7.98153	1.39e-11	6.1e-10	16.1153	Up-Regulated											CLSTN2	1.88778	1.31747	8.67697	5.29e-13	2.13e-11	19.2545	Up-Regulated		PLCB3	-1.33835	5.34271	-6.06652	3.71e-08	3.49e-06	8.51678	Down-Regulated		SCARA3	-1.72038	4.33051	-8.17904	8.81e-13	3.16e-11	18.7188	Down-Regulated		RASAL3	1.0381	2.69065	6.60096	2.21e-09
ACVRL1	1.15732	4.38032	7.86811	1.36e-11	5.95e-10	16.107	Up-Regulated											SMAD9	1.51576	1.82258	8.67069	5.44e-13	2.17e-11	19.2272	Up-Regulated		TM4SF1	-1.84991	8.45598	-6.06211	3.79e-08	3.53e-06	8.4987	Down-Regulated		NEXN	-1.89187	3.44095	-8.17511	8.98e-13	3.21e-11	18.6997	Down-Regulated		GBP4	1.13698	4.39149	6.60027	2.22e-09
CIITA	2.21403	2.49247	7.85794	1.42e-11	6.2e-10	16.0621	Up-Regulated											ADH1B	3.29219	3.23477	8.68831	5.56e-13	2.21e-11	19.2135	Up-Regulated		FOXH1	-2.35866	-0.912918	-6.04845	4.14e-08	3.76e-06	8.41503	Down-Regulated		FLI1	-1.4405	2.51123	-8.17255	9.1e-13	3.24e-11	18.6872	Down-Regulated		ROBO1	1.02155	3.17825	6.59683	2.25e-09
JAM2	1.64589	2.92989	7.85381	1.45e-11	6.3e-10	16.0439	Up-Regulated											FGF10	2.5095	0.339502	8.66576	5.56e-13	2.21e-11	19.2057	Up-Regulated		TTYH3	-1.36161	6.04947	-6.039	4.18e-08	3.78e-06	8.40408	Down-Regulated		CRISPLD2	-1.75266	5.80588	-8.16945	9.24e-13	3.28e-11	18.6722	Down-Regulated		RSPO3	1.88706	1.74926	6.58866	2.34e-09
SELL	2.82959	3.71637	7.83572	1.57e-11	6.83e-10	15.9639	Up-Regulated											LIN7A	1.30551	0.688877	8.66207	5.65e-13	2.24e-11	19.1897	Up-Regulated		INPP4B	-1.57877	3.12442	-6.03778	4.2e-08	3.78e-06	8.39909	Down-Regulated		CEACAM21	-1.65445	1.0668	-8.16579	9.41e-13	3.32e-11	18.6543	Down-Regulated		MAP1A	1.00912	3.3437	6.58263	2.41e-09
PLIN2	1.79742	4.52945	7.82907	1.62e-11	7e-10	15.9346	Up-Regulated											ZNF671	1.11114	2.36545	8.65436	5.85e-13	2.31e-11	19.1561	Up-Regulated		TMEM123	-1.1068	7.03099	-6.03262	4.3e-08	3.81e-06	8.37797	Down-Regulated		SMO	-1.51296	3.61288	-8.16532	9.43e-13	3.32e-11	18.6521	Down-Regulated		C1QC	1.36576	7.99674	6.57529	2.49e-09
CD33	1.94797	0.487923	7.82837	1.63e-11	7.01e-10	15.9315	Up-Regulated											AIF1	1.52319	5.81227	8.64498	6.1e-13	2.39e-11	19.1153	Up-Regulated		NET1	-1.31058	6.6052	-6.01143	4.71e-08	4.02e-06	8.29138	Down-Regulated		ARHGAP42	-1.78683	2.42746	-8.16484	9.45e-13	3.33e-11	18.6498	Down-Regulated		ECM2	1.15414	3.26923	6.55705	2.71e-09
SDPR	1.76298	3.86944	7.82657	1.64e-11	7.05e-10	15.9236	Up-Regulated											SFRP1	3.16315	2.93415	8.6442	6.12e-13	2.4e-11	19.1119	Up-Regulated		PLCD3	-1.80706	4.55389	-6.0107	4.72e-08	4.02e-06	8.28838	Down-Regulated		APBB1IP	-1.70759	3.02151	-8.16329	9.53e-13	3.34e-11	18.6422	Down-Regulated		CRISPLD2	1.10957	6.10876	6.55208	2.77e-09
SVEP1	2.55523	2.45382	7.82415	1.66e-11	7.11e-10	15.9129	Up-Regulated											MYO5A	1.3162	2.778	8.63986	6.24e-13	2.44e-11	19.093	Up-Regulated		PDK1	-1.15498	1.38355	-6.00807	4.78e-08	4.04e-06	8.27763	Down-Regulated		CPVL	-1.63366	4.43331	-8.16283	9.55e-13	3.34e-11	18.64	Down-Regulated		FSTL1	1.03671	7.40269	6.55182	2.78e-09
C1R	1.99875	7.48832	7.8236	1.66e-11	7.12e-10	15.9105	Up-Regulated											SIT1	2.6549	2.12525	8.63789	6.29e-13	2.46e-11	19.0844	Up-Regulated		AHNAK2	-3.01366	3.69808	-6.00013	4.94e-08	4.13e-06	8.24521	Down-Regulated		CCR1	-1.81501	2.93829	-8.16241	9.57e-13	3.34e-11	18.6379	Down-Regulated		TUB	1.00568	1.52354	6.54497	2.87e-09
F13A1	2.53471	4.60322	7.82204	1.67e-11	7.13e-10	15.9035	Up-Regulated											RAB39B	2.52354	0.166816	8.63177	6.46e-13	2.52e-11	19.0577	Up-Regulated		PLK3	-1.19545	4.55228	-5.99957	4.95e-08	4.13e-06	8.24294	Down-Regulated		PMP22	-1.54652	6.45845	-8.16198	9.59e-13	3.34e-11	18.6359	Down-Regulated		THBS1	1.51779	7.50198	6.54045	2.93e-09
COLEC12	2.88137	2.63837	7.81925	1.69e-11	7.21e-10	15.8912	Up-Regulated											TMTC1	1.75578	1.69721	8.63057	6.5e-13	2.52e-11	19.0525	Up-Regulated		NDE1	-1.18508	3.03245	-5.99897	4.97e-08	4.13e-06	8.2405	Down-Regulated		LAMC1	-1.29348	6.37068	-8.15912	9.73e-13	3.37e-11	18.6219	Down-Regulated		PALMD	1.14649	2.08142	6.54041	2.93e-09
FCRL3	3.64025	-0.701554	7.81804	1.7e-11	7.23e-10	15.8859	Up-Regulated											CNR1	2.45066	0.453968	8.62779	6.58e-13	2.55e-11	19.0404	Up-Regulated		DOK4	-1.12513	5.5906	-5.99615	5.03e-08	4.16e-06	8.229	Down-Regulated		TMEM87A	-1.00378	5.43802	-8.15863	9.75e-13	3.37e-11	18.6195	Down-Regulated		CORO2B	1.11098	1.79933	6.53456	3.01e-09
GNGT2	1.65275	1.44857	7.81602	1.72e-11	7.28e-10	15.877	Up-Regulated											CCL5	1.90985	5.68619	8.62325	6.71e-13	2.59e-11	19.0207	Up-Regulated		LRRC8A	-1.36888	6.39998	-5.99484	5.06e-08	4.17e-06	8.22361	Down-Regulated		BMPR2	-1.23386	4.77904	-8.15723	9.82e-13	3.39e-11	18.6128	Down-Regulated		TGFB3	1.35493	5.16661	6.53074	3.06e-09
CNR1	2.49084	0.387302	7.8276	1.75e-11	7.39e-10	15.8652	Up-Regulated											GPR124	1.38542	4.83494	8.62167	6.76e-13	2.61e-11	19.0138	Up-Regulated		MFSD10	-1.00942	6.68851	-5.98948	5.17e-08	4.25e-06	8.20178	Down-Regulated		STX11	-1.62143	2.21272	-8.15647	9.86e-13	3.39e-11	18.6091	Down-Regulated		CD40LG	1.60663	0.292263	6.53308	3.13e-09
VASH2	1.73562	-0.230598	7.80657	1.79e-11	7.57e-10	15.8353	Up-Regulated											PRKAR2B	1.63344	2.85803	8.61579	6.94e-13	2.67e-11	18.9882	Up-Regulated		CHML	-1.16694	2.33657	-5.97775	5.44e-08	4.35e-06	8.15391	Down-Regulated		REST	-1.34242	3.6298	-8.1548	9.94e-13	3.41e-11	18.6009	Down-Regulated		GDF10	1.47923	-1.05592	6.53123	3.15e-09
OLFML3	1.91409	5.70913	7.80221	1.83e-11	7.7e-10	15.816	Up-Regulated											FMNL3	1.15569	3.5457	8.60893	7.15e-13	2.75e-11	18.9583	Up-Regulated		ARRDC1	-1.03541	6.05243	-5.97712	5.46e-08	4.35e-06	8.15138	Down-Regulated		SUSD3	-1.62763	2.51815	-8.14862	1.03e-12	3.51e-11	18.5709	Down-Regulated		CHI3L2	1.32556	1.02896	6.52048	3.21e-09
IL21R	2.64904	0.351101	7.79837	1.86e-11	7.82e-10	15.7991	Up-Regulated											FAT4	1.80102	1.25535	8.59964	7.45e-13	2.86e-11	18.9179	Up-Regulated		CHST6	-2.39692	0.119485	-5.97319	5.55e-08	4.39e-06	8.13533	Down-Regulated		TEC	-1.05095	1.29717	-8.14813	1.03e-12	3.51e-11	18.5685	Down-Regulated		FOXP3	1.12931	1.94714	6.51858	3.24e-09
EDNRB	1.67611	3.21068	7.79202	1.92e-11	8.01e-10	15.771	Up-Regulated											ZDHHC15	1.5233	-0.208544	8.59636	7.56e-13	2.89e-11	18.9036	Up-Regulated		SH3BP1	-1.24378	3.13461	-5.95582	5.98e-08	4.69e-06	8.06459	Down-Regulated		B2M	-1.18229	11.0679	-8.14689	1.03e-12	3.53e-11	18.5625	Down-Regulated		SEMA5A	1.17842	2.88059	6.51606	3.28e-09
RHOH	2.37953	1.50317	7.7912	1.92e-11	8.02e-10	15.7674	Up-Regulated											SPON1	1.95226	5.60071	8.59219	7.7e-13	2.94e-11	18.8855	Up-Regulated		EHBP1L1	-1.15814	5.70568	-5.95263	6.06e-08	4.71e-06	8.05161	Down-Regulated		SNX6	-1.12456	5.34672	-8.14408	1.05e-12	3.57e-11	18.5489	Down-Regulated		PARVG	1.01715	2.3404	6.51464	3.3e-09
MAP3K3	1.23474	4.09056	7.78866	1.95e-11	8.1e-10	15.7562	Up-Regulated											C21orf91	1.04354	2.44936	8.59069	7.75e-13	2.95e-11	18.8789	Up-Regulated		CELSR1	-1.78459	3.17134	-5.94365	6.3e-08	4.82e-06	8.01507	Down-Regulated		PAMR1	-1.69823	3.13946	-8.14249	1.06e-12	3.59e-11	18.5411	Down-Regulated		ART4	1.66145	0.690622	6.51277	3.33e-09
SCARA5	3.77252	0.724537	7.80275	1.96e-11	8.12e-10	15.7561	Up-Regulated											MS4A4A	2.01226	4.0905	8.58998	7.78e-13	2.96e-11	18.8758	Up-Regulated		TONSL	-1.23002	2.74999	-5.94224	6.34e-08	4.82e-06	8.00932	Down-Regulated		ITGAL	-1.89123	2.62513	-8.14018	1.07e-12	3.63e-11	18.5299	Down-Regulated		CD6	1.12198	2.1689	6.50651	3.43e-09
NFE2L2	1.00547	5.55211	7.78616	1.97e-11	8.15e-10	15.7452	Up-Regulated											PXK	1.10576	3.24178	8.5894	7.8e-13	2.96e-11	18.8733	Up-Regulated		RTN4R	-1.40272	2.4244	-5.94189	6.35e-08	4.82e-06	8.00792	Down-Regulated		GPR65	-1.61538	1.15411	-8.13732	1.08e-12	3.67e-11	18.516	Down-Regulated		KLHL13	1.24564	-0.0151294	6.50549	3.44e-09
TLR7	2.32784	0.947575	7.78566	1.97e-11	8.16e-10	15.743	Up-Regulated											TRPM2	1.41892	2.23812	8.58856	7.83e-13	2.96e-11	18.8696	Up-Regulated		BARD1	-1.13279	1.76356	-5.91082	7.25e-08	5.32e-06	7.88165	Down-Regulated		FLNA	-1.84773	7.98813	-8.13569	1.09e-12	3.69e-11	18.5081	Down-Regulated		CTLA4	1.31369	1.45431	6.50531	3.44e-09
C10orf54	1.1914	5.19697	7.78305	2e-11	8.23e-10	15.7315	Up-Regulated											CD200R1	2.03312	-0.47196	8.58665	7.89e-13	2.98e-11	18.8613	Up-Regulated		PKM	-1.10526	8.78004	-5.9107	7.25e-08	5.32e-06	7.88119	Down-Regulated		FOXF2	-1.60448	3.03007	-8.1349	1.1e-12	3.69e-11	18.5042	Down-Regulated		GLIPR1	1.00742	3.68594	6.5047	3.45e-09
ABI3	1.39019	4.06369	7.77992	2.02e-11	8.33e-10	15.7176	Up-Regulated											ADD2	1.97779	-0.331526	8.58647	7.9e-13	2.98e-11	18.8605	Up-Regulated		CKS1B	-1.14538	4.46171	-5.90521	7.42e-08	5.4e-06	7.85892	Down-Regulated		VGLL4	-1.31744	4.14416	-8.13382	1.1e-12	3.7e-11	18.499	Down-Regulated		RASSF8	1.06072	3.24195	6.50171	3.5e-09
ITPRIPL1	1.77691	-0.181092	7.77899	2.03e-11	8.34e-10	15.7135	Up-Regulated											FAM26F	1.84168	3.30993	8.57444	8.33e-13	3.13e-11	18.8082	Up-Regulated		EHD2	-1.25219	6.42642	-5.90433	7.45e-08	5.4e-06	7.85533	Down-Regulated		ADAM17	-1.35629	3.55115	-8.13281	1.11e-12	3.71e-11	18.4941	Down-Regulated		IL12RB1	1.09004	1.65498	6.50166	3.5e-09
LAMA2	2.31448	3.70333	7.77878	2.03e-11	8.34e-10	15.7126	Up-Regulated											CYTH4	1.47736	3.03276	8.56977	8.51e-13	3.19e-11	18.7878	Up-Regulated		ALDH3B1	-1.77745	4.86016	-5.90211	7.52e-08	5.41e-06	7.84635	Down-Regulated		CDC42SE1	-1.02411	6.24214	-8.13127	1.12e-12	3.73e-11	18.4866	Down-Regulated		ZNF521	1.16443	2.8079	6.49129	3.68e-09
PRRG3	2.1688	-1.72365	7.8065	2.06e-11	8.42e-10	15.7091	Up-Regulated											EFEMP1	1.801	6.22159	8.55413	9.12e-13	3.41e-11	18.7198	Up-Regulated		PKP3	-1.47013	6.67665	-5.89967	7.6e-08	5.44e-06	7.83642	Down-Regulated		SORCS2	-2.12054	2.09531	-8.13104	1.12e-12	3.73e-11	18.4855	Down-Regulated		FAM26E	1.12345	1.48629	6.48707	3.75e-09
SERPINF1	2.23845	7.55569	7.77594	2.06e-11	8.42e-10	15.7001	Up-Regulated											LRRC8C	1.30844	2.29074	8.54605	9.45e-13	3.52e-11	18.6846	Up-Regulated		RHPN2	-1.64493	4.92743	-5.8904	7.91e-08	5.56e-06	7.79883	Down-Regulated		LYPD5	-1.60937	0.673372	-8.13003	1.12e-12	3.74e-11	18.4806	Down-Regulated		LRRC55	1.83769	-0.0514735	6.48325	3.81e-09
GPNMB	2.40792	6.23092	7.77309	2.09e-11	8.5e-10	15.6875	Up-Regulated											TLR4	1.57337	3.05677	8.5437	9.55e-13	3.55e-11	18.6744	Up-Regulated		KCP	-2.89803	1.66994	-5.88906	7.95e-08	5.57e-06	7.79339	Down-Regulated		LAPTM5	-1.59454	7.42238	-8.12763	1.14e-12	3.77e-11	18.4689	Down-Regulated		SLC24A4	1.40278	-2.68101	6.47751	3.92e-09
CEACAM21	2.06927	1.0808	7.77062	2.11e-11	8.56e-10	15.6766	Up-Regulated											CCDC69	1.826	4.02753	8.54015	9.7e-13	3.59e-11	18.6589	Up-Regulated		EPS8L2	-1.0092	6.31463	-5.88513	8.09e-08	5.6e-06	7.77749	Down-Regulated		FAM65B	-1.8814	0.94704	-8.12554	1.15e-12	3.8e-11	18.4588	Down-Regulated		SELL	1.33586	3.74507	6.47496	3.96e-09
LRP1	1.65682	6.05012	7.77007	2.12e-11	8.57e-10	15.6742	Up-Regulated											FAM198A	1.71079	2.33846	8.53622	9.87e-13	3.65e-11	18.6418	Up-Regulated		SBNO2	-1.02986	5.61831	-5.8832	8.15e-08	5.6e-06	7.76965	Down-Regulated		AOAH	-1.68266	2.61251	-8.12278	1.17e-12	3.84e-11	18.4454	Down-Regulated		FAM198B	1.04538	4.9095	6.4655	4.14e-09
GAS1	2.66481	3.93418	7.76375	2.18e-11	8.79e-10	15.6463	Up-Regulated											NKG7	1.89254	3.87854	8.53295	1e-12	3.7e-11	18.6276	Up-Regulated		LSR	-1.07937	8.33625	-5.88171	8.21e-08	5.6e-06	7.76363	Down-Regulated		ITGB1	-1.70874	7.77102	-8.12217	1.17e-12	3.84e-11	18.4424	Down-Regulated		SMAD9	1.078	1.7247	6.46197	4.21e-09
AIF1	1.68655	5.68738	7.76354	2.18e-11	8.79e-10	15.6454	Up-Regulated											USP51	1.40169	0.957964	8.52924	1.02e-12	3.75e-11	18.6114	Up-Regulated		LEMD1	-2.82803	2.79695	-5.88585	8.55e-08	5.71e-06	7.72971	Down-Regulated		DOK2	-1.45514	3.4063	-8.12197	1.17e-12	3.84e-11	18.4415	Down-Regulated		RNASE2	1.40527	2.28765	6.46159	4.22e-09
CHRDL1	3.20885	3.30391	7.77592	2.21e-11	8.86e-10	15.6384	Up-Regulated											NLGN3	1.18666	1.43333	8.52515	1.04e-12	3.8e-11	18.5936	Up-Regulated		PITX1	-2.51836	4.16419	-5.88014	8.76e-08	5.75e-06	7.70677	Down-Regulated		CDK2	-1.15968	4.16837	-8.12058	1.18e-12	3.85e-11	18.4347	Down-Regulated		PLXNC1	1.06787	3.31955	6.45552	4.33e-09
ITPKB	1.32563	3.90973	7.76064	2.21e-11	8.86e-10	15.6326	Up-Regulated											EBI3	1.9088	2.32185	8.52514	1.04e-12	3.8e-11	18.5936	Up-Regulated		PRKCI	-1.19151	4.67126	-5.86722	8.73e-08	5.75e-06	7.70497	Down-Regulated		PARVA	-1.10988	5.04081	-8.11689	1.2e-12	3.91e-11	18.4168	Down-Regulated		ALDH1L2	1.21738	2.39448	6.45462	4.35e-09
TSPAN32	1.97008	-0.0816313	7.77167	2.25e-11	9.01e-10	15.6197	Up-Regulated											TBC1D9	1.0998	4.4032	8.52277	1.05e-12	3.84e-11	18.5832	Up-Regulated		TMEM79	-1.02966	3.11224	-5.86345	8.87e-08	5.77e-06	7.6897	Down-Regulated		KLF10	-1.16132	5.70504	-8.11233	1.23e-12	3.99e-11	18.3947	Down-Regulated		SDPR	1.33833	3.57641	6.44574	4.53e-09
SHE	1.58687	1.35699	7.75421	2.27e-11	9.09e-10	15.6042	Up-Regulated											LILRB5	2.25931	0.374895	8.52195	1.05e-12	3.84e-11	18.5797	Up-Regulated		SPINT1	-1.03382	7.72772	-5.86305	8.89e-08	5.77e-06	7.6881	Down-Regulated		EMP1	-1.90268	6.14845	-8.10734	1.26e-12	4.04e-11	18.3705	Down-Regulated		FAM171B	1.09896	2.18945	6.44344	4.58e-09
AOC3	2.19122	4.68991	7.75126	2.3e-11	9.19e-10	15.5912	Up-Regulated											EBF3	1.63875	1.21499	8.51336	1.09e-12	3.98e-11	18.5423	Up-Regulated		CASP10	-1.1736	3.16091	-5.86266	8.9e-08	5.77e-06	7.68652	Down-Regulated		SSPN	-1.72096	3.57766	-8.10427	1.28e-12	4.09e-11	18.3555	Down-Regulated		TLR6	1.00853	1.26761	6.44217	4.61e-09
ALDH1A3	2.39056	3.547	7.74635	2.36e-11	9.34e-10	15.5696	Up-Regulated											GAS7	1.48551	3.99762	8.50904	1.11e-12	4.05e-11	18.5235	Up-Regulated		FAM214B	-1.07994	4.15859	-5.86257	8.9e-08	5.77e-06	7.68615	Down-Regulated		TIPARP	-1.32114	4.47473	-8.10419	1.28e-12	4.09e-11	18.3552	Down-Regulated		S100Z	1.35805	-1.60683	6.4397	4.66e-09
CRISPLD1	2.02101	2.339	7.74624	2.36e-11	9.34e-10	15.5691	Up-Regulated											GPR82	1.79433	-0.764366	8.49023	1.21e-12	4.38e-11	18.4416	Up-Regulated		GRID2IP	-1.00052	0.417344	-5.84569	9.57e-08	6.14e-06	7.61788	Down-Regulated		CD8B	-2.03726	1.35258	-8.10361	1.28e-12	4.09e-11	18.3523	Down-Regulated		PHLDB2	1.02876	3.10541	6.43848	4.69e-09
PPAP2B	1.40275	4.92777	7.74443	2.38e-11	9.4e-10	15.5611	Up-Regulated											MOXD1	1.75818	4.54254	8.48425	1.24e-12	4.49e-11	18.4155	Up-Regulated		AP1S3	-1.52095	3.06131	-5.84367	9.65e-08	6.17e-06	7.60974	Down-Regulated		TLR4	-1.53302	3.02244	-8.10109	1.3e-12	4.12e-11	18.3401	Down-Regulated		CPA3	1.49951	4.7097	6.4325	4.82e-09
CD300A	1.66507	3.70654	7.74161	2.41e-11	9.5e-10	15.5487	Up-Regulated											PDE7B	1.6535	0.964437	8.48327	1.25e-12	4.5e-11	18.4113	Up-Regulated		BOK	-1.04523	5.36061	-5.83897	9.84e-08	6.27e-06	7.59075	Down-Regulated		B4GALT5	-1.27711	6.33148	-8.09703	1.33e-12	4.2e-11	18.3204	Down-Regulated		SULT1C4	1.366	1.40254	6.43218	4.83e-09
NUGGC	2.72994	-0.914783	7.73886	2.44e-11	9.6e-10	15.5366	Up-Regulated											NLGN4X	2.33243	0.359616	8.47712	1.28e-12	4.62e-11	18.3845	Up-Regulated		C2orf61	-2.26339	-1.15895	-5.88079	1.02e-07	6.44e-06	7.57297	Down-Regulated		ICOS	-2.25796	0.03437	-8.12485	1.37e-12	4.29e-11	18.2988	Down-Regulated		IL9R	1.4577	-2.09719	6.43006	4.87e-09
CRTC3	1.00327	3.78825	7.73579	2.47e-11	9.71e-10	15.523	Up-Regulated											SIRPG	2.16017	1.29308	8.47276	1.31e-12	4.7e-11	18.3655	Up-Regulated		CDCP1	-1.36068	5.41344	-5.82867	1.03e-07	6.44e-06	7.54914	Down-Regulated		FAM168A	-1.05488	4.6514	-8.09168	1.36e-12	4.28e-11	18.2944	Down-Regulated		ITGAM	1.07853	3.75615	6.42271	5.04e-09
PLCG2	1.57457	2.51386	7.73241	2.51e-11	9.84e-10	15.5081	Up-Regulated											CREM	1.02872	3.58338	8.46616	1.35e-12	4.83e-11	18.3368	Up-Regulated		SMAD3	-1.30149	4.97949	-5.8284	1.03e-07	6.44e-06	7.54804	Down-Regulated		MMD	-1.38835	4.16704	-8.0905	1.37e-12	4.29e-11	18.2887	Down-Regulated		LY86	1.15415	4.06328	6.41753	5.16e-09
GZMH	1.93684	2.39763	7.72657	2.58e-11	1.01e-09	15.4824	Up-Regulated											FAM46C	1.71022	3.78812	8.46447	1.36e-12	4.85e-11	18.3294	Up-Regulated		BAIAP2L1	-1.28999	6.1876	-5.82746	1.03e-07	6.44e-06	7.54427	Down-Regulated		NOD2	-2.32759	0.887099	-8.08761	1.39e-12	4.34e-11	18.2747	Down-Regulated		CFP	1.41982	0.709683	6.41594	5.2e-09
CMKLR1	1.90286	2.85164	7.72487	2.6e-11	1.01e-09	15.4749	Up-Regulated											ADAMTSL3	2.0169	1.05422	8.46308	1.36e-12	4.88e-11	18.3234	Up-Regulated		RHOC	-1.08621	7.48003	-5.817	1.08e-07	6.58e-06	7.50203	Down-Regulated		PARD3B	-1.15846	2.67837	-8.08719	1.39e-12	4.35e-11	18.2726	Down-Regulated		NAV3	1.15798	0.619732	6.41432	5.24e-09
RFTN1	1.75041	4.68844	7.72455	2.6e-11	1.01e-09	15.4735	Up-Regulated											CXorf36	1.22786	2.86317	8.46035	1.38e-12	4.93e-11	18.3115	Up-Regulated		SLC9A1	-1.2485	5.31085	-5.81157	1.11e-07	6.67e-06	7.48016	Down-Regulated		SPTY2D1	-1.03596	4.02902	-8.08449	1.41e-12	4.4e-11	18.2595	Down-Regulated		ITGA8	1.27057	1.27296	6.4108	5.33e-09
NEXN	2.20447	3.38215	7.72259	2.62e-11	1.02e-09	15.4648	Up-Regulated											NFAM1	1.50803	2.77723	8.45603	1.41e-12	5.01e-11	18.2927	Up-Regulated		LRFN4	-1.43803	4.41615	-5.81002	1.11e-07	6.69e-06	7.4739	Down-Regulated		VSTM4	-1.57095	2.86153	-8.08376	1.42e-12	4.4e-11	18.256	Down-Regulated		CST7	1.11375	4.27148	6.40968	5.35e-09
FBN1	2.40281	5.11222	7.72141	2.64e-11	1.02e-09	15.4596	Up-Regulated											MRAS	1.20686	3.58351	8.45541	1.41e-12	5.01e-11	18.29	Up-Regulated		NABP1	-1.38523	1.60686	-5.8074	1.13e-07	6.73e-06	7.46333	Down-Regulated		EXT1	-1.02509	4.66653	-8.08358	1.42e-12	4.4e-11	18.2551	Down-Regulated		PDE7B	1.1991	0.871406	6.40919	5.37e-09
LEPR	1.80927	1.82575	7.71936	2.66e-11	1.03e-09	15.4506	Up-Regulated											MAP4K1	2.07755	2.60889	8.45097	1.44e-12	5.1e-11	18.2707	Up-Regulated		KAZN	-1.14678	0.911366	-5.80603	1.13e-07	6.73e-06	7.45783	Down-Regulated		SPSB1	-1.4123	5.62268	-8.08094	1.44e-12	4.42e-11	18.2423	Down-Regulated		FBN1	1.3362	5.6486	6.40827	5.39e-09
LRRK2	2.21735	1.09912	7.7158	2.7e-11	1.05e-09	15.4349	Up-Regulated											NUGGC	2.3309	-0.64356	8.44522	1.48e-12	5.22e-11	18.2457	Up-Regulated		LAMB2	-1.0001	6.3287	-5.80504	1.14e-07	6.73e-06	7.45382	Down-Regulated		LCP1	-1.68856	5.75222	-8.08082	1.44e-12	4.42e-11	18.2418	Down-Regulated		ANGPTL1	1.73572	2.08757	6.40807	5.39e-09
IGFBP4	1.54895	9.78042	7.69889	2.92e-11	1.13e-09	15.3604	Up-Regulated											TMEM255A	2.16203	0.804433	8.44388	1.49e-12	5.24e-11	18.2398	Up-Regulated		CREG2	-1.99955	0.933255	-5.8043	1.14e-07	6.73e-06	7.45086	Down-Regulated		CD274	-1.33304	1.66484	-8.0912	1.44e-12	4.42e-11	18.2414	Down-Regulated		FILIP1L	1.07589	4.98674	6.40796	5.4e-09
MMP19	2.1576	3.6458	7.69766	2.94e-11	1.13e-09	15.355	Up-Regulated											ADAP2	1.20538	2.9537	8.44023	1.51e-12	5.31e-11	18.2239	Up-Regulated		CLIC3	-2.83794	5.18068	-5.80385	1.14e-07	6.73e-06	7.44904	Down-Regulated		ACTN1	-1.18932	6.67923	-8.08071	1.44e-12	4.42e-11	18.2412	Down-Regulated		BCHE	1.26473	0.845669	6.40012	5.59e-09
PMP22	1.64811	6.33918	7.697	2.94e-11	1.13e-09	15.352	Up-Regulated											AVPR1A	1.79434	1.16299	8.43826	1.52e-12	5.35e-11	18.2154	Up-Regulated		RNF223	-2.09344	1.52918	-5.82631	1.17e-07	6.79e-06	7.43993	Down-Regulated		STRN	-1.10624	3.51567	-8.07763	1.46e-12	4.47e-11	18.2263	Down-Regulated		DCN	1.11371	7.31101	6.38873	5.89e-09
FYN	1.321	4.20423	7.69655	2.95e-11	1.13e-09	15.3501	Up-Regulated											LDLRAD4	1.2363	2.53238	8.42616	1.61e-12	5.63e-11	18.1627	Up-Regulated		TNFRSF10B	-1.40135	5.43586	-5.79783	1.17e-07	6.79e-06	7.42479	Down-Regulated		TGM2	-2.14849	7.3479	-8.07359	1.49e-12	4.54e-11	18.2067	Down-Regulated		KIAA1324L	1.57656	1.55043	6.38846	5.9e-09
KIAA0226L	2.05134	1.18398	7.69645	2.95e-11	1.13e-09	15.3496	Up-Regulated											RSPO3	2.64321	1.91564	8.42353	1.63e-12	5.68e-11	18.1512	Up-Regulated		ZDHHC3	-1.01535	4.96403	-5.79031	1.21e-07	6.97e-06	7.39447	Down-Regulated		PLS3	-1.18844	5.8838	-8.0734	1.49e-12	4.54e-11	18.2057	Down-Regulated		KCNE4	1.10531	4.29438	6.38635	5.96e-09
CD200R1	2.16195	-0.5907	7.69333	2.99e-11	1.14e-09	15.3359	Up-Regulated											GPRASP1	1.4345	2.85036	8.41653	1.68e-12	5.85e-11	18.1208	Up-Regulated		ARPC1B	-1.05404	7.47603	-5.78781	1.22e-07	7e-06	7.38441	Down-Regulated		DENND5A	-1.05943	4.01182	-8.07212	1.5e-12	4.55e-11	18.1996	Down-Regulated		LYVE1	1.63727	1.82156	6.38249	6.07e-09
CD74	1.66119	10.7185	7.69268	3e-11	1.14e-09	15.333	Up-Regulated											DMGDH	1.57479	-0.634746	8.41519	1.69e-12	5.87e-11	18.115	Up-Regulated		RIN1	-1.0547	3.73645	-5.77781	1.28e-07	7.24e-06	7.34419	Down-Regulated		LPAR1	-1.4882	3.48265	-8.0711	1.51e-12	4.56e-11	18.1946	Down-Regulated		CD3D	1.36235	3.91831	6.3751	6.27e-09
CXCL12	2.12414	4.90305	7.6922	3.01e-11	1.15e-09	15.3309	Up-Regulated											RET	1.95156	-0.155929	8.41158	1.71e-12	5.95e-11	18.0993	Up-Regulated		HIST1H2BD	-1.62184	5.32106	-5.77327	1.3e-07	7.31e-06	7.32593	Down-Regulated		BTN3A3	-1.20738	3.67752	-8.06446	1.56e-12	4.67e-11	18.1624	Down-Regulated		GPR183	1.30774	4.52574	6.37326	6.33e-09
STAB1	1.44555	4.21727	7.68787	3.07e-11	1.16e-09	15.3119	Up-Regulated											LIFR	1.572	2.2794	8.40608	1.76e-12	6.08e-11	18.0753	Up-Regulated		YWHAZ	-1.03893	7.92135	-5.7722	1.31e-07	7.32e-06	7.32163	Down-Regulated		HOXA4	-1.28933	1.1089	-8.06254	1.57e-12	4.7e-11	18.1531	Down-Regulated		CCDC69	1.11521	3.80072	6.36538	6.56e-09
FAM180B	2.74193	-1.41029	7.79135	3.19e-11	1.19e-09	15.3095	Up-Regulated											ATP8B2	1.44419	4.09494	8.4058	1.76e-12	6.08e-11	18.0741	Up-Regulated		PPP1R15A	-1.20481	6.52117	-5.77022	1.32e-07	7.34e-06	7.31366	Down-Regulated		ANXA1	-2.09395	7.25266	-8.06138	1.58e-12	4.72e-11	18.1475	Down-Regulated		HMCN1	1.43662	2.14769	6.36442	6.59e-09
C11orf21	2.42061	-0.411066	7.69867	3.12e-11	1.18e-09	15.2996	Up-Regulated											RAMP3	1.46023	5.42267	8.40418	1.77e-12	6.11e-11	18.067	Up-Regulated		VASP	-1.25664	7.31304	-5.76628	1.34e-07	7.4e-06	7.29781	Down-Regulated		CD3G	-2.22347	0.696787	-8.06122	1.58e-12	4.72e-11	18.1467	Down-Regulated		MSR1	1.32585	3.62037	6.3468	7.14e-09
CD7	2.00403	2.58571	7.68377	3.13e-11	1.18e-09	15.2938	Up-Regulated											TSPAN7	2.09323	3.53903	8.38855	1.9e-12	6.52e-11	17.999	Up-Regulated		LMNA	-1.05452	7.89066	-5.76308	1.36e-07	7.44e-06	7.28498	Down-Regulated		RSU1	-1.05981	5.61965	-8.05518	1.63e-12	4.84e-11	18.1174	Down-Regulated		APOBEC3H	1.3677	0.447734	6.34655	7.15e-09
SRGAP2C	1.25096	1.14917	7.68298	3.14e-11	1.18e-09	15.2903	Up-Regulated											PABPC5	1.64331	-0.134976	8.38103	1.96e-12	6.73e-11	17.9663	Up-Regulated		TTLL12	-1.01426	5.68413	-5.7589	1.38e-07	7.52e-06	7.26819	Down-Regulated		ZNFX1	-1.06994	4.88093	-8.0551	1.63e-12	4.84e-11	18.117	Down-Regulated		GYPE	1.11945	-1.01143	6.3515	7.2e-09
ST8SIA4	1.92447	2.1512	7.6801	3.18e-11	1.19e-09	15.2776	Up-Regulated											RAMP2	1.24271	5.36061	8.38086	1.96e-12	6.73e-11	17.9655	Up-Regulated		SLC52A3	-1.91276	3.24411	-5.7486	1.44e-07	7.71e-06	7.22681	Down-Regulated		CRLF3	-1.01805	3.32278	-8.0546	1.64e-12	4.84e-11	18.1146	Down-Regulated		LILRB4	1.24012	2.70069	6.34604	7.17e-09
ZNF804A	2.09959	-2.15316	7.70732	3.21e-11	1.2e-09	15.2765	Up-Regulated											NLRC3	1.78129	1.42531	8.37993	1.97e-12	6.74e-11	17.9615	Up-Regulated		KIAA1522	-1.10294	6.44831	-5.74531	1.46e-07	7.73e-06	7.2136	Down-Regulated		ARHGAP25	-1.49288	2.59362	-8.05032	1.67e-12	4.94e-11	18.0938	Down-Regulated		PTGFR	1.52065	0.377704	6.34264	7.28e-09
FCRL6	2.13732	-0.53014	7.67501	3.25e-11	1.21e-09	15.2552	Up-Regulated											HLA-DQA1	1.92132	5.5727	8.3686	2.07e-12	7.08e-11	17.9122	Up-Regulated		FA2H	-1.80844	5.37082	-5.74415	1.47e-07	7.74e-06	7.20896	Down-Regulated		ROBO1	-1.62606	2.89405	-8.04929	1.68e-12	4.96e-11	18.0888	Down-Regulated		GZMH	1.70904	2.35147	6.34149	7.32e-09
CALHM2	1.36101	4.2747	7.67486	3.25e-11	1.21e-09	15.2545	Up-Regulated											PIK3CD	1.40406	3.40017	8.36757	2.08e-12	7.1e-11	17.9077	Up-Regulated		LDHA	-1.40115	7.85264	-5.74352	1.48e-07	7.74e-06	7.20644	Down-Regulated		HPS5	-1.02141	3.37396	-8.04743	1.7e-12	4.99e-11	18.0798	Down-Regulated		LILRB3	1.09456	1.29491	6.33917	7.4e-09
C3orf58	1.18046	3.31216	7.6728	3.28e-11	1.22e-09	15.2455	Up-Regulated											NHSL2	2.1104	-0.117892	8.36229	2.13e-12	7.24e-11	17.8847	Up-Regulated		ADORA2B	-1.32577	2.81823	-5.73989	1.5e-07	7.8e-06	7.19185	Down-Regulated		HLA-DPA1	-1.71678	6.7706	-8.04671	1.7e-12	5e-11	18.0763	Down-Regulated		PCDH9	1.36969	-1.58797	6.33781	7.45e-09
FCGR2B	2.83859	1.38572	7.6727	3.29e-11	1.22e-09	15.245	Up-Regulated											FASLG	2.06824	-0.472521	8.3562	2.19e-12	7.41e-11	17.8582	Up-Regulated		NAPRT	-1.55756	6.03874	-5.73871	1.51e-07	7.8e-06	7.18713	Down-Regulated		IKZF3	-1.96147	1.43451	-8.04651	1.71e-12	5e-11	18.0754	Down-Regulated		PRICKLE1	1.14771	2.25494	6.32858	7.77e-09
NAALADL1	1.52995	1.59456	7.67105	3.31e-11	1.23e-09	15.2378	Up-Regulated											C16orf89	2.68857	2.52829	8.35345	2.22e-12	7.47e-11	17.8463	Up-Regulated		DTX4	-1.12337	4.66109	-5.7359	1.52e-07	7.85e-06	7.17585	Down-Regulated		AHNAK	-1.44475	7.12834	-8.04462	1.72e-12	5.02e-11	18.0662	Down-Regulated		CD37	1.1231	4.1072	6.32845	7.77e-09
RPS6KA5	1.21341	-0.554853	7.66485	3.4e-11	1.26e-09	15.2105	Up-Regulated											PCDH9	2.02378	-1.41596	8.34809	2.27e-12	7.64e-11	17.8229	Up-Regulated		YAP1	-1.32593	5.12025	-5.73574	1.53e-07	7.85e-06	7.17521	Down-Regulated		FAM78A	-1.39008	2.08422	-8.04092	1.75e-12	5.08e-11	18.0483	Down-Regulated		ZDHHC15	1.12454	-0.282457	6.32529	7.88e-09
REL	1.6155	0.894841	7.66013	3.48e-11	1.28e-09	15.1897	Up-Regulated											PLVAP	1.07838	7.69668	8.34587	2.29e-12	7.7e-11	17.8133	Up-Regulated		VMP1	-1.25867	6.75951	-5.73375	1.54e-07	7.88e-06	7.16723	Down-Regulated		GNB4	-1.56851	3.28473	-8.04019	1.76e-12	5.09e-11	18.0447	Down-Regulated		FCER1G	1.08978	6.67096	6.32145	8.02e-09
SMAP2	1.52699	5.83454	7.65395	3.58e-11	1.31e-09	15.1624	Up-Regulated											XKR4	2.91323	-3.54072	8.40076	2.37e-12	7.93e-11	17.8012	Up-Regulated		IRAK2	-1.45582	3.58995	-5.73199	1.55e-07	7.89e-06	7.16018	Down-Regulated		KDELC1	-1.32322	3.41711	-8.03834	1.78e-12	5.12e-11	18.0358	Down-Regulated		C1QA	1.25825	8.24969	6.32006	8.07e-09
ITSN1	1.24333	2.23379	7.65303	3.59e-11	1.32e-09	15.1584	Up-Regulated											INMT	1.5538	4.32591	8.34229	2.33e-12	7.8e-11	17.7977	Up-Regulated		HTATIP2	-1.03111	5.93102	-5.73181	1.55e-07	7.89e-06	7.15945	Down-Regulated		OLFML1	-1.72034	3.41331	-8.03732	1.78e-12	5.13e-11	18.0308	Down-Regulated		LSAMP	1.1623	2.59957	6.30573	8.62e-09
MOXD1	2.44549	4.13031	7.65163	3.61e-11	1.32e-09	15.1522	Up-Regulated											FLT3	2.81849	0.425519	8.33481	2.41e-12	8.02e-11	17.7651	Up-Regulated		EFHD2	-1.11724	7.69534	-5.7307	1.56e-07	7.89e-06	7.155	Down-Regulated		SYNC	-2.27844	0.621627	-8.03176	1.83e-12	5.24e-11	18.0039	Down-Regulated		XCR1	2.12033	-1.19785	6.30799	8.78e-09
MSRB3	2.07528	4.2166	7.6499	3.64e-11	1.33e-09	15.1446	Up-Regulated											FAIM3	2.61984	3.53234	8.3346	2.41e-12	8.02e-11	17.7642	Up-Regulated		SDC4	-1.38114	8.70538	-5.72603	1.59e-07	8.01e-06	7.13628	Down-Regulated		EIF2AK2	-1.11837	4.26101	-8.02929	1.86e-12	5.29e-11	17.992	Down-Regulated		CLEC12A	1.76464	0.69668	6.29746	8.95e-09
CALD1	1.95957	6.52104	7.64624	3.7e-11	1.35e-09	15.1285	Up-Regulated											IL24	2.56038	1.53548	8.33125	2.45e-12	8.13e-11	17.7497	Up-Regulated		MCM2	-1.07119	3.77875	-5.72374	1.6e-07	8.06e-06	7.12713	Down-Regulated		KLHL5	-1.29446	4.06514	-8.02649	1.88e-12	5.35e-11	17.9784	Down-Regulated		GPR82	1.34192	-0.841156	6.29596	9.02e-09
ARRB2	1.08491	4.89599	7.64421	3.74e-11	1.36e-09	15.1196	Up-Regulated											RFTN2	1.21864	1.31724	8.32698	2.49e-12	8.27e-11	17.7311	Up-Regulated		ALS2CL	-1.76897	4.55571	-5.72143	1.62e-07	8.12e-06	7.11787	Down-Regulated		DTHD1	-2.42643	-2.42732	-8.09143	1.93e-12	5.44e-11	17.9763	Down-Regulated		EVC	1.1149	3.37599	6.29449	9.08e-09
UBASH3A	2.26697	0.606908	7.6442	3.74e-11	1.36e-09	15.1195	Up-Regulated											PGM5	2.28855	1.7424	8.32198	2.55e-12	8.44e-11	17.7093	Up-Regulated		BEAN1	-2.18218	1.21073	-5.71646	1.65e-07	8.27e-06	7.09797	Down-Regulated		ICAM1	-1.86742	5.36605	-8.02332	1.91e-12	5.42e-11	17.963	Down-Regulated		CD300LF	1.16434	2.98442	6.29197	9.18e-09
OGFRL1	1.43397	3.24394	7.6426	3.76e-11	1.36e-09	15.1125	Up-Regulated											RASGRP3	1.11522	2.11449	8.30616	2.73e-12	9.01e-11	17.6405	Up-Regulated		FOSL1	-2.15888	4.44449	-5.71354	1.67e-07	8.35e-06	7.08626	Down-Regulated		ENDOD1	-1.36272	5.20322	-8.01833	1.96e-12	5.52e-11	17.9389	Down-Regulated		SERPINF1	1.09839	7.91583	6.28887	9.31e-09
SPRY1	1.37118	5.35682	7.64146	3.78e-11	1.37e-09	15.1075	Up-Regulated											SYNE3	1.52924	0.848685	8.30533	2.74e-12	9.02e-11	17.6369	Up-Regulated		ERBB2	-1.51312	5.84574	-5.71299	1.68e-07	8.35e-06	7.08404	Down-Regulated		TNFAIP3	-1.53188	4.90154	-8.01607	1.98e-12	5.57e-11	17.9279	Down-Regulated		CD200R1	1.48211	-0.581766	6.28693	9.4e-09
SIGLEC10	2.0243	2.7555	7.6388	3.83e-11	1.38e-09	15.0958	Up-Regulated											CCDC3	1.32357	4.196	8.29973	2.81e-12	9.23e-11	17.6125	Up-Regulated		AGRN	-1.39908	6.58484	-5.70819	1.71e-07	8.38e-06	7.06483	Down-Regulated		TSPAN14	-1.0367	4.23366	-8.01559	1.99e-12	5.57e-11	17.9256	Down-Regulated		DNAJC5B	1.3193	0.308288	6.28649	9.41e-09
DAAM2	1.83854	2.46937	7.63672	3.87e-11	1.39e-09	15.0866	Up-Regulated											SLC14A2	1.94476	-4.00886	8.4535	3.13e-12	1.02e-10	17.5681	Up-Regulated		CHMP4C	-1.02271	5.19725	-5.7079	1.72e-07	8.38e-06	7.06369	Down-Regulated		GNA13	-1.06443	5.25399	-8.01548	1.99e-12	5.57e-11	17.925	Down-Regulated		TMEM100	1.37555	1.73077	6.28456	9.5e-09
TBX21	2.16262	-0.0979323	7.6362	3.88e-11	1.39e-09	15.0843	Up-Regulated											CNRIP1	1.25581	3.41001	8.28637	2.98e-12	9.78e-11	17.5544	Up-Regulated		TRAK1	-1.07291	5.08975	-5.70574	1.73e-07	8.41e-06	7.05505	Down-Regulated		MTDH	-1.11168	5.73556	-8.014	2e-12	5.6e-11	17.9179	Down-Regulated		HTR2A	1.70853	-2.04854	6.28075	9.66e-09
APOL4	2.19036	2.51531	7.63615	3.88e-11	1.39e-09	15.0841	Up-Regulated											RUNX1T1	1.3504	1.11117	8.27279	3.17e-12	1.03e-10	17.4953	Up-Regulated		YOD1	-1.0108	3.00973	-5.69621	1.8e-07	8.56e-06	7.01691	Down-Regulated		TMEM133	-1.50833	3.24713	-8.01289	2.02e-12	5.62e-11	17.9125	Down-Regulated		LILRA2	1.35839	0.413295	6.27868	9.76e-09
IL18RAP	1.97477	0.155104	7.63576	3.88e-11	1.39e-09	15.0824	Up-Regulated											OLFML1	1.43938	3.70643	8.26834	3.23e-12	1.05e-10	17.476	Up-Regulated		CRIP1	-1.44217	2.26584	-5.69506	1.81e-07	8.56e-06	7.01233	Down-Regulated		HVCN1	-1.35965	2.28288	-8.01185	2.03e-12	5.64e-11	17.9074	Down-Regulated		FAM198A	1.13714	2.18075	6.25086	1.11e-08
PTPN22	2.42757	1.67992	7.63475	3.9e-11	1.4e-09	15.078	Up-Regulated											TMEM119	1.66796	5.83093	8.26514	3.28e-12	1.06e-10	17.462	Up-Regulated		TUFT1	-1.08501	5.1236	-5.69417	1.82e-07	8.57e-06	7.00877	Down-Regulated		MOXD1	-2.08725	4.18901	-8.00974	2.05e-12	5.68e-11	17.8972	Down-Regulated		AVPR1A	1.36129	1.09769	6.25074	1.11e-08
CD72	2.14853	2.51408	7.63358	3.92e-11	1.4e-09	15.0728	Up-Regulated											ANKRD33B	1.68414	0.0313828	8.26435	3.29e-12	1.06e-10	17.4586	Up-Regulated		MICALL2	-1.21289	4.89106	-5.69332	1.82e-07	8.58e-06	7.00535	Down-Regulated		CPED1	-2.00242	2.28401	-8.00878	2.06e-12	5.7e-11	17.8926	Down-Regulated		MEOX2	1.4094	2.06926	6.24474	1.14e-08
EBI3	1.98985	2.23181	7.62958	3.99e-11	1.42e-09	15.0552	Up-Regulated											GLIPR2	1.3834	4.79966	8.26166	3.33e-12	1.07e-10	17.4469	Up-Regulated		RHBDF1	-1.35283	4.87385	-5.68991	1.85e-07	8.64e-06	6.99172	Down-Regulated		CXCR6	-1.92772	1.25101	-8.00762	2.07e-12	5.71e-11	17.887	Down-Regulated		FERMT2	1.01064	4.1721	6.24203	1.15e-08
ADAP2	1.33847	2.85282	7.62733	4.03e-11	1.43e-09	15.0453	Up-Regulated											CCDC102B	1.40286	1.50687	8.25604	3.41e-12	1.1e-10	17.4225	Up-Regulated		CABP4	-1.8711	1.7119	-5.68711	1.87e-07	8.66e-06	6.98054	Down-Regulated		FPR2	-2.77804	-0.204258	-8.02746	2.09e-12	5.75e-11	17.8834	Down-Regulated		FASLG	1.50958	-0.583114	6.23476	1.19e-08
FERMT2	1.69244	3.92601	7.62677	4.04e-11	1.44e-09	15.0428	Up-Regulated											ART4	2.35785	0.852037	8.2486	3.53e-12	1.13e-10	17.3901	Up-Regulated		CNN2	-1.46863	6.8764	-5.68483	1.89e-07	8.69e-06	6.97142	Down-Regulated		RASGRF2	-1.54342	1.90698	-8.00678	2.08e-12	5.73e-11	17.8829	Down-Regulated		SIGLEC11	1.56265	-0.977759	6.22701	1.27e-08
ZNF423	1.73301	1.76182	7.6239	4.1e-11	1.45e-09	15.0302	Up-Regulated											DLC1	1.44202	3.38654	8.24801	3.54e-12	1.13e-10	17.3875	Up-Regulated		PPP1R1C	-1.66509	0.349771	-5.68364	1.9e-07	8.7e-06	6.96668	Down-Regulated		SLC36A1	-1.40386	3.19883	-8.00536	2.09e-12	5.75e-11	17.876	Down-Regulated		CYP7B1	1.18085	2.30443	6.21912	1.28e-08
CYP1B1	2.88903	4.40948	7.62099	4.15e-11	1.47e-09	15.0174	Up-Regulated											PTGER3	1.9294	1.09815	8.24656	3.56e-12	1.14e-10	17.3812	Up-Regulated		VILL	-2.23532	5.33077	-5.68274	1.91e-07	8.71e-06	6.96307	Down-Regulated		DCBLD1	-1.16197	3.77963	-8.0042	2.1e-12	5.78e-11	17.8704	Down-Regulated		GPX3	1.30109	6.17367	6.20699	1.35e-08
CLEC4A	1.74705	2.97991	7.62	4.17e-11	1.47e-09	15.013	Up-Regulated											KIAA1045	2.11866	-2.19081	8.24022	3.66e-12	1.17e-10	17.3536	Up-Regulated		NMI	-1.04243	4.25596	-5.68194	1.91e-07	8.72e-06	6.95987	Down-Regulated		BTK	-1.8101	2.12569	-8.00369	2.11e-12	5.78e-11	17.868	Down-Regulated		CGNL1	1.01125	3.01663	6.20612	1.36e-08
MAP3K8	1.62433	3.09013	7.61963	4.18e-11	1.47e-09	15.0114	Up-Regulated											LAT2	1.45964	3.41372	8.22779	3.87e-12	1.23e-10	17.2996	Up-Regulated		PIEZO1	-1.24832	5.06865	-5.68031	1.93e-07	8.76e-06	6.95336	Down-Regulated		CALHM2	-1.25094	4.35827	-7.99908	2.16e-12	5.86e-11	17.8457	Down-Regulated		PAMR1	1.09894	3.42325	6.20462	1.37e-08
FRMD4A	1.28255	1.66387	7.61576	4.25e-11	1.49e-09	14.9944	Up-Regulated											PDCD1LG2	1.6873	1.51198	8.22755	3.87e-12	1.23e-10	17.2986	Up-Regulated		CLIC1	-1.07164	9.50597	-5.6787	1.94e-07	8.8e-06	6.94693	Down-Regulated		TGFB2	-2.21782	3.08338	-7.99806	2.17e-12	5.87e-11	17.8407	Down-Regulated		CD27	1.36919	2.74857	6.20163	1.39e-08
GRAP2	1.78651	0.753615	7.61129	4.34e-11	1.52e-09	14.9747	Up-Regulated											EPM2A	1.15572	1.20408	8.22634	3.89e-12	1.23e-10	17.2933	Up-Regulated		CDH3	-2.22362	4.74618	-5.67771	1.95e-07	8.81e-06	6.94299	Down-Regulated		GPR171	-2.26768	1.06421	-7.99768	2.17e-12	5.87e-11	17.8388	Down-Regulated		PREX2	1.17765	1.03973	6.20135	1.39e-08
EMR1	1.69976	-0.559881	7.623	4.39e-11	1.54e-09	14.9682	Up-Regulated											LYVE1	2.27185	1.95546	8.22508	3.91e-12	1.24e-10	17.2878	Up-Regulated		TSKU	-1.37114	5.21481	-5.67494	1.97e-07	8.86e-06	6.93193	Down-Regulated		SLCO2B1	-1.54356	4.08551	-7.99706	2.18e-12	5.88e-11	17.8359	Down-Regulated		GPC3	1.21797	3.85738	6.2005	1.39e-08
PTGS1	1.71016	3.27397	7.60396	4.48e-11	1.56e-09	14.9425	Up-Regulated											LMO3	2.00974	0.173274	8.21924	4.02e-12	1.26e-10	17.2624	Up-Regulated		PROM2	-2.92693	4.56837	-5.67235	1.99e-07	8.89e-06	6.92159	Down-Regulated		DAB2	-1.3399	4.88652	-7.99701	2.18e-12	5.88e-11	17.8356	Down-Regulated		SRPX	1.26189	4.84129	6.19903	1.4e-08
SYNC	2.44333	0.452957	7.60054	4.55e-11	1.58e-09	14.9275	Up-Regulated											GPX3	1.74048	6.24849	8.20868	4.21e-12	1.32e-10	17.2165	Up-Regulated		TEAD3	-1.21872	5.2785	-5.66996	2.01e-07	8.89e-06	6.91205	Down-Regulated		IFNGR1	-1.00071	6.76851	-7.99329	2.22e-12	5.98e-11	17.8176	Down-Regulated		VASH2	1.04004	-0.0325353	6.19253	1.44e-08
ITGB2	2.11368	5.3056	7.59771	4.61e-11	1.6e-09	14.915	Up-Regulated											CD37	2.12503	4.47491	8.20835	4.21e-12	1.32e-10	17.2151	Up-Regulated		MCM4	-1.0729	4.00842	-5.66648	2.04e-07	8.96e-06	6.89814	Down-Regulated		F13A1	-2.35601	4.77384	-7.99298	2.23e-12	5.98e-11	17.8161	Down-Regulated		LILRA6	1.2726	0.581225	6.18282	1.51e-08
PILRA	1.78134	3.30876	7.59493	4.67e-11	1.62e-09	14.9028	Up-Regulated											RNF150	1.83334	1.14795	8.20821	4.22e-12	1.32e-10	17.2145	Up-Regulated		PRSS22	-1.82449	5.77606	-5.66995	2.07e-07	9.02e-06	6.8903	Down-Regulated		LHFPL2	-1.33621	4.32587	-7.99206	2.24e-12	5.99e-11	17.8116	Down-Regulated		CD274	1.0058	1.82176	6.16432	1.64e-08
AP1S2	1.24876	3.38732	7.59218	4.73e-11	1.64e-09	14.8907	Up-Regulated											SYT15	1.6533	-3.50027	8.19223	4.53e-12	1.41e-10	17.145	Up-Regulated		KIF11	-1.32428	2.87319	-5.66135	2.09e-07	9.05e-06	6.87769	Down-Regulated		CSF2RB	-1.88993	3.05278	-7.99193	2.24e-12	5.99e-11	17.811	Down-Regulated		KCNS2	1.72219	-2.16923	6.17247	1.67e-08
BASP1	1.94753	5.25682	7.59078	4.76e-11	1.64e-09	14.8845	Up-Regulated											GSTM5	1.477	1.81592	8.18224	4.73e-12	1.46e-10	17.1015	Up-Regulated		MBOAT2	-1.42505	4.38627	-5.65351	2.16e-07	9.18e-06	6.84644	Down-Regulated		TTC7A	-1.09817	4.82248	-7.99113	2.25e-12	6e-11	17.8071	Down-Regulated		FHL1	1.20768	4.11981	6.15317	1.73e-08
C22orf15	1.64507	-2.66457	7.62999	4.86e-11	1.67e-09	14.8794	Up-Regulated											CHODL	2.00092	-1.21966	8.17422	4.9e-12	1.51e-10	17.0666	Up-Regulated		BCL10	-1.15881	4.86827	-5.65265	2.16e-07	9.18e-06	6.84298	Down-Regulated		SIRPB2	-2.00747	0.942739	-7.98777	2.28e-12	6.08e-11	17.7909	Down-Regulated		PCDH17	1.13399	2.44081	6.15097	1.74e-08
HIPK3	1.05409	5.00996	7.58928	4.79e-11	1.65e-09	14.8779	Up-Regulated											EVL	1.31293	4.19774	8.17157	4.96e-12	1.53e-10	17.0551	Up-Regulated		ALG1L	-2.10398	2.43617	-5.65225	2.17e-07	9.18e-06	6.84142	Down-Regulated		FMNL3	-1.20159	3.32924	-7.98699	2.29e-12	6.1e-11	17.7871	Down-Regulated		CD8B	1.5493	1.5992	6.14298	1.81e-08
RFTN2	1.3022	1.24266	7.58627	4.85e-11	1.67e-09	14.8647	Up-Regulated											TLR10	2.83641	0.0410582	8.16121	5.19e-12	1.59e-10	17.0101	Up-Regulated		HIST1H4H	-1.90201	2.93689	-5.65223	2.17e-07	9.18e-06	6.84131	Down-Regulated		GPR141	-1.93778	-0.962313	-8.03929	2.34e-12	6.2e-11	17.7835	Down-Regulated		PILRA	1.07349	3.52593	6.13981	1.83e-08
TMEM150C	1.59005	2.99558	7.58191	4.95e-11	1.7e-09	14.8455	Up-Regulated											CNKSR2	1.97037	-0.0769675	8.15066	5.44e-12	1.66e-10	16.9642	Up-Regulated		TCF7L2	-1.16255	4.70049	-5.65032	2.19e-07	9.19e-06	6.83371	Down-Regulated		RCSD1	-1.67078	2.77161	-7.98557	2.31e-12	6.13e-11	17.7802	Down-Regulated		ENPP6	1.64489	-1.77084	6.13924	1.84e-08
TXK	1.74621	0.19415	7.58011	4.99e-11	1.71e-09	14.8376	Up-Regulated											SFRP4	2.00432	7.09816	8.14842	5.49e-12	1.67e-10	16.9545	Up-Regulated		CD82	-1.16383	6.50908	-5.64941	2.19e-07	9.2e-06	6.8301	Down-Regulated		SPRED1	-1.19791	4.25365	-7.9801	2.37e-12	6.27e-11	17.7538	Down-Regulated		MAP1B	1.11352	3.88587	6.13868	1.84e-08
CNN3	1.33851	7.12827	7.57389	5.13e-11	1.75e-09	14.8103	Up-Regulated											ZNF660	1.22324	0.00528064	8.1471	5.53e-12	1.68e-10	16.9487	Up-Regulated		TAGLN2	-1.05417	10.014	-5.64817	2.21e-07	9.23e-06	6.82514	Down-Regulated		SVIL	-1.31912	4.79358	-7.97914	2.38e-12	6.27e-11	17.7491	Down-Regulated		APLNR	1.36605	4.54489	6.13805	1.85e-08
SLIT2	2.29903	2.61099	7.56993	5.23e-11	1.78e-09	14.7929	Up-Regulated											JPH4	1.88156	-0.306364	8.14339	5.62e-12	1.71e-10	16.9326	Up-Regulated		PTK6	-2.5094	5.26998	-5.647	2.22e-07	9.24e-06	6.82047	Down-Regulated		SP3	-1.00444	4.3056	-7.97788	2.4e-12	6.29e-11	17.743	Down-Regulated		IL24	1.49072	1.17409	6.13728	1.85e-08
RASGRP2	2.46645	1.93357	7.56733	5.29e-11	1.79e-09	14.7815	Up-Regulated											IL5RA	2.25982	-2.9127	8.15878	5.71e-12	1.73e-10	16.924	Up-Regulated		HK1	-1.08114	5.71247	-5.64237	2.26e-07	9.36e-06	6.80204	Down-Regulated		MCL1	-1.0412	8.29168	-7.97461	2.44e-12	6.38e-11	17.7272	Down-Regulated		KCNT2	1.15555	-0.367996	6.13481	1.88e-08
BMP2K	1.3221	1.19167	7.56113	5.44e-11	1.84e-09	14.7542	Up-Regulated											TSHR	2.21333	-3.29417	8.18529	6.05e-12	1.82e-10	16.882	Up-Regulated		ZIC2	-2.34007	-0.13556	-5.71795	2.35e-07	9.52e-06	6.79785	Down-Regulated		MYOF	-1.91107	6.1017	-7.97394	2.45e-12	6.39e-11	17.724	Down-Regulated		LILRB5	1.64515	0.251778	6.13123	1.91e-08
GEM	2.05762	5.53932	7.5607	5.45e-11	1.84e-09	14.7523	Up-Regulated											CD163	2.14612	4.75876	8.12601	6.07e-12	1.82e-10	16.8571	Up-Regulated		AHR	-1.33796	5.79293	-5.64058	2.28e-07	9.41e-06	6.7949	Down-Regulated		ZEB1	-1.50699	3.90222	-7.9734	2.45e-12	6.4e-11	17.7213	Down-Regulated		CD52	1.24722	5.98199	6.12781	1.94e-08
PTGIS	2.96133	4.44762	7.5599	5.47e-11	1.84e-09	14.7488	Up-Regulated											MAP1LC3C	2.22711	-0.115867	8.14846	6.51e-12	1.94e-10	16.8029	Up-Regulated		ACSF2	-1.08372	3.53943	-5.63806	2.3e-07	9.47e-06	6.78486	Down-Regulated		SETD7	-1.04553	4.05719	-7.97218	2.47e-12	6.43e-11	17.7154	Down-Regulated		BNC2	1.26233	1.50786	6.1276	1.94e-08
IL10	2.03579	-0.546981	7.55967	5.47e-11	1.84e-09	14.7478	Up-Regulated											LAPTM5	1.54587	7.755	8.11214	6.45e-12	1.93e-10	16.7968	Up-Regulated		JRKL	-1.03885	3.69368	-5.63611	2.32e-07	9.52e-06	6.77712	Down-Regulated		COL6A3	-2.35791	7.1232	-7.97133	2.48e-12	6.45e-11	17.7114	Down-Regulated		TAL1	1.10733	0.227296	6.12141	1.99e-08
SLFN11	1.75452	3.59674	7.5591	5.49e-11	1.84e-09	14.7453	Up-Regulated											LPAR1	1.34212	3.82007	8.10661	6.61e-12	1.96e-10	16.7728	Up-Regulated		CORO2A	-1.75608	4.44592	-5.63473	2.33e-07	9.52e-06	6.77161	Down-Regulated		FAM26E	-1.68265	1.21915	-7.96937	2.5e-12	6.5e-11	17.7019	Down-Regulated		FGF10	1.74897	0.156224	6.12128	1.99e-08
MIXL1	2.16244	-1.91038	7.63991	5.73e-11	1.91e-09	14.7339	Up-Regulated											SOCS2	1.27151	2.60475	8.10203	6.75e-12	1.99e-10	16.7529	Up-Regulated		PLBD1	-1.98233	6.12138	-5.63304	2.35e-07	9.52e-06	6.76487	Down-Regulated		KLF6	-1.3859	6.66256	-7.96693	2.53e-12	6.57e-11	17.69	Down-Regulated		SLC31A2	1.07739	0.812951	6.12111	2e-08
EPS15	1.01764	4.72382	7.55544	5.58e-11	1.87e-09	14.7292	Up-Regulated											RFTN1	1.16252	5.03273	8.10104	6.78e-12	2e-10	16.7486	Up-Regulated		TINAGL1	-1.57611	6.47088	-5.63278	2.35e-07	9.52e-06	6.76384	Down-Regulated		LPXN	-1.24168	4.19524	-7.96615	2.54e-12	6.59e-11	17.6863	Down-Regulated		FCGR1B	1.41423	-1.21021	6.11754	2.03e-08
FCGR2A	1.92311	4.18031	7.55321	5.63e-11	1.89e-09	14.7194	Up-Regulated											NRK	2.24505	0.282565	8.09958	6.82e-12	2.01e-10	16.7422	Up-Regulated		SEMA4B	-1.26455	6.17938	-5.62659	2.41e-07	9.64e-06	6.73922	Down-Regulated		FYB	-1.94508	3.048	-7.96371	2.57e-12	6.65e-11	17.6745	Down-Regulated		GLT1D1	1.16748	-0.162424	6.11372	2.06e-08
SCARA3	1.85986	4.21008	7.55113	5.69e-11	1.9e-09	14.7103	Up-Regulated											CD244	1.85977	-0.00718476	8.09872	6.85e-12	2.01e-10	16.7385	Up-Regulated		BHLHE40	-1.5178	7.90608	-5.62356	2.45e-07	9.74e-06	6.72716	Down-Regulated		LILRB1	-1.64132	1.37196	-7.96316	2.58e-12	6.66e-11	17.6718	Down-Regulated		EBF3	1.09528	1.0675	6.10372	2.16e-08
FKBP7	1.33092	3.66623	7.54245	5.91e-11	1.97e-09	14.6721	Up-Regulated											SEMA3G	1.69282	2.8215	8.09273	7.03e-12	2.07e-10	16.7125	Up-Regulated		RNF39	-1.71811	3.41691	-5.62239	2.46e-07	9.77e-06	6.72252	Down-Regulated		FOLR2	-1.81126	4.53323	-7.96213	2.59e-12	6.69e-11	17.6669	Down-Regulated		OSBPL6	1.06184	-0.221284	6.09985	2.2e-08
TFEC	2.54642	0.449837	7.54225	5.92e-11	1.97e-09	14.6712	Up-Regulated											DNASE1L3	2.88453	-0.229855	8.10634	7.19e-12	2.11e-10	16.6975	Up-Regulated		SERTAD2	-1.03729	3.64932	-5.62185	2.46e-07	9.77e-06	6.72037	Down-Regulated		BTN3A1	-1.13531	4.26282	-7.95956	2.63e-12	6.76e-11	17.6544	Down-Regulated		PDE3A	1.10475	2.76513	6.09726	2.22e-08
LILRA1	1.87746	-0.503049	7.55372	5.99e-11	1.98e-09	14.6653	Up-Regulated											RASAL3	1.75906	2.93066	8.08909	7.14e-12	2.1e-10	16.6966	Up-Regulated		NRP2	-1.51294	3.64687	-5.61431	2.54e-07	1e-05	6.69039	Down-Regulated		ADAMTS3	-1.98753	-0.74911	-7.95672	2.66e-12	6.85e-11	17.6407	Down-Regulated		CALD1	1.02898	7.01603	6.09034	2.29e-08
RCAN1	1.1352	4.08077	7.54079	5.96e-11	1.98e-09	14.6648	Up-Regulated											CCR6	2.52998	-2.42296	8.12199	7.3e-12	2.13e-10	16.6893	Up-Regulated		CRABP2	-2.65497	6.42034	-5.61429	2.54e-07	1e-05	6.6903	Down-Regulated		NR2F2	-1.14951	5.22469	-7.95485	2.69e-12	6.89e-11	17.6316	Down-Regulated		CCR7	1.6669	2.35713	6.0872	2.33e-08
LSAMP	2.05418	2.46161	7.53868	6.02e-11	1.98e-09	14.6556	Up-Regulated											CCR7	2.82725	2.74383	8.08525	7.27e-12	2.12e-10	16.6799	Up-Regulated		ACY1	-1.26904	2.30515	-5.61265	2.56e-07	1e-05	6.6838	Down-Regulated		HIVEP2	-1.16377	3.83283	-7.95477	2.69e-12	6.89e-11	17.6312	Down-Regulated		NHSL2	1.51281	-0.247098	6.08426	2.36e-08
KLRD1	1.95288	-1.51564	7.53868	6.02e-11	1.98e-09	14.6556	Up-Regulated											OMD	2.26995	3.1226	8.0826	7.35e-12	2.14e-10	16.6684	Up-Regulated		ABHD17C	-1.51736	5.75795	-5.61235	2.56e-07	1e-05	6.68263	Down-Regulated		PTAFR	-1.65115	4.07563	-7.94774	2.79e-12	7.11e-11	17.5973	Down-Regulated		CORO1A	1.08819	4.7249	6.07909	2.41e-08
SNN	1.15361	4.42616	7.53862	6.02e-11	1.98e-09	14.6553	Up-Regulated											FPR1	1.97435	3.81758	8.07838	7.49e-12	2.18e-10	16.6501	Up-Regulated		PKMYT1	-1.51525	1.99795	-5.60745	2.62e-07	1.02e-05	6.66314	Down-Regulated		THEMIS2	-1.43968	4.21256	-7.94683	2.8e-12	7.13e-11	17.5929	Down-Regulated		C19orf35	1.34144	-0.328092	6.06209	2.6e-08
RP11-136C24.3	1.85154	-1.25132	7.59199	6.15e-11	2.01e-09	14.6545	Up-Regulated											LRCH2	1.51838	1.09297	8.07599	7.57e-12	2.2e-10	16.6397	Up-Regulated		HMGA1	-1.55416	8.09967	-5.60567	2.64e-07	1.02e-05	6.65606	Down-Regulated		ZNF281	-1.13065	3.66149	-7.94422	2.83e-12	7.2e-11	17.5802	Down-Regulated		TENM3	1.15197	2.45914	6.0583	2.65e-08
ZAP70	2.34153	1.59262	7.53774	6.04e-11	1.99e-09	14.6515	Up-Regulated											CD247	2.00032	2.0865	8.07582	7.57e-12	2.2e-10	16.639	Up-Regulated		PDLIM7	-1.47359	6.3131	-5.60338	2.66e-07	1.03e-05	6.64696	Down-Regulated		TIMD4	-2.31581	-0.234109	-8.01867	2.91e-12	7.3e-11	17.5784	Down-Regulated		MAPK10	1.05765	1.13186	6.05347	2.71e-08
FOXP3	2.14608	1.79619	7.53702	6.06e-11	1.99e-09	14.6483	Up-Regulated											LEPR	1.63183	1.96084	8.07372	7.65e-12	2.21e-10	16.6299	Up-Regulated		PELI1	-1.06859	4.92003	-5.59186	2.79e-07	1.06e-05	6.60123	Down-Regulated		RFTN1	-1.44865	4.7046	-7.94205	2.87e-12	7.25e-11	17.5698	Down-Regulated		HLA-DRB1	1.05261	9.95493	6.05227	2.72e-08
ECM2	2.01875	2.93653	7.5356	6.1e-11	2e-09	14.6421	Up-Regulated											IL18BP	1.09703	3.51705	8.06863	7.82e-12	2.25e-10	16.6078	Up-Regulated		CDCA5	-1.39615	2.94189	-5.58827	2.83e-07	1.07e-05	6.58701	Down-Regulated		APOL6	-1.24929	4.29965	-7.94162	2.87e-12	7.26e-11	17.5677	Down-Regulated		CTSG	2.13164	0.83632	6.04592	2.8e-08
HAVCR2	2.00067	3.43925	7.53144	6.22e-11	2.03e-09	14.6238	Up-Regulated											TIAM1	1.50237	2.25505	8.06854	7.82e-12	2.25e-10	16.6074	Up-Regulated		BATF	-1.90147	4.90798	-5.58622	2.86e-07	1.08e-05	6.5789	Down-Regulated		MPEG1	-1.75734	3.87773	-7.93966	2.9e-12	7.29e-11	17.5582	Down-Regulated		SCN2B	1.59303	-0.833356	6.0433	2.83e-08
OMD	3.26666	2.55074	7.54381	6.26e-11	2.04e-09	14.622	Up-Regulated											NTRK3	1.99009	-2.27415	8.06721	7.87e-12	2.26e-10	16.6016	Up-Regulated		TRIM59	-1.13595	1.45962	-5.58519	2.87e-07	1.08e-05	6.57481	Down-Regulated		PDGFRB	-1.68618	6.64254	-7.93964	2.9e-12	7.29e-11	17.5581	Down-Regulated		DPT	1.69385	4.88793	6.04083	2.87e-08
SLC16A14	1.39744	1.48923	7.52862	6.29e-11	2.05e-09	14.6114	Up-Regulated											NAIP	1.59947	-2.26232	8.08144	8.02e-12	2.3e-10	16.59	Up-Regulated		MYOF	-1.60788	5.77712	-5.58082	2.92e-07	1.09e-05	6.55746	Down-Regulated		MEFV	-1.97172	-1.22154	-7.94941	2.91e-12	7.3e-11	17.5575	Down-Regulated		ST6GALNAC3	1.01315	0.17123	6.03503	2.94e-08
GPR18	2.6492	-0.0984544	7.53154	6.61e-11	2.15e-09	14.5684	Up-Regulated											APOLD1	1.56044	3.91008	8.06367	7.99e-12	2.3e-10	16.5862	Up-Regulated		CKLF	-1.157	5.12936	-5.57931	2.94e-07	1.09e-05	6.55147	Down-Regulated		NID1	-1.5935	5.75126	-7.93801	2.92e-12	7.32e-11	17.5502	Down-Regulated		CXCR2	2.0247	-0.439473	6.0299	3.01e-08
DIXDC1	1.37348	2.65907	7.51794	6.6e-11	2.15e-09	14.5645	Up-Regulated											CCR8	2.39813	-0.375802	8.06228	8.04e-12	2.3e-10	16.5802	Up-Regulated		IGSF9	-2.48399	3.07776	-5.5784	2.95e-07	1.09e-05	6.54788	Down-Regulated		AOC3	-1.79594	4.70015	-7.93029	3.04e-12	7.58e-11	17.5129	Down-Regulated		CD300C	1.08571	2.20394	6.02765	3.04e-08
SIRPB2	2.31344	0.868446	7.51594	6.66e-11	2.16e-09	14.5557	Up-Regulated											PDE3A	1.55416	2.86582	8.04538	8.67e-12	2.47e-10	16.5068	Up-Regulated		LY75	-1.79819	2.57579	-5.57827	2.96e-07	1.09e-05	6.54737	Down-Regulated		LRRC58	-1.029	3.85135	-7.92827	3.07e-12	7.64e-11	17.5032	Down-Regulated		PRKAR2B	1.08211	2.70531	6.02363	3.1e-08
FAT4	2.12468	1.03754	7.51052	6.83e-11	2.2e-09	14.5319	Up-Regulated											FYN	1.04825	4.37635	8.03877	8.92e-12	2.54e-10	16.4781	Up-Regulated		SEC14L2	-1.34856	3.61455	-5.57505	3e-07	1.1e-05	6.53462	Down-Regulated		PC	-1.12237	3.14454	-7.92593	3.1e-12	7.67e-11	17.4919	Down-Regulated		ADORA3	1.2124	2.2886	6.02217	3.12e-08
KLRG1	1.83661	0.57329	7.50941	6.86e-11	2.21e-09	14.527	Up-Regulated											C17orf51	1.27492	0.833968	8.03804	8.95e-12	2.54e-10	16.4749	Up-Regulated		BIK	-1.50997	5.78505	-5.572	3.03e-07	1.11e-05	6.52253	Down-Regulated		MAF	-1.33345	4.11335	-7.92591	3.1e-12	7.67e-11	17.4917	Down-Regulated		TRAPPC3L	1.1816	-3.64675	6.12699	3.47e-08
UVRAG	1.03974	3.45558	7.50937	6.86e-11	2.21e-09	14.5269	Up-Regulated											GPR133	1.76985	1.12199	8.03443	9.1e-12	2.58e-10	16.4592	Up-Regulated		ARHGEF19	-1.12132	3.34274	-5.5712	3.04e-07	1.11e-05	6.51935	Down-Regulated		CYTH3	-1.34691	4.48996	-7.92563	3.11e-12	7.67e-11	17.4904	Down-Regulated		KCNN3	1.07026	-0.0183607	6.01865	3.17e-08
GZMA	1.93196	3.92797	7.50881	6.88e-11	2.21e-09	14.5244	Up-Regulated											HSD11B1	1.72334	3.98159	8.0286	9.33e-12	2.64e-10	16.4339	Up-Regulated		ORC6	-1.23913	1.31303	-5.56879	3.08e-07	1.12e-05	6.5098	Down-Regulated		PIK3CG	-2.06164	0.996578	-7.92524	3.11e-12	7.68e-11	17.4885	Down-Regulated		CEACAM4	1.39559	1.02626	6.01801	3.25e-08
FAM159A	2.11187	0.105279	7.53146	7.05e-11	2.25e-09	14.5112	Up-Regulated											FCN1	2.90334	1.50145	8.02327	9.56e-12	2.7e-10	16.4107	Up-Regulated		PAK1	-1.03635	5.16881	-5.56289	3.15e-07	1.14e-05	6.48642	Down-Regulated		CD28	-2.13478	0.284133	-7.91933	3.21e-12	7.87e-11	17.4599	Down-Regulated		OLFML3	1.10853	5.97724	6.00619	3.35e-08
BCL2L11	1.08658	3.65039	7.50368	7.04e-11	2.25e-09	14.5019	Up-Regulated											FAM107A	1.94517	2.44519	8.01566	9.88e-12	2.78e-10	16.3777	Up-Regulated		COTL1	-1.18637	6.13228	-5.5608	3.18e-07	1.14e-05	6.47816	Down-Regulated		PATL1	-1.13055	5.05124	-7.91709	3.24e-12	7.93e-11	17.4491	Down-Regulated		PLIN2	1.02964	5.11339	6.00454	3.37e-08
IRF8	2.01485	3.80235	7.502	7.1e-11	2.26e-09	14.4945	Up-Regulated											ARHGAP9	1.80195	2.87261	8.01471	9.92e-12	2.79e-10	16.3736	Up-Regulated		DNAJB1	-1.07561	6.99465	-5.55112	3.31e-07	1.17e-05	6.43988	Down-Regulated		RSPO3	-2.42836	1.47168	-7.91305	3.31e-12	8.04e-11	17.4296	Down-Regulated		ADAMTSL1	1.26224	0.667899	6.00183	3.41e-08
CD52	2.40784	6.00034	7.49813	7.22e-11	2.3e-09	14.4775	Up-Regulated											SCN3A	2.28432	-1.40261	8.01344	9.98e-12	2.8e-10	16.368	Up-Regulated		FAM83D	-1.76791	2.87295	-5.55011	3.32e-07	1.18e-05	6.43589	Down-Regulated		BNIP2	-1.14165	4.37524	-7.91012	3.36e-12	8.14e-11	17.4155	Down-Regulated		RNF180	1.0368	1.41413	5.99781	3.48e-08
PLEKHO1	1.54564	4.29996	7.49767	7.24e-11	2.3e-09	14.4755	Up-Regulated											ZNF385D	1.95217	-0.301452	8.00873	1.02e-11	2.86e-10	16.3476	Up-Regulated		AVPI1	-1.06186	5.32234	-5.54722	3.37e-07	1.19e-05	6.42446	Down-Regulated		PTRF	-1.33206	7.73853	-7.90954	3.37e-12	8.15e-11	17.4127	Down-Regulated		ITM2A	1.3247	4.16226	5.99747	3.48e-08
HLA-DMA	1.67902	6.51157	7.4952	7.32e-11	2.31e-09	14.4647	Up-Regulated											PKHD1L1	2.75528	-3.93642	8.058	1.05e-11	2.93e-10	16.3394	Up-Regulated		ECT2	-1.40096	3.77702	-5.54553	3.39e-07	1.19e-05	6.41776	Down-Regulated		CCNYL1	-1.01502	3.48872	-7.90921	3.37e-12	8.15e-11	17.4111	Down-Regulated		PNMAL1	1.13191	3.05796	5.9972	3.49e-08
PAPLN	1.91842	2.98121	7.49487	7.33e-11	2.31e-09	14.4632	Up-Regulated											LSP1	1.48236	5.31801	8.00683	1.03e-11	2.88e-10	16.3393	Up-Regulated		MMEL1	-1.90442	1.39514	-5.54306	3.51e-07	1.21e-05	6.38815	Down-Regulated		ZEB2	-1.58017	2.32214	-7.90722	3.41e-12	8.22e-11	17.4015	Down-Regulated		EBI3	1.36411	2.2025	5.99556	3.51e-08
INPP5D	1.86275	3.59045	7.49412	7.35e-11	2.32e-09	14.4599	Up-Regulated											CLEC7A	1.65509	2.78208	8.00391	1.04e-11	2.91e-10	16.3266	Up-Regulated		RRAS	-1.30327	7.59597	-5.53755	3.5e-07	1.21e-05	6.38625	Down-Regulated		DCN	-1.97882	6.91257	-7.90561	3.43e-12	8.26e-11	17.3937	Down-Regulated		KCNK13	1.3713	0.0402478	5.99393	3.54e-08
CHODL	2.1088	-1.314	7.50269	7.53e-11	2.36e-09	14.4424	Up-Regulated											TSPAN11	1.86677	2.19811	8.00045	1.06e-11	2.95e-10	16.3117	Up-Regulated		TFRC	-1.1232	4.73604	-5.53738	3.51e-07	1.21e-05	6.38556	Down-Regulated		SLFN12	-1.52919	1.84626	-7.90414	3.46e-12	8.31e-11	17.3866	Down-Regulated		JPH4	1.16159	-0.532691	5.99153	3.58e-08
OSTM1	1.15758	3.93968	7.49001	7.49e-11	2.35e-09	14.4419	Up-Regulated											SIRPB2	1.64638	1.26706	7.99674	1.07e-11	2.99e-10	16.2955	Up-Regulated		ASPG	-1.71751	-2.25718	-5.53959	3.56e-07	1.22e-05	6.37449	Down-Regulated		LAMA2	-2.07311	3.81456	-7.90388	3.46e-12	8.31e-11	17.3854	Down-Regulated		ITPRIPL1	1.13972	0.0560307	5.98887	3.62e-08
ADAMTSL1	2.01321	0.659668	7.48666	7.6e-11	2.37e-09	14.4272	Up-Regulated											CLEC14A	1.04027	4.85827	7.9926	1.09e-11	3.04e-10	16.2776	Up-Regulated		RP11-295K3.1	-1.79264	0.616598	-5.53435	3.55e-07	1.22e-05	6.37358	Down-Regulated		SRPX2	-2.1675	4.77078	-7.89936	3.54e-12	8.47e-11	17.3635	Down-Regulated		FAIM3	1.41648	3.09793	5.98638	3.66e-08
WASF2	1.0024	6.00822	7.4866	7.61e-11	2.37e-09	14.4269	Up-Regulated											F8	1.04627	1.41332	7.98845	1.11e-11	3.08e-10	16.2595	Up-Regulated		POLQ	-1.5643	-0.281036	-5.53211	3.58e-07	1.22e-05	6.36476	Down-Regulated		RIN3	-1.18428	3.3091	-7.89926	3.54e-12	8.47e-11	17.363	Down-Regulated		KLRD1	1.30273	-1.30902	5.98159	3.74e-08
XCL2	2.03193	0.600528	7.49747	7.7e-11	2.39e-09	14.4196	Up-Regulated											CCL21	3.1778	6.34968	7.98703	1.12e-11	3.09e-10	16.2534	Up-Regulated		NR1H3	-1.00934	4.01865	-5.52942	3.62e-07	1.23e-05	6.35413	Down-Regulated		STOM	-1.11146	7.06997	-7.89855	3.56e-12	8.49e-11	17.3596	Down-Regulated		GUCY1A2	1.11999	0.907542	5.9771	3.81e-08
STOM	1.26659	7.02224	7.48423	7.69e-11	2.39e-09	14.4165	Up-Regulated											ZNF521	1.45387	2.82433	7.9852	1.13e-11	3.11e-10	16.2454	Up-Regulated		CEP72	-1.07881	2.27957	-5.52723	3.66e-07	1.23e-05	6.34548	Down-Regulated		SPN	-1.86519	2.06209	-7.89714	3.58e-12	8.54e-11	17.3528	Down-Regulated		SYT15	1.17449	-3.60782	5.97107	3.92e-08
THBS1	2.57767	6.97749	7.48363	7.71e-11	2.39e-09	14.4139	Up-Regulated											CYBRD1	1.20906	6.67229	7.98433	1.14e-11	3.12e-10	16.2417	Up-Regulated		HOXA3	-1.68052	2.28828	-5.52715	3.66e-07	1.23e-05	6.34516	Down-Regulated		VANGL1	-1.42196	3.07892	-7.8938	3.64e-12	8.63e-11	17.3367	Down-Regulated		IL18RAP	1.17189	0.100975	5.96863	3.96e-08
OSR1	2.53379	0.786259	7.49156	7.91e-11	2.45e-09	14.3938	Up-Regulated											AFF3	2.29418	-0.295597	7.98167	1.15e-11	3.15e-10	16.2301	Up-Regulated		SLC23A3	-1.69961	0.423214	-5.52439	3.7e-07	1.24e-05	6.33427	Down-Regulated		CCR5	-1.90775	2.11436	-7.89229	3.67e-12	8.67e-11	17.3294	Down-Regulated		PYGO1	1.06119	0.963611	5.9684	3.97e-08
TLR4	1.71553	2.94205	7.47767	7.92e-11	2.45e-09	14.3878	Up-Regulated											MEOX2	1.75969	2.08912	7.97833	1.17e-11	3.19e-10	16.2156	Up-Regulated		CDT1	-1.16457	3.0361	-5.5226	3.73e-07	1.25e-05	6.3272	Down-Regulated		MSRB3	-1.76347	4.26196	-7.89193	3.67e-12	8.68e-11	17.3277	Down-Regulated		LPPR4	1.18942	1.17096	5.96773	3.98e-08
TGFBR3	1.6537	3.31887	7.47362	8.06e-11	2.48e-09	14.37	Up-Regulated											P2RX1	1.86715	1.40496	7.97582	1.18e-11	3.22e-10	16.2047	Up-Regulated		DAPP1	-2.0036	2.29397	-5.52152	3.75e-07	1.25e-05	6.32295	Down-Regulated		GADD45A	-1.10722	5.68009	-7.88966	3.72e-12	8.74e-11	17.3167	Down-Regulated		CPVL	1.18997	4.65236	5.96718	3.99e-08
FGD3	1.80595	2.78051	7.47229	8.11e-11	2.49e-09	14.3642	Up-Regulated											MAGEH1	1.08782	5.37776	7.97409	1.19e-11	3.24e-10	16.1972	Up-Regulated		PLK1	-1.43169	3.35853	-5.52093	3.75e-07	1.25e-05	6.32062	Down-Regulated		ARHGAP21	-1.13571	4.34583	-7.88941	3.72e-12	8.74e-11	17.3155	Down-Regulated		BICC1	1.02386	4.71582	5.95561	4.2e-08
HLA-DRB1	1.92759	9.66365	7.4692	8.23e-11	2.53e-09	14.3506	Up-Regulated											PRR34	1.15784	-0.846171	7.97132	1.2e-11	3.28e-10	16.1852	Up-Regulated		TRERF1	-1.02502	2.55471	-5.51734	3.81e-07	1.26e-05	6.30646	Down-Regulated		F2R	-1.70894	6.01736	-7.888	3.75e-12	8.78e-11	17.3087	Down-Regulated		LMO3	1.27792	-0.0463863	5.95544	4.2e-08
TRIM61	1.87041	-1.15011	7.46844	8.25e-11	2.53e-09	14.3473	Up-Regulated											CPED1	1.79683	2.55252	7.96778	1.22e-11	3.33e-10	16.1698	Up-Regulated		PPARG	-1.93617	4.25253	-5.51389	3.87e-07	1.28e-05	6.29283	Down-Regulated		LSP1	-1.64903	4.80654	-7.88628	3.78e-12	8.85e-11	17.3004	Down-Regulated		CH25H	1.17675	3.11134	5.94546	4.39e-08
ZFPM2	2.25017	1.06053	7.46545	8.37e-11	2.55e-09	14.3342	Up-Regulated											TACR1	2.43759	-0.906793	7.98353	1.23e-11	3.35e-10	16.1674	Up-Regulated		ERO1L	-1.23853	5.90009	-5.51298	3.88e-07	1.28e-05	6.28926	Down-Regulated		LRRC8C	-1.36339	2.0775	-7.88538	3.8e-12	8.87e-11	17.2961	Down-Regulated		APOLD1	1.08392	3.79398	5.93941	4.51e-08
LTA	2.51048	-0.222188	7.46507	8.38e-11	2.55e-09	14.3325	Up-Regulated											ITGA8	1.61939	1.30694	7.96264	1.25e-11	3.39e-10	16.1475	Up-Regulated		SP6	-1.38226	1.59301	-5.51188	3.9e-07	1.29e-05	6.28493	Down-Regulated		LILRB2	-1.65044	2.02746	-7.88389	3.82e-12	8.92e-11	17.2889	Down-Regulated		NPR1	1.05887	2.45292	5.93651	4.57e-08
FOXN2	1.13202	3.14419	7.46245	8.48e-11	2.58e-09	14.321	Up-Regulated											PRKD3	1.07798	3.44376	7.96189	1.25e-11	3.39e-10	16.1443	Up-Regulated		TMEM44	-1.08906	3.78411	-5.51028	3.92e-07	1.29e-05	6.27861	Down-Regulated		CFH	-1.82037	5.11907	-7.88373	3.83e-12	8.92e-11	17.2881	Down-Regulated		NUAK1	1.00367	3.99345	5.93404	4.62e-08
NME8	1.96075	-1.48479	7.48517	8.66e-11	2.63e-09	14.3102	Up-Regulated											ADAMTSL1	1.82333	0.806114	7.95678	1.28e-11	3.45e-10	16.1221	Up-Regulated		RND3	-1.18641	4.82187	-5.49836	4.12e-07	1.34e-05	6.23166	Down-Regulated		EMR2	-1.581	0.676353	-7.87689	3.96e-12	9.17e-11	17.2551	Down-Regulated		AKAP12	1.18537	5.04375	5.92983	4.71e-08
SSPN	1.86777	3.46056	7.45879	8.62e-11	2.62e-09	14.305	Up-Regulated											TECTA	1.15659	-1.60625	7.95309	1.3e-11	3.5e-10	16.106	Up-Regulated		C15orf52	-1.56669	4.26161	-5.4947	4.19e-07	1.35e-05	6.21725	Down-Regulated		ANO6	-1.37937	4.95632	-7.87685	3.96e-12	9.17e-11	17.2549	Down-Regulated		IGFBP5	1.24857	8.85493	5.92305	4.86e-08
PLD4	1.89342	1.20539	7.45608	8.73e-11	2.64e-09	14.2931	Up-Regulated											SPRY1	1.17961	5.4885	7.95093	1.32e-11	3.53e-10	16.0967	Up-Regulated		HOXB6	-1.86829	3.73488	-5.48956	4.28e-07	1.36e-05	6.19699	Down-Regulated		CASS4	-1.83757	0.157862	-7.87162	4.06e-12	9.4e-11	17.2296	Down-Regulated		CLSTN2	1.2225	1.12428	5.91962	4.93e-08
UGCG	1.10175	5.39413	7.45559	8.74e-11	2.64e-09	14.2909	Up-Regulated											KCNJ8	1.37049	4.06344	7.94945	1.32e-11	3.55e-10	16.0903	Up-Regulated		LGALS3	-1.81332	8.57808	-5.485	4.36e-07	1.37e-05	6.17908	Down-Regulated		FEZ1	-1.326	2.37691	-7.87035	4.09e-12	9.45e-11	17.2235	Down-Regulated		FNDC5	1.09891	0.0915351	5.91554	5.02e-08
CCDC69	1.7362	4.03135	7.45411	8.8e-11	2.65e-09	14.2844	Up-Regulated											PDE2A	1.47312	1.90327	7.9467	1.34e-11	3.58e-10	16.0783	Up-Regulated		BUB1	-1.56099	1.96611	-5.48173	4.42e-07	1.39e-05	6.16622	Down-Regulated		IGFBP4	-1.25078	9.77698	-7.86998	4.1e-12	9.45e-11	17.2217	Down-Regulated		UNC5C	1.01704	0.52487	5.91374	5.06e-08
GLT8D2	1.82184	3.9242	7.454	8.81e-11	2.65e-09	14.284	Up-Regulated											DCN	1.51423	7.38694	7.94418	1.36e-11	3.61e-10	16.0674	Up-Regulated		GBP2	-1.29922	5.04709	-5.47752	4.5e-07	1.41e-05	6.14966	Down-Regulated		IQCJ-SCHIP1	-1.56462	-0.0964366	-7.86745	4.15e-12	9.56e-11	17.2095	Down-Regulated		MSRB3	1.06982	4.58563	5.91356	5.07e-08
FAM102B	1.38782	3.20518	7.45346	8.83e-11	2.65e-09	14.2816	Up-Regulated											TRPC6	1.17791	0.932941	7.93232	1.43e-11	3.78e-10	16.0159	Up-Regulated		BCL6	-1.08046	4.49522	-5.47704	4.51e-07	1.41e-05	6.14777	Down-Regulated		KLHL6	-1.92602	1.33405	-7.86643	4.17e-12	9.6e-11	17.2046	Down-Regulated		PLXNA4	1.30728	-0.241734	5.91345	5.07e-08
P2RX7	1.66726	1.43542	7.45259	8.86e-11	2.66e-09	14.2778	Up-Regulated											MDGA1	1.31988	0.887737	7.92911	1.45e-11	3.83e-10	16.002	Up-Regulated		LDLR	-1.51811	5.8055	-5.47438	4.56e-07	1.41e-05	6.13729	Down-Regulated		CXorf21	-1.76	1.60958	-7.86506	4.2e-12	9.63e-11	17.198	Down-Regulated		LRRC2	1.44759	-0.929735	5.91145	5.11e-08
BTN3A2	1.35453	4.10282	7.45058	8.94e-11	2.68e-09	14.2689	Up-Regulated											KCNJ5	2.24239	1.01592	7.92811	1.46e-11	3.84e-10	15.9977	Up-Regulated		SP110	-1.12807	0.506743	-5.47272	4.59e-07	1.42e-05	6.13078	Down-Regulated		MICAL2	-1.4591	4.55966	-7.86477	4.2e-12	9.63e-11	17.1966	Down-Regulated		IKZF3	1.30559	1.74755	5.91003	5.15e-08
PROS1	1.35337	4.71444	7.44934	8.99e-11	2.69e-09	14.2635	Up-Regulated											PLSCR4	1.22003	4.54935	7.92519	1.47e-11	3.89e-10	15.985	Up-Regulated		CCND1	-1.07403	6.77527	-5.47191	4.6e-07	1.42e-05	6.12758	Down-Regulated		IRF4	-2.49625	0.235073	-7.86429	4.21e-12	9.64e-11	17.1943	Down-Regulated		PCDHGA12	1.16116	0.675376	5.90816	5.19e-08
SCPEP1	1.27794	5.48422	7.4489	9.01e-11	2.69e-09	14.2616	Up-Regulated											CEACAM21	1.77172	1.28386	7.92479	1.48e-11	3.89e-10	15.9833	Up-Regulated		MXD1	-1.31747	4.29326	-5.47118	4.62e-07	1.42e-05	6.12471	Down-Regulated		STK3	-1.04643	2.64758	-7.86381	4.22e-12	9.65e-11	17.192	Down-Regulated		EMCN	1.23623	2.29135	5.90651	5.23e-08
S1PR2	1.16508	3.40124	7.4441	9.21e-11	2.74e-09	14.2406	Up-Regulated											ROBO4	1.10072	2.84682	7.92333	1.49e-11	3.91e-10	15.9769	Up-Regulated		TNFAIP2	-1.7267	6.1907	-5.46714	4.69e-07	1.44e-05	6.10887	Down-Regulated		TAP2	-1.08561	4.13885	-7.85974	4.31e-12	9.83e-11	17.1723	Down-Regulated		FAM26F	1.18761	3.11847	5.90478	5.27e-08
PNOC	2.58583	0.429582	7.45113	9.48e-11	2.81e-09	14.2174	Up-Regulated											RUNX3	1.80716	3.34835	7.91855	1.52e-11	3.97e-10	15.9562	Up-Regulated		EFNB1	-1.51128	6.54772	-5.46655	4.71e-07	1.44e-05	6.10652	Down-Regulated		CBL	-1.17527	2.99079	-7.85945	4.32e-12	9.83e-11	17.171	Down-Regulated		RASGRF2	1.03655	2.14955	5.90039	5.37e-08
SYNPO2	2.35303	2.82242	7.43662	9.52e-11	2.82e-09	14.2078	Up-Regulated											FCGR2B	1.48747	2.14815	7.91686	1.53e-11	4e-10	15.9489	Up-Regulated		UGT1A10	-2.73166	2.81861	-5.51423	4.87e-07	1.47e-05	6.10247	Down-Regulated		NXT2	-1.04738	3.09819	-7.85618	4.39e-12	9.98e-11	17.1552	Down-Regulated		KIAA1045	1.3552	-2.41762	5.89962	5.39e-08
TIFAB	2.58587	-2.60873	7.48218	9.98e-11	2.96e-09	14.1827	Up-Regulated											KMO	1.69587	-0.216062	7.91274	1.56e-11	4.07e-10	15.931	Up-Regulated		NOD2	-1.89046	0.459495	-5.46418	4.75e-07	1.45e-05	6.09725	Down-Regulated		SLC2A3	-1.90132	4.63821	-7.85542	4.4e-12	1e-10	17.1515	Down-Regulated		CLECL1	1.30635	-0.186447	5.90989	5.53e-08
AKAP2	1.87265	-2.33957	7.44674	1.03e-10	3.02e-09	14.1434	Up-Regulated											C4orf50	1.78394	-4.17143	8.11982	1.7e-11	4.38e-10	15.9305	Up-Regulated		LCAT	-1.03419	2.96467	-5.45353	4.97e-07	1.5e-05	6.05543	Down-Regulated		MSN	-1.52531	7.46041	-7.85511	4.41e-12	1e-10	17.15	Down-Regulated		ENPP2	1.15548	4.42341	5.89725	5.45e-08
ZNF101	1.21162	2.23194	7.42096	1.02e-10	3.02e-09	14.1391	Up-Regulated											MS4A2	1.92693	0.6925	7.90758	1.59e-11	4.14e-10	15.9086	Up-Regulated		TMEM159	-1.20484	5.44168	-5.45082	5.02e-07	1.51e-05	6.0448	Down-Regulated		SOCS3	-1.50361	6.84223	-7.8503	4.52e-12	1.02e-10	17.1268	Down-Regulated		TDRD6	1.18459	-1.21612	5.89637	5.47e-08
2021-09-11	1.36796	5.15952	7.42015	1.03e-10	3.02e-09	14.1356	Up-Regulated											EVC2	1.12411	1.66524	7.90367	1.62e-11	4.2e-10	15.8916	Up-Regulated		CLCF1	-1.5713	4.36923	-5.44947	5.05e-07	1.52e-05	6.0395	Down-Regulated		ARL11	-1.5678	0.790917	-7.84778	4.57e-12	1.03e-10	17.1147	Down-Regulated		NID2	1.22973	3.40367	5.8962	5.47e-08
GPSM3	1.61311	5.53953	7.41969	1.03e-10	3.02e-09	14.1336	Up-Regulated											DOK3	1.48543	2.75231	7.90098	1.64e-11	4.25e-10	15.88	Up-Regulated		PAQR4	-1.14648	3.92799	-5.44925	5.06e-07	1.52e-05	6.03862	Down-Regulated		CELF2	-1.5693	2.67442	-7.84601	4.61e-12	1.04e-10	17.1062	Down-Regulated		FCGR2B	1.00362	2.01989	5.89445	5.52e-08
FLVCR2	1.85105	1.59298	7.41957	1.03e-10	3.02e-09	14.1331	Up-Regulated											NAP1L3	1.51489	2.57268	7.90073	1.64e-11	4.25e-10	15.8789	Up-Regulated		ARHGAP11B	-1.31579	0.0255329	-5.4439	5.17e-07	1.54e-05	6.01767	Down-Regulated		MS4A6A	-1.67691	4.17943	-7.84462	4.64e-12	1.05e-10	17.0995	Down-Regulated		SIGLEC5	1.48969	-2.06128	5.90431	5.66e-08
LRFN5	2.28735	-1.23029	7.41775	1.04e-10	3.04e-09	14.1251	Up-Regulated											LEFTY2	1.82124	-1.43189	7.94896	1.69e-11	4.35e-10	15.8748	Up-Regulated		DBNDD2	-1.04688	2.58612	-5.43812	5.29e-07	1.56e-05	5.99499	Down-Regulated		ITPRIPL1	-1.52195	-0.135399	-7.84461	4.65e-12	1.05e-10	17.0994	Down-Regulated		CLEC4E	1.54198	1.40859	5.88645	5.72e-08
LYVE1	2.17698	1.95115	7.41685	1.04e-10	3.05e-09	14.1211	Up-Regulated											CTSG	3.13875	1.09874	7.89842	1.66e-11	4.29e-10	15.8689	Up-Regulated		CDR2L	-1.30801	5.31391	-5.43699	5.32e-07	1.57e-05	5.99057	Down-Regulated		PQLC3	-1.11937	5.30433	-7.8441	4.66e-12	1.05e-10	17.0969	Down-Regulated		RUNDC3B	1.24658	-0.42193	5.88346	5.79e-08
FBXL7	1.71337	2.89386	7.41598	1.04e-10	3.06e-09	14.1173	Up-Regulated											FOXP3	1.6731	2.09115	7.89674	1.67e-11	4.31e-10	15.8616	Up-Regulated		KLF6	-1.10103	6.39626	-5.4363	5.33e-07	1.57e-05	5.98788	Down-Regulated		ADA	-1.46367	3.1806	-7.84189	4.71e-12	1.06e-10	17.0863	Down-Regulated		TGFBR3	1.05964	3.2501	5.8799	5.88e-08
TBC1D2B	1.23775	4.21016	7.41475	1.05e-10	3.07e-09	14.1119	Up-Regulated											KCNA2	2.30712	-3.26169	8.01843	1.77e-11	4.52e-10	15.8595	Up-Regulated		FOSL2	-1.13884	5.86053	-5.43534	5.36e-07	1.57e-05	5.98412	Down-Regulated		SHC1	-1.03015	6.4733	-7.841	4.73e-12	1.06e-10	17.082	Down-Regulated		TSPAN11	1.25521	2.03458	5.87	6.15e-08
CTLA4	2.62102	1.12469	7.42637	1.06e-10	3.07e-09	14.1095	Up-Regulated											LAMA2	1.65662	4.09725	7.89156	1.71e-11	4.39e-10	15.8391	Up-Regulated		LBX2	-1.65161	0.785133	-5.43301	5.41e-07	1.58e-05	5.975	Down-Regulated		S1PR3	-1.70186	2.76466	-7.83982	4.76e-12	1.07e-10	17.0763	Down-Regulated		PTPN7	1.06731	2.19041	5.86988	6.15e-08
PLXDC2	2.04879	4.4331	7.41344	1.06e-10	3.07e-09	14.1062	Up-Regulated											ARSB	1.16822	2.87285	7.88857	1.73e-11	4.45e-10	15.8262	Up-Regulated		IKZF2	-1.21482	1.2957	-5.43155	5.44e-07	1.59e-05	5.96925	Down-Regulated		THBS1	-2.33327	7.11528	-7.83442	4.89e-12	1.09e-10	17.0503	Down-Regulated		AMPH	1.12601	1.12347	5.86054	6.41e-08
IFI16	1.87445	5.51795	7.41344	1.06e-10	3.07e-09	14.1062	Up-Regulated											ZNF135	1.22414	0.797349	7.88535	1.76e-11	4.5e-10	15.8122	Up-Regulated		CYP2W1	-2.145	1.26726	-5.42764	5.53e-07	1.61e-05	5.95397	Down-Regulated		GPR183	-2.00791	4.19361	-7.83255	4.93e-12	1.1e-10	17.0413	Down-Regulated		ANKRD55	1.65578	-2.00259	5.8526	6.64e-08
ITPRIP	1.40265	4.05461	7.4132	1.06e-10	3.07e-09	14.1052	Up-Regulated											ICOS	2.24238	0.292094	7.88179	1.79e-11	4.56e-10	15.7968	Up-Regulated		ADAMTSL5	-1.68738	2.15503	-5.42854	5.63e-07	1.63e-05	5.93923	Down-Regulated		FAM102B	-1.32996	3.32139	-7.83221	4.94e-12	1.1e-10	17.0397	Down-Regulated		ELN	1.03866	6.08817	5.85201	6.66e-08
STK4	1.19574	3.93486	7.4131	1.06e-10	3.07e-09	14.1047	Up-Regulated											ERVFRD-1	1.86137	-2.76605	7.91115	1.83e-11	4.67e-10	15.7851	Up-Regulated		PARP14	-1.0059	4.51358	-5.4235	5.62e-07	1.63e-05	5.93774	Down-Regulated		C1orf162	-1.46488	4.00332	-7.82742	5.06e-12	1.12e-10	17.0165	Down-Regulated		OGN	2.05405	3.02546	5.85068	6.7e-08
LST1	1.80928	3.8641	7.41131	1.07e-10	3.09e-09	14.0969	Up-Regulated											ATP1B2	1.53886	1.40068	7.87361	1.85e-11	4.7e-10	15.7613	Up-Regulated		TSPO	-1.55328	8.30808	-5.42272	5.64e-07	1.63e-05	5.9347	Down-Regulated		PSTPIP2	-1.7162	2.45705	-7.8228	5.17e-12	1.14e-10	16.9943	Down-Regulated		TNFSF13B	1.00052	3.4423	5.83859	7.07e-08
NPAT	1.12378	2.63582	7.40989	1.07e-10	3.1e-09	14.0907	Up-Regulated											SLC1A2	2.45686	-1.66503	7.87194	1.86e-11	4.73e-10	15.7541	Up-Regulated		OPLAH	-1.42243	3.61537	-5.42189	5.66e-07	1.63e-05	5.93145	Down-Regulated		CASP8	-1.41183	3.39708	-7.82184	5.2e-12	1.14e-10	16.9897	Down-Regulated		MMP19	1.0806	3.9866	5.83785	7.09e-08
FILIP1L	1.69104	4.75007	7.40825	1.08e-10	3.12e-09	14.0835	Up-Regulated											ABCB1	1.93819	2.65126	7.8702	1.88e-11	4.76e-10	15.7465	Up-Regulated		E2F1	-1.15618	3.40685	-5.42	5.71e-07	1.64e-05	5.92404	Down-Regulated		SLC37A2	-1.87307	2.29111	-7.82172	5.2e-12	1.14e-10	16.9891	Down-Regulated		LY9	1.39726	-0.639516	5.83131	7.3e-08
TRPS1	1.91357	1.72892	7.407	1.09e-10	3.13e-09	14.078	Up-Regulated											TIFAB	2.5689	-2.58335	7.87972	1.95e-11	4.91e-10	15.7197	Up-Regulated		GALE	-1.41646	5.58978	-5.41683	5.78e-07	1.65e-05	5.91165	Down-Regulated		AIDA	-1.06158	3.9313	-7.82026	5.24e-12	1.15e-10	16.9821	Down-Regulated		SLC51B	1.14787	0.44941	5.83109	7.31e-08
SH2B3	1.2981	4.3593	7.40665	1.09e-10	3.13e-09	14.0765	Up-Regulated											HRH2	1.83315	0.108419	7.86305	1.94e-11	4.9e-10	15.7155	Up-Regulated		ABTB2	-1.39433	3.20555	-5.40899	5.97e-07	1.68e-05	5.88098	Down-Regulated		TSPAN5	-1.45062	2.86034	-7.81494	5.38e-12	1.17e-10	16.9564	Down-Regulated		MMP16	1.12207	0.458599	5.82864	7.39e-08
TLR10	2.88143	-0.0521849	7.40238	1.11e-10	3.19e-09	14.0578	Up-Regulated											PDZRN3	1.48283	3.33977	7.86194	1.95e-11	4.91e-10	15.7107	Up-Regulated		METRNL	-1.22368	5.46148	-5.40721	6.02e-07	1.69e-05	5.87404	Down-Regulated		FKBP14	-1.2302	3.47656	-7.80792	5.57e-12	1.22e-10	16.9226	Down-Regulated		CSF3R	1.19791	2.32212	5.8273	7.43e-08
DAB2	1.46886	4.80213	7.4013	1.12e-10	3.2e-09	14.0531	Up-Regulated											MYRIP	2.21243	-0.106819	7.85998	1.97e-11	4.95e-10	15.7022	Up-Regulated		MCM10	-1.4966	0.419102	-5.40411	6.09e-07	1.7e-05	5.86191	Down-Regulated		ZFP36L1	-1.53378	7.48343	-7.8066	5.61e-12	1.22e-10	16.9163	Down-Regulated		BVES	1.17256	0.383697	5.82622	7.47e-08
RHOJ	1.46449	3.70281	7.39795	1.13e-10	3.24e-09	14.0384	Up-Regulated											TNFAIP8L3	1.70799	2.4739	7.85853	1.98e-11	4.98e-10	15.6959	Up-Regulated		ACOT9	-1.01883	4.21223	-5.40157	6.16e-07	1.71e-05	5.85201	Down-Regulated		MAP4K1	-1.62593	2.13439	-7.80417	5.67e-12	1.23e-10	16.9046	Down-Regulated		FCRL3	1.88875	-0.694838	5.82503	7.51e-08
FGF10	2.49197	0.348499	7.44847	1.16e-10	3.3e-09	14.038	Up-Regulated											SLFN11	1.35467	3.84463	7.8563	2e-11	5.02e-10	15.6862	Up-Regulated		ACTN4	-1.04213	8.18342	-5.40115	6.17e-07	1.71e-05	5.85037	Down-Regulated		UBASH3B	-1.97417	2.24472	-7.80346	5.69e-12	1.24e-10	16.9012	Down-Regulated		TCTEX1D1	1.01629	-0.598468	5.81575	7.82e-08
CBLB	1.09029	3.26507	7.39456	1.15e-10	3.29e-09	14.0235	Up-Regulated											PLD4	1.76132	1.31927	7.85442	2.01e-11	5.05e-10	15.6781	Up-Regulated		ADA	-1.25066	2.94113	-5.40046	6.19e-07	1.71e-05	5.84767	Down-Regulated		WDFY4	-2.04356	1.05649	-7.79916	5.82e-12	1.26e-10	16.8805	Down-Regulated		MPDZ	1.04895	2.24045	5.81455	7.86e-08
PALD1	1.45996	3.44194	7.39424	1.15e-10	3.29e-09	14.0222	Up-Regulated											SIGLEC8	2.08357	0.879606	7.86913	2.04e-11	5.09e-10	15.6741	Up-Regulated		ELMO3	-1.0765	6.0679	-5.39675	6.28e-07	1.73e-05	5.83318	Down-Regulated		MRAS	-1.41255	3.36833	-7.79826	5.84e-12	1.26e-10	16.8761	Down-Regulated		CDO1	1.07144	2.4649	5.80874	8.07e-08
pk	1.60167	3.08803	7.39167	1.17e-10	3.31e-09	14.0109	Up-Regulated											CCDC178	1.98762	-2.78949	7.89794	2.1e-11	5.22e-10	15.6575	Up-Regulated		HIST1H2BK	-1.35607	7.00231	-5.38932	6.48e-07	1.77e-05	5.80418	Down-Regulated		MARVELD1	-1.27775	6.14766	-7.79654	5.89e-12	1.27e-10	16.8678	Down-Regulated		NRK	1.56387	0.118128	5.80166	8.32e-08
PYGO1	1.82044	0.676394	7.38687	1.19e-10	3.38e-09	13.9899	Up-Regulated											BMP2K	1.0149	1.3815	7.84913	2.06e-11	5.15e-10	15.6551	Up-Regulated		NUSAP1	-1.38371	3.87401	-5.38901	6.48e-07	1.77e-05	5.80296	Down-Regulated		NLRC5	-1.24056	3.16028	-7.79518	5.93e-12	1.28e-10	16.8613	Down-Regulated		RIMBP3	1.17035	-3.46028	5.80526	8.56e-08
WWC3	1.07014	4.23414	7.38634	1.19e-10	3.38e-09	13.9876	Up-Regulated											HAVCR2	1.50568	3.74196	7.84525	2.1e-11	5.21e-10	15.6383	Up-Regulated		ACSL5	-1.89559	5.87803	-5.38539	6.58e-07	1.79e-05	5.78886	Down-Regulated		SGK223	-1.27189	4.23804	-7.79476	5.94e-12	1.28e-10	16.8592	Down-Regulated		LEPR	1.18359	1.86915	5.78893	8.81e-08
COL23A1	1.93479	0.386662	7.38123	1.22e-10	3.46e-09	13.9652	Up-Regulated											PLXNC1	1.30672	3.32167	7.84377	2.11e-11	5.23e-10	15.6319	Up-Regulated		PLA2R1	-1.57079	1.848	-5.38293	6.65e-07	1.81e-05	5.77926	Down-Regulated		FKBP7	-1.21437	3.74287	-7.79176	6.03e-12	1.29e-10	16.8448	Down-Regulated		SLIT3	1.38074	2.75577	5.78825	8.83e-08
PREX2	1.76686	1.08313	7.37954	1.23e-10	3.47e-09	13.9578	Up-Regulated											NCF4	1.44272	4.48113	7.84333	2.12e-11	5.24e-10	15.63	Up-Regulated		KIAA0101	-1.41002	2.58153	-5.38277	6.65e-07	1.81e-05	5.77863	Down-Regulated		CD209	-1.94847	1.41378	-7.7915	6.04e-12	1.29e-10	16.8436	Down-Regulated		CDK15	1.05468	-1.13349	5.78753	8.86e-08
ABCA1	1.61589	3.10099	7.37797	1.24e-10	3.49e-09	13.9509	Up-Regulated											ITPR2	1.33127	3.00877	7.84257	2.12e-11	5.24e-10	15.6267	Up-Regulated		ELL3	-1.26699	0.249013	-5.37957	6.74e-07	1.82e-05	5.76613	Down-Regulated		CD226	-1.71109	-1.20707	-7.7906	6.07e-12	1.3e-10	16.8392	Down-Regulated		MYOZ3	1.00565	0.00896966	5.78677	8.89e-08
DCUN1D3	1.00963	3.09256	7.37578	1.25e-10	3.51e-09	13.9413	Up-Regulated											DDR2	1.58578	3.89578	7.84254	2.12e-11	5.24e-10	15.6266	Up-Regulated		ANO1	-1.57469	5.55852	-5.37651	6.83e-07	1.84e-05	5.75423	Down-Regulated		RAC2	-1.61096	5.73972	-7.78965	6.1e-12	1.3e-10	16.8346	Down-Regulated		TMEM52B	1.29304	-0.384345	5.78419	8.99e-08
CPXM2	2.41626	4.11053	7.37489	1.26e-10	3.52e-09	13.9375	Up-Regulated											ANXA6	1.26783	6.71285	7.84046	2.14e-11	5.28e-10	15.6176	Up-Regulated		BRCA2	-1.20707	-0.11027	-5.37538	6.86e-07	1.85e-05	5.7498	Down-Regulated		HLA-DQA1	-1.8975	5.27704	-7.78916	6.11e-12	1.3e-10	16.8323	Down-Regulated		TNXB	1.43252	1.65284	5.78151	9.1e-08
RIN3	1.37055	3.26794	7.37472	1.26e-10	3.52e-09	13.9367	Up-Regulated											CD101	1.22845	0.911271	7.83712	2.17e-11	5.35e-10	15.6031	Up-Regulated		OIP5	-1.39221	1.479	-5.37205	6.95e-07	1.86e-05	5.73683	Down-Regulated		DPYD	-1.72916	3.87582	-7.7873	6.17e-12	1.31e-10	16.8234	Down-Regulated		IL5RA	1.57694	-3.08138	5.78201	9.28e-08
SH3PXD2B	1.68466	4.66307	7.37041	1.28e-10	3.58e-09	13.9178	Up-Regulated											EMILIN2	1.19609	3.44619	7.83262	2.22e-11	5.45e-10	15.5836	Up-Regulated		CARNS1	-1.7777	0.802955	-5.3701	7.01e-07	1.87e-05	5.72924	Down-Regulated		TRIO	-1.1943	3.94669	-7.78621	6.2e-12	1.31e-10	16.8181	Down-Regulated		RSPO1	1.78953	-0.625979	5.77967	9.37e-08
PADI4	2.3	-2.71628	7.4146	1.34e-10	3.74e-09	13.8928	Up-Regulated											C19orf38	1.25619	1.87521	7.82261	2.32e-11	5.67e-10	15.5402	Up-Regulated		PLEKHN1	-2.36387	2.7656	-5.36956	7.02e-07	1.87e-05	5.72715	Down-Regulated		OXR1	-1.19443	3.90396	-7.78272	6.31e-12	1.33e-10	16.8013	Down-Regulated		ZNF812	1.64199	-1.49564	5.78149	9.94e-08
SHISA3	2.50488	0.155866	7.36219	1.33e-10	3.71e-09	13.8819	Up-Regulated											NCF1	1.95199	1.48104	7.82077	2.34e-11	5.71e-10	15.5323	Up-Regulated		FXYD5	-1.41301	7.40867	-5.36946	7.03e-07	1.87e-05	5.72673	Down-Regulated		KLF7	-1.40321	3.62534	-7.78213	6.33e-12	1.33e-10	16.7985	Down-Regulated		FGF7	1.61864	2.20478	5.75458	1.02e-07
SCN11A	1.70367	-2.82557	7.37343	1.34e-10	3.73e-09	13.8788	Up-Regulated											CLECL1	2.12434	0.089106	7.85211	2.37e-11	5.79e-10	15.5322	Up-Regulated		MVP	-1.03439	7.55326	-5.36802	7.07e-07	1.88e-05	5.72113	Down-Regulated		PRDM1	-1.57319	3.25502	-7.77453	6.57e-12	1.37e-10	16.7619	Down-Regulated		FAM13C	1.33336	0.00560882	5.75361	1.03e-07
GAL3ST4	1.59894	3.15349	7.35842	1.35e-10	3.76e-09	13.8654	Up-Regulated											SIGLEC9	1.46084	1.99281	7.81319	2.42e-11	5.88e-10	15.4994	Up-Regulated		RNF207	-1.22926	3.03085	-5.36667	7.11e-07	1.88e-05	5.71588	Down-Regulated		HLA-DMB	-1.63123	4.69711	-7.77423	6.58e-12	1.37e-10	16.7605	Down-Regulated		AFF3	1.28628	-0.648775	5.75242	1.03e-07
GPR55	2.25927	-1.35242	7.35749	1.36e-10	3.77e-09	13.8613	Up-Regulated											DPT	2.51766	5.10791	7.81201	2.43e-11	5.9e-10	15.4943	Up-Regulated		FANCD2	-1.11143	1.64766	-5.36424	7.18e-07	1.9e-05	5.7064	Down-Regulated		MNDA	-1.92858	3.50782	-7.77088	6.69e-12	1.39e-10	16.7444	Down-Regulated		CD300LB	1.24989	0.394766	5.75047	1.04e-07
CD40LG	2.69069	0.388967	7.36939	1.37e-10	3.78e-09	13.8613	Up-Regulated											CD83	1.53972	4.09285	7.80941	2.46e-11	5.95e-10	15.483	Up-Regulated		PHLDA3	-1.14197	6.14046	-5.36299	7.22e-07	1.9e-05	5.70153	Down-Regulated		TSHZ2	-1.54252	2.82469	-7.77079	6.69e-12	1.39e-10	16.7439	Down-Regulated		DSEL	1.19048	1.35688	5.74345	1.08e-07
GM2A	1.19545	5.71776	7.35206	1.39e-10	3.84e-09	13.8376	Up-Regulated											MRC1	2.233	4.34872	7.80728	2.48e-11	6e-10	15.4738	Up-Regulated		CDK1	-1.45845	3.43895	-5.3628	7.22e-07	1.9e-05	5.70079	Down-Regulated		TNFSF13B	-1.63534	3.14557	-7.76989	6.72e-12	1.4e-10	16.7396	Down-Regulated		ADCYAP1R1	1.25973	-1.10336	5.73826	1.1e-07
LILRB4	2.13905	2.46772	7.34831	1.42e-10	3.9e-09	13.8212	Up-Regulated											ECM2	1.43765	3.28387	7.804	2.52e-11	6.07e-10	15.4596	Up-Regulated		SDC1	-1.77101	7.97455	-5.35892	7.34e-07	1.92e-05	5.68568	Down-Regulated		TCF12	-1.13015	4.38381	-7.7663	6.84e-12	1.42e-10	16.7224	Down-Regulated		NRCAM	1.43578	2.02204	5.72859	1.15e-07
NABP1	1.77085	1.76705	7.34712	1.42e-10	3.91e-09	13.8159	Up-Regulated											CORO1A	1.86117	4.98488	7.80293	2.53e-11	6.09e-10	15.4549	Up-Regulated		PLA2G16	-1.28054	6.29334	-5.35804	7.37e-07	1.92e-05	5.68227	Down-Regulated		COLEC12	-2.48088	2.71984	-7.76461	6.9e-12	1.42e-10	16.7142	Down-Regulated		TNFRSF9	1.07413	0.252312	5.71832	1.2e-07
GZMB	2.02074	2.08069	7.34711	1.42e-10	3.91e-09	13.8159	Up-Regulated											GBP5	1.96461	1.75883	7.79805	2.58e-11	6.22e-10	15.4338	Up-Regulated		OVOL1	-2.37211	2.08236	-5.35949	7.48e-07	1.94e-05	5.67064	Down-Regulated		NIPA2	-1.03032	4.83454	-7.76233	6.98e-12	1.44e-10	16.7032	Down-Regulated		IL33	1.40668	3.2675	5.71473	1.22e-07
ZNF518B	1.78405	1.36384	7.34449	1.44e-10	3.95e-09	13.8045	Up-Regulated											DAB2	1.06966	5.04274	7.79619	2.61e-11	6.25e-10	15.4257	Up-Regulated		NMU	-2.64392	3.84346	-5.3602	7.63e-07	1.97e-05	5.65571	Down-Regulated		RNF19B	-1.08631	5.77157	-7.75444	7.25e-12	1.49e-10	16.6653	Down-Regulated		GPNMB	1.09922	6.60805	5.71424	1.22e-07
TMEM43	1.09564	6.28581	7.34057	1.47e-10	4.01e-09	13.7873	Up-Regulated											KHDRBS2	2.4241	-2.2383	7.89176	2.77e-11	6.59e-10	15.4107	Up-Regulated		POC1A	-1.14624	3.10485	-5.34755	7.69e-07	1.98e-05	5.64147	Down-Regulated		FGF2	-2.01743	1.88945	-7.75317	7.3e-12	1.5e-10	16.6592	Down-Regulated		NLGN4X	1.36911	0.0369997	5.7133	1.23e-07
HPS5	1.08655	3.29428	7.34023	1.47e-10	4.01e-09	13.7858	Up-Regulated											HEG1	1.32418	4.70963	7.79002	2.68e-11	6.41e-10	15.399	Up-Regulated		CAMK2N1	-1.14637	7.23584	-5.34602	7.74e-07	1.99e-05	5.63552	Down-Regulated		MYD88	-1.10601	5.67418	-7.75288	7.31e-12	1.5e-10	16.6578	Down-Regulated		CD244	1.2478	-0.171719	5.70356	1.28e-07
KLF13	1.17125	4.87462	7.33876	1.48e-10	4.03e-09	13.7794	Up-Regulated											F13A1	1.85419	5.01413	7.78808	2.7e-11	6.44e-10	15.3906	Up-Regulated		PPM1N	-1.36618	1.84652	-5.34329	7.83e-07	2.01e-05	5.6249	Down-Regulated		CLEC7A	-1.87153	2.58866	-7.75219	7.34e-12	1.5e-10	16.6545	Down-Regulated		FBLN1	1.15892	7.00607	5.70056	1.3e-07
RCBTB2	1.16278	3.77282	7.33862	1.48e-10	4.03e-09	13.7788	Up-Regulated											LILRB4	1.65309	2.76916	7.78799	2.7e-11	6.44e-10	15.3902	Up-Regulated		RDH13	-1.06882	3.18959	-5.34151	7.88e-07	2.02e-05	5.61801	Down-Regulated		TSC22D2	-1.05294	2.91798	-7.75107	7.38e-12	1.51e-10	16.6491	Down-Regulated		HPGDS	1.10113	2.35122	5.69533	1.33e-07
RASGRF2	1.65048	1.79058	7.33818	1.48e-10	4.03e-09	13.7769	Up-Regulated											CORO2B	1.51712	1.87828	7.78685	2.71e-11	6.47e-10	15.3853	Up-Regulated		GRB7	-1.14811	5.26358	-5.33966	7.94e-07	2.03e-05	5.61081	Down-Regulated		HMCN1	-2.17266	1.79707	-7.75037	7.4e-12	1.51e-10	16.6457	Down-Regulated		C14orf37	1.06383	1.38725	5.69023	1.36e-07
EMILIN2	1.3465	3.33624	7.33605	1.5e-10	4.06e-09	13.7676	Up-Regulated											LRRN3	1.99552	-0.00625063	7.78317	2.76e-11	6.56e-10	15.3694	Up-Regulated		ARL6IP6	-1.00527	3.48508	-5.3383	7.99e-07	2.03e-05	5.60552	Down-Regulated		GINS4	-1.39099	0.41763	-7.74999	7.42e-12	1.51e-10	16.6439	Down-Regulated		GFPT2	1.1704	4.38322	5.68946	1.36e-07
ELN	2.126	5.86469	7.33454	1.51e-10	4.07e-09	13.761	Up-Regulated											CD6	1.78633	2.37239	7.77545	2.85e-11	6.76e-10	15.3359	Up-Regulated		MXD3	-1.00303	2.1557	-5.33627	8.05e-07	2.04e-05	5.59764	Down-Regulated		BMP2K	-1.1347	1.22698	-7.74723	7.52e-12	1.53e-10	16.6306	Down-Regulated		TSHR	1.48337	-3.49888	5.70057	1.41e-07
C11orf95	1.0137	3.29104	7.33417	1.51e-10	4.07e-09	13.7593	Up-Regulated											ZNF423	1.35234	1.99935	7.77457	2.87e-11	6.78e-10	15.3321	Up-Regulated		XDH	-2.40124	2.81323	-5.3404	8.09e-07	2.05e-05	5.59665	Down-Regulated		DAPP1	-2.30128	2.65277	-7.74536	7.59e-12	1.54e-10	16.6217	Down-Regulated		GPR133	1.2605	1.00878	5.67452	1.46e-07
IFNGR1	1.07111	6.69349	7.33377	1.51e-10	4.08e-09	13.7576	Up-Regulated											TRIM61	1.93387	-1.13714	7.77328	2.88e-11	6.81e-10	15.3265	Up-Regulated		KIF7	-1.16648	1.96932	-5.33118	8.22e-07	2.08e-05	5.57788	Down-Regulated		SP1	-1.0136	5.4033	-7.74498	7.6e-12	1.54e-10	16.6198	Down-Regulated		OLFML2B	1.09047	6.00264	5.67156	1.48e-07
PLEKHG1	1.5169	3.47907	7.33199	1.52e-10	4.1e-09	13.7498	Up-Regulated											TLR1	1.29396	2.35697	7.75148	3.17e-11	7.47e-10	15.2321	Up-Regulated		EFNA4	-1.69094	4.91628	-5.33026	8.26e-07	2.08e-05	5.5743	Down-Regulated		HAVCR2	-1.6963	3.48082	-7.74408	7.64e-12	1.54e-10	16.6155	Down-Regulated		MPO	1.22761	-1.82003	5.66949	1.49e-07
DRAM1	1.0955	4.08144	7.32723	1.56e-10	4.19e-09	13.729	Up-Regulated											HTR2A	2.28937	-1.94842	7.75099	3.18e-11	7.47e-10	15.23	Up-Regulated		CLDN23	-1.87799	4.40961	-5.3302	8.26e-07	2.08e-05	5.57406	Down-Regulated		CCDC80	-2.26203	5.54132	-7.74392	7.64e-12	1.54e-10	16.6148	Down-Regulated		WNK3	1.08031	-1.7654	5.66676	1.51e-07
HSPA12A	1.58772	1.8233	7.32589	1.57e-10	4.2e-09	13.7232	Up-Regulated											HECW2	1.3073	1.39432	7.75019	3.19e-11	7.49e-10	15.2266	Up-Regulated		PPP1R18	-1.17743	5.50543	-5.32888	8.3e-07	2.08e-05	5.56894	Down-Regulated		SRGAP2B	-1.47382	-0.517528	-7.74182	7.72e-12	1.55e-10	16.6046	Down-Regulated		SPTA1	1.52292	-4.67661	5.69831	1.6e-07
KCNS2	2.30336	-1.96212	7.34837	1.59e-10	4.26e-09	13.7172	Up-Regulated											ECHDC3	1.88862	2.44867	7.74936	3.2e-11	7.5e-10	15.223	Up-Regulated		CAPN5	-1.68865	5.65795	-5.32715	8.36e-07	2.09e-05	5.56223	Down-Regulated		BST1	-1.58593	2.96707	-7.73905	7.83e-12	1.57e-10	16.5913	Down-Regulated		PTX3	1.93731	1.98153	5.66032	1.55e-07
ICOS	2.73526	0.0218728	7.35945	1.61e-10	4.3e-09	13.7113	Up-Regulated											ZEB1	1.25709	4.17055	7.74026	3.33e-11	7.78e-10	15.1836	Up-Regulated		ARAP3	-1.06243	3.50121	-5.32448	8.45e-07	2.11e-05	5.55186	Down-Regulated		TRAF3IP3	-1.71845	0.907639	-7.73267	8.08e-12	1.62e-10	16.5607	Down-Regulated		ADAMDEC1	1.52858	1.76711	5.65924	1.56e-07
FAM124B	1.76301	0.47289	7.32188	1.59e-10	4.26e-09	13.7056	Up-Regulated											ZNF667	1.2751	0.0537494	7.73729	3.38e-11	7.86e-10	15.1707	Up-Regulated		ARHGAP27	-1.36606	4.36351	-5.32302	8.5e-07	2.11e-05	5.54618	Down-Regulated		PRDM6	-1.67201	0.273174	-7.73084	8.15e-12	1.63e-10	16.5519	Down-Regulated		FCGR1A	1.11385	1.85899	5.65201	1.61e-07
SLC16A2	1.36095	3.99506	7.31497	1.64e-10	4.39e-09	13.6754	Up-Regulated											CST7	1.76928	4.47155	7.73618	3.39e-11	7.89e-10	15.1659	Up-Regulated		RBMS1	-1.27054	3.65441	-5.32294	8.51e-07	2.11e-05	5.5459	Down-Regulated		MAP1LC3C	-1.86392	-0.352473	-7.75812	8.28e-12	1.65e-10	16.5484	Down-Regulated		SYNPO2	1.42219	2.81132	5.65048	1.62e-07
KLHL4	2.41119	-0.913279	7.30856	1.69e-10	4.51e-09	13.6474	Up-Regulated											ADRBK2	1.11378	3.05555	7.73059	3.48e-11	8.07e-10	15.1417	Up-Regulated		TNFRSF10A	-1.68235	3.68186	-5.32072	8.59e-07	2.12e-05	5.53726	Down-Regulated		FGD2	-1.58313	1.59743	-7.72946	8.21e-12	1.64e-10	16.5453	Down-Regulated		ARHGAP28	1.28557	-0.234908	5.64728	1.64e-07
ADRB2	1.9229	0.589412	7.30631	1.71e-10	4.55e-09	13.6376	Up-Regulated											LRRC4C	1.6563	0.154994	7.73036	3.48e-11	8.07e-10	15.1407	Up-Regulated		AHSA2	-1.01671	3.89863	-5.31927	8.64e-07	2.13e-05	5.53164	Down-Regulated		BASP1	-1.67315	5.30978	-7.72762	8.28e-12	1.65e-10	16.5364	Down-Regulated		ZFPM2	1.07166	1.5419	5.63745	1.71e-07
TLR6	1.91246	0.864122	7.29991	1.76e-10	4.67e-09	13.6096	Up-Regulated											TGFB3	1.63782	5.15948	7.73034	3.48e-11	8.07e-10	15.1406	Up-Regulated		MITF	-1.33411	2.27333	-5.31872	8.66e-07	2.13e-05	5.52951	Down-Regulated		GPR174	-2.27976	-0.48139	-7.75553	8.38e-12	1.66e-10	16.5355	Down-Regulated		FAM46C	1.00701	3.55342	5.63722	1.71e-07
NFIA	1.09547	3.27124	7.29854	1.77e-10	4.69e-09	13.6037	Up-Regulated											IL21R	1.98937	0.754096	7.72896	3.5e-11	8.1e-10	15.1346	Up-Regulated		WNT7B	-2.21399	2.88781	-5.31809	8.68e-07	2.14e-05	5.52707	Down-Regulated		SH2D1A	-2.27433	0.736327	-7.73592	8.35e-12	1.66e-10	16.5325	Down-Regulated		DTNA	1.1504	0.384266	5.63585	1.72e-07
MOB1A	1.10706	5.54536	7.29665	1.79e-10	4.73e-09	13.5954	Up-Regulated											SPI1	1.41315	5.25412	7.72787	3.52e-11	8.13e-10	15.1299	Up-Regulated		P4HA1	-1.11278	5.87037	-5.31629	8.74e-07	2.14e-05	5.52009	Down-Regulated		SLAMF8	-1.78676	3.80203	-7.72251	8.49e-12	1.68e-10	16.5119	Down-Regulated		SFRP1	2.01402	2.59003	5.6332	1.74e-07
LRRK1	1.49061	2.00049	7.29562	1.79e-10	4.74e-09	13.5909	Up-Regulated											2021-09-04	1.01161	2.59288	7.72677	3.54e-11	8.16e-10	15.1252	Up-Regulated		FAM111B	-1.54642	1.56894	-5.31051	8.95e-07	2.17e-05	5.49768	Down-Regulated		SLCO3A1	-1.42135	3.35163	-7.7213	8.54e-12	1.68e-10	16.5061	Down-Regulated		CRYBB1	1.03643	0.4087	5.61785	1.87e-07
KAL1	2.00368	1.40061	7.29545	1.79e-10	4.74e-09	13.5902	Up-Regulated											CIITA	1.46467	2.93091	7.72316	3.6e-11	8.27e-10	15.1095	Up-Regulated		TNFRSF21	-1.26288	7.22295	-5.30981	8.98e-07	2.17e-05	5.49498	Down-Regulated		PCSK7	-1.02141	2.16634	-7.72079	8.57e-12	1.69e-10	16.5036	Down-Regulated		MS4A2	1.38586	0.577243	5.61634	1.88e-07
P2RY13	2.06623	1.58548	7.29459	1.8e-10	4.75e-09	13.5864	Up-Regulated											MPDZ	1.41862	2.30828	7.72149	3.62e-11	8.33e-10	15.1023	Up-Regulated		SMURF1	-1.01572	5.22493	-5.30427	9.18e-07	2.21e-05	5.47349	Down-Regulated		PCDH18	-1.6677	2.71022	-7.71821	8.68e-12	1.71e-10	16.4912	Down-Regulated		FMO2	1.36118	1.9489	5.61386	1.9e-07
CD79A	3.78667	3.69253	7.29401	1.81e-10	4.76e-09	13.5839	Up-Regulated											MAPK10	1.45977	1.21456	7.713	3.76e-11	8.6e-10	15.0656	Up-Regulated		HK2	-2.10782	5.11821	-5.30121	9.3e-07	2.23e-05	5.46166	Down-Regulated		TMEM173	-1.24177	5.90047	-7.71712	8.72e-12	1.71e-10	16.486	Down-Regulated		FOXP2	1.14571	-0.498804	5.60924	1.94e-07
APOBEC3D	1.4413	2.33052	7.29349	1.81e-10	4.76e-09	13.5816	Up-Regulated											GDF10	1.95261	-0.977279	7.70366	3.92e-11	8.94e-10	15.0252	Up-Regulated		TMEM105	-2.26875	0.420103	-5.30291	9.43e-07	2.25e-05	5.4517	Down-Regulated		PPFIBP1	-1.14648	3.95716	-7.71602	8.77e-12	1.72e-10	16.4807	Down-Regulated		KIT	1.09765	2.87235	5.60727	1.95e-07
ADARB1	1.23016	2.45503	7.29052	1.84e-10	4.81e-09	13.5686	Up-Regulated											FCGR2A	1.53521	4.42618	7.69633	4.05e-11	9.21e-10	14.9935	Up-Regulated		CKS2	-1.28592	5.97089	-5.29774	9.43e-07	2.25e-05	5.44822	Down-Regulated		TIMP2	-1.33843	8.15607	-7.71156	8.96e-12	1.75e-10	16.4593	Down-Regulated		AGTR1	1.37998	0.581087	5.59783	2.04e-07
NEDD4	1.27637	1.76471	7.28818	1.85e-10	4.85e-09	13.5584	Up-Regulated											PIK3R1	1.11729	4.13713	7.69362	4.1e-11	9.3e-10	14.9817	Up-Regulated		UHRF1	-1.59425	1.77657	-5.29402	9.58e-07	2.27e-05	5.43383	Down-Regulated		TANK	-1.01335	4.30979	-7.70319	9.34e-12	1.81e-10	16.4191	Down-Regulated		PLA2G2D	2.23478	0.221152	5.59369	2.07e-07
OSBPL8	1.30465	4.06416	7.28564	1.88e-10	4.9e-09	13.5473	Up-Regulated											KCNS2	2.44385	-1.98959	7.70788	4.13e-11	9.38e-10	14.9798	Up-Regulated		CCDC88C	-1.26886	2.63399	-5.29402	9.58e-07	2.27e-05	5.43383	Down-Regulated		TRIM14	-1.25104	4.46766	-7.69979	9.5e-12	1.84e-10	16.4028	Down-Regulated		ZNF676	1.3227	-1.34491	5.5955	2.1e-07
BEST1	1.48259	0.0553925	7.28174	1.91e-10	4.97e-09	13.5303	Up-Regulated											SIGLEC14	1.91641	2.39153	7.78654	4.34e-11	9.79e-10	14.971	Up-Regulated		BUB1B	-1.34393	2.09478	-5.28739	9.84e-07	2.32e-05	5.4082	Down-Regulated		C10orf128	-1.45295	2.57293	-7.69817	9.58e-12	1.85e-10	16.395	Down-Regulated		EMR2	1.06224	0.924648	5.57578	2.24e-07
C7	2.67056	6.98386	7.27869	1.94e-10	5.03e-09	13.517	Up-Regulated											GLCCI1	1.15769	2.11881	7.69108	4.14e-11	9.38e-10	14.9707	Up-Regulated		TES	-1.06578	5.70362	-5.28593	9.9e-07	2.32e-05	5.40253	Down-Regulated		FAM63B	-1.30223	3.3999	-7.69781	9.59e-12	1.85e-10	16.3933	Down-Regulated		FCGR3A	1.27263	5.84934	5.57439	2.25e-07
S1PR3	1.92343	2.68418	7.26866	2.02e-10	5.25e-09	13.4732	Up-Regulated											ANKRD53	1.1688	0.0892773	7.68279	4.3e-11	9.72e-10	14.9349	Up-Regulated		KLF5	-1.89812	6.60826	-5.28442	9.96e-07	2.32e-05	5.39669	Down-Regulated		TMEM71	-1.58315	1.04159	-7.69754	9.61e-12	1.85e-10	16.392	Down-Regulated		FCN3	1.01031	1.364	5.56535	2.34e-07
SPI1	1.73643	5.04596	7.26765	2.03e-10	5.26e-09	13.4688	Up-Regulated											LILRA5	1.75971	2.22655	7.6822	4.31e-11	9.73e-10	14.9323	Up-Regulated		SPTBN2	-1.14183	3.98387	-5.28112	1.01e-06	2.35e-05	5.38395	Down-Regulated		CHST11	-1.73839	4.25272	-7.69622	9.67e-12	1.86e-10	16.3857	Down-Regulated		GZMB	1.33401	2.30726	5.55698	2.43e-07
CDC14A	1.52262	1.47295	7.26749	2.03e-10	5.26e-09	13.4681	Up-Regulated											RASL12	1.14605	3.66778	7.67973	4.35e-11	9.82e-10	14.9217	Up-Regulated		MLKL	-1.07914	3.40326	-5.28057	1.01e-06	2.35e-05	5.38183	Down-Regulated		TNFAIP8L1	-1.05547	3.15906	-7.69559	9.7e-12	1.86e-10	16.3827	Down-Regulated		PCDH19	1.2808	-1.97596	5.55137	2.49e-07
PRDM1	1.71588	3.1519	7.26747	2.03e-10	5.26e-09	13.468	Up-Regulated											DOCK4	1.26695	1.93088	7.66284	4.69e-11	1.05e-09	14.8486	Up-Regulated		PPM1J	-1.29417	0.901689	-5.27782	1.02e-06	2.37e-05	5.3712	Down-Regulated		RPE	-1.00021	4.66557	-7.69333	9.81e-12	1.87e-10	16.3718	Down-Regulated		PDCD1	1.3186	1.24807	5.54766	2.53e-07
SLC37A2	2.04613	2.16979	7.26684	2.04e-10	5.26e-09	13.4653	Up-Regulated											SIGLEC7	1.78932	1.33575	7.65865	4.78e-11	1.07e-09	14.8305	Up-Regulated		DUSP7	-1.03633	4.09644	-5.27756	1.02e-06	2.37e-05	5.37017	Down-Regulated		MYO1F	-1.425	2.96117	-7.69172	9.89e-12	1.88e-10	16.3641	Down-Regulated		MAFB	1.00617	5.59684	5.54018	2.61e-07
FEZ1	1.5354	2.33121	7.26409	2.07e-10	5.32e-09	13.4533	Up-Regulated											JAKMIP1	1.69359	-0.0119258	7.65857	4.78e-11	1.07e-09	14.8302	Up-Regulated		SULF2	-1.30725	6.10744	-5.2772	1.03e-06	2.37e-05	5.36878	Down-Regulated		FBLN1	-2.01821	6.60905	-7.69147	9.9e-12	1.88e-10	16.3629	Down-Regulated		LRRC4C	1.17841	0.0483181	5.53975	2.62e-07
APOBEC3G	1.38057	2.57678	7.26288	2.08e-10	5.34e-09	13.448	Up-Regulated											NAALAD2	1.24869	-0.557813	7.65841	4.78e-11	1.07e-09	14.8295	Up-Regulated		ID1	-1.41462	7.56035	-5.26566	1.08e-06	2.46e-05	5.32424	Down-Regulated		CSF1R	-1.58364	4.94478	-7.68903	1e-11	1.91e-10	16.3512	Down-Regulated		PTGER3	1.17899	0.858859	5.53813	2.64e-07
CD1C	2.7767	2.75924	7.26203	2.08e-10	5.35e-09	13.4443	Up-Regulated											FBLN1	1.74215	7.16611	7.65297	4.9e-11	1.09e-09	14.806	Up-Regulated		GSTP1	-1.5001	9.38566	-5.26469	1.08e-06	2.47e-05	5.32049	Down-Regulated		RASSF8	-1.67302	2.95347	-7.68725	1.01e-11	1.92e-10	16.3426	Down-Regulated		PRSS35	1.20799	-0.26114	5.53226	2.7e-07
SELP	2.02238	3.16972	7.26194	2.09e-10	5.35e-09	13.4439	Up-Regulated											CACNA2D1	1.45184	2.26631	7.64927	4.98e-11	1.11e-09	14.7899	Up-Regulated		HJURP	-1.84718	2.29483	-5.26442	1.08e-06	2.47e-05	5.31946	Down-Regulated		ENAH	-1.07562	4.0138	-7.68694	1.01e-11	1.92e-10	16.3411	Down-Regulated		GXYLT2	1.2021	2.85422	5.53205	2.71e-07
LIMD2	1.82322	3.64458	7.2619	2.09e-10	5.35e-09	13.4437	Up-Regulated											CDIP1	1.02174	4.1081	7.64799	5.01e-11	1.11e-09	14.7844	Up-Regulated		PLS1	-1.32004	5.26664	-5.26422	1.08e-06	2.47e-05	5.31867	Down-Regulated		TPM4	-1.3121	8.03463	-7.68645	1.01e-11	1.92e-10	16.3388	Down-Regulated		FIGN	1.0397	-0.0347767	5.52436	2.8e-07
FCER1G	1.82609	6.35865	7.26162	2.09e-10	5.35e-09	13.4425	Up-Regulated											GZMM	2.20135	2.04399	7.63553	5.29e-11	1.17e-09	14.7305	Up-Regulated		PCSK6	-1.56989	1.07928	-5.26347	1.08e-06	2.47e-05	5.31579	Down-Regulated		MFHAS1	-1.05723	3.90969	-7.68634	1.02e-11	1.92e-10	16.3383	Down-Regulated		TWIST2	1.01301	2.1005	5.51697	2.89e-07
CARD8	1.1797	2.68402	7.25301	2.17e-10	5.55e-09	13.4049	Up-Regulated											DNM3	1.04155	0.289819	7.63284	5.35e-11	1.18e-09	14.7189	Up-Regulated		PHLDA2	-2.12268	6.5548	-5.26315	1.09e-06	2.47e-05	5.31456	Down-Regulated		DDX21	-1.07068	5.71983	-7.68618	1.02e-11	1.92e-10	16.3375	Down-Regulated		LRRN2	1.00279	1.89376	5.50481	3.05e-07
CD79B	2.76817	2.8895	7.25256	2.18e-10	5.55e-09	13.4029	Up-Regulated											KCNT2	1.62174	-0.264572	7.63091	5.4e-11	1.19e-09	14.7106	Up-Regulated		FOXL1	-2.19561	3.84303	-5.26074	1.1e-06	2.48e-05	5.30524	Down-Regulated		ITSN1	-1.10416	2.28812	-7.68592	1.02e-11	1.92e-10	16.3362	Down-Regulated		NME8	1.09057	-1.34057	5.50418	3.05e-07
LONRF1	1.03578	3.14317	7.24975	2.2e-10	5.61e-09	13.3907	Up-Regulated											NKAPL	1.45811	-0.490329	7.62753	5.48e-11	1.2e-09	14.696	Up-Regulated		FOXQ1	-2.10116	5.3965	-5.26037	1.1e-06	2.48e-05	5.30383	Down-Regulated		WISP1	-2.30906	3.67089	-7.68523	1.02e-11	1.93e-10	16.3329	Down-Regulated		ZNF208	1.08572	-1.55781	5.50391	3.06e-07
FZD4	1.20183	3.58255	7.24649	2.24e-10	5.69e-09	13.3765	Up-Regulated											XPNPEP2	2.97439	-0.348184	7.65582	5.58e-11	1.22e-09	14.6925	Up-Regulated		PTPRE	-1.01714	2.71638	-5.26009	1.1e-06	2.48e-05	5.30272	Down-Regulated		TRIB1	-1.1003	5.66243	-7.68384	1.03e-11	1.94e-10	16.3263	Down-Regulated		CLMP	1.3553	3.74603	5.50213	3.08e-07
SKI	1.14675	5.25659	7.2441	2.26e-10	5.74e-09	13.366	Up-Regulated											NDN	1.16797	5.30299	7.62611	5.51e-11	1.21e-09	14.6898	Up-Regulated		IRS1	-1.0745	3.5931	-5.25936	1.1e-06	2.48e-05	5.29993	Down-Regulated		PRKCB	-2.00882	0.914889	-7.68371	1.03e-11	1.94e-10	16.3256	Down-Regulated		BMP6	1.1681	1.22778	5.49584	3.17e-07
IGDCC4	2.17388	0.536494	7.24283	2.27e-10	5.77e-09	13.3605	Up-Regulated											TTC7B	1.02188	1.11832	7.62402	5.56e-11	1.22e-09	14.6808	Up-Regulated		F11R	-1.08478	6.63479	-5.25721	1.11e-06	2.5e-05	5.29164	Down-Regulated		CASP1	-1.48597	3.913	-7.68353	1.03e-11	1.94e-10	16.3248	Down-Regulated		C7	1.9397	6.2837	5.49568	3.17e-07
ZBTB20	1.17181	-1.16808	7.24164	2.28e-10	5.79e-09	13.3553	Up-Regulated											CD1C	2.27801	3.08274	7.6237	5.57e-11	1.22e-09	14.6794	Up-Regulated		SP140L	-1.29602	3.20566	-5.25713	1.11e-06	2.5e-05	5.29131	Down-Regulated		PXDC1	-1.12315	5.68358	-7.68282	1.03e-11	1.94e-10	16.3214	Down-Regulated		C5AR1	1.03742	4.53923	5.49026	3.24e-07
MYO9B	1.05562	4.88802	7.23839	2.32e-10	5.87e-09	13.3411	Up-Regulated											GRAP	1.67161	0.107084	7.62351	5.58e-11	1.22e-09	14.6786	Up-Regulated		STK26	-1.14458	3.63275	-5.25669	1.12e-06	2.5e-05	5.28963	Down-Regulated		PYHIN1	-2.06874	-0.0848098	-7.68263	1.03e-11	1.94e-10	16.3205	Down-Regulated		LUM	1.00931	9.93673	5.47958	3.4e-07
MSR1	2.16389	3.32012	7.2364	2.34e-10	5.91e-09	13.3325	Up-Regulated											THEMIS2	1.36491	4.59053	7.62207	5.61e-11	1.22e-09	14.6724	Up-Regulated		TRIM29	-3.69467	4.23969	-5.2563	1.14e-06	2.54e-05	5.27219	Down-Regulated		LAX1	-2.25159	0.154401	-7.68087	1.04e-11	1.95e-10	16.312	Down-Regulated		SIRPB1	1.51544	0.00418065	5.47145	3.52e-07
DOK3	1.67217	2.61578	7.23575	2.35e-10	5.92e-09	13.3297	Up-Regulated											CTD-2370N5.3	1.83782	-2.68831	7.99324	6.67e-11	1.42e-09	14.6659	Up-Regulated		RP11-347C12.3	-1.60898	-1.78498	-5.26658	1.17e-06	2.58e-05	5.26144	Down-Regulated		LILRA5	-1.6385	1.94406	-7.68021	1.05e-11	1.95e-10	16.3089	Down-Regulated		RAB39B	1.38286	-0.240677	5.46058	3.69e-07
STARD9	1.52926	0.17108	7.23349	2.37e-10	5.97e-09	13.3198	Up-Regulated											C1QTNF2	1.39507	1.56228	7.62042	5.65e-11	1.23e-09	14.6653	Up-Regulated		EVPL	-2.25914	4.41014	-5.2492	1.15e-06	2.56e-05	5.26074	Down-Regulated		BRCA2	-1.41185	0.120391	-7.68011	1.05e-11	1.95e-10	16.3084	Down-Regulated		IL1RL2	1.18212	0.616279	5.45484	3.78e-07
CALCRL	1.75417	3.63678	7.23049	2.4e-10	6.04e-09	13.3067	Up-Regulated											ECSCR	1.18815	2.27538	7.61317	5.84e-11	1.27e-09	14.6339	Up-Regulated		HRH1	-1.34125	2.83166	-5.24753	1.16e-06	2.56e-05	5.2543	Down-Regulated		ATP11B	-1.22788	4.40518	-7.67776	1.06e-11	1.97e-10	16.2971	Down-Regulated		ECHDC3	1.28567	2.29258	5.4492	3.87e-07
IL6ST	1.27228	5.70241	7.23022	2.4e-10	6.04e-09	13.3055	Up-Regulated											FILIP1L	1.31107	4.98622	7.61071	5.9e-11	1.28e-09	14.6233	Up-Regulated		NGEF	-2.01258	3.24044	-5.24542	1.17e-06	2.58e-05	5.24617	Down-Regulated		PTPN7	-1.59664	1.93745	-7.67629	1.07e-11	1.99e-10	16.2901	Down-Regulated		LAMB4	1.20666	-3.11725	5.42702	4.26e-07
MPO	1.95342	-1.82805	7.25139	2.45e-10	6.14e-09	13.298	Up-Regulated											NCALD	1.11881	3.00608	7.60919	5.94e-11	1.28e-09	14.6167	Up-Regulated		OSBPL10	-1.06527	2.80932	-5.24414	1.17e-06	2.59e-05	5.24125	Down-Regulated		COL5A2	-2.2014	7.17726	-7.67572	1.07e-11	1.99e-10	16.2873	Down-Regulated		DCLK1	1.32735	0.682972	5.42566	4.28e-07
CMYA5	1.62646	-0.805666	7.22751	2.43e-10	6.1e-09	13.2937	Up-Regulated											APBB1IP	1.7525	3.36542	7.60866	5.95e-11	1.28e-09	14.6144	Up-Regulated		MEGF6	-1.71936	3.98448	-5.24329	1.18e-06	2.59e-05	5.23798	Down-Regulated		CFAP97	-1.01319	3.9581	-7.67565	1.07e-11	1.99e-10	16.287	Down-Regulated		PGM5	1.36353	1.43783	5.41478	4.49e-07
LILRA4	2.90158	-0.181172	7.25943	2.51e-10	6.26e-09	13.2812	Up-Regulated											MMRN2	1.0746	4.17492	7.6086	5.95e-11	1.28e-09	14.6142	Up-Regulated		BCL9L	-1.29131	3.86049	-5.23682	1.21e-06	2.65e-05	5.21307	Down-Regulated		TSPAN9	-1.13045	5.24757	-7.67214	1.09e-11	2.02e-10	16.2702	Down-Regulated		SDK1	1.04115	1.79005	5.41355	4.51e-07
SERTAD2	1.29639	3.75556	7.22456	2.47e-10	6.17e-09	13.2809	Up-Regulated											FAM180B	2.57256	-1.23143	7.73366	6.4e-11	1.37e-09	14.6049	Up-Regulated		SLC16A1	-1.31482	4.02873	-5.23394	1.22e-06	2.66e-05	5.20198	Down-Regulated		MS4A4A	-1.79038	3.96746	-7.67194	1.09e-11	2.02e-10	16.2692	Down-Regulated		ARHGAP20	1.18558	0.178631	5.41124	4.55e-07
RAB31	1.96066	5.77681	7.20781	2.66e-10	6.63e-09	13.2079	Up-Regulated											ZNF569	1.12153	1.00694	7.60515	6.05e-11	1.3e-09	14.5993	Up-Regulated		RP11-33O4.2	-1.6092	-1.74142	-5.23755	1.23e-06	2.67e-05	5.20019	Down-Regulated		FBLIM1	-1.15774	6.15765	-7.67085	1.1e-11	2.03e-10	16.264	Down-Regulated		NEGR1	1.09128	1.39089	5.41023	4.57e-07
NCAM2	2.00432	-0.604946	7.21875	2.67e-10	6.66e-09	13.2068	Up-Regulated											TNFAIP3	1.28796	5.0974	7.60351	6.09e-11	1.31e-09	14.5922	Up-Regulated		EPS8L1	-2.47313	5.54249	-5.23109	1.24e-06	2.68e-05	5.19102	Down-Regulated		IL18BP	-1.23563	3.13245	-7.67032	1.1e-11	2.03e-10	16.2614	Down-Regulated		LRRN3	1.22648	-0.249531	5.40313	4.72e-07
PXYLP1	1.03916	2.46154	7.20525	2.69e-10	6.68e-09	13.1967	Up-Regulated											SCN7A	2.82595	1.42625	7.60333	6.09e-11	1.31e-09	14.5914	Up-Regulated		MPZL3	-1.07924	3.91728	-5.22898	1.25e-06	2.69e-05	5.1829	Down-Regulated		ITGA9	-1.38842	2.67884	-7.66795	1.11e-11	2.05e-10	16.2501	Down-Regulated		PID1	1.00397	3.25674	5.40302	4.72e-07
LPAR4	1.83336	-1.85076	7.23869	2.75e-10	6.82e-09	13.1921	Up-Regulated											WASF3	1.44426	1.94033	7.60112	6.15e-11	1.32e-09	14.5819	Up-Regulated		PIM1	-1.09643	5.62169	-5.22774	1.25e-06	2.7e-05	5.17812	Down-Regulated		GIMAP2	-1.42357	3.80891	-7.66521	1.13e-11	2.08e-10	16.2369	Down-Regulated		CTD-2370N5.3	1.35068	-2.88166	5.47933	5.55e-07
GBP1	1.7792	3.87929	7.1989	2.77e-10	6.86e-09	13.1691	Up-Regulated											BAI3	2.17001	-1.27272	7.60068	6.17e-11	1.32e-09	14.58	Up-Regulated		SLC2A1	-1.91078	6.83033	-5.2264	1.26e-06	2.71e-05	5.17297	Down-Regulated		FRMD6	-1.95555	3.74483	-7.66107	1.15e-11	2.11e-10	16.2171	Down-Regulated		ADAMTSL3	1.29155	0.839165	5.39356	4.91e-07
STARD8	1.48203	2.3015	7.19862	2.77e-10	6.86e-09	13.1678	Up-Regulated											GNG7	1.46669	2.85309	7.58576	6.58e-11	1.4e-09	14.5155	Up-Regulated		ABO	-2.01243	3.38491	-5.22618	1.26e-06	2.71e-05	5.17214	Down-Regulated		FCGR2B	-2.35474	1.41507	-7.65976	1.16e-11	2.12e-10	16.2108	Down-Regulated		ZNF385B	1.20593	-1.44784	5.39336	5e-07
RSPO2	2.8389	-2.38008	7.26963	2.88e-10	7.05e-09	13.1638	Up-Regulated											CLEC3B	1.75821	3.77202	7.58409	6.63e-11	1.41e-09	14.5083	Up-Regulated		RAC2	-1.31267	5.44579	-5.22504	1.27e-06	2.71e-05	5.16774	Down-Regulated		C19orf40	-1.16358	1.86688	-7.65788	1.17e-11	2.14e-10	16.2018	Down-Regulated		SCN4A	1.43742	-3.24498	5.38645	5.15e-07
CPA3	2.2288	4.42776	7.19768	2.78e-10	6.88e-09	13.1637	Up-Regulated											TRPM6	2.09488	-2.34348	7.58384	6.64e-11	1.41e-09	14.5072	Up-Regulated		FSCN1	-1.44696	6.12533	-5.22487	1.27e-06	2.71e-05	5.16711	Down-Regulated		EDNRA	-2.00359	4.35087	-7.65208	1.2e-11	2.19e-10	16.174	Down-Regulated		OMD	1.54292	2.93361	5.38035	5.2e-07
FCER1A	2.49003	2.77513	7.20532	2.84e-10	7.01e-09	13.1485	Up-Regulated											CH25H	1.69727	3.23894	7.57987	6.76e-11	1.43e-09	14.4901	Up-Regulated		TRIP6	-1.41694	6.1224	-5.22394	1.27e-06	2.71e-05	5.16351	Down-Regulated		SNX20	-1.71101	1.47551	-7.65192	1.2e-11	2.19e-10	16.1732	Down-Regulated		PEG3	1.0946	0.67019	5.38011	5.2e-07
SIGLEC9	1.78622	1.78236	7.19097	2.87e-10	7.05e-09	13.1345	Up-Regulated											IL18RAP	1.81138	0.28702	7.57796	6.81e-11	1.44e-09	14.4819	Up-Regulated		SKAP2	-1.04	4.8135	-5.22068	1.29e-06	2.73e-05	5.151	Down-Regulated		RNF213	-1.11072	4.39422	-7.65146	1.21e-11	2.2e-10	16.171	Down-Regulated		GCSAML	1.36275	-2.25649	5.37699	5.46e-07
SNX18	1.05879	3.92669	7.19038	2.87e-10	7.05e-09	13.1319	Up-Regulated											RCAN2	1.32393	3.90021	7.57651	6.86e-11	1.45e-09	14.4756	Up-Regulated		MMP28	-1.79905	5.15224	-5.22068	1.29e-06	2.73e-05	5.15098	Down-Regulated		LAIR1	-1.64528	3.11878	-7.64993	1.21e-11	2.21e-10	16.1637	Down-Regulated		TOX	1.07591	2.33041	5.37174	5.39e-07
HOXA4	1.39784	1.02049	7.18606	2.93e-10	7.18e-09	13.1131	Up-Regulated											FHL5	1.84837	2.22094	7.57619	6.87e-11	1.45e-09	14.4742	Up-Regulated		E2F7	-1.85251	-0.120498	-5.22049	1.29e-06	2.73e-05	5.15023	Down-Regulated		ARHGAP9	-1.4475	2.47822	-7.64962	1.22e-11	2.21e-10	16.1622	Down-Regulated		HLA-DRB5	1.20976	8.23729	5.36968	5.44e-07
MAL	2.53328	1.04617	7.19296	3e-10	7.34e-09	13.095	Up-Regulated											KLHL34	2.05653	-3.00333	7.61213	7.26e-11	1.52e-09	14.4425	Up-Regulated		ARHGEF16	-1.03385	5.01325	-5.21917	1.3e-06	2.74e-05	5.14518	Down-Regulated		TMEM123	-1.1607	7.16618	-7.64869	1.22e-11	2.22e-10	16.1577	Down-Regulated		EPHA3	1.28795	3.21664	5.36734	5.49e-07
GLIPR2	1.74077	4.5739	7.17107	3.13e-10	7.66e-09	13.0479	Up-Regulated											SEMA6D	1.50368	0.820878	7.56772	7.13e-11	1.49e-09	14.4377	Up-Regulated		EREG	-2.93235	0.502472	-5.23112	1.34e-06	2.81e-05	5.12668	Down-Regulated		SEMA4C	-1.191	4.47052	-7.64583	1.24e-11	2.25e-10	16.144	Down-Regulated		ZFHX4	1.20329	0.628268	5.36293	5.6e-07
GFRA2	2.00668	-0.616454	7.16521	3.22e-10	7.85e-09	13.0224	Up-Regulated											RGAG4	1.43289	2.61597	7.5655	7.2e-11	1.51e-09	14.428	Up-Regulated		SDCBP2	-1.85207	6.29876	-5.21184	1.34e-06	2.8e-05	5.11702	Down-Regulated		EPHB2	-1.71568	2.83744	-7.64533	1.24e-11	2.25e-10	16.1417	Down-Regulated		IDO1	1.72614	2.67072	5.34811	5.96e-07
NAV3	1.92707	0.500366	7.16187	3.26e-10	7.96e-09	13.0079	Up-Regulated											C1R	1.1786	7.95784	7.56343	7.26e-11	1.52e-09	14.4191	Up-Regulated		DOCK5	-1.30013	2.99386	-5.21127	1.34e-06	2.81e-05	5.11483	Down-Regulated		TNKS1BP1	-1.05827	6.6099	-7.6447	1.25e-11	2.25e-10	16.1386	Down-Regulated		KCNJ5	1.48856	0.808057	5.34503	6.04e-07
SSH1	1.16874	3.40142	7.15878	3.31e-10	8.06e-09	12.9944	Up-Regulated											SULT1C4	1.54941	1.34579	7.56309	7.28e-11	1.52e-09	14.4177	Up-Regulated		AHNAK	-1.13694	6.84557	-5.20934	1.35e-06	2.82e-05	5.10741	Down-Regulated		CD2	-1.85339	3.89058	-7.64379	1.25e-11	2.26e-10	16.1343	Down-Regulated		ADAM23	1.19354	1.33074	5.34243	6.11e-07
PTGDR	1.78968	-0.607917	7.17939	3.37e-10	8.17e-09	12.9874	Up-Regulated											SERPINF1	1.4952	7.99158	7.55275	7.61e-11	1.58e-09	14.373	Up-Regulated		EPPK1	-1.95875	1.32028	-5.20868	1.36e-06	2.82e-05	5.10489	Down-Regulated		LAYN	-1.46758	3.39146	-7.64234	1.26e-11	2.27e-10	16.1273	Down-Regulated		CXCL10	1.72826	4.20983	5.34158	6.13e-07
FMNL1	1.64339	3.71079	7.15691	3.34e-10	8.1e-09	12.9863	Up-Regulated											COL25A1	1.92711	-2.80313	7.56607	7.69e-11	1.59e-09	14.3705	Up-Regulated		LMO7	-1.18587	5.1939	-5.20583	1.37e-06	2.83e-05	5.09396	Down-Regulated		EMILIN2	-1.19335	3.39369	-7.64042	1.27e-11	2.29e-10	16.1181	Down-Regulated		TTC24	1.497	-2.88984	5.35486	6.56e-07
VSTM4	1.64311	2.72602	7.15423	3.38e-10	8.17e-09	12.9746	Up-Regulated											LPPR4	1.66361	1.27466	7.55051	7.69e-11	1.59e-09	14.3634	Up-Regulated		PIAS3	-1.03345	4.55013	-5.20254	1.39e-06	2.87e-05	5.08132	Down-Regulated		EPSTI1	-1.67688	4.22292	-7.63526	1.31e-11	2.34e-10	16.0934	Down-Regulated		CCIN	1.4073	-1.16973	5.33286	6.36e-07
HIVEP1	1.19371	2.5501	7.1539	3.38e-10	8.17e-09	12.9732	Up-Regulated											QKI	1.05634	3.66563	7.54842	7.76e-11	1.61e-09	14.3543	Up-Regulated		GPR132	-1.68317	2.25235	-5.20121	1.4e-06	2.88e-05	5.07622	Down-Regulated		RHOBTB1	-1.09217	3.81842	-7.635	1.31e-11	2.34e-10	16.0922	Down-Regulated		CNKSR2	1.1965	-0.325806	5.33136	6.4e-07
BCL6B	1.32275	3.46159	7.15387	3.38e-10	8.17e-09	12.973	Up-Regulated											SCN4A	2.42921	-2.90902	7.55852	7.95e-11	1.64e-09	14.3381	Up-Regulated		SHCBP1	-1.45149	1.64421	-5.20073	1.4e-06	2.88e-05	5.07439	Down-Regulated		ACOT9	-1.17323	4.3964	-7.6286	1.35e-11	2.4e-10	16.0615	Down-Regulated		PKHD1L1	1.91154	-4.17761	5.34144	6.69e-07
SORCS2	2.22979	1.91788	7.15105	3.43e-10	8.25e-09	12.9608	Up-Regulated											UTRN	1.11753	4.05136	7.54201	7.98e-11	1.64e-09	14.3267	Up-Regulated		TRIM14	-1.00751	4.23375	-5.19963	1.41e-06	2.89e-05	5.07016	Down-Regulated		TXLNB	-1.89296	-1.05585	-7.6355	1.37e-11	2.43e-10	16.0527	Down-Regulated		PABPC4L	1.03291	-0.189287	5.32742	6.51e-07
ABI3BP	2.3413	2.88723	7.15091	3.43e-10	8.25e-09	12.9602	Up-Regulated											LRRN2	1.45268	2.00558	7.53717	8.15e-11	1.67e-09	14.3058	Up-Regulated		FRMD5	-1.42352	1.48506	-5.19731	1.42e-06	2.91e-05	5.06126	Down-Regulated		SLAMF1	-1.92207	0.564584	-7.6343	1.37e-11	2.44e-10	16.047	Down-Regulated		VCAN	1.11291	6.61909	5.32677	6.53e-07
C5AR1	1.83141	4.28344	7.15071	3.43e-10	8.25e-09	12.9593	Up-Regulated											ANKS1B	2.00271	-2.30879	7.5368	8.17e-11	1.67e-09	14.3042	Up-Regulated		TMEM133	-1.21278	2.96419	-5.19723	1.42e-06	2.91e-05	5.06093	Down-Regulated		EOGT	-1.0324	3.53141	-7.62496	1.37e-11	2.44e-10	16.0441	Down-Regulated		GTSF1	1.29772	-1.56909	5.32224	6.77e-07
CLEC7A	2.10951	2.49754	7.14787	3.47e-10	8.34e-09	12.9469	Up-Regulated											CD40LG	2.49118	0.557265	7.54895	8.29e-11	1.7e-09	14.297	Up-Regulated		ASF1B	-1.32741	3.68295	-5.19688	1.42e-06	2.91e-05	5.0596	Down-Regulated		PPP3CA	-1.01985	5.24766	-7.62376	1.38e-11	2.44e-10	16.0384	Down-Regulated		PALM2-AKAP2	1.4895	-2.7909	5.32237	7e-07
NPL	1.47894	2.93309	7.14753	3.48e-10	8.34e-09	12.9455	Up-Regulated											MGP	1.70412	8.73197	7.52734	8.51e-11	1.74e-09	14.2634	Up-Regulated		SLCO4A1	-1.76154	4.14731	-5.19598	1.43e-06	2.91e-05	5.05616	Down-Regulated		VAV1	-1.80347	3.13628	-7.62286	1.39e-11	2.45e-10	16.034	Down-Regulated		COL25A1	1.3823	-2.93033	5.31484	7.1e-07
TBC1D10C	2.14096	2.18875	7.14495	3.52e-10	8.43e-09	12.9343	Up-Regulated											GPNMB	1.56979	6.71963	7.52194	8.72e-11	1.77e-09	14.2401	Up-Regulated		SOX7	-1.29673	2.44622	-5.19152	1.45e-06	2.96e-05	5.03905	Down-Regulated		LAMB1	-1.16173	6.92209	-7.62261	1.39e-11	2.45e-10	16.0328	Down-Regulated		TPBGL	1.08344	-0.18488	5.30247	7.24e-07
ARID5A	1.38532	4.4635	7.14066	3.59e-10	8.56e-09	12.9156	Up-Regulated											MUSK	2.72632	-2.59154	7.54478	9.05e-11	1.83e-09	14.2185	Up-Regulated		MAFK	-1.01534	5.05009	-5.1912	1.46e-06	2.96e-05	5.03782	Down-Regulated		REL	-1.44311	0.970249	-7.62254	1.39e-11	2.45e-10	16.0325	Down-Regulated		GDF6	1.20288	0.866933	5.30164	7.27e-07
GFPT2	2.4023	3.87581	7.13802	3.63e-10	8.65e-09	12.9041	Up-Regulated											CEP85L	1.17455	1.15447	7.51665	8.92e-11	1.81e-09	14.2173	Up-Regulated		OSMR	-1.16107	4.68432	-5.19062	1.46e-06	2.97e-05	5.0356	Down-Regulated		ARHGAP23	-1.68869	3.86368	-7.6221	1.39e-11	2.45e-10	16.0304	Down-Regulated		KRT222	1.63056	-2.46769	5.30118	7.4e-07
BMPR2	1.1812	4.62204	7.13618	3.66e-10	8.71e-09	12.8961	Up-Regulated											FNDC5	1.55879	0.197943	7.51385	9.03e-11	1.83e-09	14.2052	Up-Regulated		REEP3	-1.04999	5.17836	-5.18754	1.48e-06	2.99e-05	5.02381	Down-Regulated		PCDH7	-2.42944	2.94359	-7.62155	1.4e-11	2.46e-10	16.0278	Down-Regulated		CCL3	1.20721	2.48642	5.29488	7.48e-07
C16orf89	2.47501	2.57763	7.13572	3.67e-10	8.71e-09	12.8941	Up-Regulated											HSPA12A	1.2876	2.01595	7.50681	9.32e-11	1.88e-09	14.1748	Up-Regulated		ANKRD18A	-1.188	0.0438638	-5.18802	1.5e-06	3.03e-05	5.01061	Down-Regulated		AHR	-1.48964	6.00568	-7.61969	1.41e-11	2.47e-10	16.0188	Down-Regulated		TCF23	1.9654	-2.54876	5.28872	7.93e-07
HEG1	1.62682	4.51473	7.13563	3.67e-10	8.71e-09	12.8937	Up-Regulated											KCND3	1.48725	2.12712	7.50027	9.59e-11	1.93e-09	14.1467	Up-Regulated		C11orf80	-1.06436	3.7053	-5.18252	1.51e-06	3.03e-05	5.00456	Down-Regulated		SERPINF1	-1.84164	7.57014	-7.61888	1.42e-11	2.48e-10	16.015	Down-Regulated		AKAP6	1.18991	-1.30453	5.28287	7.87e-07
DCLRE1B	1.02315	2.38638	7.13118	3.74e-10	8.86e-09	12.8744	Up-Regulated											NPL	1.12434	3.15105	7.49129	9.98e-11	2e-09	14.1079	Up-Regulated		TPM4	-1.0257	7.77456	-5.18213	1.51e-06	3.03e-05	5.00307	Down-Regulated		SDC3	-1.07616	5.10201	-7.61809	1.42e-11	2.49e-10	16.0112	Down-Regulated		GFRA2	1.23973	-0.913737	5.28236	7.88e-07
RSPO1	2.58819	-0.575377	7.1641	3.81e-10	8.99e-09	12.8722	Up-Regulated											EML1	1.30084	2.27395	7.48807	1.01e-10	2.03e-09	14.094	Up-Regulated		DGKH	-1.08591	2.0035	-5.18195	1.51e-06	3.03e-05	5.00239	Down-Regulated		BDNF	-1.89546	-1.27115	-7.61781	1.42e-11	2.49e-10	16.0099	Down-Regulated		SLC7A2	1.32052	3.35051	5.28128	7.92e-07
IL12RB1	1.7287	1.42784	7.13037	3.76e-10	8.89e-09	12.8709	Up-Regulated											SCML2	1.38358	-0.948613	7.48559	1.02e-10	2.05e-09	14.0833	Up-Regulated		KCNN4	-2.70456	5.81273	-5.17647	1.55e-06	3.08e-05	4.98142	Down-Regulated		PRKDC	-1.04221	4.64514	-7.61731	1.43e-11	2.49e-10	16.0075	Down-Regulated		RAB23	1.09837	2.56029	5.27328	8.19e-07
CHL1	2.30137	0.491626	7.13943	3.81e-10	8.98e-09	12.8632	Up-Regulated											SELL	2.28538	4.06452	7.48418	1.03e-10	2.06e-09	14.0772	Up-Regulated		MCU	-1.14164	5.16712	-5.17442	1.56e-06	3.09e-05	4.97357	Down-Regulated		SERPINB8	-1.28581	3.26837	-7.61598	1.44e-11	2.5e-10	16.0011	Down-Regulated		CLEC9A	1.51564	-1.53604	5.28015	8.36e-07
TWIST2	1.78482	1.89179	7.1352	3.88e-10	9.11e-09	12.8449	Up-Regulated											TDRD6	1.73682	-1.07391	7.47584	1.07e-10	2.13e-09	14.0413	Up-Regulated		TMPRSS4	-3.60407	4.94197	-5.17283	1.57e-06	3.11e-05	4.96747	Down-Regulated		KIF2A	-1.05544	3.72296	-7.61369	1.45e-11	2.53e-10	15.9901	Down-Regulated		RGS7BP	1.61448	-0.488763	5.25821	8.73e-07
SCN4B	1.77227	2.19746	7.12107	3.92e-10	9.18e-09	12.8304	Up-Regulated											PIK3R6	1.06778	1.41664	7.47548	1.07e-10	2.13e-09	14.0398	Up-Regulated		ANXA2	-1.52317	8.67207	-5.16573	1.61e-06	3.17e-05	4.94034	Down-Regulated		GEM	-1.86272	5.64942	-7.61311	1.46e-11	2.53e-10	15.9874	Down-Regulated		ADAM22	1.03321	1.82503	5.25755	8.76e-07
CHRNA6	2.01984	-2.31388	7.20005	4.14e-10	9.61e-09	12.816	Up-Regulated											FAM198B	1.23231	4.88874	7.47165	1.09e-10	2.16e-09	14.0233	Up-Regulated		IER5	-1.10771	4.63609	-5.16468	1.62e-06	3.18e-05	4.9363	Down-Regulated		SH3BP5	-1.50881	2.24814	-7.60939	1.48e-11	2.58e-10	15.9696	Down-Regulated		SPOCK2	1.23666	4.04633	5.25602	8.81e-07
NPR2	1.32119	3.18326	7.1173	3.98e-10	9.33e-09	12.814	Up-Regulated											EBF2	2.10286	0.668131	7.46782	1.11e-10	2.2e-09	14.0067	Up-Regulated		NQO1	-1.81675	7.22832	-5.16226	1.64e-06	3.2e-05	4.92708	Down-Regulated		AKNA	-1.14978	3.35363	-7.60368	1.52e-11	2.64e-10	15.9422	Down-Regulated		FAT3	1.36989	-2.2184	5.25575	8.82e-07
CNTNAP1	1.69086	2.49447	7.11592	4.01e-10	9.37e-09	12.8081	Up-Regulated											SNTG2	2.26513	-1.79496	7.52109	1.16e-10	2.27e-09	13.9941	Up-Regulated		FZD6	-1.05494	4.19083	-5.15782	1.67e-06	3.23e-05	4.91011	Down-Regulated		SUSD1	-1.02636	3.79482	-7.60138	1.54e-11	2.67e-10	15.9312	Down-Regulated		CCR6	1.40689	-2.83483	5.25527	9.13e-07
SLAMF7	2.41977	2.46157	7.11279	4.06e-10	9.49e-09	12.7944	Up-Regulated											PLA2G4C	1.18806	2.01277	7.46483	1.12e-10	2.22e-09	13.9939	Up-Regulated		LIF	-1.8293	4.91005	-5.15589	1.68e-06	3.23e-05	4.9027	Down-Regulated		PLEKHG2	-1.27433	3.54702	-7.59908	1.56e-11	2.69e-10	15.9202	Down-Regulated		SFRP4	1.31069	6.90059	5.2392	9.46e-07
FKBP14	1.28335	3.36889	7.11227	4.07e-10	9.5e-09	12.7922	Up-Regulated											LTA	2.33644	-0.071766	7.46273	1.13e-10	2.24e-09	13.9848	Up-Regulated		VSIG10L	-1.50572	1.57985	-5.15546	1.68e-06	3.23e-05	4.90109	Down-Regulated		IL12RB1	-1.46949	1.46593	-7.59599	1.58e-11	2.72e-10	15.9055	Down-Regulated		PDE10A	1.0096	0.443309	5.23898	9.47e-07
SLAMF8	1.9227	3.67283	7.10913	4.13e-10	9.61e-09	12.7785	Up-Regulated											NKAIN2	2.51684	-2.77269	7.48938	1.15e-10	2.27e-09	13.9825	Up-Regulated		RHOF	-1.41242	0.972421	-5.15431	1.69e-06	3.24e-05	4.89667	Down-Regulated		KAZN	-1.24661	1.07651	-7.59571	1.59e-11	2.72e-10	15.9041	Down-Regulated		BCL2A1	1.0668	3.89964	5.23046	9.82e-07
ZC3H12D	2.08323	-0.0703382	7.10842	4.14e-10	9.62e-09	12.7754	Up-Regulated											AARD	1.73833	-1.23368	7.45958	1.15e-10	2.27e-09	13.9713	Up-Regulated		TSPAN5	-1.15196	2.58137	-5.15348	1.7e-06	3.24e-05	4.8935	Down-Regulated		LTBP2	-1.73049	5.78671	-7.59375	1.6e-11	2.74e-10	15.8948	Down-Regulated		ZNF728	1.3547	-2.39186	5.25523	1.09e-06
IL5RA	2.16719	-2.90689	7.12891	4.21e-10	9.76e-09	12.77	Up-Regulated											ZNF781	1.36145	-0.324219	7.45947	1.15e-10	2.27e-09	13.9708	Up-Regulated		KRT19	-2.31798	10.4539	-5.15253	1.7e-06	3.25e-05	4.88988	Down-Regulated		TANC1	-1.18849	2.92777	-7.59257	1.61e-11	2.75e-10	15.8891	Down-Regulated		FHL5	1.20706	2.03777	5.22435	1.01e-06
HLA-DOB	2.60792	2.20948	7.10685	4.17e-10	9.68e-09	12.7686	Up-Regulated											RELN	2.6376	0.0401443	7.4572	1.16e-10	2.28e-09	13.961	Up-Regulated		ADAM9	-1.29238	6.10684	-5.15129	1.71e-06	3.25e-05	4.88515	Down-Regulated		GLT8D2	-1.54926	3.96468	-7.5916	1.62e-11	2.76e-10	15.8845	Down-Regulated		COLEC12	1.39294	3.22074	5.22127	1.02e-06
LITAF	1.22496	6.72167	7.09923	4.32e-10	9.96e-09	12.7356	Up-Regulated											RGS22	1.80865	-1.52307	7.45419	1.17e-10	2.3e-09	13.948	Up-Regulated		HCAR1	-2.23765	0.0645908	-5.14995	1.72e-06	3.27e-05	4.88005	Down-Regulated		LIMK1	-1.06988	4.62195	-7.59057	1.63e-11	2.77e-10	15.8795	Down-Regulated		CRHBP	1.37872	-2.29151	5.22089	1.04e-06
FCN1	2.8435	1.46295	7.09835	4.33e-10	9.99e-09	12.7317	Up-Regulated											CCM2L	1.14253	1.83393	7.45131	1.19e-10	2.33e-09	13.9356	Up-Regulated		ZNF488	-1.97929	0.737705	-5.14894	1.73e-06	3.28e-05	4.87619	Down-Regulated		MFAP4	-1.932	6.90501	-7.58855	1.64e-11	2.79e-10	15.8699	Down-Regulated		SPESP1	1.19841	0.496575	5.21401	1.05e-06
FAM168A	1.06707	4.54364	7.09783	4.34e-10	1e-08	12.7295	Up-Regulated											CLNK	1.98918	-1.71216	7.44417	1.23e-10	2.39e-09	13.9049	Up-Regulated		PGM2L1	-1.14706	3.31142	-5.14845	1.73e-06	3.28e-05	4.87431	Down-Regulated		PRSS23	-1.36011	5.22039	-7.58754	1.65e-11	2.8e-10	15.8651	Down-Regulated		NUDT10	1.18984	0.376857	5.20777	1.08e-06
DISC1	1.15884	0.61383	7.09648	4.37e-10	1e-08	12.7236	Up-Regulated											METTL7A	1.31616	6.00107	7.44113	1.24e-10	2.42e-09	13.8918	Up-Regulated		TPBG	-1.31836	3.82445	-5.14727	1.74e-06	3.28e-05	4.86982	Down-Regulated		KAL1	-1.97946	1.6022	-7.58493	1.67e-11	2.83e-10	15.8526	Down-Regulated		CILP	1.99091	3.37965	5.2023	1.11e-06
SLC1A3	2.22329	2.37696	7.09528	4.39e-10	1.01e-08	12.7184	Up-Regulated											CRISPLD2	1.57018	6.21438	7.43635	1.27e-10	2.46e-09	13.8712	Up-Regulated		SH2D3A	-2.03681	4.12734	-5.14454	1.76e-06	3.3e-05	4.8594	Down-Regulated		ATP1B3	-1.1362	6.6367	-7.58367	1.68e-11	2.84e-10	15.8465	Down-Regulated		RBP7	1.00932	3.3017	5.19857	1.12e-06
ANGPT1	1.94832	0.562533	7.09379	4.42e-10	1.01e-08	12.7119	Up-Regulated											NFATC2	1.42604	3.49816	7.43048	1.3e-10	2.52e-09	13.8459	Up-Regulated		ARHGAP8	-1.55085	0.221696	-5.14977	1.79e-06	3.34e-05	4.84993	Down-Regulated		LAMA4	-1.47244	4.5819	-7.57956	1.72e-11	2.89e-10	15.8269	Down-Regulated		RET	1.14566	-0.425793	5.19772	1.13e-06
GIMAP2	1.62136	3.74736	7.09346	4.43e-10	1.01e-08	12.7105	Up-Regulated											TUB	1.44968	1.63219	7.42999	1.31e-10	2.53e-09	13.8438	Up-Regulated		PPP1R3B	-1.12706	4.06586	-5.13955	1.79e-06	3.35e-05	4.84035	Down-Regulated		FERMT2	-1.43941	3.96372	-7.57849	1.73e-11	2.9e-10	15.8218	Down-Regulated		LGALS12	1.68048	-1.07594	5.19545	1.15e-06
MAF	1.44649	4.02229	7.0927	4.44e-10	1.02e-08	12.7072	Up-Regulated											AOC3	1.45503	5.12103	7.42902	1.31e-10	2.54e-09	13.8396	Up-Regulated		PDE4C	-2.15827	1.92173	-5.13881	1.8e-06	3.35e-05	4.83752	Down-Regulated		SH2B3	-1.10039	4.38615	-7.57698	1.74e-11	2.92e-10	15.8146	Down-Regulated		PRKCQ	1.0825	1.29972	5.19319	1.15e-06
HMCN1	2.29494	1.62007	7.09128	4.47e-10	1.02e-08	12.701	Up-Regulated											SORCS1	2.63759	-1.08941	7.41578	1.39e-10	2.68e-09	13.7826	Up-Regulated		RMI2	-1.2021	2.94915	-5.13692	1.81e-06	3.36e-05	4.8303	Down-Regulated		LUM	-2.11305	9.43815	-7.57404	1.76e-11	2.95e-10	15.8005	Down-Regulated		ANO3	1.69451	-2.63437	5.18632	1.2e-06
ZNF831	2.68569	-0.779023	7.1006	4.52e-10	1.03e-08	12.6953	Up-Regulated											FAM124B	1.36698	0.719029	7.41464	1.4e-10	2.69e-09	13.7777	Up-Regulated		TMC6	-1.40998	4.40931	-5.13658	1.82e-06	3.36e-05	4.82904	Down-Regulated		CIITA	-1.71157	2.44408	-7.57307	1.77e-11	2.96e-10	15.7959	Down-Regulated		EMR3	1.53344	-0.971552	5.18328	1.22e-06
IGSF6	1.89367	3.22544	7.08924	4.51e-10	1.03e-08	12.6922	Up-Regulated											ENOX1	1.271	2.08906	7.41443	1.4e-10	2.69e-09	13.7768	Up-Regulated		RAD51	-1.36745	1.94563	-5.13505	1.83e-06	3.36e-05	4.82321	Down-Regulated		CHSY3	-1.82629	1.6191	-7.57168	1.78e-11	2.98e-10	15.7892	Down-Regulated		FMO1	1.22211	2.03824	5.18013	1.21e-06
FAM180A	2.06745	1.52139	7.08848	4.53e-10	1.03e-08	12.6889	Up-Regulated											CD52	2.0531	6.24099	7.40955	1.43e-10	2.74e-09	13.7558	Up-Regulated		PERM1	-1.87285	1.6138	-5.13412	1.83e-06	3.37e-05	4.81964	Down-Regulated		CHST15	-1.52718	4.23448	-7.5693	1.81e-11	3.01e-10	15.7779	Down-Regulated		SCRG1	1.3589	0.0765755	5.17663	1.23e-06
HIP1	1.33283	3.78431	7.08647	4.57e-10	1.04e-08	12.6801	Up-Regulated											ZCCHC18	1.5824	0.14334	7.40123	1.48e-10	2.84e-09	13.72	Up-Regulated		FOXD2	-1.44229	0.287849	-5.13399	1.83e-06	3.37e-05	4.81917	Down-Regulated		MICB	-1.68889	2.27236	-7.56608	1.83e-11	3.05e-10	15.7625	Down-Regulated		RASGRP2	1.08699	1.79719	5.17199	1.25e-06
NLGN3	1.62013	1.17145	7.08604	4.58e-10	1.04e-08	12.6783	Up-Regulated											UBASH3A	1.73569	0.934721	7.40112	1.48e-10	2.84e-09	13.7195	Up-Regulated		ST14	-1.27952	7.81268	-5.13296	1.84e-06	3.38e-05	4.81521	Down-Regulated		IRF1	-1.05015	4.5867	-7.55797	1.91e-11	3.16e-10	15.7237	Down-Regulated		FAM180A	1.08223	1.96307	5.17071	1.26e-06
P2RY12	2.03895	0.467935	7.09514	4.63e-10	1.05e-08	12.6717	Up-Regulated											SIRPA	1.0663	5.19793	7.39799	1.5e-10	2.87e-09	13.7061	Up-Regulated		ASPH	-1.23815	4.62231	-5.12891	1.87e-06	3.42e-05	4.79979	Down-Regulated		RP11-136C24.3	-1.63605	-1.18132	-7.59054	1.96e-11	3.23e-10	15.7114	Down-Regulated		MMRN1	1.63216	1.95357	5.16957	1.27e-06
GIT2	1.10214	2.32604	7.08444	4.61e-10	1.05e-08	12.6713	Up-Regulated											PEG3	1.54869	0.77424	7.39631	1.51e-10	2.89e-09	13.6988	Up-Regulated		ZFP36L1	-1.20552	7.18254	-5.12754	1.88e-06	3.43e-05	4.79459	Down-Regulated		SGMS2	-1.50227	4.18887	-7.55471	1.94e-11	3.2e-10	15.7082	Down-Regulated		C3	1.06671	8.65028	5.16496	1.29e-06
IL18R1	1.75483	1.93946	7.08408	4.62e-10	1.05e-08	12.6698	Up-Regulated											VSIG4	1.77979	5.02805	7.39467	1.52e-10	2.9e-09	13.6918	Up-Regulated		ELF4	-1.07119	4.6307	-5.12741	1.88e-06	3.43e-05	4.79408	Down-Regulated		ICAM3	-2.01297	0.448241	-7.55334	1.95e-11	3.22e-10	15.7016	Down-Regulated		FGF2	1.31288	2.22358	5.16301	1.3e-06
PCDH18	1.80448	2.5942	7.08156	4.67e-10	1.05e-08	12.6588	Up-Regulated											CD3D	2.09188	4.12783	7.39338	1.53e-10	2.92e-09	13.6862	Up-Regulated		ZNF217	-1.19555	4.24175	-5.12735	1.88e-06	3.43e-05	4.79385	Down-Regulated		C18orf54	-1.18669	0.417803	-7.55157	1.97e-11	3.24e-10	15.6932	Down-Regulated		ASB2	1.23312	0.614877	5.15711	1.34e-06
ELK3	1.3653	5.30281	7.08061	4.69e-10	1.06e-08	12.6547	Up-Regulated											GPR18	2.38396	0.0866326	7.39076	1.55e-10	2.95e-09	13.675	Up-Regulated		CKAP2L	-1.55065	1.00698	-5.12305	1.92e-06	3.48e-05	4.77747	Down-Regulated		CNN3	-1.19062	7.18786	-7.55037	1.98e-11	3.25e-10	15.6874	Down-Regulated		FCAR	1.57653	-1.70514	5.16341	1.38e-06
KIRREL	1.77822	4.16252	7.07923	4.72e-10	1.06e-08	12.6487	Up-Regulated											CD8B	2.1285	1.71555	7.3894	1.56e-10	2.96e-09	13.6691	Up-Regulated		CBLC	-1.24244	6.27976	-5.12274	1.92e-06	3.48e-05	4.77629	Down-Regulated		TESPA1	-1.93635	0.318694	-7.54948	1.99e-11	3.25e-10	15.6832	Down-Regulated		SLFN12L	1.03937	-0.550908	5.15159	1.37e-06
GBP4	1.60448	3.75457	7.07549	4.8e-10	1.08e-08	12.6325	Up-Regulated											SPOCK2	1.87679	4.22576	7.38766	1.57e-10	2.98e-09	13.6616	Up-Regulated		TNNT1	-2.90565	2.00838	-5.1254	1.94e-06	3.49e-05	4.77216	Down-Regulated		SYDE1	-1.23378	3.95448	-7.54856	2e-11	3.26e-10	15.6788	Down-Regulated		SLAMF6	1.21021	2.639	5.14815	1.39e-06
BST1	1.68994	2.84469	7.07375	4.84e-10	1.09e-08	12.6249	Up-Regulated											TNFSF13B	1.21289	3.43873	7.37833	1.64e-10	3.08e-09	13.6215	Up-Regulated		SMOX	-1.05855	4.97037	-5.11496	1.98e-06	3.53e-05	4.7467	Down-Regulated		GLI2	-2.04338	1.88125	-7.54816	2e-11	3.27e-10	15.6769	Down-Regulated		FLT3	1.68462	0.0536005	5.14226	1.42e-06
MCOLN2	2.12615	0.718691	7.07164	4.88e-10	1.09e-08	12.6158	Up-Regulated											GCSAML	1.82552	-2.17008	7.40361	1.67e-10	3.14e-09	13.6171	Up-Regulated		MPZL2	-1.77148	5.11434	-5.1146	1.98e-06	3.53e-05	4.74532	Down-Regulated		LAMP3	-1.99279	2.72413	-7.53828	2.1e-11	3.41e-10	15.6297	Down-Regulated		CD300E	1.49132	0.97012	5.13025	1.49e-06
CCR8	2.39885	-0.311289	7.16259	5.17e-10	1.15e-08	12.6046	Up-Regulated											SCARA3	1.23745	4.57475	7.3687	1.71e-10	3.19e-09	13.58	Up-Regulated		P2RY2	-1.99108	1.95334	-5.11612	2.01e-06	3.56e-05	4.73697	Down-Regulated		LOX	-2.08658	4.56352	-7.53638	2.12e-11	3.43e-10	15.6206	Down-Regulated		CD80	1.09712	0.137002	5.12289	1.54e-06
FZD7	1.7858	3.60373	7.06891	4.94e-10	1.11e-08	12.6039	Up-Regulated											AGTR1	2.08536	0.776963	7.35818	1.79e-10	3.34e-09	13.5348	Up-Regulated		ELF3	-1.47468	7.51866	-5.11193	2e-06	3.56e-05	4.73517	Down-Regulated		MEF2C	-1.30039	2.63151	-7.53458	2.14e-11	3.46e-10	15.6121	Down-Regulated		PDE6G	1.05026	0.598509	5.11833	1.57e-06
CCDC170	1.69514	0.698034	7.06643	5e-10	1.12e-08	12.5932	Up-Regulated											CERS4	1.19162	3.14403	7.35675	1.8e-10	3.36e-09	13.5286	Up-Regulated		HN1	-1.29773	6.61269	-5.10565	2.06e-06	3.63e-05	4.71126	Down-Regulated		PODN	-1.777	5.09223	-7.53289	2.16e-11	3.48e-10	15.604	Down-Regulated		P2RY1	1.09803	1.86411	5.11077	1.62e-06
HTR7	2.02747	-1.48424	7.07531	5.06e-10	1.13e-08	12.586	Up-Regulated											LHX6	1.31219	0.877278	7.35121	1.84e-10	3.43e-09	13.5048	Up-Regulated		TYMP	-1.3456	5.97552	-5.10134	2.09e-06	3.67e-05	4.6949	Down-Regulated		FAM180A	-1.83753	1.61258	-7.53243	2.16e-11	3.49e-10	15.6018	Down-Regulated		SIGLEC8	1.4059	0.695251	5.10293	1.7e-06
ASPN	2.3571	6.0959	7.06381	5.05e-10	1.13e-08	12.5818	Up-Regulated											HSPB6	1.85025	5.60736	7.34414	1.9e-10	3.53e-09	13.4744	Up-Regulated		MKRN2OS	-1.20192	2.26987	-5.10128	2.09e-06	3.67e-05	4.69467	Down-Regulated		TNFRSF9	-2.02578	-0.182406	-7.53235	2.16e-11	3.49e-10	15.6014	Down-Regulated		SDK2	1.05806	-0.0986539	5.10055	1.69e-06
PDE6G	2.1046	0.398155	7.06375	5.06e-10	1.13e-08	12.5815	Up-Regulated											SCRG1	2.23063	0.355695	7.34321	1.91e-10	3.54e-09	13.4705	Up-Regulated		MELK	-1.77025	2.50908	-5.10078	2.1e-06	3.67e-05	4.69277	Down-Regulated		HRH1	-1.6384	3.12764	-7.53096	2.18e-11	3.51e-10	15.5948	Down-Regulated		CTGF	1.07228	8.86365	5.0939	1.74e-06
SLC15A3	1.55433	4.08051	7.06358	5.06e-10	1.13e-08	12.5808	Up-Regulated											DCLK1	2.00757	0.872226	7.34267	1.91e-10	3.54e-09	13.4681	Up-Regulated		OSBPL5	-1.05452	3.65122	-5.10069	2.1e-06	3.67e-05	4.69241	Down-Regulated		KIAA1217	-1.46027	4.8173	-7.53054	2.18e-11	3.51e-10	15.5928	Down-Regulated		CLNK	1.2198	-1.95632	5.09265	1.75e-06
LEFTY2	1.9068	-1.53604	7.08293	5.16e-10	1.15e-08	12.5723	Up-Regulated											FAM212B	1.0881	0.577053	7.34246	1.92e-10	3.54e-09	13.4672	Up-Regulated		ST3GAL1	-1.35503	4.76027	-5.09999	2.1e-06	3.67e-05	4.68978	Down-Regulated		IL15	-1.1585	1.16486	-7.53047	2.18e-11	3.51e-10	15.5924	Down-Regulated		MYLK	1.12071	3.94245	5.08909	1.77e-06
RNF122	1.27134	3.95391	7.05724	5.2e-10	1.15e-08	12.5533	Up-Regulated											TNR	2.7689	-2.59446	7.35334	1.95e-10	3.59e-09	13.4595	Up-Regulated		TMC7	-1.71293	2.93455	-5.09811	2.12e-06	3.68e-05	4.68263	Down-Regulated		LPP	-1.40671	3.89409	-7.53029	2.19e-11	3.51e-10	15.5916	Down-Regulated		SELE	2.13712	0.483637	5.08471	1.81e-06
CSF3R	2.12889	2.08543	7.056	5.23e-10	1.16e-08	12.5479	Up-Regulated											PDE3B	1.66452	1.53215	7.33788	1.96e-10	3.6e-09	13.4475	Up-Regulated		MST1R	-2.35824	5.01877	-5.09774	2.12e-06	3.68e-05	4.68122	Down-Regulated		MAP3K3	-1.00781	4.09394	-7.52905	2.2e-11	3.52e-10	15.5857	Down-Regulated		CHRM4	1.09394	-0.710201	5.08264	1.82e-06
SLC36A1	1.53266	3.10749	7.0544	5.27e-10	1.16e-08	12.541	Up-Regulated											ACSS3	1.21267	0.716848	7.33516	1.98e-10	3.64e-09	13.4359	Up-Regulated		APOBEC3C	-1.11613	4.8692	-5.09757	2.12e-06	3.68e-05	4.68058	Down-Regulated		GPX8	-1.68456	4.86953	-7.52861	2.2e-11	3.52e-10	15.5836	Down-Regulated		HTR1F	1.40162	-2.28549	5.07764	1.94e-06
SLC2A3	1.84859	4.40943	7.05328	5.3e-10	1.17e-08	12.5361	Up-Regulated											EID3	1.1663	1.63762	7.33316	2e-10	3.66e-09	13.4273	Up-Regulated		AJUBA	-1.15927	2.9421	-5.09648	2.13e-06	3.69e-05	4.67645	Down-Regulated		TNFAIP8L3	-1.51115	2.24134	-7.52855	2.21e-11	3.52e-10	15.5833	Down-Regulated		SYNC	1.2716	1.08477	5.06621	1.95e-06
COL21A1	2.16865	0.296736	7.05297	5.3e-10	1.17e-08	12.5348	Up-Regulated											KLF12	1.29022	2.23863	7.33289	2e-10	3.66e-09	13.4261	Up-Regulated		C15orf62	-1.08131	1.6304	-5.09501	2.15e-06	3.71e-05	4.67086	Down-Regulated		IFNAR2	-1.03354	3.85159	-7.52843	2.21e-11	3.52e-10	15.5827	Down-Regulated		CHRNA6	1.38925	-2.32528	5.07579	2.02e-06
ADH1B	2.52455	3.56065	7.06111	5.39e-10	1.19e-08	12.5247	Up-Regulated											KL	2.04984	0.321105	7.33282	2e-10	3.66e-09	13.4258	Up-Regulated		CEMIP	-1.91154	3.84157	-5.09345	2.16e-06	3.72e-05	4.66491	Down-Regulated		AMICA1	-1.8347	2.42688	-7.52706	2.22e-11	3.54e-10	15.5761	Down-Regulated		SGCD	1.2028	2.06064	5.06453	1.96e-06
FGF2	1.96957	1.65044	7.04846	5.41e-10	1.19e-08	12.5152	Up-Regulated											LILRA4	2.60003	0.0261265	7.35859	2.03e-10	3.7e-09	13.4256	Up-Regulated		MFSD7	-1.34219	3.51109	-5.09312	2.16e-06	3.72e-05	4.6637	Down-Regulated		ALOX5AP	-1.68188	5.83959	-7.5241	2.25e-11	3.58e-10	15.5621	Down-Regulated		LRRTM2	1.0827	-2.20294	5.06403	1.97e-06
SIGLEC7	2.07199	1.14026	7.04319	5.54e-10	1.22e-08	12.4924	Up-Regulated											CHL1	2.34657	0.510978	7.33257	2e-10	3.66e-09	13.4247	Up-Regulated		TGFB1I1	-1.14163	4.36029	-5.09033	2.19e-06	3.75e-05	4.65308	Down-Regulated		TFPI	-1.7292	4.23209	-7.52188	2.28e-11	3.61e-10	15.5515	Down-Regulated		CCL11	1.36384	2.62275	5.06352	1.97e-06
LAT2	1.57801	3.31456	7.04209	5.57e-10	1.22e-08	12.4876	Up-Regulated											PKD2	1.04519	4.74018	7.33176	2.01e-10	3.67e-09	13.4213	Up-Regulated		ATP2B4	-1.0342	5.33364	-5.08984	2.19e-06	3.76e-05	4.65122	Down-Regulated		MN1	-1.61727	2.69326	-7.52185	2.28e-11	3.61e-10	15.5513	Down-Regulated		KCNA2	1.43392	-3.59847	5.08285	2.12e-06
KIT	1.91858	2.78459	7.04122	5.59e-10	1.22e-08	12.4838	Up-Regulated											PRKCQ	1.67384	1.47188	7.32968	2.03e-10	3.7e-09	13.4123	Up-Regulated		STAT6	-1.08911	6.11554	-5.08702	2.22e-06	3.8e-05	4.64051	Down-Regulated		CD93	-1.33828	5.34631	-7.52153	2.28e-11	3.61e-10	15.5498	Down-Regulated		SCN11A	1.15289	-3.31536	5.05639	2.03e-06
SASH1	1.3368	3.04351	7.04105	5.59e-10	1.22e-08	12.4831	Up-Regulated											IKZF3	2.15827	2.02309	7.32507	2.07e-10	3.76e-09	13.3925	Up-Regulated		SMAGP	-1.31876	4.48602	-5.08451	2.24e-06	3.82e-05	4.63101	Down-Regulated		MYO1E	-1.45986	5.11301	-7.52038	2.3e-11	3.62e-10	15.5443	Down-Regulated		APOL4	1.09615	2.79849	5.05338	2.06e-06
TREML2	2.74073	-0.834935	7.08394	5.74e-10	1.24e-08	12.4806	Up-Regulated											ADAMTS1	1.62265	4.74826	7.32342	2.08e-10	3.78e-09	13.3854	Up-Regulated		PCSK5	-1.3074	2.0869	-5.08261	2.26e-06	3.84e-05	4.62381	Down-Regulated		PEAK1	-1.21159	2.60661	-7.51993	2.3e-11	3.63e-10	15.5421	Down-Regulated		DAAM2	1.05468	2.55651	5.0481	2.1e-06
MS4A2	2.43395	0.373069	7.04011	5.62e-10	1.22e-08	12.479	Up-Regulated											FRZB	1.5622	4.67418	7.32099	2.11e-10	3.81e-09	13.375	Up-Regulated		PLEKHG5	-1.03742	2.87611	-5.08244	2.26e-06	3.84e-05	4.62314	Down-Regulated		CD180	-1.75934	1.22507	-7.51947	2.31e-11	3.63e-10	15.5399	Down-Regulated		SORCS2	1.0697	2.57257	5.0429	2.15e-06
FAM69A	1.29419	3.40509	7.03836	5.66e-10	1.23e-08	12.4714	Up-Regulated											GLIPR1	1.31152	3.72629	7.31947	2.12e-10	3.83e-09	13.3685	Up-Regulated		GPRC5A	-3.15887	6.68537	-5.07904	2.29e-06	3.87e-05	4.61027	Down-Regulated		HHIPL1	-1.58202	1.14084	-7.51943	2.31e-11	3.63e-10	15.5398	Down-Regulated		NCR3	1.22363	-0.0484264	5.0414	2.16e-06
STK17A	1.08571	4.27607	7.03769	5.68e-10	1.23e-08	12.4685	Up-Regulated											TACC1	1.10947	5.09744	7.31903	2.12e-10	3.84e-09	13.3665	Up-Regulated		SAPCD2	-1.43376	2.87811	-5.0777	2.3e-06	3.89e-05	4.6052	Down-Regulated		HMOX1	-1.38175	5.10017	-7.51941	2.31e-11	3.63e-10	15.5397	Down-Regulated		ASPA	1.27271	-0.155343	5.03853	2.19e-06
ENPP6	2.00876	-1.77998	7.05816	5.76e-10	1.25e-08	12.4659	Up-Regulated											NGFR	2.32868	3.85083	7.31883	2.13e-10	3.84e-09	13.3657	Up-Regulated		MSX2	-2.03471	2.18845	-5.07762	2.3e-06	3.89e-05	4.60487	Down-Regulated		SIGLEC9	-1.57172	1.85212	-7.51896	2.31e-11	3.63e-10	15.5375	Down-Regulated		SLC1A3	1.16936	2.81775	5.03235	2.24e-06
KLF8	1.6724	0.286674	7.03693	5.7e-10	1.24e-08	12.4652	Up-Regulated											MEFV	1.99983	-1.06172	7.31779	2.14e-10	3.85e-09	13.3612	Up-Regulated		SGK223	-1.00788	3.99242	-5.07735	2.3e-06	3.89e-05	4.60385	Down-Regulated		RELT	-1.28858	2.10403	-7.51394	2.37e-11	3.71e-10	15.5136	Down-Regulated		ADCY1	1.13696	-0.144508	5.03102	2.26e-06
GXYLT2	2.27825	2.44089	7.03452	5.76e-10	1.25e-08	12.4548	Up-Regulated											PCDH17	1.4566	2.47664	7.31492	2.16e-10	3.89e-09	13.3489	Up-Regulated		LPCAT4	-1.35792	6.20089	-5.07399	2.34e-06	3.92e-05	4.59112	Down-Regulated		ZFPM2	-1.95744	1.13556	-7.50968	2.42e-11	3.78e-10	15.4933	Down-Regulated		OLFM1	1.17634	2.18638	5.02921	2.27e-06
GNG11	1.25163	4.89661	7.03342	5.79e-10	1.25e-08	12.45	Up-Regulated											TTC24	2.55333	-2.48434	7.38097	2.26e-10	4.03e-09	13.3447	Up-Regulated		HES4	-1.19967	4.48623	-5.07332	2.34e-06	3.93e-05	4.58858	Down-Regulated		BICD2	-1.01761	4.07111	-7.50491	2.48e-11	3.87e-10	15.4705	Down-Regulated		CYTL1	1.05521	1.3154	5.02759	2.29e-06
ZFHX4	2.24308	0.0960087	7.03161	5.83e-10	1.26e-08	12.4422	Up-Regulated											PRSS35	1.81377	-0.095364	7.31339	2.18e-10	3.91e-09	13.3423	Up-Regulated		TNNI2	-2.63662	3.71573	-5.07111	2.36e-06	3.96e-05	4.58022	Down-Regulated		ITGA4	-1.83163	1.83067	-7.50351	2.49e-11	3.89e-10	15.4638	Down-Regulated		CCBE1	1.20727	-0.980088	5.01789	2.38e-06
ADAMDEC1	2.7604	1.53747	7.04163	5.88e-10	1.27e-08	12.4406	Up-Regulated											CPVL	1.63507	4.74183	7.31283	2.18e-10	3.92e-09	13.3399	Up-Regulated		DHRS3	-1.0842	6.9194	-5.06449	2.43e-06	4.03e-05	4.55513	Down-Regulated		TAP1	-1.34019	6.07861	-7.50126	2.52e-11	3.91e-10	15.4531	Down-Regulated		ABCB1	1.41941	2.55044	5.01486	2.41e-06
MKL2	1.0589	2.90485	7.03047	5.86e-10	1.26e-08	12.4372	Up-Regulated											NAP1L2	1.94391	1.38292	7.3091	2.22e-10	3.98e-09	13.3239	Up-Regulated		CASC5	-1.51589	0.699276	-5.06431	2.43e-06	4.03e-05	4.55446	Down-Regulated		CD3D	-1.85755	3.67302	-7.50094	2.52e-11	3.92e-10	15.4516	Down-Regulated		MRO	1.18104	-1.26046	5.00629	2.5e-06
ZBTB32	1.7988	-0.638156	7.02973	5.88e-10	1.27e-08	12.434	Up-Regulated											PRICKLE1	1.28333	2.19827	7.30861	2.22e-10	3.98e-09	13.3218	Up-Regulated		CYBA	-1.50295	6.93147	-5.06324	2.44e-06	4.05e-05	4.5504	Down-Regulated		SLC20A1	-1.39727	5.40849	-7.49879	2.55e-11	3.95e-10	15.4413	Down-Regulated		HSF5	1.36951	-4.08137	5.04623	2.9e-06
RAB23	1.90827	2.1741	7.02847	5.92e-10	1.27e-08	12.4286	Up-Regulated											IPCEF1	1.65256	0.722129	7.30651	2.24e-10	4e-09	13.3128	Up-Regulated		IFI16	-1.31259	5.27529	-5.06243	2.45e-06	4.05e-05	4.54732	Down-Regulated		GLI3	-1.82182	1.70963	-7.4986	2.55e-11	3.95e-10	15.4404	Down-Regulated		KCNQ5	1.2244	-1.62891	4.99838	2.58e-06
IL9R	1.92936	-2.25377	7.0685	6.14e-10	1.31e-08	12.4149	Up-Regulated											BACH2	1.79515	0.812847	7.30088	2.3e-10	4.1e-09	13.2886	Up-Regulated		SLC16A3	-1.71113	5.50125	-5.06053	2.46e-06	4.07e-05	4.54017	Down-Regulated		CTLA4	-2.09087	1.10096	-7.5059	2.58e-11	3.97e-10	15.4358	Down-Regulated		BEND6	1.07608	0.545334	4.99454	2.62e-06
SLC31A2	1.40147	0.635016	7.03543	6.04e-10	1.3e-08	12.4139	Up-Regulated											LRRTM2	1.76507	-1.98649	7.30025	2.31e-10	4.1e-09	13.2859	Up-Regulated		SH3TC2	-1.56386	-1.07555	-5.05905	2.48e-06	4.09e-05	4.53454	Down-Regulated		TRAM2	-1.17297	4.62561	-7.49703	2.57e-11	3.97e-10	15.4329	Down-Regulated		NRXN3	1.15082	-0.854725	4.98966	2.67e-06
TCF21	1.82846	1.61767	7.03384	6.08e-10	1.3e-08	12.4071	Up-Regulated											ZNF582	1.22111	0.70547	7.29942	2.31e-10	4.12e-09	13.2823	Up-Regulated		TMSB10	-1.13081	12.7587	-5.05798	2.49e-06	4.1e-05	4.53049	Down-Regulated		CHML	-1.25907	2.49923	-7.49575	2.59e-11	3.99e-10	15.4268	Down-Regulated		CCNA1	1.10066	-1.39817	4.98514	2.72e-06
SFRP4	2.93438	6.54946	7.0233	6.05e-10	1.3e-08	12.4062	Up-Regulated											CDC14A	1.05441	1.75028	7.29798	2.33e-10	4.14e-09	13.2761	Up-Regulated		PTGFRN	-1.07192	5.38778	-5.05673	2.5e-06	4.1e-05	4.52578	Down-Regulated		TRIM6	-1.5903	1.01378	-7.49563	2.59e-11	3.99e-10	15.4263	Down-Regulated		PDK4	1.26464	5.36188	4.98073	2.77e-06
PALMD	1.59432	2.09611	7.02284	6.07e-10	1.3e-08	12.4042	Up-Regulated											PLA2G2D	3.25912	0.480929	7.29788	2.33e-10	4.14e-09	13.2757	Up-Regulated		PCDHB9	-1.24539	0.987249	-5.05523	2.52e-06	4.12e-05	4.52009	Down-Regulated		EHD1	-1.05279	5.23114	-7.49507	2.6e-11	3.99e-10	15.4236	Down-Regulated		DTHD1	1.44784	-2.06042	4.97955	2.79e-06
PSTPIP1	1.7716	1.87812	7.02191	6.09e-10	1.3e-08	12.4002	Up-Regulated											FCRL3	3.07136	-0.321015	7.29681	2.34e-10	4.15e-09	13.2711	Up-Regulated		NAGS	-1.46185	2.38657	-5.05491	2.52e-06	4.12e-05	4.51891	Down-Regulated		EIF5A2	-1.21526	2.58754	-7.49038	2.66e-11	4.07e-10	15.4013	Down-Regulated		IL6	1.90391	1.64905	4.9786	2.8e-06
HSD11B1	2.19051	3.68854	7.02002	6.14e-10	1.31e-08	12.392	Up-Regulated											OLFM1	1.64761	2.29005	7.29579	2.35e-10	4.17e-09	13.2668	Up-Regulated		SLC35F2	-1.50054	4.0617	-5.05354	2.53e-06	4.14e-05	4.51373	Down-Regulated		FGR	-1.58603	3.42841	-7.49008	2.66e-11	4.07e-10	15.3998	Down-Regulated		ALPL	1.1078	3.2032	4.96935	2.91e-06
HIVEP2	1.16951	3.71038	7.01957	6.16e-10	1.31e-08	12.39	Up-Regulated											CADM3	2.71536	1.21084	7.29394	2.37e-10	4.19e-09	13.2588	Up-Regulated		SLC22A18	-1.4232	4.51708	-5.05265	2.54e-06	4.15e-05	4.51034	Down-Regulated		SOWAHC	-1.17885	3.99096	-7.48995	2.66e-11	4.07e-10	15.3992	Down-Regulated		CCL2	1.2046	5.29157	4.95756	3.05e-06
ELTD1	1.34971	4.12796	7.01896	6.17e-10	1.31e-08	12.3874	Up-Regulated											ETS1	1.20274	5.97403	7.29092	2.4e-10	4.23e-09	13.2458	Up-Regulated		COL17A1	-3.47059	5.30418	-5.05252	2.55e-06	4.15e-05	4.50987	Down-Regulated		AKAP13	-1.19488	4.85173	-7.48974	2.67e-11	4.07e-10	15.3982	Down-Regulated		EBF2	1.36492	0.454795	4.94707	3.19e-06
SOCS3	1.6867	6.76527	7.01866	6.18e-10	1.31e-08	12.3861	Up-Regulated											ROBO1	1.34124	3.22467	7.28464	2.47e-10	4.33e-09	13.2189	Up-Regulated		ARHGEF2	-1.00376	4.82105	-5.04517	2.62e-06	4.24e-05	4.48207	Down-Regulated		XRN1	-1.00685	3.24915	-7.48962	2.67e-11	4.07e-10	15.3976	Down-Regulated		DCSTAMP	1.19504	0.300212	4.9388	3.3e-06
ARRDC5	2.05126	-0.922489	7.02878	6.22e-10	1.32e-08	12.3853	Up-Regulated											FGD3	1.3134	3.07723	7.28107	2.51e-10	4.39e-09	13.2036	Up-Regulated		SERINC2	-1.68355	7.38288	-5.04502	2.62e-06	4.24e-05	4.48152	Down-Regulated		SH3PXD2A	-1.18509	5.31496	-7.48751	2.7e-11	4.1e-10	15.3876	Down-Regulated		WISP1	1.20335	4.17492	4.93702	3.32e-06
KAT6A	1.01964	3.62874	7.01733	6.22e-10	1.32e-08	12.3803	Up-Regulated											BCHE	1.91815	1.02857	7.27888	2.53e-10	4.43e-09	13.1942	Up-Regulated		TNFRSF12A	-1.38556	7.23282	-5.044	2.63e-06	4.24e-05	4.47767	Down-Regulated		MIER1	-1.01309	3.85814	-7.48503	2.73e-11	4.14e-10	15.3758	Down-Regulated		HSPB6	1.12032	5.37176	4.9325	3.38e-06
GPR133	1.81036	1.05713	7.01456	6.29e-10	1.33e-08	12.3683	Up-Regulated											KCNE4	1.38363	4.31171	7.27573	2.57e-10	4.49e-09	13.1806	Up-Regulated		MX2	-1.46939	2.64706	-5.04139	2.66e-06	4.26e-05	4.46782	Down-Regulated		IQGAP1	-1.16549	6.24363	-7.48156	2.78e-11	4.2e-10	15.3592	Down-Regulated		SCML4	1.19546	-0.716736	4.93054	3.41e-06
C6orf25	1.36178	-2.16795	7.02184	6.41e-10	1.35e-08	12.3553	Up-Regulated											SLC16A2	1.02132	4.20247	7.27251	2.6e-10	4.54e-09	13.1668	Up-Regulated		CKLF-CMTM1	-1.14129	0.135614	-5.0379	2.7e-06	4.31e-05	4.45461	Down-Regulated		TMEM119	-1.8202	5.48795	-7.48125	2.78e-11	4.2e-10	15.3577	Down-Regulated		MYRIP	1.44081	-0.32844	4.92976	3.42e-06
GDF6	2.4939	0.423242	7.00968	6.43e-10	1.35e-08	12.3472	Up-Regulated											RNF180	1.33869	1.45027	7.26716	2.67e-10	4.64e-09	13.1439	Up-Regulated		SEMA3B	-1.33096	5.17211	-5.03741	2.7e-06	4.31e-05	4.45277	Down-Regulated		CTSK	-1.89523	7.49261	-7.48108	2.78e-11	4.2e-10	15.3569	Down-Regulated		DKK2	1.18007	1.22967	4.92962	3.42e-06
KDELC1	1.35876	3.29129	7.00852	6.47e-10	1.36e-08	12.3422	Up-Regulated											ID4	1.28503	3.90958	7.26628	2.68e-10	4.65e-09	13.1401	Up-Regulated		CDC42EP2	-1.108	5.01422	-5.03506	2.73e-06	4.35e-05	4.44392	Down-Regulated		SPARC	-1.74219	10.3544	-7.48088	2.79e-11	4.2e-10	15.356	Down-Regulated		LPL	1.20327	3.03604	4.92837	3.44e-06
RSU1	1.05015	5.50125	7.00796	6.48e-10	1.36e-08	12.3397	Up-Regulated											MS4A4E	1.78776	-0.0690056	7.26514	2.69e-10	4.67e-09	13.1352	Up-Regulated		TRABD2A	-1.86682	0.553722	-5.03397	2.74e-06	4.36e-05	4.4398	Down-Regulated		BARD1	-1.1422	1.87584	-7.47761	2.83e-11	4.25e-10	15.3404	Down-Regulated		SLC18A2	1.13342	-0.0557743	4.92829	3.44e-06
KANK2	1.35267	5.04459	7.00748	6.5e-10	1.36e-08	12.3377	Up-Regulated											MSR1	1.65007	3.63647	7.26434	2.7e-10	4.68e-09	13.1318	Up-Regulated		PTPRU	-1.56299	4.38165	-5.03364	2.74e-06	4.36e-05	4.43854	Down-Regulated		TSHZ3	-1.47473	2.78547	-7.47737	2.83e-11	4.26e-10	15.3393	Down-Regulated		ZNF385D	1.29026	-0.485758	4.92759	3.45e-06
PHACTR2	1.27676	2.87259	7.00577	6.54e-10	1.37e-08	12.3303	Up-Regulated											SELE	2.9764	0.663755	7.26373	2.71e-10	4.69e-09	13.1291	Up-Regulated		PARP4	-1.01674	5.56976	-5.03333	2.75e-06	4.36e-05	4.43736	Down-Regulated		EVC	-1.90407	3.01017	-7.4753	2.86e-11	4.29e-10	15.3294	Down-Regulated		ADD2	1.22499	-0.56706	4.92526	3.48e-06
FCAR	2.26536	-1.85926	7.05579	6.86e-10	1.42e-08	12.3122	Up-Regulated											SLAMF8	1.36361	4.00653	7.26289	2.72e-10	4.7e-09	13.1255	Up-Regulated		SEMA7A	-2.01089	4.42195	-5.0323	2.76e-06	4.37e-05	4.43348	Down-Regulated		SH3D19	-1.2343	4.89014	-7.47486	2.87e-11	4.29e-10	15.3273	Down-Regulated		CCL8	1.82964	0.566408	4.92493	3.49e-06
LTBP1	1.96329	5.21416	7.00025	6.71e-10	1.4e-08	12.3064	Up-Regulated											ZNF354C	1.18666	1.35663	7.26239	2.72e-10	4.71e-09	13.1234	Up-Regulated		SFN	-2.86797	7.55791	-5.0347	2.78e-06	4.39e-05	4.42937	Down-Regulated		LATS2	-1.34983	4.05746	-7.47434	2.88e-11	4.3e-10	15.3248	Down-Regulated		GZMM	1.21008	1.69077	4.91944	3.57e-06
GPC3	1.77753	3.99715	6.99849	6.76e-10	1.41e-08	12.2987	Up-Regulated											KLHL13	1.67709	0.061749	7.25691	2.79e-10	4.81e-09	13.0999	Up-Regulated		B3GNT5	-1.19862	2.88995	-5.02686	2.82e-06	4.43e-05	4.41296	Down-Regulated		GALNS	-1.04001	3.41971	-7.47284	2.9e-11	4.32e-10	15.3177	Down-Regulated		SCN3A	1.32516	-1.7279	4.91943	3.57e-06
SRL	1.7418	-0.807078	6.99756	6.79e-10	1.41e-08	12.2947	Up-Regulated											LPL	1.78115	3.18874	7.25653	2.79e-10	4.82e-09	13.0983	Up-Regulated		GNRH1	-1.08847	1.50414	-5.02333	2.86e-06	4.48e-05	4.39966	Down-Regulated		PTPRO	-1.65911	0.277884	-7.472	2.91e-11	4.34e-10	15.3137	Down-Regulated		AARD	1.00663	-1.48229	4.91698	3.6e-06
MCTP1	1.65493	1.48752	6.9952	6.86e-10	1.42e-08	12.2845	Up-Regulated											NME8	1.53396	-1.2413	7.25409	2.82e-10	4.86e-09	13.0878	Up-Regulated		CGN	-1.27862	5.88109	-5.02068	2.89e-06	4.52e-05	4.38966	Down-Regulated		ILK	-1.10313	3.49853	-7.47162	2.91e-11	4.34e-10	15.3119	Down-Regulated		VAT1L	1.1341	1.42886	4.90843	3.73e-06
SETX	1.01772	4.27541	6.99493	6.87e-10	1.42e-08	12.2833	Up-Regulated											LOXHD1	1.59369	-2.98539	7.25237	2.84e-10	4.89e-09	13.0804	Up-Regulated		RAD54L	-1.5531	1.05765	-5.01683	2.94e-06	4.56e-05	4.37517	Down-Regulated		SLFN5	-1.39755	3.96771	-7.47034	2.93e-11	4.36e-10	15.3058	Down-Regulated		AQP9	1.38399	2.30466	4.90798	3.74e-06
CTGF	2.04628	8.43833	6.99478	6.87e-10	1.42e-08	12.2827	Up-Regulated											AKT3	1.14829	3.69644	7.25157	2.85e-10	4.9e-09	13.077	Up-Regulated		CENPI	-1.35835	0.17448	-5.01677	2.94e-06	4.56e-05	4.37494	Down-Regulated		CNOT1	-1.01095	5.09228	-7.46726	2.98e-11	4.42e-10	15.2911	Down-Regulated		ZNF99	1.13613	-4.59429	4.92461	4.08e-06
ROR1	1.56374	1.98786	6.99199	6.96e-10	1.44e-08	12.2706	Up-Regulated											ZC3H12D	1.71779	0.167902	7.24806	2.9e-10	4.97e-09	13.0619	Up-Regulated		TNFRSF14	-1.05783	5.22872	-5.0167	2.94e-06	4.56e-05	4.37467	Down-Regulated		NIN	-1.22981	2.95458	-7.46521	3.01e-11	4.46e-10	15.2814	Down-Regulated		FLG	1.24513	-3.46401	4.90277	3.82e-06
TKTL1	2.08713	-3.16263	7.06954	7.25e-10	1.5e-08	12.2693	Up-Regulated											GUCY1A3	1.37646	3.67761	7.24672	2.91e-10	5e-09	13.0562	Up-Regulated		KIF18A	-1.50307	0.622551	-5.01535	2.95e-06	4.57e-05	4.36957	Down-Regulated		PDLIM1	-1.11763	7.88342	-7.46476	3.01e-11	4.46e-10	15.2792	Down-Regulated		KL	1.29515	0.0921504	4.90248	3.82e-06
LILRA2	2.03261	0.31127	6.98843	7.07e-10	1.46e-08	12.2552	Up-Regulated											FHL1	1.72802	4.24403	7.24029	3e-10	5.12e-09	13.0286	Up-Regulated		MMP14	-1.51578	8.19053	-5.01528	2.95e-06	4.57e-05	4.36934	Down-Regulated		KIAA1755	-1.6815	1.92107	-7.46444	3.02e-11	4.47e-10	15.2777	Down-Regulated		LMOD1	1.01731	4.77135	4.89967	3.87e-06
THY1	1.7653	6.53931	6.98514	7.17e-10	1.48e-08	12.241	Up-Regulated											SMOC2	1.60399	5.72595	7.23092	3.12e-10	5.32e-09	12.9884	Up-Regulated		HIST2H2BF	-1.86338	0.439756	-5.01516	2.96e-06	4.57e-05	4.36887	Down-Regulated		ZBTB38	-1.17755	3.98543	-7.46145	3.06e-11	4.53e-10	15.2634	Down-Regulated		SLC17A7	1.01625	-0.892653	4.89391	3.96e-06
FES	1.2426	3.94009	6.98348	7.23e-10	1.49e-08	12.2338	Up-Regulated											SUSD3	1.61872	2.86097	7.2265	3.18e-10	5.41e-09	12.9695	Up-Regulated		CMTM7	-1.28426	4.74342	-5.01334	2.98e-06	4.59e-05	4.362	Down-Regulated		GPR161	-1.40643	1.96488	-7.45934	3.1e-11	4.57e-10	15.2534	Down-Regulated		HK3	1.11944	2.6407	4.8921	3.99e-06
MYLK	2.17041	3.54802	6.97957	7.35e-10	1.51e-08	12.2169	Up-Regulated											HLA-DRB1	1.36979	9.99681	7.22499	3.21e-10	5.45e-09	12.963	Up-Regulated		KIAA1217	-1.1343	4.52443	-5.01306	2.98e-06	4.59e-05	4.36098	Down-Regulated		CDK15	-2.01043	-1.56951	-7.45912	3.1e-11	4.57e-10	15.2524	Down-Regulated		PTGDR	1.01921	-0.599478	4.88526	4.1e-06
HTR2A	2.19827	-1.94231	6.9896	7.4e-10	1.52e-08	12.2164	Up-Regulated											RAPGEF4	1.36198	1.41759	7.22131	3.26e-10	5.53e-09	12.9472	Up-Regulated		OTX1	-1.52562	0.042651	-5.00817	3.04e-06	4.65e-05	4.34257	Down-Regulated		COTL1	-1.33912	6.33133	-7.4553	3.16e-11	4.65e-10	15.2342	Down-Regulated		FLRT2	1.2011	1.47001	4.88268	4.14e-06
HDC	2.33673	0.283037	6.97895	7.37e-10	1.52e-08	12.2142	Up-Regulated											SIGLEC5	2.00924	-1.95368	7.24512	3.32e-10	5.6e-09	12.9438	Up-Regulated		ANXA1	-1.66358	6.85032	-5.00734	3.05e-06	4.66e-05	4.33943	Down-Regulated		OLFML3	-1.60371	5.73798	-7.45502	3.16e-11	4.65e-10	15.2329	Down-Regulated		CLDN11	1.10725	2.52675	4.87029	4.36e-06
NIN	1.40705	2.90435	6.97743	7.42e-10	1.52e-08	12.2076	Up-Regulated											HLA-DMA	1.0395	6.88062	7.2197	3.28e-10	5.56e-09	12.9404	Up-Regulated		PLAUR	-1.67285	5.73297	-5.00697	3.05e-06	4.66e-05	4.33804	Down-Regulated		LEF1	-1.81388	3.31167	-7.45491	3.16e-11	4.65e-10	15.2323	Down-Regulated		VIPR2	1.47533	-1.46164	4.86996	4.36e-06
C1QC	1.69455	7.80811	6.97732	7.43e-10	1.52e-08	12.2071	Up-Regulated											NUAK2	1.12919	3.05403	7.21845	3.3e-10	5.57e-09	12.935	Up-Regulated		STEAP1	-1.53778	4.81887	-5.00692	3.05e-06	4.66e-05	4.33784	Down-Regulated		HLA-DOA	-1.79576	4.3723	-7.45454	3.17e-11	4.66e-10	15.2306	Down-Regulated		HLA-DQB1	1.17006	6.33378	4.86651	4.42e-06
GYPC	1.49177	4.6115	6.96953	7.69e-10	1.57e-08	12.1734	Up-Regulated											CCL14	2.47568	-0.178721	7.21611	3.33e-10	5.62e-09	12.925	Up-Regulated		RHOD	-1.90338	6.02596	-5.00535	3.07e-06	4.68e-05	4.33192	Down-Regulated		IFIH1	-1.21434	4.22569	-7.45196	3.21e-11	4.71e-10	15.2183	Down-Regulated		UCHL1	1.01174	4.58989	4.86314	4.48e-06
TMC8	2.09359	3.2249	6.96934	7.7e-10	1.57e-08	12.1726	Up-Regulated											ADAMDEC1	2.14551	1.90403	7.20849	3.44e-10	5.8e-09	12.8923	Up-Regulated		ISL2	-1.43825	-0.578327	-5.00643	3.17e-06	4.81e-05	4.3101	Down-Regulated		IGDCC4	-1.88713	0.606739	-7.45105	3.22e-11	4.72e-10	15.214	Down-Regulated		STAP1	1.41594	0.308394	4.86239	4.5e-06
LOXL3	1.38391	2.3387	6.96613	7.81e-10	1.59e-08	12.1587	Up-Regulated											TSPAN33	1.53261	3.77817	7.2082	3.45e-10	5.8e-09	12.8911	Up-Regulated		CENPK	-1.43009	1.39491	-4.99425	3.21e-06	4.85e-05	4.29019	Down-Regulated		CD248	-1.62952	6.36899	-7.45095	3.22e-11	4.72e-10	15.2135	Down-Regulated		ZAP70	1.11785	1.48146	4.86142	4.52e-06
CCL4	1.86229	2.66662	6.96562	7.82e-10	1.59e-08	12.1565	Up-Regulated											CMA1	2.95561	-0.229273	7.3801	3.84e-10	6.39e-09	12.8886	Up-Regulated		GPSM2	-1.00584	1.63571	-4.99211	3.24e-06	4.87e-05	4.28216	Down-Regulated		KIF7	-1.36597	2.19313	-7.45084	3.23e-11	4.72e-10	15.213	Down-Regulated		SEMA3G	1.02473	2.6058	4.85833	4.57e-06
ASB2	2.25394	0.577675	6.96556	7.83e-10	1.59e-08	12.1563	Up-Regulated											ITGA9	1.37086	2.78679	7.20478	3.5e-10	5.88e-09	12.8764	Up-Regulated		ESRP2	-1.03193	4.46798	-4.99184	3.24e-06	4.88e-05	4.28113	Down-Regulated		TNIP3	-1.83273	-1.7752	-7.47436	3.29e-11	4.79e-10	15.2064	Down-Regulated		IGSF10	1.19572	-1.48767	4.85604	4.62e-06
LUM	2.34601	9.31874	6.96545	7.83e-10	1.59e-08	12.1558	Up-Regulated											CCL19	3.34575	5.80662	7.20096	3.56e-10	5.97e-09	12.86	Up-Regulated		DCST1	-1.34268	-1.055	-4.99307	3.28e-06	4.91e-05	4.27312	Down-Regulated		NFAM1	-1.42136	2.56665	-7.44912	3.25e-11	4.76e-10	15.2048	Down-Regulated		MIA2	1.09099	-0.559583	4.86155	4.69e-06
HRH2	2.12638	-0.0938182	6.96467	7.86e-10	1.59e-08	12.1524	Up-Regulated											MMP21	1.49488	-2.53846	7.23677	3.67e-10	6.14e-09	12.8543	Up-Regulated		OCIAD2	-1.01948	7.08341	-4.98872	3.28e-06	4.91e-05	4.26941	Down-Regulated		CALU	-1.30469	7.04182	-7.44786	3.27e-11	4.78e-10	15.1988	Down-Regulated		GNAO1	1.09084	1.51714	4.85358	4.66e-06
DOCK10	2.00479	2.2339	6.96467	7.86e-10	1.59e-08	12.1524	Up-Regulated											C1QC	1.53311	7.9322	7.19668	3.63e-10	6.08e-09	12.8417	Up-Regulated		AP000866.1	-1.08577	0.189669	-4.98774	3.3e-06	4.92e-05	4.26574	Down-Regulated		MMP2	-2.25205	8.07191	-7.4472	3.28e-11	4.79e-10	15.1956	Down-Regulated		IL12B	1.12817	-2.55699	4.85948	4.79e-06
FBLN2	2.22552	5.6888	6.96303	7.91e-10	1.6e-08	12.1453	Up-Regulated											C1QA	1.44078	8.20403	7.19288	3.69e-10	6.17e-09	12.8254	Up-Regulated		BMP1	-1.10115	4.41922	-4.9852	3.33e-06	4.95e-05	4.25619	Down-Regulated		CD27	-1.97551	2.45533	-7.44662	3.29e-11	4.8e-10	15.1929	Down-Regulated		MEDAG	1.52276	3.99895	4.84246	4.88e-06
CYLD	1.06684	3.55827	6.96241	7.94e-10	1.6e-08	12.1427	Up-Regulated											GPLD1	1.52468	-1.20435	7.18847	3.76e-10	6.28e-09	12.8065	Up-Regulated		KIF2C	-1.31302	2.92207	-4.98462	3.34e-06	4.96e-05	4.25402	Down-Regulated		FCER1G	-1.5996	6.42586	-7.44354	3.34e-11	4.85e-10	15.1782	Down-Regulated		PLA2G7	1.09104	3.43449	4.84076	4.91e-06
KLF12	1.48955	2.10008	6.95993	8.02e-10	1.62e-08	12.1319	Up-Regulated											C1QB	1.59272	7.90231	7.18284	3.85e-10	6.41e-09	12.7824	Up-Regulated		ATHL1	-1.69441	5.47403	-4.98407	3.34e-06	4.96e-05	4.25196	Down-Regulated		ASXL2	-1.07854	3.09724	-7.44339	3.35e-11	4.85e-10	15.1775	Down-Regulated		SELP	1.46068	2.79293	4.83968	4.93e-06
CILP	3.2697	3.09767	6.9557	8.18e-10	1.65e-08	12.1136	Up-Regulated											MAP1B	1.42407	3.91801	7.18181	3.87e-10	6.43e-09	12.778	Up-Regulated		PNPLA3	-2.02513	0.220963	-4.98334	3.35e-06	4.96e-05	4.24924	Down-Regulated		TRANK1	-1.1892	3.28022	-7.44211	3.37e-11	4.88e-10	15.1714	Down-Regulated		NEFH	1.16101	0.746608	4.83963	4.93e-06
TSHZ3	1.58006	2.67565	6.95522	8.19e-10	1.65e-08	12.1115	Up-Regulated											VASH2	1.35235	0.00832617	7.18042	3.89e-10	6.46e-09	12.7721	Up-Regulated		CAPS	-1.11735	4.79532	-4.98265	3.36e-06	4.97e-05	4.24664	Down-Regulated		SLC38A2	-1.04604	6.2085	-7.44023	3.4e-11	4.92e-10	15.1625	Down-Regulated		KIAA2022	1.18807	-1.8186	4.8369	4.99e-06
GPR155	1.14513	1.98248	6.95478	8.21e-10	1.65e-08	12.1097	Up-Regulated											KPNA5	1.03911	2.25065	7.18032	3.9e-10	6.46e-09	12.7717	Up-Regulated		MFSD2B	-1.23131	-1.85545	-4.9825	3.37e-06	4.97e-05	4.24606	Down-Regulated		DTX3L	-1.02992	5.42912	-7.43911	3.42e-11	4.94e-10	15.1572	Down-Regulated		TLR10	1.51966	-0.437529	4.83404	5.05e-06
PLSCR4	1.4263	4.40878	6.95362	8.25e-10	1.66e-08	12.1047	Up-Regulated											FBXO10	1.05608	1.35117	7.17432	4e-10	6.61e-09	12.746	Up-Regulated		KIF20B	-1.02067	1.60855	-4.9802	3.4e-06	5e-05	4.23742	Down-Regulated		L3MBTL3	-1.14571	2.77941	-7.43729	3.45e-11	4.97e-10	15.1485	Down-Regulated		PRUNE2	1.26085	1.54453	4.83392	5.05e-06
DPT	2.46103	5.07706	6.95248	8.29e-10	1.66e-08	12.0997	Up-Regulated											PLXNA4	1.77189	-0.155303	7.17414	4e-10	6.61e-09	12.7452	Up-Regulated		SIM2	-1.60476	1.30743	-4.97627	3.45e-06	5.06e-05	4.22268	Down-Regulated		GFPT2	-2.09395	3.9583	-7.43713	3.45e-11	4.97e-10	15.1477	Down-Regulated		SCARA5	2.35403	0.0602969	4.83359	5.06e-06
MYCT1	1.38122	2.97643	6.95206	8.31e-10	1.66e-08	12.0979	Up-Regulated											AFF2	1.61714	-3.28506	7.1708	4.06e-10	6.7e-09	12.7309	Up-Regulated		TSPAN15	-1.28562	6.88239	-4.97251	3.5e-06	5.1e-05	4.2086	Down-Regulated		EDN1	-1.70829	4.61064	-7.43634	3.46e-11	4.99e-10	15.144	Down-Regulated		CX3CR1	1.47302	0.624362	4.82881	5.15e-06
TPO	2.71865	-2.09435	6.96181	8.36e-10	1.67e-08	12.0968	Up-Regulated											FAM19A2	1.34864	-1.21586	7.16907	4.09e-10	6.74e-09	12.7235	Up-Regulated		FAM72B	-1.34105	-1.21967	-4.97918	3.53e-06	5.12e-05	4.20835	Down-Regulated		INSIG2	-1.01589	4.81814	-7.43543	3.48e-11	5e-10	15.1397	Down-Regulated		ADAMTS1	1.06434	4.59023	4.82493	5.24e-06
SETD7	1.05855	3.95082	6.95121	8.34e-10	1.67e-08	12.0942	Up-Regulated											FAM110B	1.03924	2.20849	7.16824	4.11e-10	6.76e-09	12.7199	Up-Regulated		RRM2	-1.57442	3.43423	-4.97222	3.51e-06	5.1e-05	4.20751	Down-Regulated		NCF1	-1.70846	0.967439	-7.43473	3.49e-11	5.01e-10	15.1363	Down-Regulated		CR1L	1.17348	-3.38063	4.83246	5.41e-06
SP110	1.5092	0.668225	6.94962	8.4e-10	1.68e-08	12.0873	Up-Regulated											DTHD1	2.16896	-1.86413	7.16401	4.18e-10	6.87e-09	12.7018	Up-Regulated		ANLN	-1.87528	3.05659	-4.97172	3.51e-06	5.1e-05	4.20562	Down-Regulated		GPSM3	-1.235	5.49742	-7.43379	3.51e-11	5.03e-10	15.1319	Down-Regulated		NLRP12	1.05566	-1.34108	4.82288	5.28e-06
GPR82	1.88227	-0.85531	6.94939	8.41e-10	1.68e-08	12.0864	Up-Regulated											INPP5D	1.4671	3.83883	7.16291	4.2e-10	6.89e-09	12.6971	Up-Regulated		RAB38	-1.32042	2.62612	-4.97171	3.51e-06	5.1e-05	4.20557	Down-Regulated		VSIG4	-1.97747	5.09857	-7.43256	3.53e-11	5.06e-10	15.126	Down-Regulated		CXCL13	2.44035	2.64805	4.82088	5.32e-06
PYGM	1.82646	-0.111063	6.94745	8.48e-10	1.69e-08	12.078	Up-Regulated											ZNF626	1.34744	0.792557	7.15886	4.28e-10	7.01e-09	12.6798	Up-Regulated		AC114494.1	-1.65609	0.407333	-4.97819	3.61e-06	5.2e-05	4.19162	Down-Regulated		UGDH	-1.05379	5.39923	-7.431	3.56e-11	5.09e-10	15.1186	Down-Regulated		GLP2R	1.30503	1.06815	4.82052	5.33e-06
CD22	2.80929	1.67082	6.94454	8.59e-10	1.71e-08	12.0654	Up-Regulated											GNAL	1.04366	1.52502	7.15764	4.3e-10	7.04e-09	12.6746	Up-Regulated		CD97	-1.20261	5.86152	-4.96773	3.57e-06	5.17e-05	4.19066	Down-Regulated		MRC2	-1.80919	5.79453	-7.43057	3.56e-11	5.1e-10	15.1166	Down-Regulated		ITGAD	1.25331	-2.34511	4.81957	5.35e-06
MFNG	1.33168	4.00017	6.94352	8.63e-10	1.71e-08	12.061	Up-Regulated											FCRL6	1.82155	-0.316073	7.15643	4.32e-10	7.07e-09	12.6694	Up-Regulated		BTBD16	-1.66858	0.863435	-4.96668	3.58e-06	5.18e-05	4.18674	Down-Regulated		EFEMP2	-1.41763	5.26382	-7.43014	3.57e-11	5.1e-10	15.1145	Down-Regulated		FAM107A	1.25595	2.24392	4.81673	5.41e-06
CD1E	2.71488	0.987817	6.94275	8.66e-10	1.72e-08	12.0576	Up-Regulated											POU2F2	1.59145	1.44035	7.15268	4.4e-10	7.17e-09	12.6533	Up-Regulated		TRPM4	-1.37399	4.9794	-4.96648	3.59e-06	5.18e-05	4.18597	Down-Regulated		ATXN1	-1.15032	3.06711	-7.42908	3.59e-11	5.12e-10	15.1095	Down-Regulated		FCRL6	1.27797	-0.444082	4.81061	5.55e-06
CYSLTR1	2.23269	0.544658	6.94249	8.67e-10	1.72e-08	12.0565	Up-Regulated											STAP1	2.67694	0.770924	7.1482	4.48e-10	7.29e-09	12.6342	Up-Regulated		FGD6	-1.35371	3.14615	-4.96621	3.59e-06	5.18e-05	4.18496	Down-Regulated		PARP3	-1.10055	4.69888	-7.42751	3.62e-11	5.14e-10	15.102	Down-Regulated		MAMDC2	1.21185	1.59488	4.80593	5.65e-06
EBF2	2.24858	0.538619	6.93879	8.81e-10	1.74e-08	12.0405	Up-Regulated											UCHL1	1.4261	4.68345	7.14653	4.52e-10	7.34e-09	12.627	Up-Regulated		TMEM200B	-1.38992	1.77164	-4.96473	3.61e-06	5.2e-05	4.17944	Down-Regulated		CCDC109B	-1.1567	3.91548	-7.42569	3.65e-11	5.17e-10	15.0934	Down-Regulated		DNASE1L3	1.62978	-0.675018	4.80558	5.73e-06
FCRL5	3.40962	-0.944805	6.9796	9.04e-10	1.78e-08	12.0375	Up-Regulated											SCML4	2.07928	-0.414261	7.14229	4.6e-10	7.45e-09	12.6089	Up-Regulated		MET	-1.61312	5.31206	-4.96442	3.62e-06	5.2e-05	4.17828	Down-Regulated		BAG3	-1.20043	6.07055	-7.4249	3.66e-11	5.18e-10	15.0896	Down-Regulated		TKTL1	1.27737	-3.57414	4.81599	6.46e-06
ABL2	1.03644	3.20495	6.93625	8.91e-10	1.76e-08	12.0296	Up-Regulated											TKTL1	2.25646	-3.14371	7.25639	5.07e-10	8.15e-09	12.5872	Up-Regulated		MAPK15	-1.62982	2.56761	-4.96345	3.63e-06	5.21e-05	4.17463	Down-Regulated		ROR1	-1.46781	2.10128	-7.42457	3.67e-11	5.19e-10	15.088	Down-Regulated		IGJ	1.69372	7.22741	4.79246	5.97e-06
MAML2	1.30775	3.48088	6.93583	8.93e-10	1.76e-08	12.0277	Up-Regulated											NIN	1.04465	3.12457	7.13213	4.81e-10	7.76e-09	12.5654	Up-Regulated		TMPPE	-1.00079	0.235404	-4.96193	3.65e-06	5.23e-05	4.16895	Down-Regulated		SPTBN1	-1.06318	6.43209	-7.42431	3.67e-11	5.19e-10	15.0868	Down-Regulated		C4B	1.01036	2.67215	4.78564	6.13e-06
RGS10	1.31946	5.51181	6.93559	8.94e-10	1.76e-08	12.0267	Up-Regulated											MYO1G	1.52552	2.11943	7.12568	4.95e-10	7.96e-09	12.5378	Up-Regulated		S100A11	-1.64944	11.3032	-4.95817	3.71e-06	5.29e-05	4.15487	Down-Regulated		PAG1	-1.37665	2.48115	-7.42421	3.68e-11	5.19e-10	15.0863	Down-Regulated		C1QTNF7	1.05486	1.2265	4.78372	6.18e-06
SRGAP2B	1.44614	-0.688763	6.93493	8.97e-10	1.77e-08	12.0239	Up-Regulated											ADCYAP1R1	1.88691	-0.932705	7.12281	5.01e-10	8.05e-09	12.5256	Up-Regulated		CGB7	-2.25597	-0.565774	-4.97514	3.79e-06	5.35e-05	4.15343	Down-Regulated		SNAP23	-1.19902	4.47574	-7.42362	3.69e-11	5.2e-10	15.0835	Down-Regulated		PNOC	1.37753	0.3622	4.77973	6.28e-06
TNFRSF9	2.33353	-0.257842	6.93433	8.99e-10	1.77e-08	12.0213	Up-Regulated											DIXDC1	1.15575	2.80423	7.11628	5.15e-10	8.27e-09	12.4977	Up-Regulated		RHBDF2	-1.09929	4.18726	-4.95738	3.72e-06	5.3e-05	4.1519	Down-Regulated		VASH2	-1.4233	-0.22204	-7.42311	3.69e-11	5.21e-10	15.0811	Down-Regulated		COL6A3	1.08533	7.69619	4.77839	6.31e-06
STAR	2.03336	-2.35609	6.9343	8.99e-10	1.77e-08	12.0211	Up-Regulated											SP140	1.99301	1.37724	7.11587	5.16e-10	8.27e-09	12.4959	Up-Regulated		NCAPH	-1.37107	2.11699	-4.95665	3.73e-06	5.31e-05	4.14918	Down-Regulated		ZNF609	-1.00338	3.6299	-7.42269	3.7e-11	5.22e-10	15.0791	Down-Regulated		IDO2	1.27051	-3.23281	4.78177	6.53e-06
THPO	1.54939	-0.681108	6.9425	9.11e-10	1.79e-08	12.0137	Up-Regulated											RORA	1.05778	2.07794	7.11549	5.17e-10	8.28e-09	12.4943	Up-Regulated		EXOC3L4	-1.72969	2.48415	-4.95628	3.74e-06	5.31e-05	4.14779	Down-Regulated		CAMSAP2	-1.05701	3.94196	-7.42101	3.73e-11	5.25e-10	15.0711	Down-Regulated		UTS2B	1.08361	-2.94249	4.77096	6.51e-06
PCSK7	1.1569	2.1192	6.92804	9.24e-10	1.81e-08	11.9941	Up-Regulated											CAMK1D	1.26295	3.10014	7.11493	5.18e-10	8.29e-09	12.4919	Up-Regulated		NFE2L3	-1.15663	4.52589	-4.95541	3.75e-06	5.32e-05	4.14453	Down-Regulated		NDE1	-1.30552	3.21296	-7.42054	3.74e-11	5.26e-10	15.0689	Down-Regulated		C16orf89	1.54145	2.13462	4.76847	6.57e-06
SERPINB9	1.54748	3.92759	6.92722	9.28e-10	1.81e-08	11.9906	Up-Regulated											CNTNAP1	1.17237	2.80169	7.11171	5.26e-10	8.4e-09	12.4781	Up-Regulated		STEAP2	-1.11913	3.63888	-4.95389	3.77e-06	5.34e-05	4.13884	Down-Regulated		GMFG	-1.21244	5.04221	-7.41944	3.76e-11	5.28e-10	15.0637	Down-Regulated		METTL24	1.09763	0.938266	4.75998	6.8e-06
HSPB6	1.91903	5.52535	6.92394	9.41e-10	1.84e-08	11.9764	Up-Regulated											CPA3	1.80637	4.69878	7.11074	5.28e-10	8.43e-09	12.474	Up-Regulated		MACC1	-1.65165	3.54366	-4.95357	3.78e-06	5.34e-05	4.13765	Down-Regulated		ECM2	-1.73524	2.99195	-7.41855	3.78e-11	5.3e-10	15.0594	Down-Regulated		OLR1	1.30721	4.56127	4.75914	6.82e-06
C1QTNF2	1.62708	1.40362	6.91796	9.67e-10	1.89e-08	11.9506	Up-Regulated											IL2RA	2.04581	2.55547	7.10826	5.34e-10	8.52e-09	12.4634	Up-Regulated		FLNB	-1.29088	6.80768	-4.95335	3.78e-06	5.34e-05	4.13681	Down-Regulated		NCF4	-1.3906	3.96977	-7.4149	3.85e-11	5.38e-10	15.0421	Down-Regulated		MS4A4E	1.21661	-0.217	4.75617	6.9e-06
PEAK1	1.28756	2.5115	6.91623	9.74e-10	1.9e-08	11.9431	Up-Regulated											PDE1C	1.50002	-0.829724	7.1072	5.36e-10	8.55e-09	12.4588	Up-Regulated		TICRR	-1.45116	-0.0482854	-4.95029	3.83e-06	5.39e-05	4.12535	Down-Regulated		PDLIM5	-1.09832	5.22317	-7.41379	3.87e-11	5.4e-10	15.0368	Down-Regulated		PDGFRL	1.10586	3.98972	4.75193	7.02e-06
CBL	1.2364	2.89272	6.9154	9.78e-10	1.9e-08	11.9395	Up-Regulated											SLAMF6	1.93	2.86004	7.10435	5.43e-10	8.63e-09	12.4467	Up-Regulated		HIST1H2AC	-1.25074	6.00884	-4.94938	3.84e-06	5.4e-05	4.12197	Down-Regulated		MMP25	-1.35204	0.543997	-7.41318	3.88e-11	5.42e-10	15.0339	Down-Regulated		CLEC5A	1.04043	2.30134	4.75069	7.06e-06
NGFR	2.39612	3.75789	6.91265	9.9e-10	1.92e-08	11.9277	Up-Regulated											RASIP1	1.07969	3.14356	7.10353	5.45e-10	8.66e-09	12.4432	Up-Regulated		BAZ1A	-1.05333	3.73749	-4.94758	3.87e-06	5.43e-05	4.11523	Down-Regulated		LIPA	-1.04962	5.77819	-7.41223	3.9e-11	5.44e-10	15.0294	Down-Regulated		RORB	1.08341	-1.38007	4.74469	7.23e-06
TIPARP	1.25165	4.30057	6.90588	1.02e-09	1.98e-08	11.8984	Up-Regulated											KCNAB2	1.05641	3.4389	7.09812	5.58e-10	8.85e-09	12.4201	Up-Regulated		LGR6	-2.49705	1.83389	-4.9472	3.87e-06	5.44e-05	4.11382	Down-Regulated		2021-09-06	-1.2545	4.01699	-7.40769	3.98e-11	5.54e-10	15.0078	Down-Regulated		KCNB1	1.55992	-1.88615	4.74298	7.28e-06
LPHN2	1.30401	3.63187	6.90503	1.02e-09	1.99e-08	11.8948	Up-Regulated											CGNL1	1.30451	3.0513	7.09732	5.6e-10	8.87e-09	12.4166	Up-Regulated		KRT16	-3.0959	5.18652	-4.96076	3.94e-06	5.5e-05	4.1138	Down-Regulated		P2RY14	-1.8374	0.434599	-7.41493	4.01e-11	5.57e-10	15.0044	Down-Regulated		NCAM1	1.33264	0.798292	4.73917	7.39e-06
PPP1R18	1.54894	5.66182	6.90446	1.03e-09	1.99e-08	11.8923	Up-Regulated											NFASC	1.69109	1.4849	7.09425	5.67e-10	8.98e-09	12.4035	Up-Regulated		CARD11	-1.76316	5.07146	-4.9448	3.91e-06	5.47e-05	4.10484	Down-Regulated		PTPN22	-1.96686	1.67828	-7.40528	4.03e-11	5.59e-10	14.9964	Down-Regulated		HAS2	1.16639	2.54972	4.73644	7.47e-06
LRRN4CL	2.26153	1.82311	6.90322	1.03e-09	2e-08	11.887	Up-Regulated											APOL3	1.01082	3.97971	7.09252	5.71e-10	9.04e-09	12.3961	Up-Regulated		QSOX1	-1.12335	7.19136	-4.94045	3.98e-06	5.54e-05	4.08859	Down-Regulated		TRIM21	-1.0104	5.10386	-7.40455	4.05e-11	5.6e-10	14.9929	Down-Regulated		ITGB3	1.09437	1.32764	4.73595	7.49e-06
ITPR1	1.60039	2.61373	6.90263	1.03e-09	2e-08	11.8844	Up-Regulated											ZNF829	1.07777	-0.172127	7.09252	5.71e-10	9.04e-09	12.3961	Up-Regulated		NBL1	-1.16616	6.67847	-4.93995	3.99e-06	5.55e-05	4.0867	Down-Regulated		ANKRD50	-1.4029	3.56373	-7.40149	4.11e-11	5.68e-10	14.9784	Down-Regulated		GALNT16	1.30137	0.36371	4.72956	7.68e-06
PIK3IP1	1.28602	5.64111	6.90077	1.04e-09	2.01e-08	11.8764	Up-Regulated											STON1	1.26594	2.42156	7.09152	5.74e-10	9.07e-09	12.3919	Up-Regulated		STS	-1.05802	3.61075	-4.93901	4e-06	5.56e-05	4.0832	Down-Regulated		NPR2	-1.20074	3.25664	-7.40097	4.12e-11	5.68e-10	14.9759	Down-Regulated		SCN3B	1.08602	-0.61393	4.72844	7.71e-06
2021-09-01	1.77077	2.64572	6.90004	1.05e-09	2.02e-08	11.8733	Up-Regulated											FXYD6	1.23431	3.97551	7.08811	5.83e-10	9.2e-09	12.3773	Up-Regulated		KCNK1	-1.45088	5.39576	-4.93812	4.01e-06	5.57e-05	4.07986	Down-Regulated		APBB2	-1.0216	3.6678	-7.3999	4.14e-11	5.7e-10	14.9708	Down-Regulated		VGLL3	1.12477	2.54109	4.72787	7.73e-06
PIM2	1.53316	4.65769	6.89979	1.05e-09	2.02e-08	11.8722	Up-Regulated											PLXDC2	1.37576	4.82835	7.08777	5.83e-10	9.2e-09	12.3758	Up-Regulated		GPR157	-1.05685	2.8453	-4.93424	4.08e-06	5.64e-05	4.06539	Down-Regulated		CMYA5	-1.4273	-0.744342	-7.39967	4.14e-11	5.7e-10	14.9697	Down-Regulated		CD22	1.39438	1.32082	4.72676	7.77e-06
CCL21	3.21675	6.25139	6.89879	1.05e-09	2.02e-08	11.8678	Up-Regulated											TRIM58	1.7016	-2.57051	7.09807	5.91e-10	9.3e-09	12.3709	Up-Regulated		ITGB4	-2.11788	7.32798	-4.93337	4.09e-06	5.65e-05	4.06214	Down-Regulated		PAPPA	-1.86107	0.81494	-7.39963	4.14e-11	5.7e-10	14.9695	Down-Regulated		CCL13	1.70608	3.22553	4.72642	7.78e-06
LUZP1	1.0846	3.51667	6.89832	1.05e-09	2.03e-08	11.8658	Up-Regulated											GZMH	2.10195	2.36005	7.08559	5.89e-10	9.28e-09	12.3665	Up-Regulated		SH2D4A	-1.42266	4.52385	-4.92753	4.19e-06	5.75e-05	4.04032	Down-Regulated		ZFHX4	-2.05852	0.231941	-7.39785	4.18e-11	5.73e-10	14.9611	Down-Regulated		MGP	1.02348	8.51002	4.72086	7.95e-06
PLCL1	1.59248	0.316709	6.89764	1.06e-09	2.03e-08	11.8629	Up-Regulated											SEMA5A	1.30574	2.81659	7.08377	5.94e-10	9.33e-09	12.3588	Up-Regulated		PRRG1	-1.03159	2.58028	-4.92368	4.25e-06	5.8e-05	4.02596	Down-Regulated		SLAMF6	-2.14134	2.20987	-7.39764	4.18e-11	5.73e-10	14.9601	Down-Regulated		PTCRA	1.30452	-1.30654	4.7245	8.3e-06
ARSB	1.17749	2.83943	6.89743	1.06e-09	2.03e-08	11.862	Up-Regulated											LILRA2	1.79705	0.481632	7.08191	5.98e-10	9.39e-09	12.3508	Up-Regulated		SIX1	-2.18231	-0.362132	-4.92591	4.28e-06	5.82e-05	4.02242	Down-Regulated		AR	-1.62952	1.06453	-7.39666	4.2e-11	5.75e-10	14.9554	Down-Regulated		PTPRD	1.00819	1.03946	4.71379	8.18e-06
RELT	1.51221	2.06893	6.89719	1.06e-09	2.03e-08	11.861	Up-Regulated											HVCN1	1.42224	2.73499	7.08182	5.99e-10	9.39e-09	12.3505	Up-Regulated		TLCD2	-1.08142	2.7159	-4.92257	4.27e-06	5.82e-05	4.02183	Down-Regulated		COL3A1	-2.37051	10.5758	-7.39624	4.21e-11	5.76e-10	14.9534	Down-Regulated		THSD7A	1.01637	1.05392	4.71176	8.24e-06
KIAA1755	1.77545	1.78376	6.89716	1.06e-09	2.03e-08	11.8608	Up-Regulated											TMOD2	1.22158	2.08759	7.08106	6.01e-10	9.41e-09	12.3472	Up-Regulated		CYP4F11	-1.99832	1.9949	-4.92199	4.28e-06	5.82e-05	4.01967	Down-Regulated		CCR4	-2.53139	0.702697	-7.41053	4.28e-11	5.83e-10	14.9452	Down-Regulated		FABP4	2.06739	3.01919	4.70915	8.33e-06
ACAP1	1.82322	2.38606	6.89545	1.07e-09	2.04e-08	11.8534	Up-Regulated											ELN	1.53595	6.21923	7.08062	6.02e-10	9.42e-09	12.3453	Up-Regulated		MUC4	-2.82907	1.65504	-4.9196	4.32e-06	5.86e-05	4.01075	Down-Regulated		DIXDC1	-1.11228	2.65784	-7.39306	4.28e-11	5.83e-10	14.9383	Down-Regulated		CCL23	1.59429	0.99378	4.70894	8.53e-06
STAT1	1.3209	6.13077	6.8953	1.07e-09	2.04e-08	11.8528	Up-Regulated											MICU3	1.35455	0.968187	7.07912	6.06e-10	9.47e-09	12.3389	Up-Regulated		TPX2	-1.55069	4.20115	-4.91917	4.33e-06	5.86e-05	4.00915	Down-Regulated		ARL4C	-1.82683	6.01685	-7.39301	4.28e-11	5.83e-10	14.9381	Down-Regulated		IL12RB2	1.03761	-3.09717	4.69831	8.7e-06
C1QA	1.62503	8.06992	6.89431	1.07e-09	2.04e-08	11.8486	Up-Regulated											STX11	1.2817	2.62666	7.07907	6.06e-10	9.47e-09	12.3387	Up-Regulated		TMEM154	-1.5784	1.47621	-4.91797	4.35e-06	5.88e-05	4.00467	Down-Regulated		MIS18BP1	-1.15825	3.07899	-7.39091	4.32e-11	5.88e-10	14.9281	Down-Regulated		LAG3	1.00159	1.3652	4.68727	9.09e-06
RASSF8	1.77145	2.81915	6.89363	1.08e-09	2.05e-08	11.8456	Up-Regulated											RASGRP2	2.1075	2.17781	7.07894	6.06e-10	9.47e-09	12.3382	Up-Regulated		GRHL1	-1.31803	1.73089	-4.91546	4.39e-06	5.92e-05	3.99533	Down-Regulated		PILRA	-1.47715	3.32686	-7.38747	4.4e-11	5.96e-10	14.9118	Down-Regulated		P2RX1	1.01388	1.09795	4.67253	9.64e-06
MR1	1.20184	3.35252	6.89298	1.08e-09	2.05e-08	11.8428	Up-Regulated											SLC17A7	1.52673	-0.752771	7.07682	6.12e-10	9.55e-09	12.3291	Up-Regulated		DTL	-1.27969	1.88074	-4.91235	4.44e-06	5.96e-05	3.98372	Down-Regulated		C10orf12	-1.26168	1.3409	-7.38589	4.43e-11	6e-10	14.9043	Down-Regulated		TNR	1.70219	-2.91286	4.6705	9.72e-06
HELB	1.08246	0.437043	6.89293	1.08e-09	2.05e-08	11.8426	Up-Regulated											OLFML3	1.41891	6.00983	7.07633	6.13e-10	9.56e-09	12.327	Up-Regulated		NR1D1	-1.05311	5.38386	-4.91228	4.45e-06	5.96e-05	3.98347	Down-Regulated		PDK1	-1.0068	1.40811	-7.38517	4.45e-11	6.01e-10	14.9009	Down-Regulated		FIGF	1.48313	-1.19492	4.66901	9.77e-06
CTSC	1.44743	5.13843	6.89194	1.08e-09	2.05e-08	11.8383	Up-Regulated											DSE	1.25048	2.74566	7.07453	6.18e-10	9.63e-09	12.3193	Up-Regulated		GRTP1	-1.37308	3.91275	-4.90681	4.54e-06	6.05e-05	3.96311	Down-Regulated		CDC7	-1.07189	1.88611	-7.38495	4.45e-11	6.02e-10	14.8998	Down-Regulated		F2RL2	1.06799	3.83639	4.65461	1.03e-05
VAV1	1.94686	3.00873	6.89184	1.09e-09	2.05e-08	11.8379	Up-Regulated											PKNOX2	1.50483	0.584275	7.07187	6.25e-10	9.72e-09	12.308	Up-Regulated		STEAP3	-1.58642	4.64128	-4.90298	4.61e-06	6.11e-05	3.94886	Down-Regulated		GZMA	-1.53631	3.91013	-7.3845	4.46e-11	6.02e-10	14.8977	Down-Regulated		GPR18	1.2048	-0.358631	4.6458	1.07e-05
SMO	1.54541	3.46524	6.89114	1.09e-09	2.06e-08	11.8349	Up-Regulated											CD22	2.68791	1.8015	7.06891	6.33e-10	9.83e-09	12.2953	Up-Regulated		MKI67	-1.68737	3.18417	-4.90258	4.62e-06	6.11e-05	3.94734	Down-Regulated		PIK3R1	-1.19076	3.96033	-7.38317	4.49e-11	6.05e-10	14.8914	Down-Regulated		CLEC17A	1.69751	-1.32582	4.63848	1.13e-05
PHC3	1.07944	2.4725	6.89092	1.09e-09	2.06e-08	11.8339	Up-Regulated											NEXN	1.70168	3.69382	7.06861	6.34e-10	9.83e-09	12.294	Up-Regulated		CDCA2	-1.49	0.892907	-4.9014	4.64e-06	6.13e-05	3.94298	Down-Regulated		RNASE6	-1.38882	5.15375	-7.38015	4.56e-11	6.14e-10	14.877	Down-Regulated		ERVFRD-1	1.15385	-3.00693	4.64067	1.14e-05
PTGER3	2.11967	0.94891	6.88875	1.1e-09	2.08e-08	11.8245	Up-Regulated											PCDH18	1.36861	2.8618	7.05892	6.62e-10	1.02e-08	12.2527	Up-Regulated		GPR115	-2.25368	1.44965	-4.9041	4.67e-06	6.15e-05	3.94137	Down-Regulated		C3orf58	-1.06299	3.3721	-7.37947	4.57e-11	6.14e-10	14.8738	Down-Regulated		JAKMIP1	1.05842	-0.208	4.63309	1.13e-05
CTSK	2.10255	7.38476	6.88528	1.12e-09	2.1e-08	11.8096	Up-Regulated											STAR	2.04578	-2.29968	7.0664	6.78e-10	1.05e-08	12.2364	Up-Regulated		CEP55	-1.71135	3.08906	-4.8997	4.67e-06	6.15e-05	3.93663	Down-Regulated		FBXL7	-1.42952	2.91626	-7.37834	4.6e-11	6.17e-10	14.8684	Down-Regulated		ST6GALNAC5	1.14359	1.89057	4.63292	1.13e-05
NID1	1.6249	5.59448	6.88512	1.12e-09	2.1e-08	11.8089	Up-Regulated											COL21A1	1.87729	0.49904	7.05012	6.87e-10	1.06e-08	12.2151	Up-Regulated		MUC1	-2.26299	8.50227	-4.89952	4.68e-06	6.15e-05	3.93597	Down-Regulated		NKG7	-1.45665	3.74227	-7.3776	4.61e-11	6.19e-10	14.865	Down-Regulated		TSPAN2	1.10919	3.73033	4.63221	1.13e-05
NAALAD2	1.40942	-0.674597	6.88098	1.14e-09	2.14e-08	11.791	Up-Regulated											OSBPL6	1.21473	-0.260372	7.04819	6.93e-10	1.07e-08	12.2069	Up-Regulated		TFAP2A	-1.9909	1.86653	-4.89659	4.73e-06	6.22e-05	3.92507	Down-Regulated		MYO9A	-1.07153	1.81591	-7.37589	4.65e-11	6.23e-10	14.8569	Down-Regulated		CHL1	1.38455	0.190643	4.6224	1.18e-05
CRLF3	1.11325	3.25736	6.88031	1.14e-09	2.14e-08	11.7881	Up-Regulated											FLT4	1.02398	2.24366	7.04757	6.95e-10	1.07e-08	12.2042	Up-Regulated		C19orf33	-2.55005	8.31406	-4.89411	4.78e-06	6.25e-05	3.91584	Down-Regulated		ATP10A	-1.50344	2.43767	-7.37343	4.71e-11	6.29e-10	14.8452	Down-Regulated		PIEZO2	1.037	1.3846	4.61944	1.19e-05
LHFPL2	1.40451	4.21382	6.87703	1.16e-09	2.17e-08	11.774	Up-Regulated											PYGO1	1.32135	0.976819	7.04702	6.97e-10	1.07e-08	12.2019	Up-Regulated		TK1	-1.45706	5.28035	-4.89122	4.83e-06	6.3e-05	3.90511	Down-Regulated		SNAI2	-2.07596	4.57934	-7.37196	4.74e-11	6.33e-10	14.8382	Down-Regulated		MUSK	1.48778	-3.05253	4.61625	1.23e-05
C18orf54	1.16257	0.279077	6.87618	1.16e-09	2.18e-08	11.7704	Up-Regulated											CTLA4	1.84384	1.57196	7.0459	7e-10	1.07e-08	12.1971	Up-Regulated		KRT7	-2.80934	8.07264	-4.89118	4.83e-06	6.3e-05	3.90497	Down-Regulated		SHROOM4	-1.22697	1.53677	-7.37092	4.77e-11	6.34e-10	14.8332	Down-Regulated		KLHL4	1.39009	-0.562946	4.61418	1.21e-05
PARP15	2.59909	0.756143	6.87527	1.17e-09	2.18e-08	11.7664	Up-Regulated											CD79B	2.75832	2.96194	7.04304	7.09e-10	1.09e-08	12.1849	Up-Regulated		LAMB3	-2.67395	7.68063	-4.89027	4.85e-06	6.31e-05	3.90157	Down-Regulated		LRRC32	-1.37364	6.10794	-7.37078	4.77e-11	6.34e-10	14.8326	Down-Regulated		KCNE1	1.11737	-2.26311	4.61375	1.23e-05
PTGFRN	1.46115	5.55375	6.87474	1.17e-09	2.19e-08	11.7641	Up-Regulated											WNK3	1.46896	-1.69168	7.03159	7.45e-10	1.14e-08	12.1361	Up-Regulated		VWA2	-1.63976	2.80647	-4.87846	5.08e-06	6.56e-05	3.8577	Down-Regulated		TES	-1.23255	5.89928	-7.36661	4.87e-11	6.46e-10	14.8128	Down-Regulated		CTSW	1.09808	2.71633	4.60407	1.26e-05
CFH	1.90557	4.96279	6.87206	1.18e-09	2.21e-08	11.7526	Up-Regulated											PTPN7	1.6842	2.37663	7.02844	7.55e-10	1.15e-08	12.1227	Up-Regulated		STK17B	-1.00898	3.71236	-4.87682	5.11e-06	6.58e-05	3.85161	Down-Regulated		CD1D	-1.41926	2.20149	-7.36589	4.89e-11	6.48e-10	14.8094	Down-Regulated		RAB44	1.02144	-1.58459	4.60159	1.28e-05
FGF18	1.78243	1.40171	6.86877	1.2e-09	2.23e-08	11.7384	Up-Regulated											RHBDL3	1.57625	-1.29861	7.024	7.7e-10	1.17e-08	12.1037	Up-Regulated		KIAA1551	-1.02458	4.48577	-4.87474	5.16e-06	6.61e-05	3.84391	Down-Regulated		LHFP	-1.31627	5.81372	-7.36131	5e-11	6.6e-10	14.7877	Down-Regulated		FRRS1L	1.71437	-1.41325	4.59676	1.31e-05
TSC22D3	1.59354	6.93643	6.86874	1.2e-09	2.23e-08	11.7383	Up-Regulated											ARHGAP28	1.61243	-0.213214	7.0234	7.72e-10	1.17e-08	12.1012	Up-Regulated		OASL	-2.13035	3.65143	-4.87073	5.24e-06	6.68e-05	3.82903	Down-Regulated		PLEKHG1	-1.28101	3.50768	-7.36069	5.01e-11	6.62e-10	14.7847	Down-Regulated		CXCL11	1.49743	2.30781	4.58641	1.35e-05
KMO	1.9698	-0.404585	6.86835	1.2e-09	2.23e-08	11.7366	Up-Regulated											COL15A1	1.33743	6.01831	7.02325	7.73e-10	1.17e-08	12.1006	Up-Regulated		STYK1	-1.98849	2.89383	-4.87314	5.27e-06	6.71e-05	3.82669	Down-Regulated		IL9R	-1.68807	-2.19078	-7.38785	5.23e-11	6.84e-10	14.7606	Down-Regulated		CLEC4D	1.24296	-1.71156	4.58857	1.43e-05
ACTR2	1.03739	7.21505	6.86831	1.2e-09	2.23e-08	11.7365	Up-Regulated											RSPO1	2.46884	-0.481738	7.03045	7.92e-10	1.2e-08	12.0838	Up-Regulated		ESPN	-2.09338	2.3273	-4.86988	5.26e-06	6.7e-05	3.82586	Down-Regulated		CLSPN	-1.86862	0.340752	-7.35501	5.15e-11	6.77e-10	14.7578	Down-Regulated		ACSM5	1.20635	-1.14661	4.58222	1.38e-05
MRGPRF	1.86611	3.36912	6.86744	1.21e-09	2.24e-08	11.7327	Up-Regulated											MED12L	1.50117	-2.96503	7.01625	7.97e-10	1.21e-08	12.0707	Up-Regulated		IFITM2	-1.13034	7.85726	-4.86603	5.34e-06	6.77e-05	3.81159	Down-Regulated		DOCK8	-1.3285	2.57451	-7.35429	5.17e-11	6.79e-10	14.7544	Down-Regulated		GPR15	1.65796	-1.53112	4.60319	1.55e-05
SPTA1	2.00451	-4.65413	6.95196	1.27e-09	2.33e-08	11.7291	Up-Regulated											MPO	1.74767	-1.69809	7.01501	8.01e-10	1.21e-08	12.0654	Up-Regulated		JAG1	-1.01423	5.23903	-4.86529	5.35e-06	6.78e-05	3.80887	Down-Regulated		CAP1	-1.14274	8.24503	-7.35376	5.18e-11	6.8e-10	14.7519	Down-Regulated		CCDC178	1.1794	-3.08409	4.58512	1.43e-05
ATXN1	1.20891	2.97055	6.86623	1.22e-09	2.25e-08	11.7275	Up-Regulated											EMR3	2.11361	-0.848902	7.02405	8.14e-10	1.23e-08	12.0567	Up-Regulated		DMBX1	-2.31364	-0.3846	-4.88588	5.57e-06	6.96e-05	3.79976	Down-Regulated		ITGA5	-1.5589	5.73554	-7.35191	5.23e-11	6.84e-10	14.7431	Down-Regulated		CD79B	1.46	2.48595	4.57416	1.42e-05
ZNF281	1.00756	3.48302	6.86502	1.22e-09	2.26e-08	11.7223	Up-Regulated											FCGR1B	1.64041	-1.25129	7.01205	8.11e-10	1.22e-08	12.0528	Up-Regulated		HIST1H3H	-2.16395	2.13161	-4.86122	5.44e-06	6.85e-05	3.79377	Down-Regulated		CD300C	-1.57027	1.9698	-7.35058	5.26e-11	6.87e-10	14.7368	Down-Regulated		HAS1	1.89119	0.723994	4.56803	1.47e-05
ARHGDIB	1.49831	7.45331	6.86418	1.23e-09	2.26e-08	11.7186	Up-Regulated											DNAJC5B	1.72382	0.364185	7.00992	8.19e-10	1.23e-08	12.0437	Up-Regulated		FOXD1	-2.28215	0.266312	-4.8633	5.48e-06	6.89e-05	3.79031	Down-Regulated		SLK	-1.06288	5.33293	-7.34935	5.3e-11	6.91e-10	14.731	Down-Regulated		GFRA1	1.27259	1.07972	4.56371	1.48e-05
RGS1	2.1999	5.2868	6.86289	1.23e-09	2.28e-08	11.7131	Up-Regulated											DOC2B	1.50875	2.6127	7.0093	8.21e-10	1.23e-08	12.0411	Up-Regulated		RP11-314N13.10	-1.53717	0.0725496	-4.85979	5.47e-06	6.88e-05	3.78847	Down-Regulated		ABCA6	-1.71325	0.476574	-7.34724	5.35e-11	6.97e-10	14.721	Down-Regulated		KHDRBS2	1.31693	-2.7022	4.56818	1.6e-05
OSMR	1.51462	4.83262	6.86183	1.24e-09	2.28e-08	11.7085	Up-Regulated											THBS1	1.76219	7.4587	7.00849	8.24e-10	1.24e-08	12.0376	Up-Regulated		CD58	-1.25574	4.93437	-4.85819	5.5e-06	6.91e-05	3.78255	Down-Regulated		NCF2	-1.87444	4.53408	-7.34535	5.4e-11	7.02e-10	14.712	Down-Regulated		LRRC4	1.13477	-0.218533	4.55332	1.54e-05
PRDM6	1.79703	0.151252	6.86101	1.24e-09	2.29e-08	11.705	Up-Regulated											CRYBB1	1.39799	0.473919	7.00441	8.39e-10	1.26e-08	12.0202	Up-Regulated		GPRC5D	-1.52014	1.54392	-4.85811	5.5e-06	6.91e-05	3.78227	Down-Regulated		MRVI1	-1.64688	3.73163	-7.34486	5.41e-11	7.04e-10	14.7097	Down-Regulated		PLN	1.3392	3.16997	4.5461	1.59e-05
ADAMTS15	2.30774	1.59049	6.86101	1.24e-09	2.29e-08	11.705	Up-Regulated											CD74	1.1465	11.0231	7.00378	8.41e-10	1.26e-08	12.0176	Up-Regulated		ECM1	-1.76289	5.96924	-4.85724	5.52e-06	6.92e-05	3.77903	Down-Regulated		AJUBA	-1.37224	3.17292	-7.34325	5.46e-11	7.08e-10	14.702	Down-Regulated		COL3A1	1.0286	11.1772	4.54037	1.62e-05
SPG20	1.40886	3.96785	6.85959	1.25e-09	2.3e-08	11.6989	Up-Regulated											KLRD1	1.61654	-1.29551	7.00085	8.52e-10	1.27e-08	12.0051	Up-Regulated		TMOD3	-1.01954	4.4482	-4.85519	5.57e-06	6.96e-05	3.77146	Down-Regulated		MYLK	-1.85353	3.60072	-7.34126	5.51e-11	7.15e-10	14.6926	Down-Regulated		CLEC4G	1.62062	-1.50348	4.54149	1.74e-05
TCF7	1.79935	2.30865	6.85761	1.26e-09	2.32e-08	11.6904	Up-Regulated											PDE1B	1.16551	1.83881	7.00084	8.52e-10	1.27e-08	12.005	Up-Regulated		RIPK3	-1.26341	3.83574	-4.85482	5.58e-06	6.96e-05	3.77009	Down-Regulated		HEG1	-1.42842	4.57652	-7.34075	5.52e-11	7.16e-10	14.6902	Down-Regulated		PCDHGA9	1.07825	0.281581	4.53249	1.67e-05
TMEM200B	1.84815	1.96535	6.85504	1.28e-09	2.34e-08	11.6793	Up-Regulated											FIGF	2.29821	-0.956666	6.99932	8.57e-10	1.28e-08	11.9985	Up-Regulated		AMOTL2	-1.01143	4.16615	-4.8541	5.59e-06	6.97e-05	3.76741	Down-Regulated		SIGLEC7	-1.77311	1.19264	-7.34014	5.54e-11	7.17e-10	14.6873	Down-Regulated		NTRK3	1.15668	-2.55623	4.53189	1.68e-05
ANKRD55	2.26429	-1.65504	6.88244	1.31e-09	2.39e-08	11.6701	Up-Regulated											PID1	1.40597	3.34512	6.99706	8.66e-10	1.29e-08	11.9889	Up-Regulated		ATP2A1	-1.15346	-0.545308	-4.85384	5.6e-06	6.97e-05	3.76644	Down-Regulated		EVC2	-1.52955	1.45517	-7.33965	5.55e-11	7.18e-10	14.685	Down-Regulated		TSPAN7	1.15319	3.20467	4.52404	1.73e-05
GLI3	1.92771	1.56276	6.85256	1.29e-09	2.36e-08	11.6686	Up-Regulated											MRO	1.77408	-1.09801	6.99637	8.69e-10	1.29e-08	11.986	Up-Regulated		CLDN1	-1.67556	6.0474	-4.85378	5.6e-06	6.97e-05	3.76623	Down-Regulated		HIVEP1	-1.10731	2.62918	-7.33907	5.57e-11	7.2e-10	14.6822	Down-Regulated		PTGIS	1.20068	4.99987	4.52269	1.74e-05
TGFB3	2.01105	4.91899	6.84959	1.31e-09	2.38e-08	11.6558	Up-Regulated											PTPRS	1.12783	3.62173	6.9943	8.76e-10	1.3e-08	11.9772	Up-Regulated		AURKA	-1.18079	3.1988	-4.85213	5.63e-06	7e-05	3.76014	Down-Regulated		CD84	-1.89152	1.92409	-7.33874	5.58e-11	7.2e-10	14.6807	Down-Regulated		SLC1A2	1.34695	-2.06138	4.52017	1.75e-05
LAYN	1.59105	3.2908	6.84867	1.31e-09	2.39e-08	11.6518	Up-Regulated											APOBR	1.11678	3.82352	6.98778	9.02e-10	1.34e-08	11.9494	Up-Regulated		RAPH1	-1.28999	0.0421504	-4.84945	5.69e-06	7.06e-05	3.7502	Down-Regulated		WDR44	-1.04624	3.80163	-7.3372	5.62e-11	7.25e-10	14.6734	Down-Regulated		MEOX1	1.3157	2.45701	4.51959	1.76e-05
MORC3	1.03708	3.60149	6.8478	1.32e-09	2.4e-08	11.6481	Up-Regulated											ACKR1	2.94678	4.70526	6.98706	9.04e-10	1.34e-08	11.9463	Up-Regulated		CCDC88B	-1.06845	3.14913	-4.8487	5.71e-06	7.07e-05	3.74745	Down-Regulated		NRIP1	-1.24948	3.99112	-7.33477	5.69e-11	7.33e-10	14.6619	Down-Regulated		CLEC1B	1.24745	-3.83874	4.53127	1.96e-05
NCR3	2.47359	0.222544	6.84628	1.33e-09	2.41e-08	11.6415	Up-Regulated											KIAA0226L	1.71106	1.40853	6.98076	9.3e-10	1.37e-08	11.9195	Up-Regulated		ANKRD36C	-1.4819	0.739765	-4.84844	5.72e-06	7.08e-05	3.74645	Down-Regulated		CD74	-1.33553	10.7115	-7.33255	5.75e-11	7.38e-10	14.6514	Down-Regulated		FCER1A	1.36367	2.76006	4.51499	1.79e-05
HLA-DQB1	2.06802	6.03739	6.84574	1.33e-09	2.41e-08	11.6392	Up-Regulated											TVP23A	1.13533	-0.12282	6.98065	9.3e-10	1.37e-08	11.919	Up-Regulated		HLA-F	-1.11628	5.78768	-4.84754	5.74e-06	7.09e-05	3.74314	Down-Regulated		RAB23	-1.71498	2.26906	-7.33139	5.78e-11	7.42e-10	14.6459	Down-Regulated		KIF5C	1.17361	0.615102	4.51287	1.81e-05
NR2F2	1.11442	5.08489	6.84382	1.34e-09	2.43e-08	11.6309	Up-Regulated											IDO2	2.04379	-2.97028	7.01372	9.55e-10	1.41e-08	11.9163	Up-Regulated		PLEKHG2	-1.05825	3.32396	-4.8457	5.78e-06	7.12e-05	3.73633	Down-Regulated		TNFRSF8	-1.62506	-0.204693	-7.3298	5.82e-11	7.46e-10	14.6383	Down-Regulated		PRRX1	1.05211	4.35889	4.50193	1.88e-05
RNF19A	1.07899	4.78302	6.84301	1.35e-09	2.44e-08	11.6275	Up-Regulated											VIPR2	2.32962	-1.20346	6.9721	9.65e-10	1.42e-08	11.8826	Up-Regulated		KLF7	-1.04243	3.32129	-4.84524	5.79e-06	7.13e-05	3.73464	Down-Regulated		TRAT1	-2.32677	-0.504291	-7.33631	5.88e-11	7.51e-10	14.6328	Down-Regulated		ASXL3	1.00742	-1.03232	4.49089	1.97e-05
BCL6	1.32382	4.59361	6.83654	1.39e-09	2.5e-08	11.5996	Up-Regulated											ZAP70	2.03345	1.80771	6.9712	9.69e-10	1.43e-08	11.8788	Up-Regulated		SYT8	-2.6945	4.91011	-4.85508	5.95e-06	7.25e-05	3.72526	Down-Regulated		ITPRIPL2	-1.34438	4.50903	-7.32819	5.87e-11	7.51e-10	14.6307	Down-Regulated		CCL22	1.20156	2.75254	4.48834	1.99e-05
WISP1	2.3614	3.44687	6.8355	1.39e-09	2.51e-08	11.5951	Up-Regulated											HSPA12B	1.12532	3.1763	6.96326	1e-09	1.47e-08	11.845	Up-Regulated		CDC45	-1.30914	2.25818	-4.84243	5.85e-06	7.18e-05	3.72425	Down-Regulated		C3AR1	-1.65386	4.23025	-7.32797	5.88e-11	7.51e-10	14.6297	Down-Regulated		CLEC12B	1.0955	-3.44103	4.49248	2.12e-05
PIM1	1.44751	5.76969	6.83371	1.4e-09	2.53e-08	11.5874	Up-Regulated											CAND2	1.43215	0.979796	6.9629	1e-09	1.47e-08	11.8435	Up-Regulated		S100A10	-1.35045	9.73272	-4.84157	5.87e-06	7.19e-05	3.72106	Down-Regulated		HCK	-1.49714	4.13293	-7.32727	5.9e-11	7.52e-10	14.6264	Down-Regulated		NFASC	1.00096	1.25592	4.48164	2.04e-05
CCR6	2.27806	-2.31219	6.88183	1.46e-09	2.61e-08	11.5786	Up-Regulated											GZMA	1.78067	4.05263	6.96037	1.02e-09	1.49e-08	11.8327	Up-Regulated		DLGAP5	-1.71422	2.3042	-4.84016	5.91e-06	7.22e-05	3.71586	Down-Regulated		HOOK3	-1.07965	3.25265	-7.32657	5.92e-11	7.54e-10	14.623	Down-Regulated		FMN2	1.45311	-1.2288	4.47719	2.07e-05
TYROBP	1.63348	7.25053	6.83004	1.43e-09	2.57e-08	11.5716	Up-Regulated											SYNPO2	2.12027	2.99914	6.95626	1.03e-09	1.51e-08	11.8152	Up-Regulated		MXRA5	-1.95951	5.38054	-4.83905	5.93e-06	7.25e-05	3.71175	Down-Regulated		SIRPA	-1.3026	5.13054	-7.32513	5.96e-11	7.58e-10	14.6162	Down-Regulated		KCNMA1	1.02752	1.2912	4.47465	2.09e-05
TLE4	1.14756	2.80344	6.82632	1.45e-09	2.6e-08	11.5556	Up-Regulated											TMC2	1.7564	-3.03534	6.948	1.07e-09	1.56e-08	11.7801	Up-Regulated		UGT1A6	-2.05315	-1.06724	-4.86501	6.15e-06	7.42e-05	3.71066	Down-Regulated		BAZ1A	-1.30839	3.9823	-7.32445	5.98e-11	7.6e-10	14.613	Down-Regulated		SIGLEC6	1.48815	-0.427573	4.44862	2.32e-05
ACSM5	1.74737	-0.663899	6.82279	1.47e-09	2.64e-08	11.5404	Up-Regulated											HSF5	2.33086	-3.63065	7.14961	1.23e-09	1.77e-08	11.7748	Up-Regulated		MSLN	-3.55896	7.02539	-4.83873	5.94e-06	7.25e-05	3.71056	Down-Regulated		THY1	-1.53	6.59496	-7.32366	6e-11	7.62e-10	14.6092	Down-Regulated		CLEC2L	1.32134	-1.17517	4.44853	2.36e-05
SDC3	1.13889	5.01534	6.8215	1.48e-09	2.65e-08	11.5349	Up-Regulated											CACNB2	1.51857	0.438452	6.94441	1.09e-09	1.59e-08	11.7648	Up-Regulated		EFNB2	-1.16682	5.52662	-4.8361	6e-06	7.29e-05	3.70084	Down-Regulated		ACSL4	-1.1139	4.95863	-7.32217	6.05e-11	7.67e-10	14.6022	Down-Regulated		AIM2	1.39919	1.16696	4.4457	2.34e-05
CORO1C	1.16709	5.42797	6.82139	1.48e-09	2.65e-08	11.5344	Up-Regulated											C2orf40	1.96547	1.72152	6.9442	1.09e-09	1.59e-08	11.7639	Up-Regulated		TAP1	-1.04648	5.81242	-4.83426	6.04e-06	7.34e-05	3.69405	Down-Regulated		ITGB3	-1.82921	0.985668	-7.3205	6.09e-11	7.72e-10	14.5943	Down-Regulated		PAPPA	1.09753	1.16933	4.43443	2.45e-05
AKAP12	1.9934	4.69373	6.81812	1.5e-09	2.68e-08	11.5204	Up-Regulated											CD300A	1.19469	3.98845	6.94142	1.1e-09	1.61e-08	11.7521	Up-Regulated		PLXNA1	-1.07862	4.32174	-4.8336	6.06e-06	7.35e-05	3.69163	Down-Regulated		SEC23A	-1.25685	4.24324	-7.32042	6.1e-11	7.72e-10	14.5939	Down-Regulated		IL1RL1	1.22691	0.552889	4.43386	2.45e-05
COL6A3	2.40166	6.88996	6.81332	1.54e-09	2.73e-08	11.4997	Up-Regulated											SLC35F1	1.59386	-0.778641	6.93926	1.11e-09	1.62e-08	11.7429	Up-Regulated		MDFI	-1.51165	4.86526	-4.83116	6.12e-06	7.4e-05	3.68263	Down-Regulated		ZNF267	-1.00252	3.01707	-7.32023	6.1e-11	7.72e-10	14.593	Down-Regulated		TMOD1	1.26201	2.14019	4.42871	2.5e-05
ZNF385A	1.33026	4.36769	6.80881	1.57e-09	2.77e-08	11.4803	Up-Regulated											TRIM22	1.13359	4.94216	6.93424	1.14e-09	1.65e-08	11.7215	Up-Regulated		LYPD5	-1.26212	0.356308	-4.83075	6.13e-06	7.41e-05	3.68108	Down-Regulated		PLK3	-1.28646	4.71699	-7.31643	6.22e-11	7.86e-10	14.575	Down-Regulated		RP11-849F2.7	1.0159	-3.76677	4.44308	2.91e-05
GAB2	1.03177	3.90862	6.80661	1.58e-09	2.8e-08	11.4708	Up-Regulated											LEP	3.56152	-1.59842	6.96531	1.17e-09	1.7e-08	11.7138	Up-Regulated		KIF23	-1.3098	1.83395	-4.82927	6.16e-06	7.43e-05	3.67565	Down-Regulated		CAST	-1.08652	5.83097	-7.31552	6.24e-11	7.89e-10	14.5707	Down-Regulated		GFI1	1.01742	1.14161	4.42056	2.58e-05
PRKG1	1.68845	2.42817	6.80597	1.59e-09	2.8e-08	11.4681	Up-Regulated											LAMB4	1.6301	-3.0401	6.9317	1.15e-09	1.67e-08	11.7108	Up-Regulated		SLC4A11	-1.66744	3.53021	-4.82789	6.2e-06	7.47e-05	3.67054	Down-Regulated		ZNF532	-1.47223	3.50369	-7.31432	6.28e-11	7.92e-10	14.565	Down-Regulated		IL10	1.05462	-0.231183	4.41146	2.67e-05
CSRP2	1.24989	2.41332	6.80581	1.59e-09	2.8e-08	11.4674	Up-Regulated											CD14	1.13252	6.77622	6.93061	1.16e-09	1.68e-08	11.7061	Up-Regulated		AK4	-1.73749	3.02194	-4.82557	6.25e-06	7.52e-05	3.66198	Down-Regulated		INCENP	-1.07185	3.26814	-7.31345	6.31e-11	7.94e-10	14.5609	Down-Regulated		KIAA1644	1.08162	1.17467	4.39516	2.84e-05
RBMS1	1.62534	3.80185	6.80406	1.6e-09	2.82e-08	11.4599	Up-Regulated											ITGB2	1.30784	5.77058	6.92114	1.2e-09	1.74e-08	11.6659	Up-Regulated		ADAMTSL4	-1.55543	2.73862	-4.81489	6.52e-06	7.78e-05	3.6226	Down-Regulated		CMTM3	-1.6266	5.85545	-7.31115	6.38e-11	8e-10	14.55	Down-Regulated		CCL18	1.54361	5.20165	4.39324	2.87e-05
KLHL5	1.22	3.89154	6.80337	1.61e-09	2.82e-08	11.4569	Up-Regulated											TMEM236	1.99888	-0.517029	6.92104	1.2e-09	1.74e-08	11.6655	Up-Regulated		MMP11	-2.39504	7.02623	-4.81248	6.58e-06	7.84e-05	3.61373	Down-Regulated		ZBTB20	-1.13046	-1.06568	-7.30927	6.44e-11	8.07e-10	14.5411	Down-Regulated		WT1	1.40803	0.347238	4.38616	2.97e-05
NFIB	1.17609	3.84767	6.80272	1.61e-09	2.83e-08	11.4541	Up-Regulated											PDCD1	1.90656	1.39335	6.91973	1.21e-09	1.75e-08	11.6599	Up-Regulated		CAPN8	-2.42784	5.65609	-4.81191	6.6e-06	7.85e-05	3.61162	Down-Regulated		ITGA1	-1.27704	4.07348	-7.30906	6.44e-11	8.07e-10	14.5401	Down-Regulated		TRIM58	1.24037	-2.67102	4.37864	3.08e-05
WT1	2.70445	0.307665	6.8514	1.66e-09	2.91e-08	11.4507	Up-Regulated											FERMT2	1.26366	4.18723	6.91731	1.22e-09	1.76e-08	11.6496	Up-Regulated		GCSAM	-1.41028	0.706585	-4.8104	6.64e-06	7.89e-05	3.60607	Down-Regulated		GPNMB	-1.93735	6.22154	-7.30888	6.45e-11	8.07e-10	14.5393	Down-Regulated		SUSD5	1.05845	0.941966	4.36252	3.22e-05
GAB1	1.04658	2.56295	6.79909	1.64e-09	2.87e-08	11.4385	Up-Regulated											SLCO2A1	1.28045	5.18751	6.91616	1.23e-09	1.77e-08	11.6447	Up-Regulated		ALPK1	-1.1175	2.1425	-4.8082	6.69e-06	7.94e-05	3.59796	Down-Regulated		LRRC25	-1.45629	2.96632	-7.3079	6.48e-11	8.1e-10	14.5347	Down-Regulated		TPO	1.60238	-2.12098	4.35696	3.51e-05
VSIG4	1.96996	4.88252	6.79722	1.65e-09	2.89e-08	11.4305	Up-Regulated											SNED1	1.13305	2.91213	6.91572	1.23e-09	1.77e-08	11.6429	Up-Regulated		SERPINH1	-1.14617	7.16092	-4.80744	6.71e-06	7.95e-05	3.59517	Down-Regulated		TCF21	-1.55427	1.65618	-7.31344	6.57e-11	8.2e-10	14.5249	Down-Regulated		ADAMTS18	1.06082	-1.57726	4.3331	3.6e-05
LXN	1.28502	5.74181	6.79348	1.68e-09	2.94e-08	11.4144	Up-Regulated											CD1E	2.06805	1.38583	6.90645	1.28e-09	1.83e-08	11.6035	Up-Regulated		FGFRL1	-1.42296	4.54795	-4.80739	6.71e-06	7.95e-05	3.59496	Down-Regulated		TLR2	-1.58922	3.67997	-7.30298	6.64e-11	8.28e-10	14.5114	Down-Regulated		COL21A1	1.10286	0.239918	4.33187	3.62e-05
CASP1	1.56037	3.78767	6.79281	1.68e-09	2.94e-08	11.4115	Up-Regulated											PILRA	1.37768	3.55926	6.90426	1.3e-09	1.85e-08	11.5941	Up-Regulated		PROSER2	-1.44921	3.03219	-4.80628	6.74e-06	7.97e-05	3.59088	Down-Regulated		ANTXR1	-2.05991	6.14027	-7.29621	6.86e-11	8.52e-10	14.4794	Down-Regulated		KCNH7	1.11158	-3.81182	4.33375	3.83e-05
FOXO1	1.42665	4.60114	6.79214	1.69e-09	2.95e-08	11.4087	Up-Regulated											CLEC17A	3.25642	-0.730599	6.90973	1.33e-09	1.89e-08	11.5727	Up-Regulated		MMP13	-2.35586	0.331488	-4.82469	6.92e-06	8.11e-05	3.59059	Down-Regulated		CD33	-1.58619	0.491113	-7.29362	6.95e-11	8.62e-10	14.4671	Down-Regulated		KCND2	1.00558	1.49314	4.32648	3.7e-05
PTRF	1.41679	7.63452	6.79125	1.69e-09	2.95e-08	11.4048	Up-Regulated											NAP1L5	1.09044	2.90977	6.89916	1.32e-09	1.88e-08	11.5725	Up-Regulated		LPP	-1.01941	3.5771	-4.80614	6.75e-06	7.97e-05	3.59037	Down-Regulated		VCAN	-2.34585	6.06249	-7.29341	6.95e-11	8.63e-10	14.4661	Down-Regulated		BRINP3	1.37519	-2.9541	4.32551	3.95e-05
SFMBT2	1.60808	1.65781	6.7897	1.71e-09	2.97e-08	11.3982	Up-Regulated											FGFR1	1.14696	4.61756	6.89828	1.33e-09	1.89e-08	11.5688	Up-Regulated		GJB3	-2.90502	4.76715	-4.80879	6.78e-06	7.99e-05	3.58956	Down-Regulated		COL4A2	-1.43964	7.96835	-7.2932	6.96e-11	8.63e-10	14.4651	Down-Regulated		GPR84	1.02987	0.802651	4.31685	3.83e-05
MYCBP2	1.19569	3.49921	6.78808	1.72e-09	2.99e-08	11.3912	Up-Regulated											RNF125	1.0865	1.97352	6.89654	1.34e-09	1.9e-08	11.5614	Up-Regulated		IGSF3	-1.32074	3.22961	-4.80164	6.87e-06	8.06e-05	3.57379	Down-Regulated		LY96	-1.50615	4.71656	-7.29317	6.96e-11	8.63e-10	14.465	Down-Regulated		KLHL34	1.08926	-3.38265	4.31391	4.01e-05
FOXF1	1.62329	3.13604	6.78658	1.73e-09	3.01e-08	11.3848	Up-Regulated											GPR162	1.07122	2.06354	6.89207	1.37e-09	1.93e-08	11.5424	Up-Regulated		TRIM31	-2.70824	3.77636	-4.79717	6.99e-06	8.17e-05	3.55734	Down-Regulated		GIMAP4	-1.23153	4.85048	-7.29277	6.98e-11	8.63e-10	14.4631	Down-Regulated		FAM169A	1.09459	-0.663392	4.30741	3.97e-05
NUDT10	1.90755	0.521081	6.79306	1.76e-09	3.05e-08	11.3728	Up-Regulated											CHRNA6	1.87481	-2.22753	6.93469	1.42e-09	1.99e-08	11.5371	Up-Regulated		GPR78	-1.87599	-2.91958	-4.79678	7e-06	8.17e-05	3.55593	Down-Regulated		SLC31A2	-1.27201	0.711	-7.30013	7.01e-11	8.67e-10	14.4621	Down-Regulated		RAB3C	1.55154	0.0225996	4.30484	4.01e-05
ABCA9	1.91098	1.0464	6.77802	1.8e-09	3.1e-08	11.348	Up-Regulated											REM1	1.13757	1.50342	6.88954	1.38e-09	1.95e-08	11.5316	Up-Regulated		PRDM8	-1.41504	1.51098	-4.79561	7.03e-06	8.19e-05	3.55164	Down-Regulated		MMP14	-1.84486	8.52118	-7.289	7.1e-11	8.76e-10	14.4453	Down-Regulated		TEX11	1.04515	-0.550755	4.30103	4.07e-05
CA5B	1.05021	1.37902	6.77599	1.81e-09	3.12e-08	11.3393	Up-Regulated											SCN3B	1.80498	-0.380016	6.88846	1.39e-09	1.96e-08	11.5271	Up-Regulated		PTGES	-2.16005	5.03991	-4.79185	7.14e-06	8.27e-05	3.53779	Down-Regulated		SRFBP1	-1.03604	3.08124	-7.2875	7.16e-11	8.82e-10	14.4382	Down-Regulated		ZNF727	1.05194	-1.11862	4.29736	4.16e-05
CLEC2D	1.98872	1.77426	6.76775	1.88e-09	3.23e-08	11.3039	Up-Regulated											CSF3R	1.61884	2.39899	6.88776	1.39e-09	1.96e-08	11.5241	Up-Regulated		EXPH5	-1.00488	1.30206	-4.79009	7.18e-06	8.31e-05	3.53132	Down-Regulated		BTN3A2	-1.15248	4.13327	-7.28646	7.19e-11	8.86e-10	14.4332	Down-Regulated		CDHR1	1.19022	-2.65812	4.28782	4.28e-05
SLC47A1	1.84616	-0.0863648	6.76448	1.91e-09	3.27e-08	11.2898	Up-Regulated											PIM2	1.25125	4.83968	6.88628	1.4e-09	1.97e-08	11.5178	Up-Regulated		SIX4	-1.35054	1.28034	-4.79168	7.25e-06	8.36e-05	3.5268	Down-Regulated		PDGFC	-2.11029	4.54761	-7.28595	7.21e-11	8.88e-10	14.4309	Down-Regulated		IL1B	1.12065	1.77184	4.28394	4.34e-05
DNAJB4	1.2823	3.7709	6.76058	1.94e-09	3.32e-08	11.2731	Up-Regulated											MEOX1	1.84741	2.57522	6.88144	1.43e-09	2.01e-08	11.4972	Up-Regulated		EFNA3	-1.54006	3.61944	-4.78714	7.27e-06	8.36e-05	3.5205	Down-Regulated		TRERF1	-1.07945	2.68249	-7.28541	7.23e-11	8.89e-10	14.4283	Down-Regulated		FBN2	1.235	-0.757048	4.28124	4.39e-05
SIGLEC5	1.69599	-1.81937	6.79598	2.01e-09	3.41e-08	11.261	Up-Regulated											CNN3	1.02136	7.32359	6.88009	1.44e-09	2.02e-08	11.4915	Up-Regulated		PTPRH	-1.29148	5.3333	-4.78545	7.32e-06	8.4e-05	3.51427	Down-Regulated		IRAK3	-1.59972	2.69036	-7.28496	7.25e-11	8.91e-10	14.4262	Down-Regulated		THBS4	1.32915	5.35248	4.26412	4.68e-05
GPR15	2.74448	-1.3873	6.91394	2.15e-09	3.6e-08	11.2584	Up-Regulated											NOVA2	1.07615	0.628258	6.87932	1.44e-09	2.02e-08	11.4883	Up-Regulated		MAP3K8	-1.00833	2.81845	-4.78443	7.34e-06	8.43e-05	3.51054	Down-Regulated		KCTD9	-1.03869	4.16766	-7.28393	7.28e-11	8.94e-10	14.4213	Down-Regulated		CHODL	1.15592	-1.50746	4.25835	4.78e-05
MGP	1.90215	8.58405	6.75679	1.97e-09	3.37e-08	11.2568	Up-Regulated											VASH1	1.05001	3.71839	6.87504	1.47e-09	2.06e-08	11.4701	Up-Regulated		CACNB3	-1.06052	3.62917	-4.78389	7.36e-06	8.44e-05	3.50855	Down-Regulated		SULF2	-1.536	6.36121	-7.28265	7.33e-11	8.99e-10	14.4152	Down-Regulated		C16orf54	1.21214	2.26286	4.25831	4.78e-05
PDZRN4	2.61825	-1.0063	6.76566	1.99e-09	3.39e-08	11.2556	Up-Regulated											TMEM108	1.33718	-0.900094	6.87268	1.49e-09	2.08e-08	11.4601	Up-Regulated		FZD7	-1.25514	3.37475	-4.78344	7.37e-06	8.45e-05	3.50689	Down-Regulated		CXCL9	-2.59068	3.82339	-7.28211	7.35e-11	9e-10	14.4127	Down-Regulated		C3orf36	1.10194	1.10485	4.25748	4.8e-05
C1QB	1.68108	7.81605	6.75632	1.98e-09	3.37e-08	11.2548	Up-Regulated											GPR88	1.78505	-1.90957	6.87222	1.49e-09	2.08e-08	11.4581	Up-Regulated		CDC6	-1.19217	2.27133	-4.78139	7.43e-06	8.46e-05	3.49938	Down-Regulated		RASAL2	-1.14253	3.11357	-7.28022	7.41e-11	9.07e-10	14.4037	Down-Regulated		CACNA1E	1.00576	-2.82531	4.24915	4.95e-05
ACAP2	1.06732	3.51578	6.75426	1.99e-09	3.4e-08	11.246	Up-Regulated											FAM184A	1.5219	-0.565446	6.87194	1.49e-09	2.08e-08	11.4569	Up-Regulated		STIL	-1.09478	1.3591	-4.78029	7.46e-06	8.49e-05	3.49534	Down-Regulated		IL18R1	-1.44176	1.94965	-7.27982	7.43e-11	9.08e-10	14.4019	Down-Regulated		COL4A6	1.21971	-1.47962	4.24676	5e-05
ITGA8	1.60418	1.2757	6.75343	2e-09	3.4e-08	11.2424	Up-Regulated											PI16	3.04845	2.01686	6.86662	1.53e-09	2.12e-08	11.4344	Up-Regulated		PLEKHA7	-1.21995	3.65538	-4.77955	7.49e-06	8.51e-05	3.49264	Down-Regulated		CXCR4	-1.5652	6.59272	-7.27977	7.43e-11	9.08e-10	14.4016	Down-Regulated		CNR2	1.82639	-2.34907	4.23802	5.33e-05
PRRX1	2.26706	3.73604	6.75096	2.02e-09	3.43e-08	11.2318	Up-Regulated											TDRD10	1.39785	-0.197164	6.86624	1.53e-09	2.12e-08	11.4327	Up-Regulated		RAPGEFL1	-1.61587	4.77986	-4.77826	7.52e-06	8.54e-05	3.48791	Down-Regulated		RNF19A	-1.05441	4.885	-7.27539	7.59e-11	9.23e-10	14.3809	Down-Regulated		FCRL5	1.51733	-1.05252	4.23099	5.3e-05
TNS1	1.64033	5.31291	6.75081	2.02e-09	3.43e-08	11.2312	Up-Regulated											FAM159A	1.78323	0.300287	6.86504	1.54e-09	2.13e-08	11.4277	Up-Regulated		TGM2	-1.6484	6.90726	-4.77737	7.55e-06	8.56e-05	3.48461	Down-Regulated		PDLIM3	-1.79883	3.85485	-7.27481	7.61e-11	9.25e-10	14.3782	Down-Regulated		ANKS1B	1.1577	-2.59641	4.22922	5.33e-05
MIER1	1.00204	3.74413	6.75071	2.03e-09	3.43e-08	11.2308	Up-Regulated											ELOVL4	1.31295	1.00334	6.86113	1.56e-09	2.17e-08	11.411	Up-Regulated		SHB	-1.00736	4.98031	-4.77732	7.55e-06	8.56e-05	3.48444	Down-Regulated		RBM43	-1.12134	2.87702	-7.27089	7.76e-11	9.41e-10	14.3597	Down-Regulated		SIGLEC1	1.0926	2.44674	4.22836	5.35e-05
PABPC4L	1.65453	-0.382107	6.7592	2.04e-09	3.45e-08	11.228	Up-Regulated											FCER1A	2.14856	2.99639	6.85732	1.59e-09	2.2e-08	11.3949	Up-Regulated		FAM72A	-1.20374	-1.433	-4.77676	7.57e-06	8.57e-05	3.48237	Down-Regulated		TNFAIP8	-1.39243	2.91958	-7.27063	7.77e-11	9.41e-10	14.3584	Down-Regulated		KLRC4-KLRK1	1.17357	-3.13671	4.22515	5.78e-05
SH3PXD2A	1.22864	5.2077	6.74998	2.03e-09	3.44e-08	11.2276	Up-Regulated											FCRL5	2.7583	-0.610574	6.8545	1.61e-09	2.22e-08	11.383	Up-Regulated		IL18	-1.51699	4.82646	-4.77616	7.59e-06	8.58e-05	3.48018	Down-Regulated		AMOTL1	-1.31383	3.77863	-7.26794	7.87e-11	9.51e-10	14.3457	Down-Regulated		ACSL6	1.03543	-2.47776	4.21686	5.59e-05
MZB1	2.90314	3.13057	6.74858	2.04e-09	3.45e-08	11.2216	Up-Regulated											SLCO1C1	1.8482	-1.93091	6.85278	1.62e-09	2.24e-08	11.3756	Up-Regulated		LPCAT2	-1.29496	3.48238	-4.77571	7.6e-06	8.59e-05	3.47853	Down-Regulated		DOCK9	-1.10934	3.79177	-7.2633	8.05e-11	9.7e-10	14.3238	Down-Regulated		ZCCHC12	1.02046	-0.875162	4.21667	5.59e-05
CHSY3	1.91884	1.46557	6.74565	2.07e-09	3.5e-08	11.209	Up-Regulated											KLF8	1.05421	0.644612	6.84711	1.66e-09	2.29e-08	11.3516	Up-Regulated		BIRC3	-1.67462	4.60121	-4.77248	7.69e-06	8.65e-05	3.46668	Down-Regulated		LGMN	-1.00518	6.88995	-7.26273	8.07e-11	9.71e-10	14.3211	Down-Regulated		PCDHGB4	1.15154	-1.71536	4.20851	5.76e-05
PLXNA4	2.19171	-0.424088	6.7448	2.08e-09	3.51e-08	11.2054	Up-Regulated											ITGAD	2.1248	-2.05482	6.84704	1.66e-09	2.29e-08	11.3513	Up-Regulated		FZD2	-1.25007	3.15176	-4.77169	7.72e-06	8.67e-05	3.46378	Down-Regulated		BMP1	-1.31788	4.64669	-7.26271	8.07e-11	9.71e-10	14.321	Down-Regulated		OLAH	1.15755	-2.56136	4.20965	5.97e-05
MEOX2	1.94684	1.96878	6.76121	2.12e-09	3.57e-08	11.1967	Up-Regulated											TRAM2	1.01948	4.69342	6.838	1.73e-09	2.38e-08	11.313	Up-Regulated		BMP4	-1.62904	4.67131	-4.77149	7.72e-06	8.68e-05	3.46306	Down-Regulated		BCL9L	-1.4642	4.08092	-7.25968	8.19e-11	9.84e-10	14.3067	Down-Regulated		HDC	1.05273	0.338104	4.20752	5.79e-05
CD300C	1.66614	1.84533	6.7383	2.14e-09	3.59e-08	11.1775	Up-Regulated											BNC2	1.5801	1.52761	6.83766	1.73e-09	2.38e-08	11.3116	Up-Regulated		EPHA1	-1.00396	3.85109	-4.76817	7.83e-06	8.76e-05	3.4509	Down-Regulated		TFRC	-1.27834	4.93049	-7.25782	8.27e-11	9.92e-10	14.2979	Down-Regulated		DRP2	1.03925	0.016195	4.20565	5.83e-05
MSN	1.54773	7.30681	6.73696	2.15e-09	3.61e-08	11.1718	Up-Regulated											POU2AF1	2.37943	1.88977	6.83754	1.73e-09	2.38e-08	11.311	Up-Regulated		TTC9	-1.44363	3.7001	-4.76668	7.87e-06	8.8e-05	3.44544	Down-Regulated		CRIM1	-1.19901	5.2241	-7.25767	8.27e-11	9.92e-10	14.2972	Down-Regulated		FAM133A	1.22513	-2.42571	4.19954	6.05e-05
C19orf38	1.31722	1.81183	6.73542	2.17e-09	3.63e-08	11.1652	Up-Regulated											FCER1G	1.31627	6.66472	6.83632	1.74e-09	2.39e-08	11.3059	Up-Regulated		PRR15	-1.65503	5.17088	-4.76498	7.92e-06	8.85e-05	3.43918	Down-Regulated		RECQL	-1.51484	3.89825	-7.25675	8.31e-11	9.96e-10	14.2928	Down-Regulated		PRG4	1.19273	1.6888	4.19822	5.99e-05
SPSB1	1.42658	5.47747	6.73388	2.18e-09	3.65e-08	11.1586	Up-Regulated											CAPN11	1.38518	-0.831084	6.83625	1.74e-09	2.39e-08	11.3056	Up-Regulated		CDC25C	-1.44402	1.03245	-4.76449	8.06e-06	8.96e-05	3.4273	Down-Regulated		CD6	-1.44126	2.00497	-7.25173	8.51e-11	1.02e-09	14.2692	Down-Regulated		TRPM6	1.17263	-2.6671	4.19815	5.99e-05
LMCD1	1.35578	3.91883	6.73367	2.18e-09	3.65e-08	11.1577	Up-Regulated											NLGN1	2.14437	-1.5861	6.83528	1.75e-09	2.39e-08	11.3014	Up-Regulated		NXNL2	-1.41499	-0.26645	-4.76668	8.11e-06	8.99e-05	3.42495	Down-Regulated		ASPN	-2.06513	6.18286	-7.24864	8.64e-11	1.03e-09	14.2546	Down-Regulated		CLEC6A	1.16822	-2.54324	4.20333	7.31e-05
SYT15	1.48506	-3.45009	6.73355	2.19e-09	3.65e-08	11.1572	Up-Regulated											ENPP6	2.02341	-1.76242	6.83277	1.77e-09	2.42e-08	11.2908	Up-Regulated		IL1RN	-2.35432	4.68257	-4.76078	8.05e-06	8.96e-05	3.42383	Down-Regulated		ANGPTL2	-1.65688	5.39826	-7.24855	8.65e-11	1.03e-09	14.2542	Down-Regulated		MYOCD	1.42938	-1.01918	4.18726	6.24e-05
CD300E	2.09764	0.506465	6.73269	2.19e-09	3.66e-08	11.1535	Up-Regulated											KRT222	2.20027	-2.36056	6.83924	1.81e-09	2.47e-08	11.2751	Up-Regulated		DEPDC1B	-1.55587	1.32106	-4.76034	8.07e-06	8.97e-05	3.42219	Down-Regulated		FMNL2	-1.0098	4.1183	-7.24616	8.75e-11	1.04e-09	14.2429	Down-Regulated		MS4A1	2.44242	0.106377	4.17601	6.56e-05
ADD3	1.19431	5.43557	6.7308	2.21e-09	3.68e-08	11.1454	Up-Regulated											CX3CR1	2.03265	0.739338	6.82591	1.82e-09	2.48e-08	11.2618	Up-Regulated		LAD1	-1.69474	7.79629	-4.75996	8.08e-06	8.98e-05	3.42082	Down-Regulated		ARHGDIB	-1.24989	7.47278	-7.24332	8.87e-11	1.05e-09	14.2295	Down-Regulated		TACR1	1.43169	-1.25032	4.17261	6.64e-05
ITGAD	2.32152	-2.19869	6.73963	2.23e-09	3.7e-08	11.1445	Up-Regulated											TSHZ2	1.10056	3.1724	6.82546	1.82e-09	2.48e-08	11.2599	Up-Regulated		EPS8	-1.17156	5.13579	-4.75872	8.12e-06	8.99e-05	3.41628	Down-Regulated		SMIM3	-1.33046	5.75039	-7.24103	8.97e-11	1.06e-09	14.2187	Down-Regulated		WNT9B	1.10411	-2.96501	4.15984	7.48e-05
ICAM1	1.8197	5.14324	6.73054	2.21e-09	3.68e-08	11.1443	Up-Regulated											DOK6	1.26428	0.354202	6.82465	1.83e-09	2.49e-08	11.2564	Up-Regulated		ARAP2	-1.0983	2.35592	-4.75786	8.15e-06	9e-05	3.41312	Down-Regulated		IRAK2	-1.64712	3.8364	-7.24041	9e-11	1.06e-09	14.2157	Down-Regulated		TRPM3	1.26072	-3.23024	4.15004	7.17e-05
PCSK5	1.75691	2.27766	6.72928	2.23e-09	3.7e-08	11.1389	Up-Regulated											CDHR1	2.0729	-2.36982	6.83249	1.86e-09	2.53e-08	11.247	Up-Regulated		PVRL4	-2.44864	5.27546	-4.76278	8.23e-06	9.07e-05	3.41078	Down-Regulated		HLA-DRB1	-1.61041	9.69007	-7.23761	9.12e-11	1.07e-09	14.2025	Down-Regulated		CCL4L1	1.09405	2.18857	4.14924	7.24e-05
PRSS23	1.42029	5.10201	6.72698	2.25e-09	3.73e-08	11.129	Up-Regulated											ADORA3	1.48637	2.29237	6.81928	1.87e-09	2.54e-08	11.2337	Up-Regulated		CA13	-1.09998	2.36914	-4.75413	8.26e-06	9.09e-05	3.39947	Down-Regulated		AKAP12	-1.75352	4.77129	-7.23742	9.13e-11	1.07e-09	14.2016	Down-Regulated		LILRA4	1.19697	-0.553132	4.14767	7.39e-05
CLEC2B	1.47284	3.59981	6.72461	2.27e-09	3.76e-08	11.1188	Up-Regulated											OSR1	2.0774	1.0673	6.81613	1.9e-09	2.57e-08	11.2203	Up-Regulated		HOXC4	-1.38001	1.62069	-4.75204	8.33e-06	9.16e-05	3.39181	Down-Regulated		CNTLN	-1.06138	1.02062	-7.23513	9.23e-11	1.09e-09	14.1908	Down-Regulated		SEMA3D	1.3559	-0.677779	4.14356	7.34e-05
TMEM100	1.88185	1.94087	6.72279	2.29e-09	3.79e-08	11.111	Up-Regulated											FAM216B	1.89306	-2.47494	6.82452	1.93e-09	2.61e-08	11.213	Up-Regulated		HIST1H4I	-1.23156	4.02137	-4.74947	8.42e-06	9.23e-05	3.38243	Down-Regulated		B4GALT1	-1.29874	6.76909	-7.23484	9.24e-11	1.09e-09	14.1894	Down-Regulated		SCN7A	1.61102	1.007	4.13969	7.45e-05
LBR	1.02123	4.73002	6.72256	2.29e-09	3.79e-08	11.11	Up-Regulated											CNTN4	1.31981	1.14742	6.8112	1.94e-09	2.62e-08	11.1995	Up-Regulated		IQGAP3	-1.91035	3.14789	-4.74664	8.51e-06	9.3e-05	3.37207	Down-Regulated		A2M	-1.22535	8.18452	-7.23325	9.31e-11	1.09e-09	14.1819	Down-Regulated		ASGR2	1.13957	-0.361504	4.12802	7.77e-05
SNAI1	1.56223	4.0023	6.71555	2.37e-09	3.89e-08	11.08	Up-Regulated											SGCE	1.09244	4.94307	6.81088	1.94e-09	2.63e-08	11.1981	Up-Regulated		ARHGAP42	-1.21305	1.98591	-4.74655	8.51e-06	9.3e-05	3.37173	Down-Regulated		SVEP1	-2.05058	2.44085	-7.23259	9.34e-11	1.1e-09	14.1788	Down-Regulated		XCL2	1.09247	0.451262	4.12766	7.95e-05
STAT4	1.63564	1.86269	6.71197	2.4e-09	3.94e-08	11.0647	Up-Regulated											FAM110D	1.57943	2.22696	6.80918	1.96e-09	2.64e-08	11.1909	Up-Regulated		RP11-434D12.1	-1.26223	-0.184222	-4.74815	8.58e-06	9.36e-05	3.36766	Down-Regulated		TWIST2	-1.45617	1.89427	-7.23882	9.44e-11	1.11e-09	14.1735	Down-Regulated		ALK	1.06919	-3.21556	4.12195	8.06e-05
ITPR2	1.37266	2.95412	6.71101	2.41e-09	3.95e-08	11.0606	Up-Regulated											ZNF286B	1.01097	-0.987014	6.80635	1.98e-09	2.67e-08	11.1789	Up-Regulated		SLCO3A1	-1.01591	3.02464	-4.7439	8.6e-06	9.37e-05	3.36205	Down-Regulated		ACAP2	-1.02453	3.60613	-7.22951	9.48e-11	1.11e-09	14.1643	Down-Regulated		BEND4	1.30549	-3.89079	4.12091	8.28e-05
BHLHE22	2.08521	1.11601	6.71095	2.41e-09	3.95e-08	11.0603	Up-Regulated											FMNL1	1.19644	3.98015	6.80295	2.01e-09	2.7e-08	11.1645	Up-Regulated		KIFC2	-1.13216	3.94519	-4.74297	8.63e-06	9.39e-05	3.35866	Down-Regulated		LMCD1	-1.21698	3.98546	-7.22643	9.63e-11	1.12e-09	14.1498	Down-Regulated		KAL1	1.002	2.0463	4.11764	8.08e-05
MMP25	1.51216	0.47271	6.7107	2.42e-09	3.95e-08	11.0592	Up-Regulated											HMOX1	1.06463	5.46606	6.80123	2.02e-09	2.72e-08	11.1572	Up-Regulated		PYGB	-1.06115	7.53196	-4.74269	8.64e-06	9.4e-05	3.35761	Down-Regulated		MAP4K5	-1.07923	4.22743	-7.22611	9.64e-11	1.12e-09	14.1482	Down-Regulated		IGFBPL1	1.12081	-0.160829	4.10308	8.64e-05
VIM	1.44162	8.83304	6.70051	2.53e-09	4.13e-08	11.0156	Up-Regulated											BVES	1.57047	0.452061	6.80089	2.03e-09	2.72e-08	11.1558	Up-Regulated		LIPH	-2.03758	5.31161	-4.74049	8.71e-06	9.46e-05	3.34958	Down-Regulated		DDX58	-1.18741	4.08965	-7.22482	9.7e-11	1.13e-09	14.1422	Down-Regulated		OSR1	1.154	0.741121	4.09618	8.74e-05
UBE2E2	1.43835	3.71671	6.69942	2.54e-09	4.14e-08	11.0109	Up-Regulated											ARHGEF26	1.66386	1.86771	6.80064	2.03e-09	2.72e-08	11.1547	Up-Regulated		PRC1	-1.04122	3.4068	-4.73864	8.78e-06	9.5e-05	3.34284	Down-Regulated		IFIT2	-1.46894	3.7204	-7.22436	9.72e-11	1.13e-09	14.14	Down-Regulated		CD1C	1.2888	2.73893	4.0826	9.19e-05
BACH1	1.17817	3.85437	6.69825	2.55e-09	4.16e-08	11.0059	Up-Regulated											FAM171B	1.29963	2.16966	6.80058	2.03e-09	2.72e-08	11.1545	Up-Regulated		SH3D21	-1.52946	2.78243	-4.73845	8.78e-06	9.5e-05	3.34214	Down-Regulated		GAL3ST4	-1.41268	3.21921	-7.2228	9.8e-11	1.14e-09	14.1326	Down-Regulated		KLRK1	1.0745	-1.69123	4.07926	9.3e-05
PLA2G2D	3.25854	0.460626	6.72275	2.63e-09	4.27e-08	10.9934	Up-Regulated											DTNA	1.5793	0.470082	6.7985	2.05e-09	2.74e-08	11.1457	Up-Regulated		CMTM3	-1.30182	5.54745	-4.7369	8.84e-06	9.53e-05	3.33646	Down-Regulated		PXDN	-1.63424	4.56482	-7.22164	9.85e-11	1.15e-09	14.1272	Down-Regulated		LINGO3	1.28676	-1.43468	4.07522	9.5e-05
PAG1	1.43138	2.35847	6.69431	2.6e-09	4.23e-08	10.989	Up-Regulated											SACS	1.12648	1.54738	6.79793	2.05e-09	2.74e-08	11.1433	Up-Regulated		RPL39L	-1.53595	3.35153	-4.73498	8.9e-06	9.58e-05	3.32947	Down-Regulated		RNF217	-1.35486	1.76389	-7.21635	1.01e-10	1.17e-09	14.1023	Down-Regulated		UNC13A	1.23967	-0.0794569	4.07433	9.47e-05
RNF112	1.50589	0.283672	6.6924	2.62e-09	4.26e-08	10.9809	Up-Regulated											ENPP2	1.36659	4.40266	6.79303	2.1e-09	2.8e-08	11.1225	Up-Regulated		EPHB4	-1.0867	5.63795	-4.73392	8.94e-06	9.6e-05	3.3256	Down-Regulated		CTSZ	-1.15387	8.63702	-7.21381	1.02e-10	1.18e-09	14.0903	Down-Regulated		RTN1	1.08019	1.85093	4.0737	9.49e-05
DPYSL3	1.75765	6.24902	6.68881	2.66e-09	4.31e-08	10.9655	Up-Regulated											AKAP6	1.70157	-1.18265	6.79171	2.11e-09	2.81e-08	11.1169	Up-Regulated		SLC17A9	-1.65421	4.11975	-4.73259	8.99e-06	9.65e-05	3.32075	Down-Regulated		ZBP1	-2.08101	0.660462	-7.21334	1.03e-10	1.19e-09	14.0881	Down-Regulated		HSPB7	1.00156	2.46835	4.07278	9.52e-05
EMP1	1.90573	5.94532	6.6862	2.69e-09	4.36e-08	10.9543	Up-Regulated											CRISPLD1	1.50242	2.65431	6.78825	2.14e-09	2.84e-08	11.1023	Up-Regulated		EXO1	-1.38324	0.972345	-4.73219	9e-06	9.65e-05	3.31928	Down-Regulated		ADAM9	-1.59025	6.39862	-7.20944	1.05e-10	1.21e-09	14.0697	Down-Regulated		TMEM255A	1.01895	0.356867	4.06327	9.86e-05
SIRPB1	2.52013	-0.272154	6.69362	2.72e-09	4.4e-08	10.9482	Up-Regulated											PLCL2	1.02977	3.24142	6.78819	2.14e-09	2.84e-08	11.102	Up-Regulated		RHBDL2	-1.72662	3.26311	-4.72893	9.11e-06	9.73e-05	3.30738	Down-Regulated		ZNF469	-1.81535	1.99071	-7.20924	1.05e-10	1.21e-09	14.0687	Down-Regulated		KLHL14	1.34361	-2.50151	4.05543	0.000105062
CYYR1	1.37135	3.87129	6.68407	2.72e-09	4.39e-08	10.9452	Up-Regulated											TCF21	1.2642	1.94103	6.78718	2.15e-09	2.85e-08	11.0978	Up-Regulated		PSORS1C2	-1.89904	0.322944	-4.73601	9.27e-06	9.85e-05	3.30321	Down-Regulated		JAG1	-1.22252	5.45349	-7.20888	1.05e-10	1.21e-09	14.067	Down-Regulated		CNTFR	1.68147	-0.558086	4.05457	0.000101799
CDK17	1.11157	3.51799	6.68379	2.72e-09	4.4e-08	10.9441	Up-Regulated											ZFPM2	1.36439	1.56985	6.77997	2.22e-09	2.93e-08	11.0672	Up-Regulated		LY6G6C	-1.94234	-0.291693	-4.73559	9.29e-06	9.86e-05	3.30168	Down-Regulated		EMILIN1	-1.6467	6.65271	-7.20726	1.06e-10	1.22e-09	14.0594	Down-Regulated		FAM163A	1.17617	-0.932002	4.05305	0.000102366
JAK3	1.64868	3.23939	6.6806	2.76e-09	4.44e-08	10.9304	Up-Regulated											CXCR2	2.4904	-0.429208	6.77806	2.24e-09	2.95e-08	11.0592	Up-Regulated		GLI2	-1.55593	1.45653	-4.72704	9.18e-06	9.77e-05	3.30049	Down-Regulated		CSRP2	-1.08944	2.45623	-7.20584	1.06e-10	1.23e-09	14.0527	Down-Regulated		CD19	1.63399	0.219306	4.05125	0.000103041
PIK3R6	1.73985	1.02941	6.68059	2.76e-09	4.44e-08	10.9303	Up-Regulated											PRICKLE2	1.18711	2.88266	6.77611	2.26e-09	2.97e-08	11.0509	Up-Regulated		IFI44	-1.48661	5.07557	-4.72692	9.19e-06	9.77e-05	3.30004	Down-Regulated		OSBPL8	-1.16988	4.12759	-7.20474	1.07e-10	1.23e-09	14.0475	Down-Regulated		DDX25	1.45553	-3.13809	4.04758	0.000104427
RASL12	1.41778	3.49383	6.68037	2.76e-09	4.44e-08	10.9294	Up-Regulated											WSCD1	1.09333	0.736728	6.7757	2.26e-09	2.97e-08	11.0492	Up-Regulated		EMB	-1.27254	4.42066	-4.7254	9.24e-06	9.82e-05	3.29452	Down-Regulated		RUNX1	-1.58505	4.47842	-7.204	1.07e-10	1.23e-09	14.044	Down-Regulated		SIAH3	1.26005	-4.3016	4.03981	0.000111172
SLFN12	1.53973	1.68675	6.67813	2.79e-09	4.48e-08	10.9198	Up-Regulated											TENM3	1.3888	2.45129	6.77534	2.26e-09	2.97e-08	11.0477	Up-Regulated		LFNG	-1.14763	6.13861	-4.72301	9.33e-06	9.9e-05	3.28578	Down-Regulated		TWSG1	-1.18442	5.01821	-7.20282	1.08e-10	1.24e-09	14.0385	Down-Regulated		KIF19	1.06704	-0.933119	4.03267	0.000110984
IDO2	2.06213	-3.02058	6.71309	2.88e-09	4.58e-08	10.9121	Up-Regulated											TXNDC5	1.15425	2.2223	6.77242	2.29e-09	3e-08	11.0353	Up-Regulated		RASA3	-1.07207	4.84594	-4.72115	9.39e-06	9.96e-05	3.27903	Down-Regulated		GLIPR2	-1.42168	4.57915	-7.20066	1.09e-10	1.25e-09	14.0283	Down-Regulated		NLRP7	1.17466	-3.57708	4.02993	0.000122569
EVC2	1.65876	1.3505	6.6763	2.81e-09	4.51e-08	10.912	Up-Regulated											CYFIP2	1.34779	3.10725	6.77024	2.31e-09	3.03e-08	11.0261	Up-Regulated		DLG5	-1.06243	3.47027	-4.72075	9.41e-06	9.97e-05	3.27755	Down-Regulated		FBXO32	-1.37715	5.01563	-7.1954	1.12e-10	1.28e-09	14.0035	Down-Regulated		CALCR	1.13835	-3.38199	4.02653	0.000118339
SIGLEC1	2.20312	2.10488	6.67535	2.82e-09	4.53e-08	10.9079	Up-Regulated											FMO2	1.79357	2.01388	6.77018	2.31e-09	3.03e-08	11.0259	Up-Regulated		SEMA4G	-1.03732	4.35854	-4.72058	9.41e-06	9.97e-05	3.27693	Down-Regulated		LILRA6	-1.81876	0.316152	-7.19465	1.12e-10	1.28e-09	14	Down-Regulated		ADAM12	1.27806	3.37223	4.02147	0.000114844
AXL	1.70994	4.95391	6.67354	2.85e-09	4.56e-08	10.9002	Up-Regulated											SH3RF3	1.0114	3.28756	6.7674	2.34e-09	3.06e-08	11.0141	Up-Regulated		SRMS	-1.95093	1.51447	-4.72318	9.46e-06	9.99e-05	3.27673	Down-Regulated		JDP2	-1.00548	3.70646	-7.19405	1.13e-10	1.29e-09	13.9972	Down-Regulated		CD300LG	1.70102	-3.25717	4.01654	0.000128542
TVP23A	1.28735	-0.232167	6.67254	2.86e-09	4.57e-08	10.8959	Up-Regulated											ZNF677	1.22211	0.843326	6.76492	2.37e-09	3.09e-08	11.0036	Up-Regulated		DCST2	-1.24364	0.333675	-4.71995	9.44e-06	9.98e-05	3.27465	Down-Regulated		SLC7A7	-1.49574	4.57407	-7.1919	1.14e-10	1.3e-09	13.9871	Down-Regulated		HEATR9	1.02033	-3.57832	3.99933	0.00013047
CEP170	1.33649	2.62704	6.67229	2.86e-09	4.57e-08	10.8948	Up-Regulated											CNTN2	2.75819	-2.88761	6.77405	2.39e-09	3.12e-08	11.0004	Up-Regulated		GSDMB	-1.65976	4.44366	-4.71914	9.47e-06	0.0001	3.2717	Down-Regulated		STS	-1.34924	3.87661	-7.1919	1.14e-10	1.3e-09	13.987	Down-Regulated		SHISA3	1.17703	0.12994	3.99628	0.000125827
WWTR1	1.35307	4.7769	6.67227	2.86e-09	4.57e-08	10.8947	Up-Regulated											SLC10A6	1.51181	-0.42524	6.75624	2.46e-09	3.2e-08	10.9669	Up-Regulated		CCNB2	-1.53555	3.25176	-4.71403	9.66e-06	0.000101548	3.25308	Down-Regulated		SLC16A1	-1.58604	4.30744	-7.1917	1.14e-10	1.3e-09	13.9861	Down-Regulated		FNDC1	1.12682	5.06922	3.99523	0.000126306
PRICKLE2	1.49248	2.68962	6.67126	2.87e-09	4.58e-08	10.8904	Up-Regulated											PTGDR	1.53745	-0.45614	6.75527	2.47e-09	3.21e-08	10.9628	Up-Regulated		PERP	-1.01143	7.66584	-4.71388	9.66e-06	0.000101548	3.25251	Down-Regulated		TSKU	-1.45937	5.39452	-7.19153	1.14e-10	1.3e-09	13.9853	Down-Regulated		PTPN5	1.34481	-1.1208	3.99361	0.000127856
KLF10	1.07603	5.54075	6.67065	2.88e-09	4.59e-08	10.8878	Up-Regulated											FBN1	1.5485	5.6091	6.75317	2.49e-09	3.24e-08	10.954	Up-Regulated		OSBPL7	-1.01086	4.44735	-4.71385	9.66e-06	0.000101548	3.25243	Down-Regulated		NRIP3	-1.54827	0.807449	-7.19127	1.14e-10	1.3e-09	13.9841	Down-Regulated		SLC16A12	1.65909	0.157673	3.98121	0.000132875
GPR124	1.78231	4.58789	6.66829	2.91e-09	4.62e-08	10.8777	Up-Regulated											RGS7BP	2.10911	-0.420556	6.75176	2.51e-09	3.25e-08	10.948	Up-Regulated		TJP3	-1.79765	5.22444	-4.71137	9.76e-06	0.000102211	3.24337	Down-Regulated		HSD11B1	-1.93766	3.77989	-7.19029	1.15e-10	1.3e-09	13.9795	Down-Regulated		PACSIN1	1.02397	-0.587068	3.98112	0.000132915
DYSF	1.29021	2.96008	6.66713	2.93e-09	4.64e-08	10.8728	Up-Regulated											KLF9	1.06286	5.74158	6.74431	2.59e-09	3.35e-08	10.9165	Up-Regulated		RUNX1	-1.23487	4.16226	-4.70985	9.81e-06	0.000102645	3.23784	Down-Regulated		PHLDB1	-1.35095	3.72694	-7.18999	1.15e-10	1.3e-09	13.9781	Down-Regulated		CCL14	1.46887	-0.518127	3.97335	0.000137548
KDELC2	1.14566	4.71161	6.66422	2.96e-09	4.7e-08	10.8603	Up-Regulated											C19orf35	1.77621	-0.259838	6.74312	2.6e-09	3.36e-08	10.9115	Up-Regulated		CCNB1	-1.03276	4.46593	-4.70767	9.9e-06	0.000103288	3.2299	Down-Regulated		VDR	-1.43301	4.47469	-7.18995	1.15e-10	1.3e-09	13.9779	Down-Regulated		LRRC18	1.04466	-2.80118	3.9751	0.000150068
ADAM33	2.20961	1.83711	6.66125	3e-09	4.75e-08	10.8476	Up-Regulated											SSPN	1.05344	3.9239	6.7391	2.65e-09	3.41e-08	10.8945	Up-Regulated		SQLE	-1.03446	5.28455	-4.70694	9.92e-06	0.000103524	3.22724	Down-Regulated		ARL13B	-1.08396	2.80774	-7.18948	1.15e-10	1.3e-09	13.9756	Down-Regulated		TNC	1.17922	4.97068	3.97194	0.000137392
RASL11B	1.71764	2.53871	6.66061	3.01e-09	4.75e-08	10.8449	Up-Regulated											SLC51B	1.48693	0.491763	6.73003	2.75e-09	3.53e-08	10.8562	Up-Regulated		PLEK2	-2.18071	6.08946	-4.70652	9.94e-06	0.000103634	3.22573	Down-Regulated		COL1A2	-2.18237	9.78052	-7.18901	1.15e-10	1.31e-09	13.9734	Down-Regulated		MCEMP1	1.32124	2.29173	3.96827	0.000139222
TNNT3	2.4022	-0.741378	6.67771	3.06e-09	4.81e-08	10.8422	Up-Regulated											GNAO1	1.72669	1.71007	6.71703	2.91e-09	3.72e-08	10.8013	Up-Regulated		RAB27B	-1.37261	3.38889	-4.70551	9.98e-06	0.000103812	3.22206	Down-Regulated		BOC	-1.68849	2.96247	-7.18863	1.16e-10	1.31e-09	13.9716	Down-Regulated		INMT-FAM188B	1.00966	-3.95844	3.97138	0.00016664
ZBTB38	1.14533	3.84394	6.65915	3.03e-09	4.78e-08	10.8387	Up-Regulated											TBC1D10C	1.88394	2.37275	6.71622	2.92e-09	3.73e-08	10.7979	Up-Regulated		KPNA7	-1.72638	2.0186	-4.71328	1.01e-05	0.000104867	3.22107	Down-Regulated		SOX7	-1.39316	2.62359	-7.18687	1.17e-10	1.32e-09	13.9634	Down-Regulated		PHYHIPL	1.04836	0.165262	3.9672	0.000139758
TLN1	1.11089	6.66357	6.65479	3.09e-09	4.85e-08	10.82	Up-Regulated											OMG	1.24692	-1.62793	6.7112	2.99e-09	3.79e-08	10.7767	Up-Regulated		WFDC3	-2.03053	1.40503	-4.7051	1e-05	0.000103921	3.22055	Down-Regulated		TSPAN18	-1.44746	3.07622	-7.18609	1.17e-10	1.32e-09	13.9597	Down-Regulated		CNR1	1.24651	0.000996693	3.96642	0.000140152
CCDC109B	1.27263	3.84475	6.65275	3.12e-09	4.89e-08	10.8113	Up-Regulated											CCL2	1.64384	5.37663	6.70669	3.04e-09	3.86e-08	10.7577	Up-Regulated		NEK2	-1.62363	2.55901	-4.70493	1e-05	0.000103931	3.21995	Down-Regulated		SIGLEC10	-1.75492	2.81956	-7.18588	1.17e-10	1.32e-09	13.9587	Down-Regulated		OSM	1.12773	2.46067	3.96444	0.000141156
FMO1	2.55508	1.60546	6.6504	3.15e-09	4.93e-08	10.8012	Up-Regulated											GAL3ST4	1.05899	3.4695	6.70649	3.05e-09	3.86e-08	10.7568	Up-Regulated		HOMER3	-1.07508	4.14176	-4.70381	1e-05	0.000104223	3.21585	Down-Regulated		PPP1R3B	-1.30213	4.27203	-7.1853	1.18e-10	1.32e-09	13.956	Down-Regulated		CADM3	1.42913	0.73743	3.95355	0.000146801
TCF12	1.08156	4.23985	6.64992	3.16e-09	4.93e-08	10.7992	Up-Regulated											LRRC70	1.41969	-0.413897	6.70605	3.05e-09	3.86e-08	10.755	Up-Regulated		MUC20	-1.71954	4.70331	-4.70378	1e-05	0.000104223	3.21577	Down-Regulated		PLEKHO1	-1.16408	4.24862	-7.18478	1.18e-10	1.33e-09	13.9535	Down-Regulated		STAC	1.04651	1.00817	3.95058	0.000148375
CAMK4	1.83619	0.457249	6.64965	3.16e-09	4.93e-08	10.7981	Up-Regulated											PNOC	2.26003	0.644572	6.69971	3.14e-09	3.96e-08	10.7282	Up-Regulated		IL4R	-1.01281	5.49982	-4.70238	1.01e-05	0.000104732	3.21068	Down-Regulated		GZMB	-1.7031	2.11686	-7.18421	1.18e-10	1.33e-09	13.9508	Down-Regulated		SLCO1C1	1.03624	-2.21542	3.94817	0.000149665
BCL2A1	2.07305	3.55364	6.64951	3.16e-09	4.93e-08	10.7975	Up-Regulated											F2RL3	1.31446	3.7794	6.69676	3.18e-09	4.01e-08	10.7158	Up-Regulated		CA9	-2.56673	5.85748	-4.70118	1.01e-05	0.000105032	3.20631	Down-Regulated		CTGF	-1.80734	8.52211	-7.18334	1.19e-10	1.33e-09	13.9467	Down-Regulated		TCEAL5	1.13215	0.529816	3.9473	0.000151051
OMG	1.58303	-1.83894	6.64951	3.16e-09	4.93e-08	10.7975	Up-Regulated											ASTN1	2.35083	-1.88687	6.71607	3.23e-09	4.06e-08	10.7154	Up-Regulated		TNFRSF10D	-1.29034	3.30512	-4.70107	1.02e-05	0.000105032	3.2059	Down-Regulated		CD7	-1.43012	2.47401	-7.18261	1.19e-10	1.34e-09	13.9433	Down-Regulated		CMA1	1.71136	-0.804207	3.94418	0.000170051
GBGT1	1.34507	2.69727	6.64814	3.18e-09	4.95e-08	10.7916	Up-Regulated											PSTPIP1	1.40268	2.11056	6.69499	3.2e-09	4.03e-08	10.7083	Up-Regulated		VDR	-1.12355	4.19225	-4.70076	1.02e-05	0.000105032	3.20478	Down-Regulated		VGLL3	-2.25549	2.02817	-7.18231	1.19e-10	1.34e-09	13.9419	Down-Regulated		AKAP2	1.08687	-2.25727	3.93554	0.00015852
CECR1	1.92931	4.66898	6.64641	3.21e-09	4.99e-08	10.7842	Up-Regulated											PPP2R2B	1.38416	-0.252309	6.69108	3.26e-09	4.09e-08	10.6919	Up-Regulated		ITPR3	-1.47164	5.29561	-4.69271	1.05e-05	0.000107957	3.17552	Down-Regulated		TM6SF1	-1.52481	1.48834	-7.18136	1.2e-10	1.34e-09	13.9374	Down-Regulated		SNAP91	1.07134	-0.494985	3.93561	0.000156565
LDLRAD4	1.4426	2.39139	6.64619	3.21e-09	4.99e-08	10.7833	Up-Regulated											HDC	1.82599	0.602012	6.69051	3.26e-09	4.09e-08	10.6894	Up-Regulated		GRAMD2	-1.40014	0.87145	-4.68612	1.08e-05	0.00010991	3.15157	Down-Regulated		TRIB2	-1.33869	5.2482	-7.18105	1.2e-10	1.34e-09	13.936	Down-Regulated		HRH4	1.31116	-3.33444	3.92794	0.000170594
LCK	2.14728	3.27122	6.6415	3.28e-09	5.08e-08	10.7632	Up-Regulated											PABPC4L	1.30009	-0.169637	6.68485	3.35e-09	4.18e-08	10.6656	Up-Regulated		FMN1	-1.08057	1.67347	-4.68583	1.08e-05	0.000109972	3.15054	Down-Regulated		SELL	-1.88007	3.47933	-7.17993	1.21e-10	1.35e-09	13.9307	Down-Regulated		XKR4	1.35308	-4.18798	3.92481	0.000165739
PEA15	1.04237	7.67183	6.64116	3.28e-09	5.08e-08	10.7618	Up-Regulated											KCNK13	1.61518	0.0123764	6.6838	3.36e-09	4.2e-08	10.6612	Up-Regulated		SGPP2	-1.42214	5.02806	-4.68529	1.08e-05	0.000110035	3.14859	Down-Regulated		EPS8	-1.49802	5.43246	-7.16992	1.27e-10	1.41e-09	13.8836	Down-Regulated		RELN	1.68716	-0.242196	3.92348	0.000163517
RNF144B	1.26109	3.30638	6.63874	3.32e-09	5.13e-08	10.7515	Up-Regulated											FBXL7	1.2177	3.18993	6.68288	3.37e-09	4.21e-08	10.6573	Up-Regulated		CTSV	-1.58782	1.54599	-4.68499	1.08e-05	0.000110035	3.14748	Down-Regulated		PYGO1	-1.56028	0.7238	-7.16797	1.28e-10	1.42e-09	13.8744	Down-Regulated		IL1RAPL1	1.01811	-4.14005	3.90225	0.000200052
TPSAB1	1.72933	4.43607	6.63797	3.33e-09	5.14e-08	10.7482	Up-Regulated											MAFB	1.25079	5.60836	6.67515	3.49e-09	4.35e-08	10.6247	Up-Regulated		ARL4C	-1.36412	5.62435	-4.6846	1.08e-05	0.000110142	3.14607	Down-Regulated		AFAP1	-1.27017	4.22463	-7.16777	1.28e-10	1.42e-09	13.8735	Down-Regulated		MGAT4C	1.28123	-4.96419	3.89291	0.000183433
GCSAML	1.99008	-2.31534	6.64497	3.37e-09	5.19e-08	10.7411	Up-Regulated											PARK2	1.03947	0.518908	6.6744	3.5e-09	4.36e-08	10.6216	Up-Regulated		IRF9	-1.09163	2.30684	-4.68082	1.1e-05	0.000111403	3.13235	Down-Regulated		PECAM1	-1.01379	6.09998	-7.16774	1.28e-10	1.42e-09	13.8733	Down-Regulated		CDH10	1.61834	-1.76047	3.89277	0.000188053
IGLL5	3.50759	4.20297	6.64438	3.38e-09	5.2e-08	10.7386	Up-Regulated											ABCA1	1.19694	3.35531	6.67164	3.54e-09	4.4e-08	10.6099	Up-Regulated		LONRF3	-1.11972	1.55925	-4.67864	1.11e-05	0.000112154	3.12446	Down-Regulated		TLR1	-1.42992	2.29656	-7.16617	1.29e-10	1.43e-09	13.8659	Down-Regulated		MDGA2	1.04404	-5.48363	3.9023	0.000230122
PLN	2.43421	2.82491	6.63499	3.37e-09	5.19e-08	10.7354	Up-Regulated											CILP	2.65758	3.49137	6.6686	3.59e-09	4.45e-08	10.5971	Up-Regulated		AMN	-1.98908	3.74493	-4.67706	1.11e-05	0.00011255	3.11872	Down-Regulated		INPP4B	-1.63669	3.30646	-7.16606	1.29e-10	1.43e-09	13.8654	Down-Regulated		AKAP7	1.00824	2.79346	3.88142	0.000189977
IRAK3	1.72884	2.57811	6.63062	3.44e-09	5.28e-08	10.7168	Up-Regulated											IGJ	2.78898	7.57956	6.66715	3.61e-09	4.48e-08	10.591	Up-Regulated		KIF15	-1.1501	1.20929	-4.67669	1.12e-05	0.000112649	3.1174	Down-Regulated		STK38	-1.00528	5.82199	-7.16411	1.3e-10	1.44e-09	13.8562	Down-Regulated		XPNPEP2	1.56461	-0.886623	3.88015	0.000193064
CLEC17A	3.16326	-0.723931	6.65679	3.5e-09	5.35e-08	10.715	Up-Regulated											CLEC12A	1.98537	0.615482	6.66663	3.62e-09	4.48e-08	10.5888	Up-Regulated		EPSTI1	-1.26298	3.86778	-4.67381	1.13e-05	0.000113453	3.10694	Down-Regulated		MYL9	-1.46399	8.2672	-7.16269	1.31e-10	1.45e-09	13.8496	Down-Regulated		ADRB3	1.2222	-1.98468	3.87725	0.000199904
ITGAV	1.34917	5.86238	6.62975	3.45e-09	5.29e-08	10.7131	Up-Regulated											TCTEX1D1	1.37634	-0.53183	6.66644	3.62e-09	4.48e-08	10.588	Up-Regulated		CAPG	-1.60618	7.67547	-4.67361	1.13e-05	0.000113453	3.10623	Down-Regulated		CD300E	-2.03966	0.698914	-7.1604	1.33e-10	1.46e-09	13.8388	Down-Regulated		KCTD16	1.00799	-1.88108	3.87367	0.000195277
MFHAS1	1.06668	3.80042	6.62834	3.47e-09	5.32e-08	10.707	Up-Regulated											CD72	1.59798	2.8489	6.66367	3.66e-09	4.53e-08	10.5763	Up-Regulated		CPNE8	-1.21354	2.74126	-4.67316	1.13e-05	0.000113532	3.10459	Down-Regulated		SLC25A24	-1.34127	4.30165	-7.15973	1.33e-10	1.46e-09	13.8356	Down-Regulated		PENK	1.47758	-0.589847	3.87171	0.00019777
FUT7	1.76058	-0.917492	6.62453	3.53e-09	5.38e-08	10.6908	Up-Regulated											ST6GALNAC3	1.36607	0.234731	6.66362	3.67e-09	4.53e-08	10.5761	Up-Regulated		VANGL1	-1.16837	2.8241	-4.67057	1.14e-05	0.000114467	3.09519	Down-Regulated		GXYLT2	-1.95537	2.50176	-7.15847	1.34e-10	1.47e-09	13.8297	Down-Regulated		FCGR3B	1.76436	0.251887	3.86771	0.00020059
NLRC5	1.37613	3.08962	6.62327	3.55e-09	5.41e-08	10.6854	Up-Regulated											ZNF208	1.37278	-1.53413	6.66016	3.72e-09	4.59e-08	10.5615	Up-Regulated		ADAP1	-1.58506	4.43702	-4.67049	1.14e-05	0.000114467	3.0949	Down-Regulated		E2F3	-1.10674	3.27888	-7.15594	1.35e-10	1.49e-09	13.8178	Down-Regulated		BAI3	1.11799	-1.66536	3.85676	0.000207341
RNF125	1.35545	1.80252	6.62094	3.59e-09	5.46e-08	10.6755	Up-Regulated											GPR85	1.07029	-0.525066	6.64251	4.01e-09	4.91e-08	10.4873	Up-Regulated		C3orf52	-1.60475	2.77702	-4.6688	1.15e-05	0.000115094	3.08877	Down-Regulated		NID2	-1.82917	3.11671	-7.15559	1.36e-10	1.49e-09	13.8162	Down-Regulated		FCRLA	1.72931	-0.65119	3.83974	0.000222681
CXCR2	2.38729	-0.391391	6.64588	3.67e-09	5.57e-08	10.669	Up-Regulated											CPEB1	1.2852	-0.449978	6.64194	4.02e-09	4.92e-08	10.4848	Up-Regulated		CDCA7	-2.13295	3.19261	-4.66855	1.15e-05	0.000115142	3.08788	Down-Regulated		IFITM1	-1.60137	7.75366	-7.15285	1.37e-10	1.51e-09	13.8033	Down-Regulated		TRIM9	1.03033	-0.652773	3.83355	0.000225064
ATM	1.35719	2.56076	6.6181	3.63e-09	5.52e-08	10.6634	Up-Regulated											RBP7	1.62049	3.49134	6.63005	4.24e-09	5.14e-08	10.4348	Up-Regulated		UBE2C	-1.63806	5.14721	-4.66785	1.15e-05	0.000115394	3.08534	Down-Regulated		FANCA	-1.37948	1.1298	-7.15272	1.38e-10	1.51e-09	13.8027	Down-Regulated		SORCS1	1.37263	-1.5585	3.83249	0.000225906
SGCD	2.00703	1.75134	6.61775	3.64e-09	5.52e-08	10.6619	Up-Regulated											AMPH	1.45103	1.16133	6.62596	4.31e-09	5.22e-08	10.4176	Up-Regulated		C9orf50	-1.18121	-0.865481	-4.66324	1.21e-05	0.000119609	3.05037	Down-Regulated		AIM1	-1.8203	3.84443	-7.15212	1.38e-10	1.51e-09	13.7999	Down-Regulated		GALNT13	1.00153	-0.664325	3.82286	0.000233702
ZNF354C	1.54136	1.1371	6.61616	3.66e-09	5.56e-08	10.6551	Up-Regulated											SIAH3	1.98631	-4.06987	6.67472	4.49e-09	5.42e-08	10.4163	Up-Regulated		MGLL	-1.25854	5.66367	-4.65814	1.2e-05	0.000118913	3.05021	Down-Regulated		RGS10	-1.13858	5.55055	-7.14832	1.41e-10	1.53e-09	13.782	Down-Regulated		CD1E	1.2109	1.09799	3.81321	0.000241767
FAM26E	1.69841	1.04556	6.61345	3.71e-09	5.61e-08	10.6435	Up-Regulated											GLI1	1.1073	2.84151	6.61975	4.43e-09	5.35e-08	10.3915	Up-Regulated		C8orf4	-1.36436	6.38785	-4.65753	1.2e-05	0.000119132	3.04799	Down-Regulated		PARD6G	-1.11291	1.91961	-7.1472	1.41e-10	1.54e-09	13.7767	Down-Regulated		TENM2	1.10954	-0.696042	3.80114	0.000252239
LHX6	1.31753	0.842463	6.60784	3.8e-09	5.74e-08	10.6196	Up-Regulated											PCDH10	1.99587	-1.60207	6.61782	4.46e-09	5.39e-08	10.3834	Up-Regulated		ITGB6	-2.60895	5.73345	-4.65206	1.26e-05	0.000123744	3.01017	Down-Regulated		ARSB	-1.01049	2.87082	-7.14674	1.42e-10	1.54e-09	13.7746	Down-Regulated		TGFB2	1.02985	3.61867	3.8009	0.000252453
CPXM1	2.20074	5.16306	6.60733	3.81e-09	5.75e-08	10.6174	Up-Regulated											CACNA1I	2.07693	-1.79619	6.61207	4.58e-09	5.5e-08	10.3592	Up-Regulated		IGSF9B	-1.54314	0.659957	-4.64907	1.26e-05	0.000123553	3.0085	Down-Regulated		ACTA2	-1.70235	8.46332	-7.14487	1.43e-10	1.55e-09	13.7658	Down-Regulated		VIT	1.43826	-1.14524	3.79832	0.000258937
TIE1	1.25674	3.76521	6.60719	3.81e-09	5.75e-08	10.6168	Up-Regulated											CBFA2T3	1.41906	1.70411	6.60995	4.62e-09	5.55e-08	10.3503	Up-Regulated		KIF18B	-1.45644	1.80831	-4.64558	1.26e-05	0.000123553	3.00481	Down-Regulated		DACT1	-1.598	3.82839	-7.14414	1.43e-10	1.55e-09	13.7624	Down-Regulated		CACNA1G	1.04476	-2.3565	3.7974	0.000255565
TRAM2	1.25956	4.53956	6.60688	3.81e-09	5.75e-08	10.6155	Up-Regulated											MATK	1.3456	1.3171	6.60855	4.65e-09	5.58e-08	10.3444	Up-Regulated		DUOX1	-1.36396	2.01913	-4.64445	1.26e-05	0.00012386	3.00071	Down-Regulated		SEMA3C	-2.14441	4.80139	-7.14345	1.44e-10	1.56e-09	13.7591	Down-Regulated		RTP5	1.29646	-2.87417	3.79041	0.000293538
CLEC4E	2.26329	1.26087	6.60665	3.82e-09	5.75e-08	10.6145	Up-Regulated											SDK1	1.35559	1.83183	6.60164	4.79e-09	5.74e-08	10.3154	Up-Regulated		TRIM34	-1.02264	-1.11901	-4.64683	1.27e-05	0.000124299	3.00043	Down-Regulated		RECK	-1.36449	2.6489	-7.14219	1.45e-10	1.56e-09	13.7532	Down-Regulated		CCL19	1.8252	5.26148	3.78653	0.000265479
SORBS1	1.45956	3.55511	6.60518	3.84e-09	5.78e-08	10.6082	Up-Regulated											APOL4	1.54498	2.89981	6.59729	4.88e-09	5.84e-08	10.2971	Up-Regulated		TSPAN1	-1.73329	8.02641	-4.64377	1.27e-05	0.00012412	2.99825	Down-Regulated		PHC3	-1.04168	2.56702	-7.14037	1.46e-10	1.58e-09	13.7446	Down-Regulated		ADRA1A	1.08763	-3.997	3.78451	0.000279739
MITF	1.75093	2.44862	6.6051	3.84e-09	5.78e-08	10.6079	Up-Regulated											MMP16	1.47372	0.509838	6.59208	4.99e-09	5.96e-08	10.2752	Up-Regulated		CATSPER1	-1.7499	0.717784	-4.64281	1.27e-05	0.000124447	2.99481	Down-Regulated		CLIC2	-1.49357	3.51941	-7.14016	1.46e-10	1.58e-09	13.7437	Down-Regulated		SCG2	1.16503	4.86467	3.78278	0.000268988
PKD2	1.45565	4.49412	6.60421	3.86e-09	5.79e-08	10.6041	Up-Regulated											FAM129A	1.23618	3.84991	6.58856	5.06e-09	6.04e-08	10.2604	Up-Regulated		UNC5B	-1.07507	4.74647	-4.64083	1.28e-05	0.000125013	2.98765	Down-Regulated		GGT5	-1.30903	5.39996	-7.13975	1.46e-10	1.58e-09	13.7417	Down-Regulated		SV2B	1.12325	-0.0523382	3.77092	0.000280366
APOBEC3C	1.45209	5.00994	6.60405	3.86e-09	5.79e-08	10.6034	Up-Regulated											CD79A	3.0242	4.17598	6.58381	5.17e-09	6.15e-08	10.2405	Up-Regulated		SPC24	-1.26452	2.48641	-4.63997	1.28e-05	0.000125296	2.98456	Down-Regulated		MCM4	-1.12576	4.13982	-7.13618	1.49e-10	1.6e-09	13.725	Down-Regulated		SYNM	1.10733	2.23151	3.76535	0.000285862
ELK4	1.00121	3.75526	6.60015	3.93e-09	5.89e-08	10.5868	Up-Regulated											PYGM	1.48659	0.107804	6.58121	5.22e-09	6.21e-08	10.2296	Up-Regulated		HOXB7	-1.51557	4.41288	-4.63877	1.29e-05	0.00012575	2.9802	Down-Regulated		MACF1	-1.08315	4.22227	-7.13545	1.5e-10	1.6e-09	13.7215	Down-Regulated		ACKR1	1.66289	4.25798	3.76323	0.000287989
RHOU	1.01233	4.78942	6.59901	3.95e-09	5.91e-08	10.5819	Up-Regulated											CYP7B1	1.3842	2.27719	6.5794	5.26e-09	6.25e-08	10.222	Up-Regulated		MYBL2	-1.5163	4.06975	-4.63731	1.3e-05	0.000126261	2.97495	Down-Regulated		ST3GAL1	-1.53983	4.9935	-7.13494	1.5e-10	1.61e-09	13.7191	Down-Regulated		BMPER	1.15865	-2.00527	3.76247	0.000288756
GFRA1	2.26563	1.66162	6.59739	3.98e-09	5.95e-08	10.575	Up-Regulated											OTOA	1.70157	-2.49221	6.57711	5.32e-09	6.31e-08	10.2124	Up-Regulated		HIST1H1C	-1.28051	7.604	-4.63641	1.3e-05	0.000126615	2.97169	Down-Regulated		CD80	-1.84518	-0.200099	-7.13404	1.56e-10	1.66e-09	13.682	Down-Regulated		ASTN1	1.20192	-2.33346	3.75121	0.000303412
SCRG1	2.3866	0.217564	6.59626	4e-09	5.97e-08	10.5702	Up-Regulated											LINGO3	2.55874	-0.94442	6.5841	5.4e-09	6.4e-08	10.2038	Up-Regulated		C9orf84	-1.27626	-2.94638	-4.63575	1.31e-05	0.000126639	2.96931	Down-Regulated		ADAMTS12	-2.39382	3.36958	-7.12117	1.6e-10	1.7e-09	13.6545	Down-Regulated		NGFR	1.31279	3.4966	3.74155	0.00031055
HSPA12B	1.3382	3.03448	6.59544	4.01e-09	5.99e-08	10.5667	Up-Regulated											SGK1	1.13353	4.67908	6.57487	5.37e-09	6.37e-08	10.203	Up-Regulated		TMEM40	-2.41438	-1.0474	-4.65038	1.35e-05	0.000129413	2.96572	Down-Regulated		DACT3	-1.40389	2.21982	-7.12088	1.6e-10	1.7e-09	13.6531	Down-Regulated		DCC	1.08413	-4.13964	3.73873	0.000315199
ST6GAL1	1.81208	4.1947	6.59452	4.03e-09	6.01e-08	10.5628	Up-Regulated											FMO1	1.66621	2.12379	6.567	5.55e-09	6.55e-08	10.1699	Up-Regulated		FAM64A	-1.30074	1.40116	-4.63218	1.32e-05	0.000127856	2.95643	Down-Regulated		SLC39A10	-1.12162	3.71407	-7.12033	1.61e-10	1.7e-09	13.6505	Down-Regulated		SLC14A2	1.02262	-4.3835	3.72604	0.000340113
FMNL2	1.02335	4.01601	6.5943	4.03e-09	6.01e-08	10.5619	Up-Regulated											NUDT10	1.86483	0.578268	6.56452	5.61e-09	6.61e-08	10.1595	Up-Regulated		IFI27	-1.74381	7.321	-4.63084	1.33e-05	0.000128192	2.95162	Down-Regulated		MAP3K1	-1.04624	3.71687	-7.11957	1.61e-10	1.71e-09	13.647	Down-Regulated		GUCA2A	1.44313	0.257126	3.72804	0.000352615
EPB41L2	1.36609	4.42653	6.59375	4.04e-09	6.02e-08	10.5595	Up-Regulated											RAB3C	2.3522	0.246524	6.56057	5.71e-09	6.72e-08	10.1429	Up-Regulated		PCDH7	-1.76368	2.39764	-4.63038	1.33e-05	0.000128355	2.94994	Down-Regulated		PDCD1	-1.85902	0.984373	-7.11857	1.62e-10	1.72e-09	13.6422	Down-Regulated		COL6A6	1.09839	-2.5348	3.73101	0.000322112
HSF5	1.91415	-3.60511	6.68715	4.36e-09	6.43e-08	10.5461	Up-Regulated											KIAA2022	1.9061	-1.59605	6.55427	5.86e-09	6.88e-08	10.1165	Up-Regulated		TRIB2	-1.06779	4.993	-4.62978	1.34e-05	0.000128583	2.9478	Down-Regulated		SMC4	-1.42874	3.06022	-7.11527	1.65e-10	1.74e-09	13.6268	Down-Regulated		LCN6	1.34466	-1.43429	3.72536	0.000349085
MRVI1	1.7799	3.61611	6.58018	4.29e-09	6.36e-08	10.5017	Up-Regulated											TNS1	1.14802	5.60547	6.54564	6.09e-09	7.12e-08	10.0803	Up-Regulated		ASPM	-1.68929	1.10323	-4.62925	1.34e-05	0.000128779	2.94589	Down-Regulated		BCL2	-1.24393	2.09326	-7.1138	1.66e-10	1.75e-09	13.6199	Down-Regulated		C1orf95	1.35669	-1.35988	3.72333	0.000330798
RNF175	1.64818	-0.559017	6.58002	4.29e-09	6.36e-08	10.501	Up-Regulated											C15orf59	1.28164	0.37834	6.5437	6.14e-09	7.17e-08	10.0722	Up-Regulated		FAM150A	-2.09082	1.00039	-4.6359	1.36e-05	0.000130159	2.94301	Down-Regulated		HLA-B	-1.06778	10.6795	-7.1134	1.66e-10	1.75e-09	13.618	Down-Regulated		P2RX5	1.22903	-0.0882471	3.72174	0.000332627
SLC17A7	1.82987	-0.952873	6.57924	4.31e-09	6.38e-08	10.4977	Up-Regulated											GLP2R	1.9943	1.2642	6.54312	6.15e-09	7.19e-08	10.0698	Up-Regulated		RP1L1	-1.95825	-2.02086	-4.63071	1.35e-05	0.000129482	2.94244	Down-Regulated		FILIP1L	-1.45586	4.79781	-7.1133	1.66e-10	1.75e-09	13.6175	Down-Regulated		FCRL1	1.83252	-1.95224	3.71738	0.000344655
PCOLCE	1.63384	6.16145	6.57905	4.31e-09	6.38e-08	10.4969	Up-Regulated											DPEP3	1.90924	-2.11986	6.58145	6.64e-09	7.71e-08	10.0339	Up-Regulated		OAS1	-1.30469	5.01417	-4.62741	1.35e-05	0.000129482	2.93924	Down-Regulated		TRIM38	-1.10235	3.36453	-7.11313	1.67e-10	1.75e-09	13.6167	Down-Regulated		DPYS	1.20873	-2.40528	3.71687	0.00035097
NOTCH1	1.06459	3.85076	6.57663	4.36e-09	6.43e-08	10.4866	Up-Regulated											ARHGAP24	1.05463	2.82887	6.5341	6.39e-09	7.45e-08	10.032	Up-Regulated		PBX4	-1.31241	1.67014	-4.62168	1.38e-05	0.000131511	2.9186	Down-Regulated		ATP2B4	-1.17122	5.50935	-7.11237	1.67e-10	1.76e-09	13.6132	Down-Regulated		BLK	1.70497	-0.703495	3.70869	0.000349688
MDGA1	1.63801	0.684612	6.57036	4.48e-09	6.58e-08	10.4599	Up-Regulated											CTTNBP2	1.41494	0.925599	6.53052	6.49e-09	7.55e-08	10.017	Up-Regulated		TMEM139	-1.59963	3.55717	-4.61829	1.4e-05	0.000132614	2.9064	Down-Regulated		TTC28	-1.01359	2.27905	-7.10854	1.7e-10	1.78e-09	13.5952	Down-Regulated		LEP	2.00398	-2.12085	3.70392	0.000359092
C8orf89	1.40884	-1.4344	6.59294	4.62e-09	6.76e-08	10.4463	Up-Regulated											THBS4	2.08063	5.57623	6.52904	6.53e-09	7.6e-08	10.0108	Up-Regulated		SLC45A3	-1.66439	4.55277	-4.61821	1.4e-05	0.000132614	2.90611	Down-Regulated		PRKG1	-1.521	2.51422	-7.10834	1.7e-10	1.78e-09	13.5942	Down-Regulated		PCSK1	1.50042	1.91535	3.70111	0.000357188
HMHA1	1.37778	4.33855	6.56617	4.56e-09	6.68e-08	10.442	Up-Regulated											GPR15	2.52421	-1.19748	6.67784	7.5e-09	8.55e-08	9.99778	Up-Regulated		SLC25A37	-1.08695	4.56854	-4.6182	1.4e-05	0.000132614	2.90607	Down-Regulated		ADAP2	-1.12635	2.8758	-7.10783	1.71e-10	1.79e-09	13.5919	Down-Regulated		GREM2	1.28352	0.541534	3.69356	0.000368389
ASPA	1.70292	0.302475	6.56493	4.58e-09	6.71e-08	10.4367	Up-Regulated											ZNF728	1.83542	-2.26258	6.64963	7.41e-09	8.45e-08	9.99142	Up-Regulated		NUF2	-1.22768	2.09392	-4.6174	1.4e-05	0.000132952	2.90321	Down-Regulated		EFS	-1.37806	2.9589	-7.10663	1.72e-10	1.8e-09	13.5862	Down-Regulated		CCDC141	1.17884	-2.75812	3.6869	0.000375106
TMEM155	2.01567	-3.13882	6.67057	4.93e-09	7.12e-08	10.4331	Up-Regulated											TXK	1.52805	0.348608	6.52327	6.7e-09	7.76e-08	9.98659	Up-Regulated		EIF4EBP3	-1.00207	4.00922	-4.61441	1.42e-05	0.000134218	2.89243	Down-Regulated		CEP170	-1.28466	2.74117	-7.10538	1.73e-10	1.8e-09	13.5804	Down-Regulated		HS6ST2	1.29345	-0.556924	3.6831	0.000380041
[truncated: 2,687 more rows]
[truncated: 3 more columns]
