# Supplementary material for: Integratively Genomic Analysis Reveals the Prognostic and Immunological Characteristics of Pyroptosis and Ferroptosis in Pancreatic Cancer for Precision Immunotherapy
Source: Front Cell Dev Biol. 2022 Feb 15;10:826879. doi: 10.3389/fcell.2022.826879 (PMC8885993; doi:10.3389/fcell.2022.826879)
Supplement: Supplementary file 3 [file Table9.XLSX]

## Sheet: Table S6  gsea_report_for_High_
Table S9. The GSEA analysis of the pathways enriched in high P-F score group
NAME	GS<br> follow link to MSigDB	GS DETAILS	SIZE	ES	NES	NOM p-val	FDR q-val	FWER p-val	RANK AT MAX	LEADING EDGE
KEGG_NEUROACTIVE_LIGAND_RECEPTOR_INTERACTION	KEGG_NEUROACTIVE_LIGAND_RECEPTOR_INTERACTION	Details ...	271	0.492149	1.90669	0	0.119544	0.078	4502	tags=46%, list=23%, signal=58%
KEGG_CALCIUM_SIGNALING_PATHWAY	KEGG_CALCIUM_SIGNALING_PATHWAY	Details ...	177	0.412039	1.606	0.0142276	0.383456	0.684	4447	tags=44%, list=23%, signal=56%
KEGG_GLYCINE_SERINE_AND_THREONINE_METABOLISM	KEGG_GLYCINE_SERINE_AND_THREONINE_METABOLISM	Details ...	31	0.527923	1.62528	0.0242424	0.397237	0.641	5282	tags=45%, list=27%, signal=62%
KEGG_TRYPTOPHAN_METABOLISM	KEGG_TRYPTOPHAN_METABOLISM	Details ...	39	0.448642	1.56726	0.0263653	0.309732	0.76	1703	tags=23%, list=9%, signal=25%
KEGG_HEMATOPOIETIC_CELL_LINEAGE	KEGG_HEMATOPOIETIC_CELL_LINEAGE	Details ...	85	0.576211	1.72451	0.0264151	0.440559	0.405	4382	tags=61%, list=22%, signal=78%
KEGG_T_CELL_RECEPTOR_SIGNALING_PATHWAY	KEGG_T_CELL_RECEPTOR_SIGNALING_PATHWAY	Details ...	28	0.657431	1.66608	0.0271318	0.362786	0.549	4311	tags=64%, list=22%, signal=82%
KEGG_CELL_ADHESION_MOLECULES_CAMS	KEGG_CELL_ADHESION_MOLECULES_CAMS	Details ...	128	0.506269	1.70386	0.0282486	0.345433	0.453	3836	tags=50%, list=19%, signal=62%
KEGG_ABC_TRANSPORTERS	KEGG_ABC_TRANSPORTERS	Details ...	44	0.439923	1.50647	0.0373281	0.327205	0.853	4035	tags=39%, list=20%, signal=48%
KEGG_COMPLEMENT_AND_COAGULATION_CASCADES	KEGG_COMPLEMENT_AND_COAGULATION_CASCADES	Details ...	69	0.466176	1.55217	0.0383065	0.314164	0.789	3829	tags=46%, list=19%, signal=57%
KEGG_CYTOKINE_CYTOKINE_RECEPTOR_INTERACTION	KEGG_CYTOKINE_CYTOKINE_RECEPTOR_INTERACTION	Details ...	261	0.433123	1.60474	0.0411765	0.331531	0.686	3953	tags=37%, list=20%, signal=45%
KEGG_CHEMOKINE_SIGNALING_PATHWAY	KEGG_CHEMOKINE_SIGNALING_PATHWAY	Details ...	184	0.439962	1.56875	0.0445736	0.34075	0.758	4251	tags=41%, list=22%, signal=52%
KEGG_JAK_STAT_SIGNALING_PATHWAY	KEGG_JAK_STAT_SIGNALING_PATHWAY	Details ...	155	0.41205	1.52966	0.0509804	0.330801	0.817	4382	tags=37%, list=22%, signal=47%
KEGG_INTESTINAL_IMMUNE_NETWORK_FOR_IGA_PRODUCTION	KEGG_INTESTINAL_IMMUNE_NETWORK_FOR_IGA_PRODUCTION	Details ...	46	0.619018	1.58474	0.0583804	0.341505	0.732	4530	tags=63%, list=23%, signal=82%
KEGG_TYPE_II_DIABETES_MELLITUS	KEGG_TYPE_II_DIABETES_MELLITUS	Details ...	47	0.420333	1.44	0.064833	0.426855	0.919	3533	tags=40%, list=18%, signal=49%
KEGG_AUTOIMMUNE_THYROID_DISEASE	KEGG_AUTOIMMUNE_THYROID_DISEASE	Details ...	50	0.526353	1.51428	0.0964083	0.337167	0.839	3033	tags=38%, list=15%, signal=45%
KEGG_VASCULAR_SMOOTH_MUSCLE_CONTRACTION	KEGG_VASCULAR_SMOOTH_MUSCLE_CONTRACTION	Details ...	112	0.363266	1.37149	0.120792	0.510919	0.943	6297	tags=52%, list=32%, signal=76%
KEGG_REGULATION_OF_AUTOPHAGY	KEGG_REGULATION_OF_AUTOPHAGY	Details ...	34	0.381349	1.33869	0.12426	0.473638	0.955	1694	tags=15%, list=9%, signal=16%
KEGG_PRIMARY_IMMUNODEFICIENCY	KEGG_PRIMARY_IMMUNODEFICIENCY	Details ...	35	0.620386	1.488	0.125234	0.343082	0.874	2735	tags=51%, list=14%, signal=60%
KEGG_FC_EPSILON_RI_SIGNALING_PATHWAY	KEGG_FC_EPSILON_RI_SIGNALING_PATHWAY	Details ...	79	0.37642	1.35317	0.128405	0.481826	0.95	2243	tags=28%, list=11%, signal=31%
KEGG_PRIMARY_BILE_ACID_BIOSYNTHESIS	KEGG_PRIMARY_BILE_ACID_BIOSYNTHESIS	Details ...	16	0.505801	1.35748	0.132	0.493824	0.948	7072	tags=81%, list=36%, signal=127%
KEGG_RENIN_ANGIOTENSIN_SYSTEM	KEGG_RENIN_ANGIOTENSIN_SYSTEM	Details ...	17	0.493224	1.31155	0.14717	0.514417	0.963	2403	tags=35%, list=12%, signal=40%
KEGG_SYSTEMIC_LUPUS_ERYTHEMATOSUS	KEGG_SYSTEMIC_LUPUS_ERYTHEMATOSUS	Details ...	54	0.510601	1.40679	0.151456	0.478299	0.932	4376	tags=56%, list=22%, signal=71%
KEGG_ALDOSTERONE_REGULATED_SODIUM_REABSORPTION	KEGG_ALDOSTERONE_REGULATED_SODIUM_REABSORPTION	Details ...	42	0.355351	1.27325	0.155945	0.56261	0.974	3794	tags=38%, list=19%, signal=47%
KEGG_ASTHMA	KEGG_ASTHMA	Details ...	107	0.425906	1.34367	0.173152	0.483243	0.954	2243	tags=32%, list=11%, signal=36%
KEGG_DILATED_CARDIOMYOPATHY	KEGG_DILATED_CARDIOMYOPATHY	Details ...	90	0.337095	1.23682	0.177734	0.602211	0.979	4968	tags=44%, list=25%, signal=59%
KEGG_TYPE_I_DIABETES_MELLITUS	KEGG_TYPE_I_DIABETES_MELLITUS	Details ...	41	0.515041	1.3874	0.178295	0.500061	0.936	5121	tags=63%, list=26%, signal=85%
KEGG_PROXIMAL_TUBULE_BICARBONATE_RECLAMATION	KEGG_PROXIMAL_TUBULE_BICARBONATE_RECLAMATION	Details ...	23	0.434336	1.26006	0.197452	0.571399	0.978	4156	tags=48%, list=21%, signal=61%
KEGG_ALLOGRAFT_REJECTION	KEGG_ALLOGRAFT_REJECTION	Details ...	35	0.567495	1.36074	0.218456	0.511344	0.946	5121	tags=63%, list=26%, signal=85%
KEGG_MATURITY_ONSET_DIABETES_OF_THE_YOUNG	KEGG_MATURITY_ONSET_DIABETES_OF_THE_YOUNG	Details ...	25	0.477697	1.23556	0.235294	0.58543	0.979	4034	tags=48%, list=20%, signal=60%
KEGG_GRAFT_VERSUS_HOST_DISEASE	KEGG_GRAFT_VERSUS_HOST_DISEASE	Details ...	37	0.563939	1.30844	0.241379	0.502391	0.964	4350	tags=59%, list=22%, signal=76%
KEGG_PRION_DISEASES	KEGG_PRION_DISEASES	Details ...	35	0.360561	1.16457	0.26186	0.712246	0.989	3986	tags=40%, list=20%, signal=50%
KEGG_TASTE_TRANSDUCTION	KEGG_TASTE_TRANSDUCTION	Details ...	51	0.336506	1.14167	0.26572	0.746101	0.991	4982	tags=31%, list=25%, signal=42%
KEGG_GAP_JUNCTION	KEGG_GAP_JUNCTION	Details ...	87	0.296635	1.11747	0.292636	0.702292	0.993	4297	tags=32%, list=22%, signal=41%
KEGG_LONG_TERM_DEPRESSION	KEGG_LONG_TERM_DEPRESSION	Details ...	68	0.295675	1.11113	0.30099	0.699013	0.993	4413	tags=32%, list=22%, signal=42%
KEGG_B_CELL_RECEPTOR_SIGNALING_PATHWAY	KEGG_B_CELL_RECEPTOR_SIGNALING_PATHWAY	Details ...	75	0.400566	1.19676	0.302326	0.655177	0.984	2634	tags=35%, list=13%, signal=40%
KEGG_TAURINE_AND_HYPOTAURINE_METABOLISM	KEGG_TAURINE_AND_HYPOTAURINE_METABOLISM	Details ...	10	0.453798	1.12613	0.323529	0.741113	0.993	2260	tags=20%, list=11%, signal=23%
KEGG_GLYCOSPHINGOLIPID_BIOSYNTHESIS_GANGLIO_SERIES	KEGG_GLYCOSPHINGOLIPID_BIOSYNTHESIS_GANGLIO_SERIES	Details ...	15	0.435283	1.13353	0.324111	0.744058	0.992	6694	tags=67%, list=34%, signal=101%
KEGG_BETA_ALANINE_METABOLISM	KEGG_BETA_ALANINE_METABOLISM	Details ...	22	0.377119	1.12219	0.339147	0.710222	0.993	2260	tags=32%, list=11%, signal=36%
KEGG_ADIPOCYTOKINE_SIGNALING_PATHWAY	KEGG_ADIPOCYTOKINE_SIGNALING_PATHWAY	Details ...	67	0.301614	1.09097	0.34375	0.70771	0.995	1966	tags=21%, list=10%, signal=23%
KEGG_LEISHMANIA_INFECTION	KEGG_LEISHMANIA_INFECTION	Details ...	69	0.386988	1.12533	0.358382	0.722497	0.993	6324	tags=61%, list=32%, signal=89%
KEGG_NATURAL_KILLER_CELL_MEDIATED_CYTOTOXICITY	KEGG_NATURAL_KILLER_CELL_MEDIATED_CYTOTOXICITY	Details ...	131	0.313554	1.10394	0.367925	0.696813	0.993	3864	tags=30%, list=20%, signal=37%
KEGG_MTOR_SIGNALING_PATHWAY	KEGG_MTOR_SIGNALING_PATHWAY	Details ...	51	0.331596	1.08751	0.368317	0.697631	0.996	2157	tags=24%, list=11%, signal=26%
KEGG_HYPERTROPHIC_CARDIOMYOPATHY_HCM	KEGG_HYPERTROPHIC_CARDIOMYOPATHY_HCM	Details ...	83	0.28736	1.0457	0.373016	0.737534	0.998	3816	tags=33%, list=19%, signal=40%
KEGG_PHOSPHATIDYLINOSITOL_SIGNALING_SYSTEM	KEGG_PHOSPHATIDYLINOSITOL_SIGNALING_SYSTEM	Details ...	76	0.318923	1.08232	0.380671	0.692454	0.997	3935	tags=36%, list=20%, signal=44%
KEGG_PPAR_SIGNALING_PATHWAY	KEGG_PPAR_SIGNALING_PATHWAY	Details ...	69	0.283178	1.04732	0.391919	0.751418	0.998	3658	tags=26%, list=19%, signal=32%
KEGG_MELANOMA	KEGG_MELANOMA	Details ...	71	0.276446	1.02832	0.420152	0.742835	0.998	3999	tags=27%, list=20%, signal=33%
KEGG_NICOTINATE_AND_NICOTINAMIDE_METABOLISM	KEGG_NICOTINATE_AND_NICOTINAMIDE_METABOLISM	Details ...	24	0.301724	1.00872	0.428	0.724088	0.998	583	tags=13%, list=3%, signal=13%
KEGG_TOLL_LIKE_RECEPTOR_SIGNALING_PATHWAY	KEGG_TOLL_LIKE_RECEPTOR_SIGNALING_PATHWAY	Details ...	102	0.295222	1.03156	0.440945	0.751634	0.998	2914	tags=23%, list=15%, signal=26%
KEGG_TYROSINE_METABOLISM	KEGG_TYROSINE_METABOLISM	Details ...	40	0.298485	1.01816	0.448413	0.733416	0.998	4557	tags=30%, list=23%, signal=39%
KEGG_GLIOMA	KEGG_GLIOMA	Details ...	65	0.293836	1.00487	0.459615	0.717586	0.998	3508	tags=26%, list=18%, signal=32%
KEGG_LEUKOCYTE_TRANSENDOTHELIAL_MIGRATION	KEGG_LEUKOCYTE_TRANSENDOTHELIAL_MIGRATION	Details ...	115	0.285114	1.01864	0.461686	0.747552	0.998	2157	tags=22%, list=11%, signal=24%
KEGG_PROPANOATE_METABOLISM	KEGG_PROPANOATE_METABOLISM	Details ...	31	0.349181	1.01166	0.4714	0.732115	0.998	2542	tags=26%, list=13%, signal=30%
KEGG_MELANOGENESIS	KEGG_MELANOGENESIS	Details ...	101	0.249882	0.983096	0.472332	0.717861	0.999	4968	tags=32%, list=25%, signal=42%
KEGG_ANTIGEN_PROCESSING_AND_PRESENTATION	KEGG_ANTIGEN_PROCESSING_AND_PRESENTATION	Details ...	80	0.3079	0.980567	0.477756	0.709891	0.999	4522	tags=33%, list=23%, signal=42%
KEGG_MAPK_SIGNALING_PATHWAY	KEGG_MAPK_SIGNALING_PATHWAY	Details ...	266	0.23886	0.988974	0.487524	0.734051	0.999	4610	tags=29%, list=23%, signal=38%
KEGG_VIRAL_MYOCARDITIS	KEGG_VIRAL_MYOCARDITIS	Details ...	68	0.317227	0.969785	0.489484	0.718067	0.999	5062	tags=46%, list=26%, signal=61%
KEGG_PROGESTERONE_MEDIATED_OOCYTE_MATURATION	KEGG_PROGESTERONE_MEDIATED_OOCYTE_MATURATION	Details ...	85	0.283068	0.985494	0.5	0.726833	0.999	2636	tags=25%, list=13%, signal=28%
KEGG_ACUTE_MYELOID_LEUKEMIA	KEGG_ACUTE_MYELOID_LEUKEMIA	Details ...	57	0.305155	0.941699	0.542636	0.758761	0.999	2293	tags=25%, list=12%, signal=28%
KEGG_FC_GAMMA_R_MEDIATED_PHAGOCYTOSIS	KEGG_FC_GAMMA_R_MEDIATED_PHAGOCYTOSIS	Details ...	92	0.274739	0.916053	0.579766	0.781262	0.999	3508	tags=29%, list=18%, signal=36%
KEGG_TGF_BETA_SIGNALING_PATHWAY	KEGG_TGF_BETA_SIGNALING_PATHWAY	Details ...	85	0.255346	0.861859	0.59144	0.795797	1	7164	tags=49%, list=36%, signal=77%
KEGG_GNRH_SIGNALING_PATHWAY	KEGG_GNRH_SIGNALING_PATHWAY	Details ...	101	0.239121	0.924449	0.59604	0.777754	0.999	4447	tags=30%, list=23%, signal=38%
KEGG_FATTY_ACID_METABOLISM	KEGG_FATTY_ACID_METABOLISM	Details ...	42	0.28625	0.878614	0.596869	0.801167	1	6376	tags=43%, list=32%, signal=63%
KEGG_ERBB_SIGNALING_PATHWAY	KEGG_ERBB_SIGNALING_PATHWAY	Details ...	86	0.253708	0.896608	0.605159	0.790943	1	3508	tags=26%, list=18%, signal=31%
KEGG_LYSINE_DEGRADATION	KEGG_LYSINE_DEGRADATION	Details ...	39	0.284904	0.888672	0.610895	0.793903	1	6046	tags=38%, list=31%, signal=55%
KEGG_INSULIN_SIGNALING_PATHWAY	KEGG_INSULIN_SIGNALING_PATHWAY	Details ...	137	0.237699	0.897586	0.615686	0.801925	1	2967	tags=20%, list=15%, signal=24%
KEGG_REGULATION_OF_ACTIN_CYTOSKELETON	KEGG_REGULATION_OF_ACTIN_CYTOSKELETON	Details ...	211	0.223039	0.86513	0.642185	0.801772	1	3999	tags=27%, list=20%, signal=34%
KEGG_NON_SMALL_CELL_LUNG_CANCER	KEGG_NON_SMALL_CELL_LUNG_CANCER	Details ...	54	0.256969	0.829504	0.66603	0.830207	1	3508	tags=24%, list=18%, signal=29%
KEGG_FOCAL_ADHESION	KEGG_FOCAL_ADHESION	Details ...	197	0.226915	0.798368	0.668582	0.835327	1	3407	tags=22%, list=17%, signal=26%
KEGG_INOSITOL_PHOSPHATE_METABOLISM	KEGG_INOSITOL_PHOSPHATE_METABOLISM	Details ...	54	0.257021	0.83497	0.673267	0.832508	1	3935	tags=31%, list=20%, signal=39%
KEGG_VEGF_SIGNALING_PATHWAY	KEGG_VEGF_SIGNALING_PATHWAY	Details ...	76	0.234643	0.872154	0.676923	0.800741	1	2157	tags=18%, list=11%, signal=21%
KEGG_ECM_RECEPTOR_INTERACTION	KEGG_ECM_RECEPTOR_INTERACTION	Details ...	84	0.238452	0.767355	0.679849	0.839166	1	4732	tags=32%, list=24%, signal=42%
KEGG_RENAL_CELL_CARCINOMA	KEGG_RENAL_CELL_CARCINOMA	Details ...	66	0.260558	0.820342	0.68677	0.822723	1	2243	tags=21%, list=11%, signal=24%
KEGG_VASOPRESSIN_REGULATED_WATER_REABSORPTION	KEGG_VASOPRESSIN_REGULATED_WATER_REABSORPTION	Details ...	44	0.255625	0.822037	0.714286	0.831573	1	4976	tags=36%, list=25%, signal=49%
KEGG_NEUROTROPHIN_SIGNALING_PATHWAY	KEGG_NEUROTROPHIN_SIGNALING_PATHWAY	Details ...	125	0.235541	0.803652	0.724753	0.838426	1	2967	tags=22%, list=15%, signal=25%
KEGG_PROSTATE_CANCER	KEGG_PROSTATE_CANCER	Details ...	89	0.233276	0.784467	0.732039	0.835126	1	3407	tags=22%, list=17%, signal=27%
KEGG_HEDGEHOG_SIGNALING_PATHWAY	KEGG_HEDGEHOG_SIGNALING_PATHWAY	Details ...	56	0.222219	0.795085	0.769841	0.829298	1	4968	tags=34%, list=25%, signal=45%
KEGG_NOD_LIKE_RECEPTOR_SIGNALING_PATHWAY	KEGG_NOD_LIKE_RECEPTOR_SIGNALING_PATHWAY	Details ...	61	0.220801	0.719174	0.77907	0.858951	1	5169	tags=33%, list=26%, signal=44%
KEGG_SPHINGOLIPID_METABOLISM	KEGG_SPHINGOLIPID_METABOLISM	Details ...	36	0.233127	0.745421	0.787575	0.851061	1	3736	tags=22%, list=19%, signal=27%
KEGG_LONG_TERM_POTENTIATION	KEGG_LONG_TERM_POTENTIATION	Details ...	70	0.218838	0.769947	0.788423	0.846076	1	3016	tags=21%, list=15%, signal=25%
KEGG_GLYCOSAMINOGLYCAN_BIOSYNTHESIS_HEPARAN_SULFATE	KEGG_GLYCOSAMINOGLYCAN_BIOSYNTHESIS_HEPARAN_SULFATE	Details ...	26	0.243705	0.749161	0.814229	0.856194	1	5465	tags=38%, list=28%, signal=53%
KEGG_BUTANOATE_METABOLISM	KEGG_BUTANOATE_METABOLISM	Details ...	34	0.22988	0.723722	0.826531	0.863122	1	4428	tags=24%, list=22%, signal=30%
KEGG_LYSOSOME	KEGG_LYSOSOME	Details ...	121	0.191921	0.642753	0.839768	0.904743	1	3078	tags=18%, list=16%, signal=21%
KEGG_VALINE_LEUCINE_AND_ISOLEUCINE_DEGRADATION	KEGG_VALINE_LEUCINE_AND_ISOLEUCINE_DEGRADATION	Details ...	43	0.221932	0.666373	0.84127	0.888321	1	7136	tags=44%, list=36%, signal=69%
KEGG_EPITHELIAL_CELL_SIGNALING_IN_HELICOBACTER_PYLORI_INFECTION	KEGG_EPITHELIAL_CELL_SIGNALING_IN_HELICOBACTER_PYLORI_INFECTION	Details ...	68	0.204928	0.697881	0.850807	0.878384	1	2674	tags=18%, list=14%, signal=20%
KEGG_WNT_SIGNALING_PATHWAY	KEGG_WNT_SIGNALING_PATHWAY	Details ...	150	0.191452	0.736634	0.866667	0.854489	1	4968	tags=29%, list=25%, signal=39%
KEGG_PANTOTHENATE_AND_COA_BIOSYNTHESIS	KEGG_PANTOTHENATE_AND_COA_BIOSYNTHESIS	Details ...	16	0.23689	0.691536	0.867052	0.876676	1	3900	tags=25%, list=20%, signal=31%
KEGG_PYRUVATE_METABOLISM	KEGG_PYRUVATE_METABOLISM	Details ...	40	0.199334	0.674246	0.887574	0.88875	1	2542	tags=15%, list=13%, signal=17%
KEGG_GLYCOSAMINOGLYCAN_BIOSYNTHESIS_CHONDROITIN_SULFATE	KEGG_GLYCOSAMINOGLYCAN_BIOSYNTHESIS_CHONDROITIN_SULFATE	Details ...	22	0.210414	0.550212	0.921875	0.965209	1	5672	tags=32%, list=29%, signal=45%
KEGG_GLYCOSAMINOGLYCAN_DEGRADATION	KEGG_GLYCOSAMINOGLYCAN_DEGRADATION	Details ...	21	0.178607	0.50668	0.969112	0.977042	1	6974	tags=48%, list=35%, signal=74%
KEGG_OLFACTORY_TRANSDUCTION	KEGG_OLFACTORY_TRANSDUCTION	Details ...	384	0.130899	0.609878	0.973948	0.926115	1	7695	tags=20%, list=39%, signal=32%
KEGG_PROTEIN_EXPORT	KEGG_PROTEIN_EXPORT	Details ...	22	0.159887	0.412306	0.979048	0.992065	1	1965	tags=9%, list=10%, signal=10%
