# Supplementary material for: Integratively Genomic Analysis Reveals the Prognostic and Immunological Characteristics of Pyroptosis and Ferroptosis in Pancreatic Cancer for Precision Immunotherapy
Source: Front Cell Dev Biol. 2022 Feb 15;10:826879. doi: 10.3389/fcell.2022.826879 (PMC8885993; doi:10.3389/fcell.2022.826879)
Supplement: Supplementary file 5 [file Table6.XLSX]

## Sheet: STable3
Table S6. The 133 most abundant DEGs that identified among the genomic clusters
gene	r	p	direct
PTK6	0.645526	3.9821e-22	A
PKP3	0.631681	5.46597e-21	A
RAB25	0.613166	1.48653e-19	A
PRSS8	0.611671	1.92264e-19	A
RHBDF1	0.597783	1.96904e-18	A
GALE	0.596581	2.39588e-18	A
MST1R	0.593671	3.83843e-18	A
EFNA4	0.588926	8.19462e-18	A
TSPAN1	0.576376	5.74372e-17	A
PRICKLE3	0.559694	6.74385e-16	A
FXYD3	0.546252	4.44934e-15	A
SAMD10	0.527757	5.2189e-14	A
MSLN	0.526991	5.76063e-14	A
S100P	0.526787	5.91331e-14	A
IGF2BP2	0.507187	6.80656e-13	A
BZW2	0.504763	9.1094e-13	A
ADAP1	0.501381	1.36275e-12	A
TFAP2A	0.495443	2.73497e-12	A
RIN1	0.463585	9.20967e-11	A
PPDPF	0.463092	9.69802e-11	A
EPN3	0.461716	1.11965e-10	A
EPHA2	0.449506	3.89648e-10	A
SDC1	0.444502	6.40522e-10	A
TMEM159	0.438422	1.15912e-09	A
CA12	0.329759	7.85008e-06	A
SLC38A5	0.32303	1.22694e-05	A
PPP1R1B	0.261099	0.000465083	A
FGFR2	0.229011	0.00223369	A
EDN2	0.205781	0.00614539	A
PALM3	0.203701	0.00669526	A
PAQR5	0.158592	0.0355278	A
SERPINA4	0.0940674	0.214307	A
LPAR3	0.0346696	0.647812	A
GALNT8	0.0269417	0.722635	A
DEFB1	0.0245865	0.746013	A
CLDN10	0.0141586	0.852048	A
ALB	0.00388164	0.959223	A
RIMS1	-0.0321443	0.671921	B
AMY2A	-0.101023	0.182176	B
CLPS	-0.113773	0.13271	B
AQP12B	-0.115612	0.126521	B
PNLIP	-0.116031	0.125141	B
SYCN	-0.118288	0.117917	B
CELA2A	-0.120257	0.111882	B
REG3A	-0.131397	0.0821582	B
RBPJL	-0.133046	0.0783542	B
GPHA2	-0.13481	0.0744465	B
CPA1	-0.135215	0.0735708	B
REG3G	-0.136949	0.0699178	B
CEL	-0.137426	0.0689397	B
GP2	-0.143013	0.0582903	B
GUCA1C	-0.146134	0.0529564	B
CTRC	-0.146777	0.05191	B
CELA2B	-0.148098	0.0498124	B
PLA2G1B	-0.149155	0.0481857	B
CTRL	-0.150036	0.0468634	B
AQP8	-0.150339	0.0464153	B
CUZD1	-0.156763	0.0377334	B
SERPINI2	-0.157398	0.036955	B
CPA2	-0.158889	0.03518	B
CTRB2	-0.161124	0.0326555	B
PTF1A	-0.161186	0.0325877	B
PNLIPRP1	-0.168104	0.0257374	B
ARG1	-0.169228	0.0247497	B
GNMT	-0.169924	0.0241553	B
SPX	-0.174521	0.0205257	B
GSTA2	-0.17857	0.01773	B
MYLK2	-0.181506	0.0159154	B
NOVA2	-0.20558	0.00619651	B
KCNJ5	-0.226581	0.00249496	B
P2RX1	-0.282309	0.000147002	B
CBFA2T3	-0.312448	2.42421e-05	B
VIPR2	-0.329508	7.98374e-06	B
TNR	-0.340128	3.86321e-06	B
PHYHIPL	-0.351927	1.67032e-06	B
SLC1A2	-0.352528	1.59907e-06	B
PHACTR1	-0.377876	2.33632e-07	B
CRHBP	-0.402684	3.01589e-08	B
MGAT4C	-0.405335	2.39895e-08	B
IQSEC3	-0.43609	1.4507e-09	B
XKR4	-0.448476	4.31892e-10	B
FLT3	-0.455903	2.03987e-10	B
DTNA	-0.458133	1.62268e-10	B
TESPA1	-0.46102	1.20371e-10	B
GPR114	-0.461289	1.17045e-10	B
ACSL6	-0.461322	1.16644e-10	B
PACSIN1	-0.463428	9.36308e-11	B
GPX3	-0.464558	8.31573e-11	B
IKZF1	-0.478538	1.84925e-11	B
ZCCHC18	-0.480455	1.49659e-11	B
SASH3	-0.481768	1.29389e-11	B
CD300LG	-0.48353	1.06316e-11	B
DLGAP3	-0.483715	1.04139e-11	B
ADD2	-0.485025	8.99155e-12	B
KIAA1045	-0.485828	8.21508e-12	B
RTN1	-0.491209	4.45772e-12	B
ZNF831	-0.499287	1.74493e-12	B
MAP6	-0.50441	9.5027e-13	B
CXCL12	-0.508097	6.09716e-13	B
GALNT16	-0.508529	5.78603e-13	B
ELMO1	-0.512846	3.41566e-13	B
FGF12	-0.521372	1.17991e-13	B
CD1D	-0.526096	6.46317e-14	B
SMAP2	-0.53838	1.29241e-14	B
NOVA1	-0.548502	3.26334e-15	B
CD36	-0.553594	1.6045e-15	B
TSPAN33	-0.553986	1.51824e-15	B
SNTG2	-0.557249	9.56537e-16	B
KCNK3	-0.562498	4.50106e-16	B
NRXN1	-0.563013	4.17686e-16	B
NAP1L5	-0.569108	1.70874e-16	B
MAGEE1	-0.571745	1.15418e-16	B
RAB39B	-0.57379	8.4927e-17	B
FAM110D	-0.574739	7.36028e-17	B
FBXO10	-0.582596	2.21116e-17	B
ZNF540	-0.585184	1.47749e-17	B
EVL	-0.59487	3.16251e-18	B
GIMAP1	-0.602928	8.42781e-19	B
GIMAP7	-0.607212	4.1084e-19	B
GNG2	-0.607224	4.10048e-19	B
ARHGEF15	-0.607379	3.99465e-19	B
RAB3C	-0.610048	2.53827e-19	B
NAP1L2	-0.62021	4.34122e-20	B
TSPAN7	-0.621401	3.51508e-20	B
AOX1	-0.621557	3.41852e-20	B
CDIP1	-0.622402	2.94095e-20	B
FAM46C	-0.623539	2.40038e-20	B
EPB41L3	-0.630417	6.89704e-21	B
STAT4	-0.638919	1.4133e-21	B
NPR1	-0.640417	1.06327e-21	B
FAM184A	-0.64924	1.92712e-22	B
PPM1K	-0.651523	1.22716e-22	B
CERS4	-0.753322	1.71211e-33	B
