# Supplementary material for: Integratively Genomic Analysis Reveals the Prognostic and Immunological Characteristics of Pyroptosis and Ferroptosis in Pancreatic Cancer for Precision Immunotherapy
Source: Front Cell Dev Biol. 2022 Feb 15;10:826879. doi: 10.3389/fcell.2022.826879 (PMC8885993; doi:10.3389/fcell.2022.826879)
Supplement: Supplementary file 7 [file Table11.XLSX]

## Sheet: MoA-SFig 11
Table S11. The MoA analysis revealed the underlying mechanism of drug actions
Rank	Score	Type	ID	Name	Description
8	96.7	cp	BRD-K58299615	RO-90-7501	Beta amyloid inhibitor
10	96.01	cp	BRD-K12502280	TG-101348	FLT3 inhibitor
13	94.68	cp	BRD-K22503835	scriptaid	HDAC inhibitor
15	94.04	cp	BRD-K01436366	XMD-1150	Leucine rich repeat kinase inhibitor
18	93.6	cp	BRD-K69840642	ISOX	HDAC inhibitor
26	90.94	cp	BRD-K92093830	doxorubicin	Topoisomerase inhibitor
35	87.94	cp	BRD-K81418486	vorinostat	HDAC inhibitor
37	87.37	cp	BRD-K64857848	XMD-885	Leucine rich repeat kinase inhibitor
38	87.35	cp	BRD-K08924299	palonosetron	Serotonin receptor antagonist
39	87.17	cp	BRD-K76674262	homoharringtonine	Protein synthesis inhibitor
40	87.17	cp	BRD-K02130563	panobinostat	HDAC inhibitor
41	87.01	cp	BRD-K13810148	givinostat	HDAC inhibitor
43	86.11	cp	BRD-K64606589	apicidin	HDAC inhibitor
45	85.96	cp	BRD-K45988865	tetramethylsilane	Internal standard for NMR spectroscopy
47	85.7	cp	BRD-K93331255	lypressin	Vasopressin receptor agonist
51	83.59	cp	BRD-A39646320	HC-toxin	HDAC inhibitor
54	82.32	cp	BRD-K43468059	byssochlamic-acid	Mycotoxin
60	80.84	cp	BRD-K41859756	NVP-AUY922	HSP inhibitor
62	80.21	cp	BRD-K68202742	trichostatin-a	HDAC inhibitor
64	79.94	cp	BRD-A68930007	ouabain	ATPase inhibitor
66	79.64	cp	BRD-K63550407	erythromycin	NFkB pathway inhibitor
67	78.53	cp	BRD-A89434049	sarmentogenin	ATPase inhibitor
70	78.22	cp	BRD-K80325895	eicosadienoic-acid	-666
72	77.73	cp	BRD-K50387473	XMD-892	MAP kinase inhibitor
73	77.66	cp	BRD-A94756469	digoxin	ATPase inhibitor
78	75.98	cp	BRD-A43082555	loxoprofen	Cyclooxygenase inhibitor
80	74.91	cp	BRD-A26002865	verrucarin-a	Protein synthesis inhibitor
81	74.79	cp	BRD-K09499853	KU-0060648	DNA dependent protein kinase inhibitor
87	73.8	cp	BRD-K18518344	digitoxigenin	ATPase inhibitor
88	73.64	cp	BRD-K69650333	idarubicin	Topoisomerase inhibitor
92	73.49	cp	BRD-K80348542	cephaeline	Protein synthesis inhibitor
98	71.79	cp	BRD-K54316499	tolterodine	Acetylcholine receptor antagonist
101	71.67	cp	BRD-K70577657	H-9	PKA inhibitor
105	70.45	cp	BRD-K64890080	BI-2536	PLK inhibitor
107	69.51	cp	BRD-K00337317	NU-7441	DNA dependent protein kinase inhibitor
109	68.5	cp	BRD-K74501079	azithromycin	Bacterial 50S ribosomal subunit inhibitor
115	67.11	cp	BRD-A06726973	dibutyrylcyclic-gmp	cGMP analog
116	66.83	cp	BRD-K23204545	busulfan	DNA inhibitor
124	62.94	cp	BRD-K13514097	everolimus	MTOR inhibitor
127	62.23	cp	BRD-K64755930	etazolate	Phosphodiesterase inhibitor
130	61.68	cp	BRD-K52522949	NCH-51	HDAC inhibitor
133	60.95	cp	BRD-K46056750	AZD-7762	CHK inhibitor
137	59.82	cp	BRD-K93325701	damnacanthal	SRC inhibitor
140	59.27	cp	BRD-K12867552	THM-I-94	HDAC inhibitor
146	57.35	cp	BRD-K22385716	LY-303511	Casein kinase inhibitor
149	56.4	cp	BRD-A25687296	emetine	Protein synthesis inhibitor
155	55.49	cp	BRD-K51476772	ST-638	Tyrosine kinase inhibitor
156	55.27	cp	BRD-A76279427	myriocin	Serine palmitoyltransferase inhibitor
162	54.42	cp	BRD-K17953061	staurosporine	PKC inhibitor
166	53.89	cp	BRD-K10852020	tolcapone	Catechol O methyltransferase inhibitor
168	53.66	cp	BRD-K73196317	urapidil	Adrenergic receptor antagonist
170	53.19	cp	BRD-A37347161	BRL-52537	Opioid receptor agonist
172	52.94	cp	BRD-K21680192	mitoxantrone	Topoisomerase inhibitor
175	52.6	cp	BRD-A20589515	dihydroxyphenylglycine	Glutamate receptor agonist
181	51.42	cp	BRD-K18742343	H-8	PKA inhibitor
182	51.38	cp	BRD-A65282128	cefazolin	Bacterial cell wall synthesis inhibitor
189	49.42	cp	BRD-A96897502	U-74389F	Lipid peroxidase inhibitor
190	49.26	cp	BRD-K92413528	thiazolidinecarboxylic-acid	Reducing agent
191	49.19	cp	BRD-A39172021	ampiroxicam	Cyclooxygenase inhibitor
192	49.08	cp	BRD-K51575138	TPCA-1	IKK inhibitor
193	48.99	cp	BRD-K94176593	TWS-119	Glycogen synthase kinase inhibitor
195	48.64	cp	BRD-K85985071	ellipticine	Topoisomerase inhibitor
196	48.56	cp	BRD-K57546357	prunetin	Breast cancer resistance protein inhibitor
197	48.35	cp	BRD-K81847782	scandenin	Plant compound with antimicrobial activity
198	48.25	cp	BRD-K17743125	belinostat	HDAC inhibitor
199	48.11	cp	BRD-K66175015	afatinib	EGFR inhibitor
202	47.9	cp	BRD-K18619710	digoxigenin	Steroid
203	47.39	cp	BRD-K87909389	alvocidib	CDK inhibitor
205	46.05	cp	BRD-A93236127	digitoxin	ATPase inhibitor
208	45.84	cp	BRD-A35989968	megestrol	Progesterone receptor agonist
211	44.93	cp	BRD-A92630576	trimebutine	Opioid receptor agonist
214	44.52	cp	BRD-K78485176	olmesartan	Angiotensin receptor antagonist
215	44.38	cp	BRD-A34806832	proscillaridin	ATPase inhibitor
216	44.28	cp	BRD-K32292990	CGP-53353	EGFR inhibitor
217	44.21	cp	BRD-A54596827	solifenacin	Acetylcholine receptor antagonist
218	44	cp	BRD-A73909368	dactinomycin	RNA polymerase inhibitor
227	42.53	cp	BRD-A75479906	rimantadine	Antiviral
231	41.61	cp	BRD-K63606607	bufalin	ATPase inhibitor
234	41.09	cp	BRD-K37848908	ceforanide	Penicillin binding protein inhibitor
237	40.41	cp	BRD-A67981824	cefotaxime	Bacterial cell wall synthesis inhibitor
238	40.18	cp	BRD-K26160755	RS-45041-190	Imidazoline receptor agonist
244	39.29	cp	BRD-K54330070	SB-202190	p38 MAPK inhibitor
246	38.98	cp	BRD-K04412738	tramadol	Norepinephrine reuptake inhibitor
250	38.53	cp	BRD-K00656370	6-aminochrysene	Transferase inhibitor
251	38.42	cp	BRD-K99818283	PIK-90	PI3K inhibitor
255	38	cp	BRD-K85871428	SC-68376	p38 MAPK inhibitor
258	37.77	cp	BRD-A53077924	tianeptine	Selective serotonin reuptake enhancer (SSRE)
259	37.32	cp	BRD-A15034104	bergenin	Interleukin inhibitor
263	36.77	cp	BRD-K36529613	PU-H71	HSP inhibitor
264	36.68	cp	BRD-K14920963	erythrosine	Coloring agent
267	36.53	cp	BRD-K56957086	dacinostat	HDAC inhibitor
275	35.42	cp	BRD-A80641450	FR-139317	Endothelin receptor antagonist
277	35.22	cp	BRD-K59469039	AG-879	Angiogenesis inhibitor
278	35.18	cp	BRD-A36217750	sulfinpyrazone	Uricosuric blocker
282	34.64	cp	BRD-K11853856	PJ-34	PARP inhibitor
285	34.47	cp	BRD-A09925278	etilefrine	Adrenergic receptor agonist
286	34.11	cp	BRD-A47144777	dihydro-7-desacetyldeoxygedunin	HSP inhibitor
289	33.94	cp	BRD-K71823332	epothilone-a	Microtubule stabilizing agent
291	33.24	cp	BRD-A86044036	flurbiprofen	Cyclooxygenase inhibitor
296	32.65	cp	BRD-K18059238	gamma-linolenic-acid	Cyclooxygenase inhibitor
298	32.61	cp	BRD-K32645441	dipropyl-5ct	Serotonin receptor agonist
301	32.16	cp	BRD-K55430733	WAY-629	Serotonin receptor agonist
304	31.63	cp	BRD-K73319509	PF-04217903	c-Met inhibitor
307	31.46	cp	BRD-K99029477	prometon	Photosynthesis inhibitor
309	31.07	cp	BRD-A47829399	artesunate	DNA synthesis inhibitor
313	30.8	cp	BRD-K13642330	cosmosiin	Cytochrome P450 inhibitor
315	29.98	cp	BRD-K05737787	isoeugenol	Nitric oxide production inhibitor
316	29.94	cp	BRD-K82795137	loratadine	Histamine receptor antagonist
322	29.59	cp	BRD-K34437622	BRD-K34437622	Thymidylate synthase inhibitor
326	29.05	cp	BRD-K61269089	daphnetin	Protein kinase inhibitor
327	28.98	cp	BRD-K50018155	RS-67506	Serotonin receptor partial agonist
328	28.91	cp	BRD-A96456596	FPL-55712	Leukotriene receptor antagonist
329	28.89	cp	BRD-K83023055	GR-135531	Melatonin receptor agonist
333	28.69	cp	BRD-K29555132	arachidonamide	Cannabinoid receptor agonist
335	28.59	cp	BRD-K95885906	quercetagetin	PIM inhibitor
340	27.91	cp	BRD-K59522102	piperine	Monoamine oxidase inhibitor
341	27.9	cp	BRD-A75368507	demeclocycline	Bacterial 30S ribosomal subunit inhibitor
344	27.69	cp	BRD-K96809896	SKF-86002	p38 MAPK inhibitor
349	27.18	cp	BRD-K53414658	tivozanib	VEGFR inhibitor
353	26.88	cp	BRD-A45333398	periplocymarin	Apoptosis stimulant
356	26.54	cp	BRD-K43736954	cortisone	Glucocorticoid receptor agonist
359	26.39	cp	BRD-K41160163	fenobam	Glutamate receptor antagonist
361	26.27	cp	BRD-K21936341	oxotremorine	Acetylcholine receptor agonist
366	25.75	cp	BRD-K99696746	fatostatin	SREBP inhibitor
370	25.22	cp	BRD-A39230911	chlorphensin	Muscle relaxant
371	25.2	cp	BRD-K67439147	SIB-1893	Glutamate receptor antagonist
372	25.1	cp	BRD-A99177642	deltaline	Acetylcholine receptor antagonist
373	25.07	cp	BRD-A80213327	NSC-23766	Ras GTPase inhibitor
374	24.95	cp	BRD-K30677119	PP-30	RAF inhibitor
379	24.41	cp	BRD-A87125127	3-matida	Glutamate receptor antagonist
384	24.32	cp	BRD-K59753853	MDL-29951	Glutamate receptor antagonist
387	23.9	cp	BRD-K91370081	anisomycin	DNA synthesis inhibitor
388	23.81	cp	BRD-K51941867	LM-1685	Cyclooxygenase inhibitor
391	23.58	cp	BRD-K84595254	strophanthidin	ATPase inhibitor
394	23.23	cp	BRD-K51541829	RO-25-6981	Ionotropic glutamate receptor antagonist
397	22.97	cp	BRD-A16478930	amcinonide	Glucocorticoid receptor agonist
400	22.82	cp	BRD-K48935217	epothilone	Microtubule inhibitor
404	22.43	cp	BRD-K86887724	dofetilide	Potassium channel blocker
405	22.43	cp	BRD-A18620900	estriol	Estrogen receptor agonist
407	22.06	cp	BRD-K22828899	TUL-XXI039	Serine/threonine kinase inhibitor
408	21.82	cp	BRD-K22878149	SB-205607	Delta 1 opioid receptor agonist
410	21.65	cp	BRD-K32398298	alprazolam	Benzodiazepine receptor agonist
411	21.63	cp	BRD-A41941932	vitexin	Antioxidant
412	21.56	cp	BRD-A55756846	H-7	PKA inhibitor
422	20.77	cp	BRD-K61993165	niacin	NAD precursor with lipid lowering effects
424	20.63	cp	BRD-K98493452	honokiol	AKT inhibitor
426	20.23	cp	BRD-A07824748	flavanone	11-beta-HSD1 inhibitor
431	19.7	cp	BRD-K74212935	ergocryptine	Dopamine agonist
432	19.69	cp	BRD-A22684332	procaterol	Adrenergic receptor agonist
436	19.28	cp	BRD-K02275692	cefotiam	Bacterial cell wall synthesis inhibitor
439	19.05	cp	BRD-K14807180	SB-221284	Serotonin receptor antagonist
441	18.55	cp	BRD-K40965114	cyanopindolol	Adrenergic receptor antagonist
444	18.48	cp	BRD-K96037667	norethindrone	Progesterone receptor agonist
446	18.35	cp	BRD-A74500471	ethambutol	Bacterial cell wall synthesis inhibitor
452	18.18	cp	BRD-M16762496	PIK-75	DNA protein kinase inhibitor
457	17.85	cp	BRD-K86873305	piperacillin	Bacterial cell wall synthesis inhibitor
459	17.8	cp	BRD-A16700644	isoxsuprine	Adrenergic receptor agonist
461	17.47	cp	BRD-K11663430	pyroxamide	HDAC inhibitor
462	17.47	cp	BRD-K44084986	Y-27632	Rho associated kinase inhibitor
463	17.46	cp	BRD-A17065207	brefeldin-a	Protein synthesis inhibitor
466	16.97	cp	BRD-A95696820	acadesine	AMPK activator
471	16.71	cp	BRD-A33447119	oxfendazole	Anthelmintic
473	16.35	cp	BRD-A11702965	chromomycin-a3	DNA binding agent
474	16.32	cp	BRD-K32906660	bis-tyrphostin	EGFR inhibitor
475	16.28	cp	BRD-K67506692	tyrphostin-AG-126	ERK1 and ERK2 phosphorylation inhibitor
476	16.26	cp	BRD-U51951544	ZG-10	JNK inhibitor
480	15.98	cp	BRD-A53952395	prilocaine	Local anesthetic
485	15.61	cp	BRD-U86922168	QL-XII-47	BTK inhibitor
486	15.51	cp	BRD-K90976994	dehydrocholic-acid	Bile acid
490	15.26	cp	BRD-K93080877	Ala-Ala-Phe-CMK	Tripeptidyl peptidase inhibitor
493	15.21	cp	BRD-K88677950	PD-198306	MAP kinase inhibitor
495	14.91	cp	BRD-K39944607	ochratoxin-a	Phenylalanyl tRNA synthetase inhibitor
498	14.87	cp	BRD-K79090631	CGP-60474	CDK inhibitor
501	14.73	cp	BRD-A45499626	UBP-302	Glutamate receptor antagonist
504	14.55	cp	BRD-K85030058	benactyzine	Acetylcholine receptor antagonist
508	14.41	cp	BRD-K07265709	razoxane	Chelating agent
515	14.21	cp	BRD-K26134695	calpeptin	Calpain inhibitor
522	13.92	cp	BRD-K27737647	H-89	PKA inhibitor
532	13.72	cp	BRD-K41868777	W-5	Calmodulin antagonist
533	13.68	cp	BRD-K12516989	zaprinast	Phosphodiesterase inhibitor
536	13.58	cp	BRD-K87142802	veliparib	PARP inhibitor
538	13.5	cp	BRD-K70505054	ranitidine	Histamine receptor antagonist
540	13.45	cp	BRD-K45446451	JZL-184	Monoacylglucerol lipase inhibitor
542	13.28	cp	BRD-K19220233	JNK-9L	JNK inhibitor
545	13.09	cp	BRD-A84702196	penicillin	Bacterial cell wall synthesis inhibitor
546	12.96	cp	BRD-K35483542	alitretinoin	Retinoid receptor agonist
548	12.9	cp	BRD-K37312348	kenpaullone	CDK inhibitor
550	12.85	cp	BRD-K61951118	FG-7142	GABA benzodiazepine site receptor inverse agonist
551	12.79	cp	BRD-K04548931	pidorubicine	Topoisomerase inhibitor
554	12.76	cp	BRD-A80502530	cinobufagin	ATPase inhibitor
557	12.52	cp	BRD-K70976396	cefoxitin	Bacterial cell wall synthesis inhibitor
562	12.33	cp	BRD-A35588707	teniposide	Topoisomerase inhibitor
563	12.23	cp	BRD-A28970875	puromycin	Protein synthesis inhibitor
570	12.07	cp	BRD-K08589866	linsitinib	IGF-1 inhibitor
573	11.99	cp	BRD-A49765801	fludroxycortide	Glucocorticoid receptor agonist
574	11.95	cp	BRD-K50384076	7,4'-dihydroxyflavone	Opioid receptor antagonist
575	11.92	cp	BRD-A39747742	estradiol-valerate	Estrogen receptor agonist
577	11.83	cp	BRD-K89930444	AG-592	Tyrosine kinase inhibitor
580	11.73	cp	BRD-A81866333	CGS-21680	Adenosine receptor agonist
581	11.6	cp	BRD-A54490543	pirlindole	Monoamine oxidase inhibitor
582	11.45	cp	BRD-K56001384	antimycin-a	ATP synthase inhibitor
586	11.32	cp	BRD-A87387433	cefpodoxime	Bacterial cell wall synthesis inhibitor
589	11.23	cp	BRD-K01648091	LE-300	Dopamine receptor antagonist
593	11.11	cp	BRD-K42452249	EO-1428	p38 MAPK inhibitor
597	11	cp	BRD-K90864987	cobalt(II)-chloride	HSP inducer
604	10.78	cp	BRD-K95899059	LY-344864	Serotonin receptor agonist
606	10.7	cp	BRD-K75532464	FTI-276	Farnesyltransferase inhibitor
610	10.63	cp	BRD-K53220666	trimetozine	Sedative
612	10.6	cp	BRD-K06388322	pramipexole	Dopamine receptor agonist
613	10.58	cp	BRD-K13664374	dichloroacetic-acid	Pyruvate dehydrogenase kinase inhibitor
616	10.53	cp	BRD-K81209159	herniarin	Acetylcholinesterase inhibitor
618	10.46	cp	BRD-K67566344	KU-0063794	MTOR inhibitor
621	10.41	cp	BRD-K98157055	SIB-1757	Glutamate receptor antagonist
625	10.22	cp	BRD-K83794624	pirarubicin	Topoisomerase inhibitor
627	10.17	cp	BRD-K90543092	levonorgestrel	Estrogen receptor agonist
629	9.95	cp	BRD-K33882852	ZK-93423	Benzodiazepine receptor agonist
630	9.94	cp	BRD-A54487287	cortisone	Glucocorticoid receptor agonist
634	9.91	cp	BRD-A63998256	helveticoside	ATPase inhibitor
635	9.89	cp	BRD-K82561139	ricinine	Casein kinase inhibitor
636	9.87	cp	BRD-K32977963	eugenol	Androgen receptor antagonist
640	9.79	cp	BRD-K84709232	caffeic-acid	Lipoxygenase inhibitor
643	9.68	cp	BRD-A70268693	PG-9	Acetylcholine receptor agonist
646	9.63	cp	BRD-A49358627	ciprofibrate	PPAR receptor agonist
649	9.61	cp	BRD-U01690642	acetyl-geranyl-cysteine	Isoprenylated protein methylation inhibitor
650	9.59	cp	BRD-K82688027	RG-13022	PDGFR receptor inhibitor
651	9.5	cp	BRD-A61470182	n-formylmethionylalanine	macrophage activator
652	9.48	cp	BRD-M47937986	cefatrizine	Bacterial cell wall synthesis inhibitor
655	9.37	cp	BRD-K45296539	ZD-7114	Adrenergic receptor agonist
657	9.35	cp	BRD-K92758126	gibberellic-acid	NFkB pathway inhibitor
659	9.34	cp	BRD-K63913457	eicosatrienoic-acid	Vasodilator
662	9.29	cp	BRD-U68942961	JW-7-24-1	LCK Inhibitor
663	9.16	cp	BRD-K23192422	lestaurtinib	FLT3 inhibitor
666	9.02	cp	BRD-K18855837	varenicline	Acetylcholine receptor agonist
672	8.95	cp	BRD-K21283037	riluzole	Glutamate inhibitor
673	8.95	cp	BRD-K95921201	reserpine	Vesicular monoamine transporter inhibitor
674	8.95	cp	BRD-A47513740	calyculin	Protein phosphatase inhibitor
677	8.9	cp	BRD-A62035778	scopolamine	Acetylcholine receptor antagonist
681	8.82	cp	BRD-A83695761	chromanol	Potassium channel blocker
682	8.82	cp	BRD-A89175223	bisoprolol	Adrenergic receptor antagonist
683	8.81	cp	BRD-A13122391	triptolide	RNA polymerase inhibitor
684	8.77	cp	BRD-K36616567	doxepin	Histamine receptor antagonist
688	8.64	cp	BRD-A92161634	scopoline	Acetylcholine receptor antagonist
689	8.63	cp	BRD-A11813248	AM-92016	Potassium channel blocker
690	8.6	cp	BRD-K67102207	phenylbutyrate	HDAC inhibitor
691	8.59	cp	BRD-K02404261	caffeine	Adenosine receptor antagonist
694	8.56	cp	BRD-A75935363	atracurium	Acetylcholine receptor antagonist
695	8.54	cp	BRD-K49372556	mofezolac	Cyclooxygenase inhibitor
696	8.51	cp	BRD-K04710043	hexamethylenebisacetamide	AKT inhibitor
701	8.25	cp	BRD-K68065987	MK-2206	AKT inhibitor
703	8.12	cp	BRD-A64297288	amlodipine	Calcium channel blocker
706	8.09	cp	BRD-K33459542	ditolylguanidine	Sigma receptor agonist
709	7.96	cp	BRD-A68589262	troxipide	Glucosamine synthetase stimulant
718	7.76	cp	BRD-K59058766	chlorprothixene	Dopamine receptor antagonist
719	7.74	cp	BRD-K57930253	nitrazepam	Benzodiazepine receptor agonist
723	7.67	cp	BRD-K66206289	lobeline	Acetylcholine receptor antagonist
724	7.65	cp	BRD-K55301415	abiraterone	17,20 lyase inhibitor
725	7.63	cp	BRD-K84566043	fenpiverinium	Acetylcholine receptor antagonist
729	7.51	cp	BRD-K04111260	raclopride	Dopamine receptor antagonist
730	7.47	cp	BRD-K67860401	AR-A014418	Glycogen synthase kinase inhibitor
731	7.38	cp	BRD-A25569250	KI-16425	Lysophosphatidic acid receptor antagonist
732	7.38	cp	BRD-K31283835	tofacitinib	JAK inhibitor
734	7.36	cp	BRD-A00520476	otenzepad	Acetylcholine receptor antagonist
735	7.36	cp	BRD-K94832621	Y-134	Estrogen receptor antagonist
736	7.26	cp	BRD-A47706533	L-BSO	Glutathione transferase inhibitor
737	7.21	cp	BRD-K43405658	tyrphostin-AG-527	Protein tyrosine kinase inhibitor
739	7.16	cp	BRD-A02189320	met-leu-phe	-666
742	7.13	cp	BRD-A83892713	rifampicin	RNA polymerase inhibitor
744	7	cp	BRD-K77771411	moxonidine	Imidazoline receptor agonist
745	6.99	cp	BRD-K27871032	lysergol	Ergoline alkaloid
750	6.89	cp	BRD-A71459254	cymarin	ATPase inhibitor
760	6.61	cp	BRD-A70449690	forskolin	Adenylyl cyclase activator
764	6.52	cp	BRD-K13646352	midostaurin	FLT3 inhibitor
768	6.45	cp	BRD-A82656074	naltrindole	Opioid receptor antagonist
771	6.41	cp	BRD-K33226500	indinavir	HIV protease inhibitor
775	6.37	cp	BRD-A71157293	fursultiamine	Vitamin B
778	6.31	cp	BRD-K35941380	methysergide	Serotonin receptor antagonist
781	6.25	cp	BRD-K51677086	erythromycin	NFkB pathway inhibitor
782	6.19	cp	BRD-A52588987	SKF-83566	Dopamine receptor antagonist
787	6.12	cp	BRD-K96319534	phentermine	Dopamine uptake inhibitor
789	6.03	cp	BRD-K99063460	didanosine	Nucleoside reverse transcriptase inhibitor
792	5.99	cp	BRD-K31471398	dihydrexidine	Dopamine receptor agonist
794	5.95	cp	BRD-U25771771	WZ-4-145	EGFR inhibitor
796	5.92	cp	BRD-K00603606	ticlopidine	Purinergic receptor antagonist
801	5.82	cp	BRD-K18895904	olanzapine	Dopamine receptor antagonist
802	5.81	cp	BRD-K29905972	axitinib	PDGFR receptor inhibitor
805	5.76	cp	BRD-K88568253	iproniazid	Monoamine oxidase inhibitor
806	5.74	cp	BRD-K97118047	4,5,6,7-tetrabromobenzotriazole	Casein kinase inhibitor
812	5.68	cp	BRD-A65615053	zacopride	Serotonin receptor antagonist
813	5.67	cp	BRD-K41903098	diphenoxylate	Opioid receptor agonist
817	5.65	cp	BRD-K07212038	selinidin	Mast cell stabilizer
818	5.64	cp	BRD-A09539288	homatropine	Acetylcholine receptor antagonist
819	5.63	cp	BRD-K87573634	propylpyrazole	Estrogen receptor agonist
820	5.63	cp	BRD-K00206590	P-1075	ATP channel activator
823	5.6	cp	BRD-K55703048	latrepirdine	Glutamate receptor antagonist
824	5.6	cp	BRD-K72093121	vidarabine	Antiviral
825	5.57	cp	BRD-A29731977	17-hydroxyprogesterone-caproate	progesterone receptor agonist
829	5.54	cp	BRD-A80638690	floxuridine	DNA synthesis inhibitor
832	5.47	cp	BRD-K46678324	RHO-kinase-inhibitor-II	Rho associated kinase inhibitor
834	5.46	cp	BRD-K24538644	KUC104502N	-666
839	5.39	cp	BRD-K10670311	sulfasalazine	Antirheumatic
841	5.37	cp	BRD-K06895174	cisapride	Serotonin receptor agonist
843	5.35	cp	BRD-K05181084	NGB-2904	Dopamine receptor antagonist
845	5.32	cp	BRD-K68756823	FR-180204	-666
849	5.27	cp	BRD-K12184916	dactolisib	MTOR inhibitor
854	5.19	cp	BRD-K67578145	GDC-0879	RAF inhibitor
855	5.18	cp	BRD-K63068307	ZSTK-474	PI3K inhibitor
858	5.14	cp	BRD-A95445494	maackiain	Sodium/glucose cotransporter inhibitor
859	5.14	cp	BRD-K01612348	meropenem	Bacterial cell wall synthesis inhibitor
870	5.04	cp	BRD-K72034655	peucedanin	Apoptosis stimulant
875	4.97	cp	BRD-K74765201	tomelukast	Leukotriene receptor antagonist
879	4.93	cp	BRD-K49456190	prima-1-met	thioredoxin inhibitor
880	4.92	cp	BRD-K28075147	biochanin-a	Estrogen receptor agonist
888	4.86	cp	BRD-K99922388	DPO-1	Potassium channel blocker
891	4.79	cp	BRD-K29582115	ziprasidone	Dopamine receptor antagonist
893	4.76	cp	BRD-K51967704	BIIB021	HSP inhibitor
899	4.72	cp	BRD-K63430059	methoxsalen	DNA synthesis inhibitor
904	4.63	cp	BRD-K70914287	BIBX-1382	EGFR inhibitor
906	4.62	cp	BRD-A10355991	norketamine	Glutamate receptor antagonist
908	4.62	cp	BRD-K66615216	moxifloxacin	Bacterial DNA gyrase inhibitor
910	4.6	cp	BRD-K00662280	CL-218872	GABA receptor agonist
913	4.55	cp	BRD-A21858158	praziquantel	Anthelmintic
918	4.51	cp	BRD-K93618743	ipriflavone	Bone resorption inhibitor
919	4.51	cp	BRD-A19500257	geldanamycin	HSP inhibitor
921	4.5	cp	BRD-K68132782	terbinafine	Fungal squalene epoxidase inhibitor
926	4.41	cp	BRD-A42759514	ornidazole	Antiprotozoal
931	4.33	cp	BRD-K36740062	GSK-1070916	Aurora kinase inhibitor
932	4.33	cp	BRD-K77908580	entinostat	HDAC inhibitor
935	4.3	cp	BRD-U97083655	teicoplanin	Bacterial cell wall synthesis inhibitor
936	4.3	cp	BRD-A31521121	methocarbamol	Muscle relaxant
947	4.2	cp	BRD-K65503129	HSP90-inhibitor	HSP inhibitor
948	4.19	cp	BRD-K64157027	ZD-2079	Adrenergic receptor agonist
949	4.19	cp	BRD-K30189597	SYK-inhibitor	SYK inhibitor
951	4.16	cp	BRD-K55591206	epigallocatechin	Nitric oxide synthase inhibitor
954	4.13	cp	BRD-K50495309	SRC-kinase-inhibitor-I	SRC inhibitor
959	4.12	cp	BRD-K32318651	acyclovir	DNA polymerase inhibitor
964	4.07	cp	BRD-K61323504	SB-225002	CC chemokine receptor antagonist
965	4.06	cp	BRD-K43236057	piceid	ICAM1 inhibitor
971	3.97	cp	BRD-K40901640	cinanserin	Serotonin receptor antagonist
981	3.91	cp	BRD-K04976539	aminogenistein	SRC inhibitor
985	3.87	cp	BRD-K96119599	leucodin	Melanin inhibitor
988	3.86	cp	BRD-K73838513	cinacalcet	Calcium channel activator
993	3.77	cp	BRD-K53123955	niridazole	Phosphofructokinase inhibitor
995	3.74	cp	BRD-A56020723	CA-074-Me	Cathepsin inhibitor
997	3.73	cp	BRD-K76617868	fasudil	Rho associated kinase inhibitor
1000	3.7	cp	BRD-A98299281	velnacrine	cholinesterase inhibitor
1001	3.69	cp	BRD-K05977355	fluconazole	Sterol demethylase inhibitor
1004	3.67	cp	BRD-K08996725	zolantidine	Histamine receptor antagonist
1006	3.66	cp	BRD-K63195589	tipifarnib	Farnesyltransferase inhibitor
1007	3.63	cp	BRD-K09255212	clioquinol	Chelating agent
1009	3.62	cp	BRD-K26863634	BIX-01338	Histone lysine methyltransferase inhibitor
1012	3.59	cp	BRD-K54094468	remoxipride	Dopamine receptor antagonist
1013	3.59	cp	BRD-A66927094	nemonapride	Dopamine receptor antagonist
1015	3.56	cp	BRD-K88304388	dextrorphan	Glutamate receptor antagonist
1018	3.52	cp	BRD-K52735702	cefdinir	Bacterial cell wall synthesis inhibitor
1023	3.49	cp	BRD-K18250272	propoxycaine	Local anesthetic
1024	3.49	cp	BRD-K49945136	GR-113808	Serotonin receptor antagonist
1031	3.46	cp	BRD-K93645900	tadalafil	Phosphodiesterase inhibitor
1032	3.45	cp	BRD-K14696368	9-methyl-5H-6-thia-4,5-diaza-chrysene-6,6-dioxide	NFkB pathway inhibitor
1033	3.45	cp	BRD-A63667919	methylergometrine	Dopamine receptor antagonist
1035	3.45	cp	BRD-A45889380	mepacrine	Cytokine production inhibitor
1038	3.43	cp	BRD-A62434282	goserelin	Gonadotropin releasing factor hormone receptor agonist
1040	3.42	cp	BRD-K51751936	alfadolone	GABA receptor agonist
1041	3.42	cp	BRD-K37447567	hydrocotarnine	Opioid receptor antagonist
1047	3.35	cp	BRD-A94793051	gestrinone	Progesterone receptor antagonist
1051	3.32	cp	BRD-K64614248	salicin	Anti-inflammatory
1062	3.28	cp	BRD-K90733503	cefalexin	Bacterial cell wall synthesis inhibitor
1063	3.28	cp	BRD-A70514680	articaine	Local anesthetic
1065	3.28	cp	BRD-K11129031	gemfibrozil	Lipoprotein lipase activator
1066	3.26	cp	BRD-K74761218	WT-171	HDAC inhibitor
1069	3.25	cp	BRD-K81272440	dantrolene	Calcium channel blocker
1070	3.25	cp	BRD-K02867583	minaprine	Serotonin reuptake inhibitor
1072	3.24	cp	BRD-K64310881	MW-STK33-3B	Potassium channel activator
1074	3.22	cp	BRD-K16621777	enobosarm	Androgen receptor modulator
1075	3.21	cp	BRD-K81521265	dicyclohexylurea	Epoxide hydolase inhibitor
1078	3.17	cp	BRD-K24859147	KIN001-242	Protein kinase inhibitor
1091	3.12	cp	BRD-K20197062	SA-94315	Caspase inhibitor
1092	3.12	cp	BRD-K21667562	AM-404	Cyclooxygenase inhibitor
1095	3.11	cp	BRD-K90259198	W-7	Calmodulin antagonist
1097	3.1	cp	BRD-K81916719	triclabendazole	Microtubule inhibitor
1098	3.1	cp	BRD-K12260308	xanthoxyline	Antifungal
1099	3.1	cp	BRD-A43940795	tetrahydropalmatine	Serotonin release inhibitor
1101	3.1	cp	BRD-K12513978	fenbufen	Cyclooxygenase inhibitor
1102	3.1	cp	BRD-K23875128	RHO-kinase-inhibitor-III[rockout]	Rho associated kinase inhibitor
1106	3.03	cp	BRD-K47780086	penciclovir	DNA directed DNA polymerase inhibitor
1107	3.03	cp	BRD-K40758068	efavirenz	HIV protease inhibitor
1109	3.02	cp	BRD-K55454768	TAS-301	Calcium-calmodulin dependent protein kinase inhibitor
1117	2.96	cp	BRD-K08115555	tyrphostin-AG-1288	TNF production inhibitor
1120	2.92	cp	BRD-K82255054	propofol	GABA receptor agonist
1122	2.92	cp	BRD-K62056274	quipazine	Serotonin receptor agonist
1125	2.89	cp	BRD-A20968261	WAY-213613	Glutamate inhibitor
1131	2.85	cp	BRD-K95402279	geranylgeraniol	Farnesyltransferase inhibitor
1132	2.85	cp	BRD-K49810818	sorafenib	FLT3 inhibitor
1133	2.85	cp	BRD-K14965640	ibuprofen	Cyclooxygenase inhibitor
1140	2.82	cp	BRD-A52326238	isogedunin	HSP inhibitor
1143	2.78	cp	BRD-A14208071	oxyphenonium	Cholinergic receptor antagonist
1144	2.78	cp	BRD-K05350981	oligomycin-c	ATPase inhibitor
1147	2.75	cp	BRD-U08759356	EI-346-erlotinib-analog	EGFR inhibitor
1153	2.72	cp	BRD-K78084463	W-12	Calmodulin antagonist
1156	2.71	cp	BRD-K16508793	diazepam	Benzodiazepine receptor agonist
1158	2.71	cp	BRD-A66435872	HTMT	Histamine receptor agonist
1161	2.69	cp	BRD-K18757346	U-46619	Thromboxane receptor agonist
1162	2.68	cp	BRD-K40175214	torin-1	MTOR inhibitor
1164	2.67	cp	BRD-A07395371	esmolol	Adrenergic receptor antagonist
1168	2.64	cp	BRD-K21565985	xylazine	Adrenergic receptor agonist
1169	2.64	cp	BRD-K10065684	dantron	Laxative
1173	2.61	cp	BRD-K11373525	ZD-7155	Angiotensin receptor antagonist
1181	2.54	cp	BRD-A10903566	imiloxan	Adrenergic receptor antagonist
1182	2.54	cp	BRD-K16478699	PLX-4720	RAF inhibitor
1184	2.51	cp	BRD-K37206356	rhamnetin	HDAC inhibitor
1185	2.5	cp	BRD-U37049823	HG-6-64-01	RAF inhibitor
1186	2.5	cp	BRD-K52459643	prostaglandin-e1	Prostanoid receptor agonist
1189	2.47	cp	BRD-K89375097	pirenzepine	Acetylcholine receptor antagonist
1190	2.47	cp	BRD-K29173907	isoflupredone	Glucocorticoid receptor agonist
1196	2.4	cp	BRD-K00532621	midazolam	Benzodiazepine receptor agonist
1197	2.4	cp	BRD-K48115423	2-(4-methoxybenzylthio)-6-methylpyrimidin-4-ol	Matrix metalloprotease inhibitor
1202	2.36	cp	BRD-K59273480	propentofylline	Adenosine reuptake inhibitor
1203	2.36	cp	BRD-K08973992	linoleic-acid	Oxidative stress inducer
1206	2.36	cp	BRD-K64881305	ispinesib	Kinesin-like spindle protein inhibitor
1209	2.33	cp	BRD-K48692744	NU-1025	PARP inhibitor
1218	2.29	cp	BRD-A10715913	sulpiride	Dopamine receptor antagonist
1219	2.29	cp	BRD-A62021152	WAY-161503	Serotonin receptor agonist
1223	2.29	cp	BRD-K67043667	altretamine	DNA synthesis inhibitor
1235	2.22	cp	BRD-A13946108	sulindac	Cyclooxygenase inhibitor
1240	2.18	cp	BRD-K49328571	dasatinib	BCR-ABL kinase inhibitor
1241	2.18	cp	BRD-K15834839	lobendazole	Anthelmintic
1245	2.16	cp	BRD-K55344148	BU-224	Imidazoline receptor ligand
1246	2.15	cp	BRD-K60184833	tyrphostin-46	Tyrosine kinase inhibitor
1247	2.15	cp	BRD-A63836183	PD-123319	Angiotensin receptor antagonist
1248	2.15	cp	BRD-A31159102	fluoxetine	Selective serotonin reuptake inhibitor (SSRI)
1254	2.11	cp	BRD-K67352070	TC-2559	Acetylcholine receptor agonist
1258	2.1	cp	BRD-A02367930	ethinyl-estradiol	DNA directed DNA polymerase stimulant
1260	2.08	cp	BRD-K92870997	pterostilbene	Cyclooxygenase inhibitor
1261	2.08	cp	BRD-K25310650	ormetoprim	Bacterial antifolate
1262	2.08	cp	BRD-A57457122	VU-0400071-3	Glutamate receptor modulator
1263	2.08	cp	BRD-K66782112	BRD-K66782112	Histamine receptor antagonist
1270	2.05	cp	BRD-A16934955	nalbuphine	Opioid receptor agonist
1272	2.04	cp	BRD-K63516691	T-0156	Phosphodiesterase inhibitor
1273	2.04	cp	BRD-K40742111	baeomycesic-acid	Lipoxygenase inhibitor
1274	2.04	cp	BRD-A31800922	procyclidine	Acetylcholine receptor antagonist
1277	2.03	cp	BRD-K50417881	eticlopride	Dopamine receptor antagonist
1278	2.01	cp	BRD-K56115039	BU-226	Imidazoline receptor ligand
1283	1.97	cp	BRD-K73589401	corticosterone	mineralocorticoid receptor agonist
1288	1.94	cp	BRD-A02176148	tubaic-acid	Mitochondrial complex I inhibitor
1289	1.94	cp	BRD-K09397065	SR-57227A	Serotonin receptor agonist
1290	1.94	cp	BRD-K47598052	PP-1	SRC inhibitor
1291	1.94	cp	BRD-K24132293	piperlongumine	Glutathione transferase inhibitor
1292	1.94	cp	BRD-K68407802	KIN001-055	EGFR inhibitor
1296	1.9	cp	BRD-K30296925	flavokavain-b	Antineoplastic
1297	1.9	cp	BRD-A58157837	butabindide	Tripeptidyl peptidase inhibitor
1300	1.89	cp	BRD-A78942461	ICI-118551	Adrenergic receptor antagonist
1303	1.87	cp	BRD-K07736136	VX-702	p38 MAPK inhibitor
1304	1.87	cp	BRD-A29437505	RWJ-21757	TLR agonist
1305	1.87	cp	BRD-K53878242	MMPX	Phosphodiesterase inhibitor
1306	1.87	cp	BRD-K10176267	L-701252	Glutamate receptor antagonist
1309	1.86	cp	BRD-A17535965	gelsemine	Acetylcholine receptor antagonist
1313	1.83	cp	BRD-K13927029	retinol	Retinoid receptor ligand
1314	1.83	cp	BRD-K87510569	RS-504393	CC chemokine receptor antagonist
1315	1.83	cp	BRD-K73391359	quinisocaine	Local anesthetic
1316	1.83	cp	BRD-K79404599	enzastaurin	PKC inhibitor
1317	1.83	cp	BRD-A78322124	dobutamine	Adrenergic receptor agonist
1328	1.76	cp	BRD-K81855038	roxatidine	Histamine receptor antagonist
1329	1.76	cp	BRD-K45435259	SCH-23390	Dopamine receptor antagonist
1330	1.76	cp	BRD-K34330170	rotenonic-acid	Retinoid receptor antagonist
1331	1.76	cp	BRD-K48029790	OBAA	Phospholipase inhibitor
1332	1.76	cp	BRD-A18202423	CPCCOEt	Glutamate receptor antagonist
1337	1.75	cp	BRD-K06792661	narciclasine	Coflilin signaling pathway activator
1339	1.74	cp	BRD-K01555864	dibenzoylmethane	Antineoplastic
1345	1.7	cp	BRD-K93280214	gabazine	GABA receptor antagonist
1346	1.69	cp	BRD-U33728988	QL-X-138	MTOR inhibitor
1347	1.69	cp	BRD-K30563334	rifabutin	Protein synthesis inhibitor
1348	1.69	cp	BRD-K84996949	sinensetin	Cyclooxygenase inhibitor
1349	1.69	cp	BRD-K87049188	fusaric-acid	Dopamine beta hydroxylase inhibitor
1351	1.67	cp	BRD-K57718010	pentylenetetrazol	GABA receptor antagonist
1355	1.66	cp	BRD-K60160658	tiagabine	GABA uptake inhibitor
1356	1.66	cp	BRD-A18917088	estradiol	Contraceptive agent
1358	1.64	cp	BRD-K15935639	z-leu3-VS	Proteasome inhibitor
1368	1.62	cp	BRD-A96485169	EBPC	Aldose reductase inhibitor
1369	1.62	cp	BRD-K29668683	BD-1063	Sigma receptor antagonist
1370	1.62	cp	BRD-K93441486	diphemanil	Acetylcholine receptor antagonist
1381	1.59	cp	BRD-K52172416	anastrozole	Aromatase inhibitor
1382	1.59	cp	BRD-A04706586	bucladesine	Adenosine receptor agonist
1383	1.59	cp	BRD-K09991945	GSK-3-inhibitor-II	PKC inhibitor
1392	1.55	cp	BRD-K99291625	SB-203580	p38 MAPK inhibitor
1393	1.55	cp	BRD-A65550283	ginsenoside	Steroid hormone receptor agonist
1394	1.55	cp	BRD-K97509413	coumestrol	Estrogen receptor agonist
1396	1.55	cp	BRD-K82381502	acetylcholine	Acetylcholine receptor agonist
1397	1.54	cp	BRD-K59574735	ubenimex	Leukotriene inhibitor
1405	1.52	cp	BRD-A84134924	pancuronium	Acetylcholine receptor antagonist
1406	1.52	cp	BRD-A49370193	RO-60-0175	Serotonin receptor agonist
1407	1.52	cp	BRD-K91904471	SD-169	p38 MAPK inhibitor
1408	1.52	cp	BRD-K77695569	tiabendazole	Angiogenesis inhibitor
1409	1.52	cp	BRD-K02407574	parbendazole	Tubulin inhibitor
1425	1.44	cp	BRD-K43245338	MDL-28170	Calpain inhibitor
1427	1.43	cp	BRD-K26573499	DMAB-anabaseine	Adrenergic receptor agonist
1430	1.41	cp	BRD-K83972459	JWE-035	Aurora kinase inhibitor
1431	1.41	cp	BRD-A30590053	MR-16728	Acetylcholine release enhancer
1432	1.41	cp	BRD-A14798026	mestranol	Estrogen receptor agonist
1433	1.41	cp	BRD-A28746609	paclitaxel	Tubulin inhibitor
1434	1.41	cp	BRD-A79981887	midodrine	Adrenergic receptor agonist
1435	1.41	cp	BRD-K86301799	dipyridamole	Phosphodiesterase inhibitor
1440	1.37	cp	BRD-K62858456	lomerizine	Calcium channel blocker
1441	1.37	cp	BRD-A03623303	metoprolol	Adrenergic receptor antagonist
1442	1.37	cp	BRD-K43290182	Ro-04-6790	Serotonin receptor antagonist
1443	1.37	cp	BRD-A22713669	BVT-948	Tyrosine phosphatase inhibitor
1450	1.34	cp	BRD-K25741894	skimmianine	Acetylcholinesterase inhibitor
1451	1.34	cp	BRD-K71003802	hippeastrine	Plant alkaloid
1452	1.34	cp	BRD-K75478907	GS-39783	GABA receptor modulator
1459	1.34	cp	BRD-A30205217	ethotoin	Hydantoin antiepileptic
1460	1.33	cp	BRD-K01253243	SB-590885	RAF inhibitor
1466	1.3	cp	BRD-K73293050	WZ-3146	EGFR inhibitor
1467	1.3	cp	BRD-U73238814	QL-XI-92	DDR1 inhibitor
1468	1.3	cp	BRD-A36630025	SN-38	Topoisomerase inhibitor
1469	1.3	cp	BRD-A16332958	modafinil	Adrenergic receptor agonist
1470	1.3	cp	BRD-A02759312	betaxolol	Adrenergic receptor antagonist
1471	1.3	cp	BRD-K14441456	tyrphostin-AG-556	EGFR inhibitor
1472	1.3	cp	BRD-A00993607	alprenolol	Adrenergic receptor antagonist
1475	1.3	cp	BRD-K88789588	letrozole	Aromatase inhibitor
1476	1.28	cp	BRD-K15519488	CS-110266	Dopamine receptor agonist
1477	1.27	cp	BRD-A49225603	alimemazine	Histamine receptor agonist
1478	1.27	cp	BRD-K28307902	flutamide	Androgen receptor antagonist
1480	1.27	cp	BRD-K49865102	PD-0325901	MEK inhibitor
1487	1.24	cp	BRD-K08640512	RS-100329	Adrenergic receptor antagonist
1491	1.24	cp	BRD-K05673000	dicloxacillin	Bacterial cell wall synthesis inhibitor
1492	1.23	cp	BRD-K00959089	thenoyltrifluoroacetone	Chelating agent
1493	1.23	cp	BRD-K64044582	linoleamide	ACAT inhibitor
1494	1.23	cp	BRD-A25143711	hydrocortisone	Glucocorticoid receptor agonist
1495	1.23	cp	BRD-K34092021	arvanil	TRPV agonist
1496	1.23	cp	BRD-K03642198	AY-9944	Hedgehog pathway modulator
1498	1.23	cp	BRD-K74236984	UNC-0321	Histone lysine methyltransferase inhibitor
1499	1.22	cp	BRD-K28912512	nicotinamide	Protein synthesis stimulant
1504	1.2	cp	BRD-K95901403	XL-147	PI3K inhibitor
1505	1.2	cp	BRD-K32710582	EI-247	IGF-1 inhibitor
1506	1.2	cp	BRD-K53913732	SB-408124	Orexin receptor antagonist
1507	1.2	cp	BRD-A30815329	felodipine	Calcium channel blocker
1508	1.2	cp	BRD-K30480208	torasemide	Electrolyte reabsorption inhibitor
1515	1.16	cp	BRD-A20697603	thiostrepton	FOXM1 inhibitor
1516	1.16	cp	BRD-K05104363	PD-184352	MEK inhibitor
1517	1.16	cp	BRD-K75641298	metoclopramide	Dopamine receptor antagonist
1518	1.16	cp	BRD-A85587465	bemesetron	Serotonin receptor antagonist
1519	1.16	cp	BRD-K02283807	GR-32191	Thromboxane receptor antagonist
1520	1.16	cp	BRD-A99411506	esculin	Antioxidant
1521	1.16	cp	BRD-A38749782	fludrocortisone	Glucocorticoid receptor agonist
1526	1.16	cp	BRD-K31553034	zibotentan	Endothelin receptor antagonist
1527	1.15	cp	BRD-K00234327	RU-24969	Serotonin receptor agonist
1528	1.14	cp	BRD-K97354755	SU-6656	SRC inhibitor
1529	1.13	cp	BRD-K75295174	alisertib	Aurora kinase inhibitor
1530	1.13	cp	BRD-K20285085	fostamatinib	SYK inhibitor
1531	1.13	cp	BRD-K89274813	DMP-543	Acetylcholine release stimulant
1533	1.12	cp	BRD-K47631482	bromhexine	Mucolytic agent
1542	1.09	cp	BRD-K49481516	galantamine	Acetylcholinesterase inhibitor
1543	1.09	cp	BRD-K71860425	CDK2-5-inhibitor	CDK inhibitor
1544	1.09	cp	BRD-A42167015	carteolol	Adrenergic receptor antagonist
1545	1.09	cp	BRD-K68336408	tyrphostin-AG-1478	EGFR inhibitor
1546	1.09	cp	BRD-A14966924	alaproclate	Serotonin receptor antagonist
1547	1.09	cp	BRD-K97061094	azacyclonol	Histamine receptor antagonist
1548	1.08	cp	BRD-K12244279	MEK1-2-inhibitor	MEK inhibitor
1553	1.07	cp	BRD-K46435977	valaciclovir	DNA polymerase inhibitor
1558	1.06	cp	BRD-K36965586	m-chlorophenylbiguanide	Serotonin receptor agonist
1559	1.06	cp	BRD-A78377521	monastrol	Kinesin-like spindle protein inhibitor
1560	1.06	cp	BRD-K03384561	roquinimex	Angiogenesis inhibitor
1561	1.06	cp	BRD-K96527333	dehydroisoandosterone	GABA receptor modulator
1566	1.06	cp	BRD-K00627859	tubastatin-a	HDAC inhibitor
1568	1.03	cp	BRD-A94709349	metaxalone	Muscle relaxant
1569	1.03	cp	BRD-A26845397	isamoltan	Adrenergic receptor antagonist
1575	1.02	cp	BRD-K50168500	canertinib	EGFR inhibitor
1576	1.02	cp	BRD-A50928468	norgestrel	Progesterone receptor agonist
1577	1.02	cp	BRD-K95851186	CGP-13501	GABA receptor modulator
1578	1.02	cp	BRD-K47192521	icosapent	Platelet aggregation inhibitor
1579	1.01	cp	BRD-A11990600	lorazepam	Benzodiazepine receptor agonist
1582	0.99	cp	BRD-A51410489	yohimbine	Adrenergic receptor antagonist
1583	0.99	cp	BRD-K25224017	pirenperone	Serotonin receptor antagonist
1584	0.99	cp	BRD-A48237631	mitomycin-c	DNA alkylating agent
1586	0.99	cp	BRD-K60762818	desipramine	Tricyclic antidepressant
1587	0.99	cp	BRD-K15563106	phloretin	Sodium/glucose cotransporter inhibitor
1590	0.97	cp	BRD-A43671941	oxprenolol	Adrenergic receptor antagonist
1592	0.96	cp	BRD-K15842202	eudesmic-acid	-666
1593	0.95	cp	BRD-K82865713	prostaglandin-b2	cAMP inhibitor
1594	0.95	cp	BRD-K97365803	PI-828	PI3K inhibitor
1596	0.95	cp	BRD-K42095107	daidzein	Estrogen receptor agonist
1601	0.92	cp	BRD-K51816706	oxindole-I	VEGFR inhibitor
1602	0.92	cp	BRD-K74195153	irsogladine	Phosphodiesterase inhibitor
1606	0.88	cp	BRD-A29289453	PCA-4248	Platelet activating factor receptor antagonist
1607	0.88	cp	BRD-K63165456	norcyclobenzaprine	Adrenergic receptor agonist
1608	0.88	cp	BRD-A95513702	androsta-1,4-dien-3,17-dione	Aromatase inhibitor
1614	0.85	cp	BRD-K34415467	trimethobenzamide	Histamine receptor antagonist
1615	0.85	cp	BRD-A73581086	ergometrine	Adrenergic receptor agonist
1616	0.85	cp	BRD-A08187463	racecadotril	Enkephalinase inhibitor
1617	0.85	cp	BRD-K30649484	mafenide	Carbonic anhydrase inhibitor
1627	0.81	cp	BRD-K99964838	bosutinib	ABL inhibitor
1628	0.81	cp	BRD-K15196155	IBC-293	Hydroxycarboxylic acid receptor agonist
1629	0.81	cp	BRD-K39987650	bisacodyl	Laxative
1630	0.81	cp	BRD-K41445866	alfaxalone	Chloride channel agonist
1631	0.81	cp	BRD-A13188892	doxazosin	Adrenergic receptor antagonist
1632	0.8	cp	BRD-A41450521	tosufloxacin	Bacterial DNA gyrase inhibitor
1639	0.78	cp	BRD-K60460488	nelfinavir	HIV protease inhibitor
1640	0.78	cp	BRD-K73397362	purmorphamine	Smoothened receptor agonist
1641	0.78	cp	BRD-K31792052	pifithrin	Interleukin receptor antagonist
1642	0.78	cp	BRD-A68929948	DAPT-GSI-IX	Gamma secretase inhibitor
1643	0.78	cp	BRD-K18779551	bifemelane	Acetylcholine release stimulant
1644	0.78	cp	BRD-A84189516	baccatin-III	Paclitaxel precursor
1645	0.78	cp	BRD-K39670393	amthamine	Histamine receptor agonist
1646	0.78	cp	BRD-K72222507	quinapril	ACE inhibitor
1647	0.78	cp	BRD-K62736196	guanabenz	-666
1648	0.78	cp	BRD-K56343971	vemurafenib	RAF inhibitor
1649	0.78	cp	BRD-K86434416	selegiline	Monoamine oxidase inhibitor
1650	0.78	cp	BRD-K07303502	arachidonyl-trifluoro-methane	Cytosolic phospholipase inhibitor
1651	0.78	cp	BRD-A45543382	metrizamide	Radiopaque medium
1655	0.74	cp	BRD-K12906962	dichlorobenzamil	Sodium/calcium exchange inhibitor
1656	0.74	cp	BRD-K50422030	clomethiazole	GABA receptor antagonist
1659	0.74	cp	BRD-A97701745	pindolol	Adrenergic receptor antagonist
1660	0.74	cp	BRD-K98530306	clonidine	Adrenergic receptor agonist
1662	0.7	cp	BRD-K54790157	trioxsalen	DNA synthesis inhibitor
1663	0.7	cp	BRD-K36009368	NNC-63-0532	Opioid receptor agonist
1664	0.7	cp	BRD-A13650332	flucloxacillin	Bacterial cell wall synthesis inhibitor
1665	0.7	cp	BRD-K83508485	FK-888	Tachykinin antagonist
1666	0.7	cp	BRD-K48869804	icilin	TRPV agonist
1667	0.7	cp	BRD-A36267905	buphenine	Adrenergic receptor agonist
1668	0.7	cp	BRD-K79602928	metformin	Insulin sensitizer
1670	0.69	cp	BRD-K43860855	iobenguane	Antineoplastic
1672	0.69	cp	BRD-K46424862	hymecromone	Monoamine oxidase inhibitor
1673	0.68	cp	BRD-K70401845	erlotinib	EGFR inhibitor
1676	0.67	cp	BRD-K42221274	NNC-711	GAT inhibitor
1677	0.66	cp	BRD-K61217870	n-(3-acetamidophenyl)-3-chlorobenzamide	Glutamate receptor antagonist
1680	0.65	cp	BRD-K66412701	pazufloxacin	Topoisomerase inhibitor
1683	0.63	cp	BRD-A88254928	salbutamol	Adrenergic receptor agonist
1684	0.63	cp	BRD-K20141153	atomoxetine	Norepinephrine transporter inhibitor
1685	0.63	cp	BRD-A00100033	nifurtimox	DNA inhibitor
1686	0.63	cp	BRD-K63151507	MNITMT	Lymphocyte inhibitor
1687	0.63	cp	BRD-K89402695	L-655240	Thromboxane receptor antagonist
1688	0.63	cp	BRD-K64341947	CFM-1571	Guanylate cyclase activator
1689	0.63	cp	BRD-K78294846	osthol	Calcium channel blocker
1690	0.63	cp	BRD-A56012032	thiorphan	Membrane metalloendopeptidase inhibitor
1691	0.63	cp	BRD-K99595596	salsolinol	Monoamine oxidase inhibitor
1692	0.63	cp	BRD-K33308633	INCA-6	Calcineurin inhibitor
1694	0.63	cp	BRD-A74980173	gatifloxacin	Bacterial DNA gyrase inhibitor
1695	0.63	cp	BRD-A42571354	cetirizine	Histamine receptor antagonist
1697	0.61	cp	BRD-K86930074	cediranib	KIT inhibitor
1702	0.6	cp	BRD-A52193669	withaferin-a	IKK inhibitor
1703	0.6	cp	BRD-K61192372	capecitabine	DNA synthesis inhibitor
1704	0.6	cp	BRD-K47278471	diphenhydramine	Histamine receptor antagonist
1705	0.6	cp	BRD-K41564320	purvalanol-b	Tyrosine kinase inhibitor
1706	0.6	cp	BRD-A02713983	dihydrodeoxygedunin	Growth factor receptor activator
1707	0.6	cp	BRD-A55946879	BW-B70C	Lipoxygenase inhibitor
1709	0.6	cp	BRD-K97752965	nicorandil	Nitric oxide donor
1715	0.56	cp	BRD-K37814297	acepromazine	Dopamine receptor antagonist
1716	0.56	cp	BRD-K28806945	L-750667	Dopamine receptor antagonist
1717	0.56	cp	BRD-K60298136	ITE	Aryl hydrocarbon receptor agonist
1718	0.56	cp	BRD-A85234536	N6-cyclopentyladenosine	Adenosine receptor agonist
1719	0.56	cp	BRD-K14221570	benzopurpurin-4b	HIV entry inhibitor
1720	0.56	cp	BRD-K39120595	bithionol	Autotaxin inhibitor
1722	0.54	cp	BRD-K91315211	betahistine	Histamine receptor agonist
1723	0.53	cp	BRD-A74907996	equol	Estrogen receptor agonist
1724	0.53	cp	BRD-K28849549	mesalazine	Cyclooxygenase inhibitor
1725	0.53	cp	BRD-A39290993	cyproterone	Androgen receptor antagonist
1726	0.53	cp	BRD-K96271548	coumaric-acid	Antioxidant
1727	0.53	cp	BRD-K09537769	NU-7026	DNA dependent protein kinase inhibitor
1728	0.53	cp	BRD-K90574421	ipsapirone	Serotonin receptor agonist
1729	0.53	cp	BRD-K48722258	dilazep	Adenosine reuptake inhibitor
1730	0.53	cp	BRD-K41707108	ceramide	Phosphoenolpyruvate carboxylase activator
1731	0.53	cp	BRD-K20482099	rutin	Antioxidant
1732	0.53	cp	BRD-A80793822	pemoline	Dopamine receptor agonist
1736	0.5	cp	BRD-K92778217	mefenamic-acid	Cyclooxygenase inhibitor
1737	0.49	cp	BRD-K93460210	lamotrigine	Serotonin receptor antagonist
1738	0.49	cp	BRD-A83431637	resmethrin	Cytochrome P450 inhibitor
1739	0.49	cp	BRD-A66563878	medetomidine	Adrenergic receptor agonist
1740	0.49	cp	BRD-A71203467	l-stepholidine	Dopamine receptor antagonist
1741	0.49	cp	BRD-A75552914	isoxicam	Cyclooxygenase inhibitor
1742	0.49	cp	BRD-A87606379	nadolol	Adrenergic receptor antagonist
1747	0.46	cp	BRD-K63343048	orlistat	Lipase inhibitor
1748	0.46	cp	BRD-K02227374	milnacipran	Serotonin reuptake inhibitor
1749	0.46	cp	BRD-K11540476	EMF-BCA1-64	Caspase inhibitor
1750	0.46	cp	BRD-A11605036	thiocolchicoside	GABA receptor antagonist
1751	0.46	cp	BRD-K66707493	lawsone	Coloring agent
1752	0.46	cp	BRD-K18194590	mephentermine	Adrenergic receptor agonist
1753	0.46	cp	BRD-A44090213	indoprofen	Cyclooxygenase inhibitor
1754	0.46	cp	BRD-K50388907	fenofibrate	PPAR receptor agonist
1755	0.46	cp	BRD-K14888893	minoxidil	KATP activator
1756	0.46	cp	BRD-A19736161	ondansetron	Serotonin receptor antagonist
1757	0.45	cp	BRD-K34154330	tracazolate	GABA receptor modulator
1758	0.44	cp	BRD-K71534238	GW-9508	Free fatty acid receptor agonist
1760	0.42	cp	BRD-K86958018	olvanil	TRPV agonist
1761	0.42	cp	BRD-K32501161	vanoxerine	Dopamine uptake inhibitor
1762	0.42	cp	BRD-K65146499	nabumetone	Cyclooxygenase inhibitor
1763	0.42	cp	BRD-A65076780	dihydroergocristine	Adrenergic receptor antagonist
1764	0.42	cp	BRD-A66199457	asiaticoside	Antineoplastic
1765	0.42	cp	BRD-A67799922	phenoxybenzamine	Adrenergic receptor antagonist
1766	0.39	cp	BRD-A19248578	latrunculin-b	Actin polymerization inhibitor
1767	0.39	cp	BRD-A19633847	perhexiline	Carnitine palmitoyltransferase inhibitor
1768	0.39	cp	BRD-A26334849	propafenone	Antiarrhythmic
1769	0.39	cp	BRD-K09132007	D-4476	TGF beta receptor inhibitor
1770	0.39	cp	BRD-K34820100	tebuthiuron	Photosynthesis inhibitor
1771	0.39	cp	BRD-K60038276	irbesartan	Angiotensin receptor antagonist
1772	0.39	cp	BRD-K52219182	BRD-K52219182	Phosphodiesterase inhibitor
1774	0.39	cp	BRD-K59369769	tozasertib	Aurora kinase inhibitor
1775	0.39	cp	BRD-K50398167	meclofenamic-acid	Cyclooxygenase inhibitor
1776	0.39	cp	BRD-K67783091	haloperidol	Dopamine receptor antagonist
1782	0.35	cp	BRD-K81169441	cerivastatin	HMGCR inhibitor
1783	0.35	cp	BRD-K95202259	ML-3163	p38 MAPK inhibitor
1784	0.35	cp	BRD-K16664969	GTP-14564	FLT3 inhibitor
1785	0.35	cp	BRD-K81729199	AQ-RA741	Acetylcholine receptor antagonist
1786	0.35	cp	BRD-A64125466	dehydrocholic-acid	choleretic agent
1787	0.35	cp	BRD-K38251852	paxilline	Potassium channel blocker
1788	0.35	cp	BRD-K71266197	PSB-06126	NTPDase inhibitor
1789	0.35	cp	BRD-K50891186	GR-103691	Dopamine receptor antagonist
1790	0.35	cp	BRD-K69932463	AZD-8055	MTOR inhibitor
1791	0.35	cp	BRD-K12102668	nialamide	Monoamine oxidase inhibitor
1797	0.32	cp	BRD-K52080565	rilmenidine	Imidazoline receptor agonist
1798	0.32	cp	BRD-K06147391	telenzepine	Acetylcholine receptor antagonist
1799	0.32	cp	BRD-A91866971	SQ-29548	Thromboxane receptor antagonist
1800	0.32	cp	BRD-K76810206	nicergoline	Adrenergic receptor antagonist
1801	0.32	cp	BRD-K46937689	phenazone	Cyclooxygenase inhibitor
1803	0.32	cp	BRD-A25234499	aminoglutethimide	Glucocorticoid receptor antagonist
1804	0.32	cp	BRD-A75769826	SDM25N	Opioid receptor antagonist
1805	0.29	cp	BRD-K44779798	miglitol	Glucosidase inhibitor
1807	0.28	cp	BRD-K50938786	ropivacaine	Sodium channel blocker
1808	0.28	cp	BRD-K30197592	5-methoxytryptamine	Serotonin receptor agonist
1809	0.28	cp	BRD-K87024524	phenelzine	Monoamine oxidase inhibitor
1810	0.28	cp	BRD-A81402010	KU-C103443N	CDC inhibitor
1811	0.28	cp	BRD-K22010301	JLK-6	Gamma secretase inhibitor
1812	0.28	cp	BRD-K95676198	JAK3-inhibitor-V	JAK inhibitor
1813	0.28	cp	BRD-K88611939	aniracetam	Glutamate receptor agonist
1814	0.28	cp	BRD-K66353228	zoxazolamine	Myorelaxant
1815	0.28	cp	BRD-K80639402	SB-258585	Serotonin receptor antagonist
1816	0.28	cp	BRD-K19352500	prochlorperazine	Dopamine receptor antagonist
1817	0.28	cp	BRD-A85025557	NCS-382	GABA receptor antagonist
1818	0.28	cp	BRD-K54233340	dorsomorphin	AMPK inhibitor
1819	0.28	cp	BRD-A54845972	dihydroergotamine	Serotonin receptor agonist
1823	0.25	cp	BRD-K01493881	apigenin	Casein kinase inhibitor
1824	0.25	cp	BRD-K51671335	sulpiride	Dopamine receptor antagonist
1825	0.25	cp	BRD-K13049116	BMS-754807	IGF-1 inhibitor
1826	0.25	cp	BRD-K40992116	parachlorophenol	Anti-infective
1827	0.25	cp	BRD-K79353516	indolophenanthridine	CALY activator
1828	0.25	cp	BRD-A11678676	wortmannin	PI3K inhibitor
1829	0.25	cp	BRD-A01643550	prednisolone	Glucocorticoid receptor agonist
1830	0.25	cp	BRD-K08287586	butylparaben	DNA synthesis inhibitor
1831	0.25	cp	BRD-A72758037	asiatic-acid	Apoptosis stimulant
1832	0.25	cp	BRD-K81473089	tacrine	Acetylcholinesterase inhibitor
1833	0.24	cp	BRD-K01649396	indatraline	Norepinephrine transporter inhibitor
1836	0.21	cp	BRD-A24191444	ifenprodil	Adrenergic receptor antagonist
1837	0.21	cp	BRD-A62025033	temsirolimus	MTOR inhibitor
1838	0.21	cp	BRD-K60770992	pergolide	Dopamine receptor agonist
1839	0.21	cp	BRD-K42500029	CGP-57380	MAP kinase inhibitor
1841	0.21	cp	BRD-K04887706	AKT-inhibitor-1-2	AKT inhibitor
1842	0.21	cp	BRD-K67080878	milrinone	Phosphodiesterase inhibitor
1843	0.21	cp	BRD-K33453211	levocabastine	Histamine receptor antagonist
1844	0.21	cp	BRD-K01663662	diphenidol	Acetylcholine receptor agonist
1845	0.21	cp	BRD-K08806317	timolol	Adrenergic receptor antagonist
1846	0.21	cp	BRD-K50859149	sulfafurazole	Bacterial antifolate
1847	0.21	cp	BRD-A75517195	thiazolopyrimidine	CDC inhibitor
1848	0.19	cp	BRD-K47323024	methapyrilene	Histamine receptor antagonist
1849	0.18	cp	BRD-K76908866	CP-724714	EGFR inhibitor
1850	0.18	cp	BRD-A70649075	sulconazole	Sterol demethylase inhibitor
1851	0.18	cp	BRD-K18909381	CGS-12066B	Serotonin receptor agonist
1852	0.18	cp	BRD-K23335153	AMN-082	Glutamate receptor modulator
1853	0.18	cp	BRD-K47936004	piribedil	Dopamine receptor agonist
1854	0.18	cp	BRD-K51662849	ilomastat	Matrix metalloprotease inhibitor
1855	0.18	cp	BRD-K49049886	CGS-15943	Adenosine receptor antagonist
1857	0.18	cp	BRD-K90027355	spironolactone	Mineralocorticoid receptor antagonist
1858	0.18	cp	BRD-K92049597	triamterene	Sodium channel blocker
1859	0.18	cp	BRD-K03816923	rottlerin	MAP kinase inhibitor
1860	0.17	cp	BRD-K81528515	nilotinib	ABL inhibitor
1861	0.17	cp	BRD-K47328134	lysylphenylalanyl-tyrosine	Heparin activation inhibitor
1864	0.16	cp	BRD-A17411484	carprofen	Cyclooxygenase inhibitor
1867	0.15	cp	BRD-K28578425	cilostamide	Phosphodiesterase inhibitor
1871	0.14	cp	BRD-K10961822	latanoprost	Prostanoid receptor agonist
1872	0.14	cp	BRD-K40902647	vincamine	Adrenergic receptor antagonist
1873	0.14	cp	BRD-K11399644	phenformin	AMPK activator
1874	0.14	cp	BRD-K59256312	gabexate	Serine protease inhibitor
1875	0.14	cp	BRD-K80315159	DPPE	Histamine receptor antagonist
1876	0.14	cp	BRD-K65417056	meprylcaine	Local anesthetic
1877	0.14	cp	BRD-K21450440	benzthiazide	Carbonic anhydrase inhibitor
1878	0.14	cp	BRD-A81233518	glycopyrrolate	Acetylcholine receptor antagonist
1879	0.14	cp	BRD-K78126613	menadione	Mitochondrial DNA polymerase inhibitor
1882	0.11	cp	BRD-K89125793	tinidazole	Antiprotozoal
1883	0.11	cp	BRD-K09635314	M-3M3FBS	phospholipase activator
1884	0.11	cp	BRD-K08619574	thioproperazine	Dopamine receptor antagonist
1885	0.11	cp	BRD-K57569181	pentoxifylline	Phosphodiesterase inhibitor
1886	0.11	cp	BRD-K54759182	dosulepin	Norepinephrine reuptake inhibitor
1887	0.11	cp	BRD-K52989797	clomipramine	Serotonin transporter inhibitor (SERT)
1888	0.11	cp	BRD-K09631521	thiotepa	Cytochrome P450 inhibitor
1889	0.11	cp	BRD-K82941592	rosuvastatin	HMGCR inhibitor
1890	0.11	cp	BRD-K21733600	rofecoxib	Cyclooxygenase inhibitor
1891	0.11	cp	BRD-K96799727	pifithrin-mu	HSP inhibitor
1892	0.11	cp	BRD-K96084870	DMBI	PDGFR receptor inhibitor
1893	0.11	cp	BRD-K62929068	6-benzylaminopurine	Purinergic receptor activator
1894	0.11	cp	BRD-K22031190	diflunisal	Prostanoid receptor antagonist
1896	0.1	cp	BRD-K52911425	GDC-0941	PI3K inhibitor
1898	0.09	cp	BRD-K37561857	zardaverine	Phosphodiesterase inhibitor
1905	0.07	cp	BRD-K04466929	Merck60	HDAC inhibitor
1906	0.07	cp	BRD-K82147103	lofepramine	Norepinephrine reuptake inhibitor
1907	0.07	cp	BRD-K72676686	fluvoxamine	Selective serotonin reuptake inhibitor (SSRI)
1908	0.07	cp	BRD-A64977602	mirtazapine	Adrenergic receptor antagonist
1909	0.07	cp	BRD-K59332007	linopirdine	Potassium channel blocker
1910	0.07	cp	BRD-K97158071	droperidol	Dopamine receptor antagonist
1911	0.07	cp	BRD-K37991163	paroxetine	Selective serotonin reuptake inhibitor (SSRI)
1912	0.07	cp	BRD-K79425933	benperidol	Dopamine receptor antagonist
1913	0.07	cp	BRD-A09056319	alfuzosin	Adrenergic receptor antagonist
1914	0.07	cp	BRD-K89348303	ramipril	ACE inhibitor
1915	0.07	cp	BRD-K37289225	clozapine	Dopamine receptor antagonist
1921	0.05	cp	BRD-A90131694	alclometasone	Glucocorticoid receptor agonist
1922	0.04	cp	BRD-K11717138	benzbromarone	Chloride channel blocker
1923	0.04	cp	BRD-A71262238	nafadotride	Dopamine receptor antagonist
1924	0.04	cp	BRD-A02710418	meptazinol	Opioid receptor agonist
1925	0.04	cp	BRD-K14765469	vesamicol	Acetylcholinesterase inhibitor
1926	0.04	cp	BRD-K15715913	fluperlapine	Serotonin receptor antagonist
1927	0.04	cp	BRD-A91452556	estradiol-cypionate	Estrogen receptor agonist
1929	0.04	cp	BRD-A95869247	indapamide	Thiazide diuretic
1932	0.03	cp	BRD-K64610608	EMF-bca1-57	caspase inhibitor
1933	0.03	cp	BRD-K73589491	nizatidine	Histamine receptor antagonist
1934	0.03	cp	BRD-K18816859	L-694247	Serotonin receptor agonist
1935	0.03	cp	BRD-K76534306	enrofloxacin	Bacterial DNA gyrase inhibitor
1936	0.03	cp	BRD-K33211335	dextromethorphan	Glutamate receptor antagonist
1937	0.03	cp	BRD-K03842655	penitrem-a	Potassium channel blocker
1938	0.03	cp	BRD-K53857191	risperidone	Dopamine receptor antagonist
1939	0.03	cp	BRD-A91008255	bepridil	Calcium channel blocker
1940	0.03	cp	BRD-A64092382	mexiletine	Sodium channel blocker
1941	0.03	cp	BRD-A36074203	remacemide	Glutamate receptor antagonist
1942	0.03	cp	BRD-K80738081	resveratrol	Cytochrome P450 inhibitor
1943	0.03	cp	BRD-K09778810	FGIN-1-27	Inositol monophosphatase inhibitor
1944	0.03	cp	BRD-K68143200	SA-792541	CDC inhibitor
1949	0.02	cp	BRD-K23383398	T-0901317	LXR agonist
1950	0.02	cp	BRD-K57179821	crotamiton	Antipruritic
1951	0.02	cp	BRD-K41996876	tyrphostin-1	EGFR inhibitor
1952	0.02	cp	BRD-K72726508	arcyriaflavin-a	CDK inhibitor
1953	0.02	cp	BRD-K61250553	loperamide	Opioid receptor agonist
1954	0.02	cp	BRD-K79116891	proxymetacaine	Sodium channel blocker
1955	0.02	cp	BRD-K62810658	PD-98059	MEK inhibitor
1973	0.01	cp	BRD-K75958195	pizotifen	Serotonin receptor antagonist
1974	0.01	cp	BRD-K41731458	triclosan	Enoyl-[acyl-carrier-protein] reductase [NADH] inhibitor
2003	0	cp	BRD-K53665955	MK-5108	Aurora kinase inhibitor
2004	0	cp	BRD-K24576554	AT-9283	JAK inhibitor
2005	0	cp	BRD-K79877282	PF-543	Sphingosine kinase inhibitor
2006	0	cp	BRD-K50324045	avrainvillamide-analog-6	nucleophosmin inhibitor
2007	0	cp	BRD-K42573370	avrainvillamide-analog-2	nucleophosmin inhibitor
2008	0	cp	BRD-A70731303	avrainvillamide-analog-5	nucleophosmin inhibitor
2697	0	cp	BRD-K97799481	theophylline	Adenosine receptor antagonist
2698	0	cp	BRD-A15493168	tetracycline	Bacterial 30S ribosomal subunit inhibitor
2699	0	cp	BRD-K13356952	methazolamide	Carbonic anhydrase inhibitor
2700	0	cp	BRD-A51182606	chloramphenicol	Protein synthesis inhibitor
2701	0	cp	BRD-K54529596	captopril	ACE inhibitor
2702	0	cp	BRD-K88701661	dimercaptosuccinic-acid	Chelating agent
2703	0	cp	BRD-K83636919	entacapone	Catechol O methyltransferase inhibitor
2704	0	cp	BRD-K67977190	eprosartan	Angiotensin receptor antagonist
2705	0	cp	BRD-K60690191	MPEP	Glutamate receptor antagonist
2706	0	cp	BRD-K31491153	1-phenylbiguanide	Serotonin receptor agonist
2707	0	cp	BRD-A80928489	1-monopalmitin	P-glycoprotein inhibitor
2708	0	cp	BRD-A80383043	BRD-A80383043	Glutamate receptor agonist
2709	0	cp	BRD-A62890442	3-methyl-GABA	GABA aminotransferase activator
2710	0	cp	BRD-A14985772	ascorbyl-palmitate	antioxidant
2711	0	cp	BRD-K15891719	tenofovir	Reverse transcriptase inhibitor
2712	0	cp	BRD-K66956375	oleoylethanolamide	Cannabinoid receptor agonist
2713	0	cp	BRD-K37720887	SB-525334	TGF beta receptor inhibitor
2714	0	cp	BRD-K37130656	rivaroxaban	Coagulation inhibitor
2715	0	cp	BRD-M72442222	vicriviroc	CC chemokine receptor antagonist
2716	0	cp	BRD-K48722833	iloperidone	Dopamine receptor antagonist
2717	0	cp	BRD-K89014967	AS-703026	MEK inhibitor
2718	0	cp	BRD-K91696562	orantinib	FGFR inhibitor
2719	0	cp	BRD-K91900765	VX-745	p38 MAPK inhibitor
2720	0	cp	BRD-A41692738	TGX-221	PI3K inhibitor
2721	0	cp	BRD-K16485616	mocetinostat	HDAC inhibitor
2722	0	cp	BRD-K28428262	brivanib	FGFR inhibitor
2723	0	cp	BRD-K71035033	masitinib	KIT inhibitor
2724	0	cp	BRD-K99749624	linifanib	PDGFR receptor inhibitor
2725	0	cp	BRD-K99451608	lopinavir	HIV protease inhibitor
2726	0	cp	BRD-A67748489	K3644	Kinesin-like spindle protein inhibitor
2727	0	cp	BRD-K78431006	crizotinib	ALK inhibitor
2728	0	cp	BRD-K05804044	AZ-628	RAF inhibitor
2729	0	cp	BRD-K64800655	PHA-793887	CDK inhibitor
2730	0	cp	BRD-K13566078	BMS-345541	IKK inhibitor
2731	0	cp	BRD-K99545815	PF-562271	Focal adhesion kinase inhibitor
2732	0	cp	BRD-K52751261	TAK-715	p38 MAPK inhibitor
2733	0	cp	BRD-K86465814	HO-013	PPAR receptor agonist
2734	0	cp	BRD-K47539947	tetradecylthioacetic-acid	Lipid peroxidase inhibitor
2735	0	cp	BRD-K26674531	GR-235	Estrogen receptor agonist
2736	0	cp	BRD-A36707673	hydroxycholesterol	LXR agonist
2737	0	cp	BRD-K00184207	GR-206	Aryl hydrocarbon receptor ligand
2738	0	cp	BRD-A96799240	4-hydroxyretinoic-acid	Retinoid receptor binder
2739	0	cp	BRD-K50720187	flupirtine	Glutamate receptor antagonist
2740	0	cp	BRD-A18497530	5-iodotubercidin	Adenosine kinase inhibitor
2741	0	cp	BRD-K80725632	lavendustin-c	EGFR inhibitor
2742	0	cp	BRD-K47943470	tyrphostin-51	EGFR inhibitor
2743	0	cp	BRD-K62959606	sphingosine	Ceramidase inhibitor
2744	0	cp	BRD-K77625572	etomoxir	Carnitine palmitoyltransferase inhibitor
2745	0	cp	BRD-K64935403	ebelactone-b	Lipase inhibitor
2746	0	cp	BRD-K32610195	androstenedione	Cytochrome P450 inhibitor
2747	0	cp	BRD-U66370498	androstanol	CAR antagonist
2748	0	cp	BRD-K24656285	farnesol	FXR agonist
2749	0	cp	BRD-K30743633	TCPOBOP	CAR agonist
2750	0	cp	BRD-K18135438	chenodeoxycholic-acid	11-beta-HSD1 inhibitor
2751	0	cp	BRD-K43164539	cholic-acid	Bile acid
2752	0	cp	BRD-A11007541	BCI-hydrochloride	Protein phosphatase inhibitor
2753	0	cp	BRD-A59808129	guggulsterone	Cholesterol inhibitor
2754	0	cp	BRD-A80960055	celastrol	Anti-inflammatory
2755	0	cp	BRD-K88551539	CAY-10585	HIF modulator
2756	0	cp	BRD-K63915849	AS-604850	PI3K inhibitor
2757	0	cp	BRD-K84085265	CG-930	JNK inhibitor
2758	0	cp	BRD-K38615104	A-443644	AKT inhibitor
2759	0	cp	BRD-A60245366	AS-601245	JNK inhibitor
2760	0	cp	BRD-A24381660	zeranol	Estrogen receptor agonist
2761	0	cp	BRD-K82109576	vincristine	Tubulin inhibitor
2762	0	cp	BRD-K04196797	oxcarbazepine	Sodium channel blocker
2763	0	cp	BRD-A61856038	tremulacin	Lipoxygenase inhibitor
2764	0	cp	BRD-K29653726	topiramate	Carbonic anhydrase inhibitor
2765	0	cp	BRD-K10467831	tibolone	Androgen receptor agonist
2766	0	cp	BRD-K94649603	taxifolin	Opioid receptor antagonist
2767	0	cp	BRD-K91733562	secoisolariciresinol	Antioxidant
2768	0	cp	BRD-A27489425	rolitetracycline	Bacterial 30S ribosomal subunit inhibitor
2769	0	cp	BRD-K51485625	ritonavir	HIV protease inhibitor
2770	0	cp	BRD-K70490179	rimcazole	Sigma receptor antagonist
2771	0	cp	BRD-A56245458	reichstein	Androgen receptor antagonist
2772	0	cp	BRD-K44442813	pidotimod	Interferon receptor agonist
2773	0	cp	BRD-A23637604	oxymetholone	Androgen receptor agonist
2774	0	cp	BRD-A24543851	nornicotine	Acetylcholine receptor agonist
2775	0	cp	BRD-K70883034	nimetazepam	GABA receptor agonist
2776	0	cp	BRD-K44353683	nateglinide	Insulin secretagogue
2777	0	cp	BRD-K52020312	metronidazole	DNA inhibitor
2778	0	cp	BRD-K88679075	methandriol	Androgenic steroid
2779	0	cp	BRD-K18523449	mestanolone	Androgenic steroid
2780	0	cp	BRD-K41051431	mecillinam	Bacterial cell wall synthesis inhibitor
2781	0	cp	BRD-A02990301	lofexidine	Adrenergic receptor agonist
2782	0	cp	BRD-K27184429	levocetirizine	Histamine receptor antagonist
2783	0	cp	BRD-K22227508	targinine	Nitric oxide synthase inhibitor
2784	0	cp	BRD-K30097969	pitavastatin	HMGCR inhibitor
2785	0	cp	BRD-K73991644	isoquercetin	Aldose reductase inhibitor
2786	0	cp	BRD-K10860596	granisetron	Serotonin receptor antagonist
2787	0	cp	BRD-K28029915	dolasetron	Serotonin receptor antagonist
2788	0	cp	BRD-K63265447	docetaxel	Tubulin inhibitor
2789	0	cp	BRD-K39462424	dexchlorpheniramine	Histamine receptor antagonist
2790	0	cp	BRD-K15916496	clotrimazole	Cytochrome P450 inhibitor
2791	0	cp	BRD-K49668410	clarithromycin	Bacterial 50S ribosomal subunit inhibitor
2792	0	cp	BRD-K86595100	chlordiazepoxide	Benzodiazepine receptor agonist
2793	0	cp	BRD-K04993501	cefixime	Bacterial cell wall synthesis inhibitor
2794	0	cp	BRD-K11630072	carmofur	Thymidylate synthase inhibitor
2795	0	cp	BRD-A42423104	benproperine	Antitussive
2796	0	cp	BRD-A35519318	benidipine	Calcium channel blocker
2797	0	cp	BRD-A17448384	beclometasone	Glucocorticoid receptor agonist
2798	0	cp	BRD-K39621635	artemether	Antimalarial
2799	0	cp	BRD-K33483813	actarit	Interleukin receptor agonist
2800	0	cp	BRD-A59985574	topotecan	Topoisomerase inhibitor
2801	0	cp	BRD-K11636097	JNJ-7706621	CDK inhibitor
2802	0	cp	BRD-K63923597	barasertib	Aurora kinase inhibitor
2803	0	cp	BRD-K82164249	andarine	Androgen receptor modulator
2804	0	cp	BRD-K24681473	YM-155	Survivin inhibitor
2805	0	cp	BRD-A13807286	HA-14-1	BCL inhibitor
2806	0	cp	BRD-K05926469	lenalidomide	Antineoplastic
2807	0	cp	BRD-A77050075	heraclenol	Vitamin K antagonist
2808	0	cp	BRD-K13390322	AT-7519	CDK inhibitor
2809	0	cp	BRD-K14550461	doxercalciferol	Vitamin D receptor agonist
2810	0	cp	BRD-K82357231	desloratadine	Histamine receptor antagonist
2811	0	cp	BRD-A74771556	nikkomycin	Chitin inhibitor
2812	0	cp	BRD-A61858259	CAY-10415	Insulin sensitizer
2813	0	cp	BRD-K51066026	aminoindazole	Ionophore
2814	0	cp	BRD-K89626439	sirolimus	MTOR inhibitor
2815	0	cp	BRD-K66896231	BRD-K66896231	Acetylcholinesterase inhibitor
2816	0	cp	BRD-K40619305	larixinic-acid	Compound that interacts with metal centers
2817	0	cp	BRD-K54987996	CAY-10578	Casein kinase inhibitor
2818	0	cp	BRD-A15010982	HU-211	Glutamate receptor antagonist
2819	0	cp	BRD-K32795028	1-benzylimidazole	Thromboxane synthase inhibitor
2820	0	cp	BRD-U82589721	HG-5-113-01	Protein kinase inhibitor
2821	0	cp	BRD-K65910366	KUC103904N	-666
2822	0	cp	BRD-K64835161	BRD-K64835161	-666
2823	0	cp	BRD-K37798499	etoposide	Topoisomerase inhibitor
2824	0	cp	BRD-K34508425	KUC103898N	-666
2825	0	cp	BRD-A71009679	KUC103420N	-666
2826	0	cp	BRD-K94144010	cotinine	Nicotine metabolite
2827	0	cp	BRD-A22256192	terazosin	Adrenergic receptor antagonist
2828	0	cp	BRD-K28346421	rifapentine	RNA polymerase inhibitor
2829	0	cp	BRD-K02992638	lamivudine	Nucleoside reverse transcriptase inhibitor
2830	0	cp	BRD-K59633790	VU-0420363-1	SARS coronavirus 3C-like protease inhibitor
2831	0	cp	BRD-A52172093	VU-0413807-2	Calcium channel blocker
2832	0	cp	BRD-A82096673	KU-C103428N	CDC inhibitor
2833	0	cp	BRD-K91442916	CAM-9-026	Membrane metalloendopeptidase inhibitor
2834	0	cp	BRD-K51302260	KU-C103871	GSP agonist
2835	0	cp	BRD-K01638814	rilmenidine	Adrenergic receptor agonist
2836	0	cp	BRD-K61314889	IWR-1-ENDO	PARP inhibitor
2837	0	cp	BRD-K60623809	SU-11652	Tyrosine kinase inhibitor
2838	0	cp	BRD-K08417745	SID-26681509	Cathepsin inhibitor
2839	0	cp	BRD-A73680854	PT-630	Dipeptidyl peptidase inhibitor
2840	0	cp	BRD-K67868012	PI-103	MTOR inhibitor
2841	0	cp	BRD-K36324071	NF-449	Purinergic receptor antagonist
2842	0	cp	BRD-K78659596	MLN-2238	Proteasome inhibitor
2843	0	cp	BRD-A02481876	importazole	Importin-beta transport receptor inhibitor
2844	0	cp	BRD-K40892394	AR-C133057XX	Nitric oxide synthase inhibitor
2845	0	cp	BRD-K01779529	fluoropyruvate	Pyruvate dehydrogenase kinase inhibitor
2846	0	cp	BRD-K48923948	BMS-641988	Androgen receptor antagonist
2847	0	cp	BRD-K02950022	BMS-299897	Gamma secretase inhibitor
2848	0	cp	BRD-K28296557	AKT-inhibitor-IV	AKT inhibitor
2849	0	cp	BRD-K01192156	tyrphostin-AG-112	Protein tyrosine kinase inhibitor
2850	0	cp	BRD-A56359832	zileuton	Leukotriene inhibitor
2851	0	cp	BRD-K17705806	JTC-801	Opioid receptor antagonist
2852	0	cp	BRD-K43797669	genistein	Tyrosine kinase inhibitor
2853	0	cp	BRD-A60070924	alpha-estradiol	Estrogen receptor agonist
2854	0	cp	BRD-A18579359	wiskostatin	Neural Wiskott-Aldrich syndrome protein inhibitor
2855	0	cp	BRD-A26097136	bulleyaconitine-a	Non-opiod analgesic
2856	0	cp	BRD-A41301928	bongkrek-acid	Mitochondrial ADP, ATP translocase inhibitor
2857	0	cp	BRD-K41337261	ZM-306416	ABL inhibitor
2858	0	cp	BRD-K60174629	z-prolyl-prolinal	Prolyl endopeptidase inhibitor
2859	0	cp	BRD-K06208435	YS-035	Calcium channel blocker
2860	0	cp	BRD-K12932420	YM-976	Phosphodiesterase inhibitor
2861	0	cp	BRD-K88358234	xaliproden	Serotonin receptor agonist
2862	0	cp	BRD-K26669427	WR-216174	PFMRK inhibitor
2863	0	cp	BRD-K28115081	apafant	Platelet activating factor receptor antagonist
2864	0	cp	BRD-K68341547	W-9	Calmodulin antagonist
2865	0	cp	BRD-K45068323	W-13	Calmodulin antagonist
2866	0	cp	BRD-K50325075	UCL-2077	Slow after hyperpolarization channel blocker
2867	0	cp	BRD-A14574269	UB-165	Acetylcholine receptor agonist
2868	0	cp	BRD-A84389633	tropanyl-3,5-dimethylbenzoate	Serotonin receptor antagonist
2869	0	cp	BRD-K69837166	trap-101	Nociceptin/orphanin FQ (NOP) receptor antagonist
2870	0	cp	BRD-K63874012	thioperamide	Histamine receptor antagonist
2871	0	cp	BRD-A98378129	talniflumate	Cyclooxygenase inhibitor
2872	0	cp	BRD-K68246049	TTNPB	Retinoid receptor agonist
2873	0	cp	BRD-A31195449	TCB2	Serotonin receptor agonist
2874	0	cp	BRD-K25186396	tangeritin	Cell cycle inhibitor
2875	0	cp	BRD-K62221994	T-98475	Gonadotropin releasing factor hormone receptor antagonist
2876	0	cp	BRD-K31843556	T-0070907	PPAR receptor antagonist
2877	0	cp	BRD-A49906757	scopolamine	Acetylcholine receptor antagonist
2878	0	cp	BRD-K20287671	SU-4312	PDGFR receptor inhibitor
2879	0	cp	BRD-K52620403	STO-609	Calmodulin antagonist
2880	0	cp	BRD-K91243525	SR-142948	Neurotensin receptor antagonist
2881	0	cp	BRD-A49046702	SKF-89976A	GABA uptake inhibitor
2882	0	cp	BRD-A09828896	SKF-81297	Dopamine receptor agonist
2883	0	cp	BRD-A64227845	SKF-77434	Dopamine receptor agonist
2884	0	cp	BRD-K73824630	skatole	Thrombin inhibitor
2885	0	cp	BRD-A82590476	SDZ-NKT-343	Tachykinin antagonist
2886	0	cp	BRD-K81225797	SCH-58261	Adenosine receptor antagonist
2887	0	cp	BRD-K59331372	SB-366791	TRPV antagonist
2888	0	cp	BRD-K77677632	SB-200646	Serotonin receptor antagonist
2889	0	cp	BRD-K83637872	SANT-1	Smoothened receptor antagonist
2890	0	cp	BRD-K88871508	lisuride	Dopamine receptor agonist
2891	0	cp	BRD-K05901394	terguride	Dopamine receptor agonist
2892	0	cp	BRD-K06426971	ryuvidine	Histone lysine methyltransferase inhibitor
2893	0	cp	BRD-K80778372	RO-19-4605	GABA benzodiazepine site receptor inverse agonist
2894	0	cp	BRD-K82823076	RO-15-4513	GABA benzodiazepine site receptor inverse agonist
2895	0	cp	BRD-A63546914	RO-04-5595	Glutamate receptor antagonist
2896	0	cp	BRD-K32755366	reserpic-acid	Norepinephrine transporter inhibitor
2897	0	cp	BRD-K46142322	RS-67333	Serotonin receptor partial agonist
2898	0	cp	BRD-K76840893	RS-17053	Adrenergic receptor antagonist
2899	0	cp	BRD-K21853356	RG-14620	EGFR inhibitor
2900	0	cp	BRD-K15588452	R-96544	Serotonin receptor antagonist
2901	0	cp	BRD-K97399794	quercetin	Polar auxin transport inhibitor
2902	0	cp	BRD-K56596464	QX-314	Sodium channel blocker
2903	0	cp	BRD-K77171813	proxyfan	Histamine receptor modulator
2904	0	cp	BRD-K96862998	pirfenidone	TGF beta receptor inhibitor
2905	0	cp	BRD-A37817666	picrotoxin	GABA receptor antagonist
2906	0	cp	BRD-K11163873	phenanthridone	PARP inhibitor
2907	0	cp	BRD-K68095457	palmitoylethanolamide	Cannabinoid receptor agonist
2908	0	cp	BRD-K10177585	PSB-11	Adenosine receptor antagonist
2909	0	cp	BRD-K85242180	beta-CCP	Indoleamine 2,3-dioxygenase inhibitor
2910	0	cp	BRD-K67537649	PQ-401	IGF-1 inhibitor
2911	0	cp	BRD-K16977723	PP-3	EGFR inhibitor
2912	0	cp	BRD-K28863208	PNU-282987	Cholinergic receptor agonist
2913	0	cp	BRD-K71731651	PNU-120596	Acetylcholine receptor agonist
2914	0	cp	BRD-K94689771	pinocembrin	CYP1B1 inhibitor
2915	0	cp	BRD-K10843433	phenylbutazone	Cyclooxygenase inhibitor
2916	0	cp	BRD-K90333595	phentolamine	Adrenergic receptor antagonist
2917	0	cp	BRD-A89337244	PD-102807	Acetylcholine receptor antagonist
2918	0	cp	BRD-K83597974	pargyline	Monoamine oxidase inhibitor
2919	0	cp	BRD-K16195444	oxymetazoline	Adrenergic receptor agonist
2920	0	cp	BRD-K82731415	olomoucine	CDK inhibitor
2921	0	cp	BRD-K18316707	O-1918	Cannabinoid receptor antagonist
2922	0	cp	BRD-A21723284	naltriben	Opioid receptor antagonist
2923	0	cp	BRD-K74141488	naftifine	Fungal squalene epoxidase inhibitor
2924	0	cp	BRD-A94413429	NTNCB	Neuropeptide receptor antagonist
2925	0	cp	BRD-K13169950	NSC-3852	HDAC inhibitor
2926	0	cp	BRD-A00758722	noretynodrel	Progestogen hormone
2927	0	cp	BRD-A39415247	norethisterone	Progesterone receptor agonist
2928	0	cp	BRD-K88625236	nonoxynol-9	Membrane integrity inhibitor
2929	0	cp	BRD-K85015012	NNC-05-2090	GAT inhibitor
2930	0	cp	BRD-A78877355	nefopam	Cyclooxygenase inhibitor
2931	0	cp	BRD-A35338386	NECA	Adenosine receptor agonist
2932	0	cp	BRD-K61177364	NBI-27914	CRF receptor antagonist
2933	0	cp	BRD-A23683907	NAS-181	Serotonin receptor antagonist
2934	0	cp	BRD-K10042277	desmethylclozapine	Acetylcholine receptor agonist
2935	0	cp	BRD-K44899736	RO-16-6941	Monoamine oxidase inhibitor
2936	0	cp	BRD-K40990712	hexamethyleneamiloride	Sodium/hydrogen antiport inhibitor
2937	0	cp	BRD-K94441233	mevastatin	HMGCR inhibitor
2938	0	cp	BRD-A99449986	MT-21	Caspase activator
2939	0	cp	BRD-K87696786	LY-456236	Glutamate receptor antagonist
2940	0	cp	BRD-K93201660	ML-7	Myosin light chain kinase inhibitor
2941	0	cp	BRD-K60230970	MG-132	Proteasome inhibitor
2942	0	cp	BRD-K09764130	mead-ethanolamide	Cannabinoid receptor agonist
2943	0	cp	BRD-K96144918	mead-acid	KPL-1 tumor suppressor
2944	0	cp	BRD-A17453586	MDL-72832	Serotonin receptor agonist
2945	0	cp	BRD-K67013324	luzindole	Melatonin receptor antagonist
2946	0	cp	BRD-K62996583	lidoflazine	Calcium channel blocker
2947	0	cp	BRD-K78692225	leflunomide	Dihydroorotate dehydrogenase inhibitor
2948	0	cp	BRD-K13261168	LY-16350	Dopamine receptor agonist
2949	0	cp	BRD-K06234293	LY-364947	TGF beta receptor inhibitor
2950	0	cp	BRD-K78637815	LY-320135	Cannabinoid receptor antagonist
2951	0	cp	BRD-K24675965	LY-288513	CCK receptor antagonist
2952	0	cp	BRD-K05528470	L-745870	Dopamine receptor antagonist
2953	0	cp	BRD-K05181463	L-741626	Dopamine receptor antagonist
2954	0	cp	BRD-A96882008	L-732138	Tachykinin antagonist
2955	0	cp	BRD-A42553870	L-152804	Neuropeptide receptor antagonist
2956	0	cp	BRD-A43930669	L-368899	Oxytocin receptor antagonist
2957	0	cp	BRD-K49671696	ketanserin	Serotonin receptor antagonist
2958	0	cp	BRD-A31227688	kynuramine	Aryl hydrocarbon receptor activator
2959	0	cp	BRD-A38747044	KU-14R	Imidazoline receptor ligand
2960	0	cp	BRD-A75455249	kavain	Calcium channel modulator
2961	0	cp	BRD-K15086322	JNJ-10191584	Histamine receptor antagonist
2962	0	cp	BRD-K04546108	JAK3-inhibitor-VI	JAK inhibitor
2963	0	cp	BRD-K52850071	JAK3-Inhibitor-II	JAK inhibitor
2964	0	cp	BRD-K72541103	JAK3-inhibitor-I	JAK inhibitor
2965	0	cp	BRD-K26429091	J-104129	Acetylcholine receptor antagonist
2966	0	cp	BRD-A41722204	sulmazole	Adenosine receptor antagonist
2967	0	cp	BRD-K06198550	isorotenone	Mitochondrial complex I inhibitor
2968	0	cp	BRD-K07117950	imperatorin	CDK inhibitor
2969	0	cp	BRD-K14618467	IKK-16	IKK inhibitor
2970	0	cp	BRD-A03359064	ICI-89406	Adrenergic receptor antagonist
2971	0	cp	BRD-K92726801	hydrastinine	Haemostatic agent
2972	0	cp	BRD-K08554278	bisbenzimide	DNA binding agent
2973	0	cp	BRD-A97730597	hexylcaine	Sodium channel blocker
2974	0	cp	BRD-K05434375	HA-1004	Calcium channel blocker
2975	0	cp	BRD-K49890030	gavestinel	Glutamate receptor antagonist
2976	0	cp	BRD-K93258693	GW-9662	PPAR receptor antagonist
2977	0	cp	BRD-A38898897	GW-311616	Leukocyte elastase inhibitor
2978	0	cp	BRD-K82983861	GW-0742	PPAR receptor agonist
2979	0	cp	BRD-A93659613	GR-89696	Opioid receptor agonist
2980	0	cp	BRD-K40578143	GR-79236	Adenosine receptor agonist
2981	0	cp	BRD-K46441700	GR-55562	Serotonin receptor antagonist
2982	0	cp	BRD-K68190965	GR-46611	Serotonin receptor agonist
2983	0	cp	BRD-M00539986	formoterol	Adrenergic receptor agonist
2984	0	cp	BRD-A49734948	foliosidine	Plant alkaloid
2985	0	cp	BRD-K34170797	fexaramine	FXR agonist
2986	0	cp	BRD-K08998509	fananserin	Dopamine receptor antagonist
2987	0	cp	BRD-K96402602	farnesylthiotriazole	PPMTase inhibitor
2988	0	cp	BRD-K66944906	fraxidin	Carbonic anhydrase inhibitor
2989	0	cp	BRD-K30990140	FR-122047	Cyclooxygenase inhibitor
2990	0	cp	BRD-A01346607	flumetasone	Glucocorticoid receptor agonist
2991	0	cp	BRD-K44067360	flufenamic-acid	Chloride channel blocker
2992	0	cp	BRD-K48367671	febuxostat	Xanthine oxidase inhibitor
2993	0	cp	BRD-K63089472	farnesylthioacetic-acid	Inhibitor of methyl esterification of farnesylated proteins
2994	0	cp	BRD-A39969961	eplerenone	Cytochrome P450 inhibitor
2995	0	cp	BRD-K19360254	ergocornine	Dopamine receptor agonist
2996	0	cp	BRD-K11927976	ER-27319	Mediator release inhibitor
2997	0	cp	BRD-K88759641	EMD-66684	Angiotensin receptor antagonist
2998	0	cp	BRD-K17674993	diflorasone	Corticosteroid agonist
2999	0	cp	BRD-K71499074	diclofenamide	Carbonic anhydrase inhibitor
3000	0	cp	BRD-K37792168	denbufylline	Phosphodiesterase inhibitor
3001	0	cp	BRD-K62353524	DY-131	Estrogen receptor agonist
3002	0	cp	BRD-K94920105	DR-2313	PARP inhibitor
3003	0	cp	BRD-A27143604	DPN	Estrogen receptor agonist
3004	0	cp	BRD-K01624546	docosatrienoic-acid	LTB4 inhibitor
3005	0	cp	BRD-K39965020	doconexent	PPAR receptor agonist
3006	0	cp	BRD-K85266041	DNQX	Glutamate receptor antagonist
3007	0	cp	BRD-K06014311	DH-97	Melatonin receptor antagonist
3008	0	cp	BRD-K32526544	DCEBIO	Potassium channel activator
3009	0	cp	BRD-K31633810	DAU-5884	Acetylcholine receptor antagonist
3010	0	cp	BRD-A76093993	cromakalim	Potassium channel activator
3011	0	cp	BRD-K54142781	cirazoline	Adrenergic receptor agonist
3012	0	cp	BRD-K07220430	cinnarizine	Calcium channel blocker
3013	0	cp	BRD-K18618618	cimetidine	Histamine receptor antagonist
3014	0	cp	BRD-K87932577	CDK1-5-inhibitor	CDK inhibitor
3015	0	cp	BRD-K46556543	canrenoic-acid	Mineralocorticoid receptor antagonist
3016	0	cp	BRD-A30437061	camptothecin	Topoisomerase inhibitor
3017	0	cp	BRD-K59851896	calycanthine	GABA release inhibitor
3018	0	cp	BRD-K33860217	CP-94253	Serotonin receptor agonist
3019	0	cp	BRD-K81876028	CP-93129	Serotonin receptor agonist
3020	0	cp	BRD-K00675675	CL-82198	Metalloproteinase inhibitor
3021	0	cp	BRD-A93000692	ciglitazone	PPAR receptor agonist
3022	0	cp	BRD-A89672324	CGP-55845	GABA receptor antagonist
3023	0	cp	BRD-K06159959	CCMQ	Inhibitor of the binding of homoquinolinic acid to non-NMDA sensitive sites
3024	0	cp	BRD-K03600606	catechin	Beta secretase inhibitor
3025	0	cp	BRD-A69960130	bromocriptine	Dopamine receptor agonist
3026	0	cp	BRD-K03440695	boldine	Acetylcholine receptor antagonist
3027	0	cp	BRD-A36471396	biperiden	Acetylcholine receptor antagonist
3028	0	cp	BRD-K04185004	oxybuprocaine	Local anesthetic
3029	0	cp	BRD-A17428743	BW-723C86	Serotonin receptor agonist
3030	0	cp	BRD-K11696279	BU-239	Imidazoline receptor agonist
3031	0	cp	BRD-K17868609	BRL-54443	Serotonin receptor agonist
3032	0	cp	BRD-K07507905	BRL-37344	Adrenergic receptor agonist
3033	0	cp	BRD-K45479396	BP-554	Serotonin receptor agonist
3034	0	cp	BRD-A15435692	BMY-14802	Sigma receptor antagonist
3035	0	cp	BRD-K32584078	BML-257	AKT inhibitor
3036	0	cp	BRD-K46018455	bezafibrate	PPAR receptor agonist
3037	0	cp	BRD-K23922020	arecaidine	Acetylcholine receptor agonist
3038	0	cp	BRD-K15164005	apoptosis-activator-II	Carboxylesterase inhibitor
3039	0	cp	BRD-K07762753	aminopurvalanol-a	Tyrosine kinase inhibitor
3040	0	cp	BRD-K97181089	amiloride	Sodium channel blocker
3041	0	cp	BRD-K36258877	AZ-10417808	Caspase inhibitor
3042	0	cp	BRD-K78280988	anandamide	Cannabinoid receptor agonist
3043	0	cp	BRD-A28318179	aminomethyltransferase	Nitric oxide synthase inhibitor
3044	0	cp	BRD-K63533170	AM-630	Cannabinoid receptor antagonist
3045	0	cp	BRD-K89055274	alverine	Muscle relaxant
3046	0	cp	BRD-K33204703	AG-370	PDGFR receptor inhibitor
3047	0	cp	BRD-K12357156	AG-490	EGFR inhibitor
3048	0	cp	BRD-K94841585	emodic-acid	Laxative
3049	0	cp	BRD-K26548821	quinpirole	Dopamine receptor agonist
3050	0	cp	BRD-K46384212	o-3M3FBS	phospholipase activator
3051	0	cp	BRD-A11135865	nor-binaltorphimine	Opioid receptor antagonist
3052	0	cp	BRD-A39268308	epibatidine	Acetylcholine receptor agonist
3053	0	cp	BRD-K40624912	ZM-39923	JAK inhibitor
3054	0	cp	BRD-K56403959	ZK-756326	CC chemokine receptor ligand
3055	0	cp	BRD-K51018020	VAMA-37	DNA dependent protein kinase inhibitor
3056	0	cp	BRD-K20995441	U-54494A	Opioid receptor agonist
3057	0	cp	BRD-A60294240	tribenoside	Anti-inflammatory
3058	0	cp	BRD-A72988804	tiaprofenic-acid	Cyclooxygenase inhibitor
3059	0	cp	BRD-A52660433	tetrindole	Monoamine oxidase inhibitor
3060	0	cp	BRD-A10303790	talampicillin	Bacterial cell wall synthesis inhibitor
3061	0	cp	BRD-K64514229	toltrazuril	Antiprotozoal
3062	0	cp	BRD-A72483914	spiroxatrine	Serotonin receptor antagonist
3063	0	cp	BRD-K46766488	S-14506	Serotonin receptor agonist
3064	0	cp	BRD-K06543683	bisindolylmaleimide-ix	CDK inhibitor
3065	0	cp	BRD-K10098805	rhapontin	Apoptosis stimulant
3066	0	cp	BRD-K13544237	r(-)-propylnorapomorphine	Dopamine receptor agonist
3067	0	cp	BRD-K40782193	QX-222	Sodium channel blocker
3068	0	cp	BRD-K50836978	purvalanol-a	CDK inhibitor
3069	0	cp	BRD-K83302049	protopine	Histamine receptor antagonist
3070	0	cp	BRD-K02581333	protein-tyrosine-phosphatase-inhibitor-IV	Tyrosine phosphatase inhibitor
3071	0	cp	BRD-K49027941	PSB-1115	Adenosine receptor antagonist
3072	0	cp	BRD-K79366068	PSB-069	NTPDase inhibitor
3073	0	cp	BRD-K46317332	proadifen	Nitric oxide synthase inhibitor
3074	0	cp	BRD-A35912562	pregnenolone	Glutamate receptor modulator
3075	0	cp	BRD-A78391468	prednisolone	Glucocorticoid receptor agonist
3076	0	cp	BRD-K57304726	PRE-084	Sigma receptor agonist
3077	0	cp	BRD-A57382968	piroxicam	Cyclooxygenase inhibitor
3078	0	cp	BRD-A48257147	PHCCC	Glutamate receptor agonist
3079	0	cp	BRD-K48735772	PD-158780	EGFR inhibitor
3080	0	cp	BRD-A83855350	naltrexone	Opioid receptor antagonist
3081	0	cp	BRD-K54210043	NS-1619	Calcium channel activator
3082	0	cp	BRD-K46862739	metyrapone	Cytochrome P450 inhibitor
3083	0	cp	BRD-K88741031	methyl-2,5-dihydroxycinnamate	EGFR inhibitor
3084	0	cp	BRD-K03319035	maprotiline	Norepinephrine reuptake inhibitor
3085	0	cp	BRD-A06784547	MRS-1334	Adenosine receptor antagonist
3086	0	cp	BRD-K68402494	ML-9	Myosin light chain kinase inhibitor
3087	0	cp	BRD-A31204924	mitotane	Antineoplastic
3088	0	cp	BRD-K91336023	mesulergine	Dopamine receptor agonist
3089	0	cp	BRD-K64746805	MBCQ	Phosphodiesterase inhibitor
3090	0	cp	BRD-A24817035	laudanosine	Central nervous system agent
3091	0	cp	BRD-K62792802	LY-83583	Guanylyl cyclase inhibitor
3092	0	cp	BRD-K27305650	LY-294002	MTOR inhibitor
3093	0	cp	BRD-A84389091	L-655708	GABA receptor inverse agonist
3094	0	cp	BRD-K39733634	L-161982	Prostanoid receptor antagonist
3095	0	cp	BRD-K28936863	ketotifen	Histamine receptor agonist
3096	0	cp	BRD-A40639672	ketorolac	Cyclooxygenase inhibitor
3097	0	cp	BRD-K53959060	indirubin	CDK inhibitor
3098	0	cp	BRD-A78295502	hydroquinine	Antiarrhythmic
3099	0	cp	BRD-A65767837	hydrocortisone	Glucocorticoid receptor agonist
3100	0	cp	BRD-K99946902	hexylresorcinol	Local anesthetic
3101	0	cp	BRD-K77793136	hydroxyfasudil	Rho associated kinase inhibitor
3102	0	cp	BRD-A29082194	gitoxigenin	ATPase inhibitor
3103	0	cp	BRD-K66093087	FGIN-1-43	Benzodiazepine receptor agonist
3104	0	cp	BRD-A41519720	ezetimibe	Niemann-Pick C1-like 1 protein antagonist
3105	0	cp	BRD-A98431941	ephedrine	Adrenergic receptor agonist
3106	0	cp	BRD-K50464341	berbamine	Calmodulin antagonist
3107	0	cp	BRD-A99571536	dubinidine	Anti-epileptic
3108	0	cp	BRD-K60274257	dephostatin	Tyrosine phosphatase inhibitor
3109	0	cp	BRD-K38305202	domperidone	Dopamine receptor antagonist
3110	0	cp	BRD-K82577285	dipropyl-dopamine	Dopamine receptor agonist
3111	0	cp	BRD-K63945320	dihydrosamidin	Phospholipase inhibitor
3112	0	cp	BRD-K45330754	diethylstilbestrol	Estrogen receptor agonist
3113	0	cp	BRD-K08252256	diclofenac	Cyclooxygenase inhibitor
3114	0	cp	BRD-A93424738	dexamethasone	Glucocorticoid receptor agonist
3115	0	cp	BRD-K68558722	deracoxib	Cyclooxygenase inhibitor
3116	0	cp	BRD-A39255369	DCPIB	Chloride channel blocker
3117	0	cp	BRD-K43389675	daunorubicin	RNA synthesis inhibitor
3118	0	cp	BRD-A92537424	danazol	Estrogen receptor antagonist
3119	0	cp	BRD-K06467078	corynanthine	Adrenergic receptor antagonist
3120	0	cp	BRD-A64933752	CV-1808	Adenosine receptor agonist
3121	0	cp	BRD-K23913458	coumarin	Vitamin K antagonist
3122	0	cp	BRD-K53545112	CNQX	Glutamate receptor antagonist
3123	0	cp	BRD-K45252063	clofibrate	PPAR receptor agonist
3124	0	cp	BRD-K53263234	CITCO	CAR agonist
3125	0	cp	BRD-K14693417	cinchonine	P-glycoprotein inhibitor
3126	0	cp	BRD-A01593789	chlormadinone	5-alpha reductase inhibitor
3127	0	cp	BRD-K56509348	BMS-182874	Endothelin receptor antagonist
3128	0	cp	BRD-K49294207	BIBU-1361	EGFR inhibitor
3129	0	cp	BRD-A92177080	betamethasone	Glucocorticoid receptor agonist
3130	0	cp	BRD-K70327191	benzoxiquine	Anti-infective
3131	0	cp	BRD-K55424922	anpirtoline	Serotonin receptor agonist
3132	0	cp	BRD-K52397688	amperozide	Dopamine receptor antagonist
3133	0	cp	BRD-K91290917	amodiaquine	Histamine receptor agonist
3134	0	cp	BRD-A56675431	altizide	Thiazide diuretic
3135	0	cp	BRD-K30020243	aliskiren	Antihypertensive
3136	0	cp	BRD-K51223576	AG-99	Tyrosine kinase inhibitor
3137	0	cp	BRD-K03670461	tyrphostin-AG-82	EGFR inhibitor
5848	0	cp	BRD-A45498368	WYE-125132	MTOR inhibitor
5849	0	cp	BRD-K51313569	palbociclib	CDK inhibitor
5850	0	cp	BRD-K94294671	OSI-027	MTOR inhibitor
5851	0	cp	BRD-K53561341	KIN001-220	Aurora kinase inhibitor
5852	0	cp	BRD-K15592317	CP466722	ATM kinase inhibitor
5853	0	cp	BRD-K49669041	BX-912	Pyruvate dehydrogenase kinase inhibitor
5854	0	cp	BRD-K93918653	quizartinib	FLT3 inhibitor
5855	0	cp	BRD-K57080016	selumetinib	MEK inhibitor
5856	0	cp	BRD-K29313308	HDAC3-selective	HDAC inhibitor
5857	0	cp	BRD-K13032584	procarbazine	Monoamine oxidase inhibitor
5858	0	cp	BRD-K49111258	prazosin	Adrenergic receptor antagonist
5859	0	cp	BRD-A83937277	mephenytoin	Hydantoin antiepileptic
5860	0	cp	BRD-K80396088	gliquidone	Sulfonylurea
5861	0	cp	BRD-A73368467	fexofenadine	Histamine receptor antagonist
5862	0	cp	BRD-A29485665	bicalutamide	Androgen receptor antagonist
5863	0	cp	BRD-K14993104	bemegride	Chemoreceptor agonist
5864	0	cp	BRD-K19111024	clofibric-acid	PPAR receptor agonist
5865	0	cp	BRD-A46393198	tetramisole	Immunostimulant
5866	0	cp	BRD-K15933101	ropinirole	Dopamine receptor agonist
5867	0	cp	BRD-K76304753	phenazopyridine	Local anesthetic
5868	0	cp	BRD-K32164935	tolazamide	ATP channel blocker
5869	0	cp	BRD-K35559145	levomepromazine	Dopamine receptor antagonist
5870	0	cp	BRD-K91263825	nortriptyline	Tricyclic antidepressant
5871	0	cp	BRD-A23072235	pheniramine	Histamine receptor antagonist
5872	0	cp	BRD-A97739905	ketoprofen	Cyclooxygenase inhibitor
5873	0	cp	BRD-K55044200	amoxicillin	Penicillin binding protein inhibitor
5874	0	cp	BRD-K91699951	benzonatate	Local anesthetic
5875	0	cp	BRD-A55815733	phylloquinone	Vitamin K
5876	0	cp	BRD-K43887077	dopamine	Dopamine receptor agonist
5877	0	cp	BRD-A24228527	ofloxacin	Bacterial DNA gyrase inhibitor
5878	0	cp	BRD-K02123250	JNJ-38877605	Tyrosine kinase inhibitor
5879	0	cp	BRD-K06335600	tizanidine	Adrenergic receptor agonist
5880	0	cp	BRD-A88774919	doxycycline	Bacterial 30S ribosomal subunit inhibitor
5881	0	cp	BRD-K78373679	RO-3306	CDK inhibitor
5882	0	cp	BRD-K74763371	bosentan	Endothelin receptor antagonist
5883	0	cp	BRD-A04308630	genipin	Choleretic agent
5884	0	cp	BRD-K72903603	zidovudine	Reverse transcriptase inhibitor
5885	0	cp	BRD-A99833829	bethanechol	Acetylcholine receptor agonist
5886	0	cp	BRD-K57631554	aminolevulinic-acid	Oxidizing agent
5887	0	cp	BRD-K08273968	griseofulvin	Tubulin inhibitor
5888	0	cp	BRD-K44497846	enalapril	ACE inhibitor
5889	0	cp	BRD-K88868628	iodoacetic-acid	Cysteine peptidase inhibitor
5890	0	cp	BRD-K35458079	edaravone	Nootropic agent
5891	0	cp	BRD-K12002134	megestrol	progesterone receptor agonist
5892	0	cp	BRD-A87848830	bimatoprost	Prostanoid receptor agonist
5893	0	cp	BRD-K11905747	spectinomycin	Bacterial 30S ribosomal subunit inhibitor
5894	0	cp	BRD-K75089421	procainamide	Sodium channel blocker
5895	0	cp	BRD-K90885812	propantheline	Acetylcholine receptor antagonist
5896	0	cp	BRD-A79237180	ascorbic-acid	Antioxidant
5897	0	cp	BRD-A67605442	tetrahydrobiopterin	Nitric oxide stimulant
5898	0	cp	BRD-A31312900	montelukast	Leukotriene receptor antagonist
5899	0	cp	BRD-K95237249	probenecid	Uricosuric blocker
5900	0	cp	BRD-K36862742	hydroflumethiazide	Sodium/potassium/chloride transporter inhibitor
5901	0	cp	BRD-K10016611	pyridine-2-aldoxime	Acetylcholinesterase inhibitor
5902	0	cp	BRD-K40645748	mefloquine	Adenosine receptor antagonist
5903	0	cp	BRD-K57886322	fluocinonide	Glucocorticoid receptor agonist
5904	0	cp	BRD-K94353609	fluocinolone	Glucocorticoid receptor agonist
5905	0	cp	BRD-K55930204	phenytoin	Hydantoin antiepileptic
5906	0	cp	BRD-A23290232	westcort	Glucocorticoid receptor agonist
5907	0	cp	BRD-A50157456	terbutaline	Adrenergic receptor agonist
5908	0	cp	BRD-A65013509	oxybutynin	Acetylcholine receptor antagonist
5909	0	cp	BRD-M40783228	mesna	Antioxidant
5910	0	cp	BRD-K91601245	mercaptopurine	Immunosuppressant
5911	0	cp	BRD-K63828191	raloxifene	Estrogen receptor antagonist
5912	0	cp	BRD-K81128206	edrophonium	Acetylcholinesterase inhibitor
5913	0	cp	BRD-K62363391	dapsone	Bacterial antifolate
5914	0	cp	BRD-K87226815	cycloserine	Bacterial cell wall synthesis inhibitor
5915	0	cp	BRD-A09722536	cyclophosphamide	DNA alkylating agent
5916	0	cp	BRD-K63641886	cefuroxime	Bacterial cell wall synthesis inhibitor
5917	0	cp	BRD-A16754160	ampicillin	Bacterial cell wall synthesis inhibitor
5918	0	cp	BRD-A29260609	acebutolol	Adrenergic receptor antagonist
5919	0	cp	BRD-K98763141	niflumic-acid	Cyclooxygenase inhibitor
5920	0	cp	BRD-K66788707	fludarabine	DNA synthesis inhibitor
5921	0	cp	BRD-K64517075	heliomycin	ATP synthase inhibitor
5922	0	cp	BRD-K47679368	bromfenac	Cyclooxygenase inhibitor
5923	0	cp	BRD-K37194137	III606050	Cytochrome P450 inhibitor
5924	0	cp	BRD-K35573744	erbstatin-analog	EGFR inhibitor
5925	0	cp	BRD-A25576662	streptozotocin	DNA alkylating agent
5926	0	cp	BRD-K98426715	tubacin	HDAC inhibitor
5927	0	cp	BRD-K09186807	KIN001-244	Phosphoinositide dependent kinase inhibitor
5928	0	cp	BRD-K17823458	danoprevir	HCV inhibitor
5929	0	cp	BRD-M64432851	sunitinib	FLT3 inhibitor
5930	0	cp	BRD-K72703948	ZM-447439	Aurora kinase inhibitor
5931	0	cp	BRD-K24994810	androstenol	GABA receptor modulator
5932	0	cp	BRD-K32836707	CAY-10577	Casein kinase inhibitor
5933	0	cp	BRD-K77175907	calcifediol	Vitamin D receptor agonist
5934	0	cp	BRD-K89839824	raltitrexed	Thymidylate synthase inhibitor
5935	0	cp	BRD-K71512533	SNS-314	Aurora kinase inhibitor
5936	0	cp	BRD-K50140147	NVP-TAE684	ALK inhibitor
5937	0	cp	BRD-A32161980	carbetocin	Oxytocin receptor agonist
5938	0	cp	BRD-A02333338	cyclopamine	Smoothened receptor antagonist
5939	0	cp	BRD-K55991774	BAS-09104376	HIV integrase inhibitor
5940	0	cp	BRD-K74133369	oligomycin-a	ATP synthase inhibitor
5941	0	cp	BRD-K19416115	sitagliptin	Dipeptidyl peptidase inhibitor
5942	0	cp	BRD-K07881437	danusertib	Aurora kinase inhibitor
5943	0	cp	BRD-K97056771	HY-11007	BCR-ABL kinase inhibitor
5944	0	cp	BRD-K79254416	decitabine	DNA methyltransferase inhibitor
5945	0	cp	BRD-K10573841	tunicamycin	GLCNAC phosphotransferase inhibitor
5946	0	cp	BRD-K07403598	CAY-10470	NFkB pathway inhibitor
5947	0	cp	BRD-K26818574	BIX-01294	Histone lysine methyltransferase inhibitor
5948	0	cp	BRD-K67637637	olopatadine	Histamine receptor antagonist
5949	0	cp	BRD-A46179541	doxapram	Potassium channel blocker
5950	0	cp	BRD-K41410256	balsalazide	Cyclooxygenase inhibitor
5951	0	cp	BRD-K27721098	clopidogrel	Purinergic receptor antagonist
5952	0	cp	BRD-A69512159	carbidopa	Aromatic L-amino acid decarboxylase inhibitor
5953	0	cp	BRD-K83010055	VU-0415374-1	Glutamate receptor modulator
5954	0	cp	BRD-A34208323	VU-0404997-2	Glutamate receptor modulator
5955	0	cp	BRD-K39823328	VU-0366037-2	Glutamate receptor modulator
5956	0	cp	BRD-K37456065	VU-0365114-2	M5 modulator
5957	0	cp	BRD-K50128260	sildenafil	Phosphodiesterase inhibitor
5958	0	cp	BRD-K26657438	imiquimod	TLR agonist
5959	0	cp	BRD-K08703257	3-amino-benzamide	PARP inhibitor
5960	0	cp	BRD-A85860691	chaetocin	Histone lysine methyltransferase inhibitor
5961	0	cp	BRD-K80527266	triacsin-c	Adrenergic receptor antagonist
5962	0	cp	BRD-K21672174	RO-28-1675	Glucokinase activator
5963	0	cp	BRD-K01292756	pimozide	Dopamine receptor antagonist
5964	0	cp	BRD-A68631409	evodiamine	ATPase inhibitor
5965	0	cp	BRD-K54256913	MK-1775	WEE1 kinase inhibitor
5966	0	cp	BRD-K36927236	glibenclamide	Sulfonylurea
5967	0	cp	BRD-K89732114	trifluoperazine	Dopamine receptor antagonist
5968	0	cp	BRD-K47207162	zimelidine	Serotonin reuptake inhibitor
5969	0	cp	BRD-K55748775	SCH-28080	ATPase inhibitor
5970	0	cp	BRD-A92585442	RU-28318	Cytochrome P450 inhibitor
5971	0	cp	BRD-K86600316	RS-79948	Adrenergic receptor antagonist
5972	0	cp	BRD-A59303141	quinethazone	Thiazide diuretic
5973	0	cp	BRD-K26979635	NS-3694	Glutamate receptor antagonist
5974	0	cp	BRD-K41143549	BRD-K41143549	Glutamate receptor antagonist
5975	0	cp	BRD-K21548250	moracizine	Sodium channel blocker
5976	0	cp	BRD-A37776212	ICI-204448	Opioid receptor agonist
5977	0	cp	BRD-A73859745	glycodeoxycholic-acid	Apoptosis stimulant
5978	0	cp	BRD-K26117720	gingerol	Nitric oxide synthase inhibitor
5979	0	cp	BRD-A61392169	eliprodil	Glutamate receptor antagonist
5980	0	cp	BRD-A47494775	dipivefrine	Adrenergic receptor agonist
5981	0	cp	BRD-K45117373	Y-26763	Potassium channel activator
5982	0	cp	BRD-A19195498	trimipramine	Norepinephrine reuptake inhibitor
6005	-0.01	cp	BRD-K34776109	glimepiride	Insulin secretagogue
6006	-0.01	cp	BRD-K02637541	celecoxib	Cyclooxygenase inhibitor
6008	-0.02	cp	BRD-K72420232	WZ-4002	EGFR inhibitor
6009	-0.02	cp	BRD-K15025317	BAY-11-7821	NFkB pathway inhibitor
6010	-0.02	cp	BRD-K82036761	sertraline	Serotonin receptor antagonist
6011	-0.02	cp	BRD-A49160188	donepezil	Acetylcholinesterase inhibitor
6014	-0.03	cp	BRD-K32744045	disulfiram	Aldehyde dehydrogenase inhibitor
6015	-0.03	cp	BRD-K96740444	itopride	Dopamine receptor antagonist
6016	-0.03	cp	BRD-K54314721	zolmitriptan	Serotonin receptor agonist
6017	-0.03	cp	BRD-K99107520	felbamate	Glutamate receptor antagonist
6018	-0.03	cp	BRD-A32349859	methyl-angolensate	Apoptosis inhibitor
6019	-0.03	cp	BRD-A93206962	L-755507	Adrenergic receptor agonist
6020	-0.03	cp	BRD-K70301876	escitalopram	Selective serotonin reuptake inhibitor (SSRI)
6021	-0.03	cp	BRD-A91699651	chloroquine	Antimalarial
6022	-0.03	cp	BRD-A16694057	bisphenol-a	PPAR receptor antagonist
6023	-0.03	cp	BRD-K17561142	amiodarone	Potassium channel blocker
6024	-0.03	cp	BRD-K25311561	KU-55933	ATM kinase inhibitor
6025	-0.03	cp	BRD-K55127134	fluphenazine	Dopamine receptor antagonist
6026	-0.03	cp	BRD-K05395900	nicotine	Acetylcholine receptor agonist
6027	-0.03	cp	BRD-K29950728	clomifene	Estrogen receptor antagonist
6028	-0.03	cp	BRD-A18763547	BAX-channel-blocker	Cytochrome C release inhibitor
6029	-0.03	cp	BRD-A50764878	MDL-73005EF	Serotonin receptor antagonist
6031	-0.04	cp	BRD-A23359898	sibutramine	Serotonin reuptake inhibitor
6032	-0.04	cp	BRD-A34817987	itraconazole	Cytochrome P450 inhibitor
6033	-0.04	cp	BRD-K09963420	saquinavir	HIV protease inhibitor
6034	-0.04	cp	BRD-K06753942	nobiletin	MEK inhibitor
6035	-0.04	cp	BRD-K06980535	promazine	Dopamine receptor antagonist
6038	-0.05	cp	BRD-K71799949	carbamazepine	Carboxamide antiepileptic
6042	-0.07	cp	BRD-K49404994	levetiracetam	Calcium channel blocker
6043	-0.07	cp	BRD-K66874953	pifithrin-alpha	TP53 inhibitor
6044	-0.07	cp	BRD-K04170657	psoromic-acid	Ras GTPase inhibitor
6045	-0.07	cp	BRD-K50135270	GBR-12935	Dopamine uptake inhibitor
6046	-0.07	cp	BRD-K04046242	equilin	Estrogen receptor agonist
6047	-0.07	cp	BRD-K78599730	manumycin-a	Farnesyltransferase inhibitor
6048	-0.07	cp	BRD-K69600043	thiethylperazine	Dopamine receptor antagonist
6049	-0.07	cp	BRD-K65639003	icariin	Phosphodiesterase inhibitor
6050	-0.07	cp	BRD-A55416093	colforsin	Adenylyl cyclase activator
6051	-0.07	cp	BRD-A44008656	doxylamine	Histamine receptor antagonist
6052	-0.07	cp	BRD-K53737926	amitriptyline	Norepinephrine inhibitor
6053	-0.07	cp	BRD-K35960502	niclosamide	DNA replication inhibitor
6058	-0.09	cp	BRD-K96354014	nifedipine	Calcium channel blocker
6061	-0.11	cp	BRD-K73999723	telmisartan	Angiotensin receptor antagonist
6062	-0.11	cp	BRD-K15567136	papaverine	Phosphodiesterase inhibitor
6063	-0.11	cp	BRD-K93332168	isocarboxazid	Monoamine oxidase inhibitor
6064	-0.11	cp	BRD-K64245000	GW-4064	FXR agonist
6065	-0.11	cp	BRD-K30240666	clemastine	Histamine receptor antagonist
6066	-0.11	cp	BRD-A05186015	bupropion	Dopamine uptake inhibitor
6067	-0.11	cp	BRD-A80017228	bendroflumethiazide	Sodium/potassium/chloride transporter inhibitor
6068	-0.11	cp	BRD-A50311610	meclozine	CAR agonist
6069	-0.11	cp	BRD-K38197229	bumetanide	Solute carrier family member inhibitor
6070	-0.11	cp	BRD-K76723084	isotretinoin	Retinoid receptor agonist
6071	-0.11	cp	BRD-K82135108	elesclomol	Oxidative stress inducer
6072	-0.13	cp	BRD-K12994359	valdecoxib	Cyclooxygenase inhibitor
6073	-0.14	cp	BRD-K69688083	mestinon	Cholinesterase inhibitor
6074	-0.14	cp	BRD-A04327189	synephrine	Adrenergic receptor agonist
6075	-0.14	cp	BRD-A12560204	nitrendipine	Calcium channel blocker
6076	-0.14	cp	BRD-A41112154	oleanolic-acid	G protein-coupled receptor agonist
6077	-0.14	cp	BRD-K06712146	YM-90709	IL5 inhibitor
6078	-0.14	cp	BRD-K68867920	quetiapine	Dopamine receptor antagonist
6079	-0.14	cp	BRD-A44448661	pentobarbital	Barbiturate antiepileptic
6083	-0.18	cp	BRD-K59597909	phenothiazine	Dopamine receptor antagonist
6084	-0.18	cp	BRD-K00615600	AG-14361	PARP inhibitor
6085	-0.18	cp	BRD-K01095011	finasteride	5-alpha reductase inhibitor
6086	-0.18	cp	BRD-A09467419	mebeverine	Acetylcholine receptor antagonist
6087	-0.18	cp	BRD-K39915878	loxapine	Dopamine receptor antagonist
6088	-0.18	cp	BRD-K54771420	glycocholic-acid	Cholesterol inhibitor
6089	-0.18	cp	BRD-K35723520	darinaparsin	Apoptosis stimulant
6094	-0.21	cp	BRD-A68888262	azelastine	Histamine receptor antagonist
6095	-0.21	cp	BRD-U94846492	quinine	Hemozoin biocrystallization inhibitor
6096	-0.21	cp	BRD-K68997413	PF-3845	FAAH inhibitor
6097	-0.21	cp	BRD-A63043573	cabergoline	Dopamine receptor agonist
6098	-0.21	cp	BRD-K00610438	altanserin	Serotonin receptor antagonist
6099	-0.21	cp	BRD-K06854232	AM-580	Retinoid receptor agonist
6100	-0.21	cp	BRD-A04756508	norgestimate	Progesterone receptor agonist
6101	-0.21	cp	BRD-K85119730	tolbutamide	ATP channel blocker
6102	-0.22	cp	BRD-K28143534	cyproheptadine	Histamine receptor antagonist
6104	-0.25	cp	BRD-K25079130	avrainvillamide-analog-4	nucleophosmin inhibitor
6105	-0.25	cp	BRD-A20131130	2',5'-dideoxyadenosine	Adenylyl cyclase inhibitor
6106	-0.25	cp	BRD-A94669766	naringenin	Aromatase inhibitor
6107	-0.25	cp	BRD-K31542390	mycophenolic-acid	Dehydrogenase inhibitor
6108	-0.25	cp	BRD-A84174393	meloxicam	Cyclooxygenase inhibitor
6109	-0.25	cp	BRD-K68264559	brimonidine	Adrenergic receptor agonist
6110	-0.25	cp	BRD-K15502390	nevirapine	Reverse transcriptase inhibitor
6111	-0.25	cp	BRD-K63675182	triflupromazine	Dopamine receptor antagonist
6114	-0.26	cp	BRD-K04853698	LDN-193189	Serine/threonine kinase inhibitor
6115	-0.26	cp	BRD-A05352148	ipratropium	Acetylcholine receptor antagonist
6119	-0.28	cp	BRD-K39391626	ethylestrenol	Progesterone receptor agonist
6120	-0.28	cp	BRD-K87990216	piretanide	Glucocorticoid receptor agonist
6121	-0.28	cp	BRD-A44780397	mifepristone	Glucocorticoid receptor antagonist
6122	-0.28	cp	BRD-K14282469	LY-165163	Serotonin receptor antagonist
6123	-0.28	cp	BRD-K98769987	flumazenil	Benzodiazepine receptor antagonist
6124	-0.28	cp	BRD-A51829654	BRL-15572	Serotonin receptor antagonist
6125	-0.28	cp	BRD-A06352418	terfenadine	Histamine receptor antagonist
6126	-0.28	cp	BRD-K77947974	fluspirilene	Dopamine receptor antagonist
6128	-0.28	cp	BRD-A68723818	brompheniramine	Histamine receptor antagonist
6129	-0.28	cp	BRD-A26711594	nicardipine	Calcium channel blocker
6130	-0.28	cp	BRD-K07237224	moclobemide	Monoamine oxidase inhibitor
6131	-0.28	cp	BRD-K97764662	PD-173074	FGFR inhibitor
6132	-0.28	cp	BRD-A70083328	secnidazole	Acetylcholinesterase inhibitor
6133	-0.28	cp	BRD-K20755323	SA-792728	Sphingosine kinase inhibitor
6134	-0.3	cp	BRD-K99447003	enalaprilat	ACE inhibitor
6135	-0.3	cp	BRD-K29530284	amlexanox	Histamine receptor modulator
6137	-0.32	cp	BRD-K68437527	EMF-bca1-60	caspase inhibitor
6138	-0.32	cp	BRD-A41833852	naloxone	Opioid receptor antagonist
6139	-0.32	cp	BRD-A26032986	zaldaride	Calmodulin antagonist
6140	-0.32	cp	BRD-A31575449	CGP-20712	Adrenergic receptor antagonist
6141	-0.32	cp	BRD-K57222227	indometacin	Cyclooxygenase inhibitor
6142	-0.32	cp	BRD-A85280935	quinpirole	Dopamine receptor agonist
6145	-0.32	cp	BRD-A84481105	thioridazine	Dopamine receptor antagonist
6147	-0.34	cp	BRD-K67261995	adipiodone	Contrast agent
6148	-0.35	cp	BRD-A41451487	PK-11195	Benzodiazepine receptor antagonist
6149	-0.35	cp	BRD-K60060639	methyllidocaine	antiarrhythmic medication
6150	-0.35	cp	BRD-A50675702	fipronil	GABA gated chloride channel blocker
6151	-0.35	cp	BRD-A58048407	nimodipine	Calcium channel blocker
6152	-0.35	cp	BRD-K66876909	linezolid	Bacterial 50S ribosomal subunit inhibitor
6153	-0.35	cp	BRD-A97437073	rosiglitazone	Insulin sensitizer
6159	-0.39	cp	BRD-A68281735	REV-5901	Leukotriene receptor antagonist
6160	-0.39	cp	BRD-A27887842	prednisolone	Glucocorticoid receptor agonist
6161	-0.39	cp	BRD-K52313696	tacedinaline	HDAC inhibitor
6162	-0.39	cp	BRD-A29734509	disopyramide	Sodium channel blocker
6163	-0.39	cp	BRD-A07440155	labetalol	Adrenergic receptor antagonist
6164	-0.39	cp	BRD-A17655518	ibuprofen	Cyclooxygenase inhibitor
6165	-0.39	cp	BRD-A47598013	citalopram	Serotonin reuptake inhibitor
6167	-0.42	cp	BRD-A39052811	mosapride	Serotonin receptor agonist
6168	-0.42	cp	BRD-A43882281	pinacidil	ATP channel activator
6169	-0.42	cp	BRD-K43330982	JTE-013	Lysophospholipid receptor antagonist
6170	-0.42	cp	BRD-K06221026	DUP-697	Cyclooxygenase inhibitor
6171	-0.42	cp	BRD-K34533029	tyrphostin-AG-494	EGFR inhibitor
6172	-0.42	cp	BRD-K26801045	pipamperone	Dopamine receptor antagonist
6173	-0.42	cp	BRD-K34014345	naproxol	Anti-inflammatory
6174	-0.42	cp	BRD-A04553218	chlorphenamine	Histamine receptor antagonist
6175	-0.42	cp	BRD-A69917777	aminopentamide	Acetylcholine receptor antagonist
6178	-0.42	cp	BRD-A07780951	orciprenaline	Adrenergic receptor agonist
6179	-0.42	cp	BRD-K46211610	tolazoline	Adrenergic receptor antagonist
6184	-0.46	cp	BRD-A49172652	lansoprazole	ATPase inhibitor
6185	-0.46	cp	BRD-K08619838	tremorine	Acetylcholine receptor agonist
6186	-0.46	cp	BRD-A31007383	SDZ-WAG-994	Adenosine receptor agonist
6187	-0.46	cp	BRD-A97674275	ranolazine	Sodium channel blocker
6188	-0.46	cp	BRD-K09416995	lovastatin	HMGCR inhibitor
6189	-0.46	cp	BRD-K83322645	L-693403	Sigma receptor agonist
6190	-0.46	cp	BRD-A35033682	eriodictyol	Cytochrome P450 inhibitor
6191	-0.46	cp	BRD-K61401890	deguelin	NADH-ubiquinone oxidoreductase (Complex I) inhibitor
6192	-0.46	cp	BRD-K70778732	trazodone	Adrenergic receptor antagonist
6193	-0.46	cp	BRD-K49519092	immethridine	Histamine receptor agonist
6194	-0.46	cp	BRD-A82238138	budesonide	Glucocorticoid receptor agonist
6195	-0.46	cp	BRD-K94512704	spiramide	Dopamine receptor antagonist
6196	-0.46	cp	BRD-K92000912	AM-251	Cannabinoid receptor antagonist
6198	-0.48	cp	BRD-K97810537	beclometasone	Glucocorticoid receptor agonist
6199	-0.49	cp	BRD-A28105619	cucurbitacin-i	JAK inhibitor
6200	-0.49	cp	BRD-K16277217	piperacetazine	Dopamine receptor antagonist
6201	-0.49	cp	BRD-K05906022	limonin	HIV protease inhibitor
6202	-0.49	cp	BRD-K42679050	Y-27152	Potassium channel activator
6203	-0.49	cp	BRD-K42098891	protriptyline	Tricyclic antidepressant
6204	-0.49	cp	BRD-A73741725	exemestane	Aromatase inhibitor
6205	-0.49	cp	BRD-K55677650	CO-101244	Ionotropic glutamate receptor antagonist
6206	-0.49	cp	BRD-K36737713	AG-957	Protein tyrosine kinase inhibitor
6207	-0.49	cp	BRD-K79145749	dibenzepin	Norepinephrine reuptake inhibitor
6209	-0.51	cp	BRD-A37492983	iocetamic-acid	Radiopaque medium
6211	-0.53	cp	BRD-K67680372	CI-966	GAT inhibitor
6212	-0.53	cp	BRD-K81209512	AG-494	EGFR inhibitor
6213	-0.53	cp	BRD-K25394294	oxaprozin	Cyclooxygenase inhibitor
6214	-0.53	cp	BRD-A33711280	metixene	Acetylcholine receptor antagonist
6219	-0.56	cp	BRD-K96134740	kitasamycin	Protein synthesis inhibitor
6220	-0.56	cp	BRD-K86191271	cytosporone-b	NUR77 receptor agonist
6221	-0.56	cp	BRD-K40919711	BAPTA-AM	Potassium channel blocker
6222	-0.56	cp	BRD-K42142750	retrorsine	Antimitotic
6223	-0.56	cp	BRD-K45033733	famciclovir	DNA polymerase inhibitor
6224	-0.56	cp	BRD-K17075857	chloroxine	Opioid receptor antagonist
6226	-0.56	cp	BRD-K64052750	gefitinib	EGFR inhibitor
6234	-0.6	cp	BRD-A98283014	calmidazolium	Calcium channel blocker
6235	-0.6	cp	BRD-A48720949	testosterone	androgen receptor agonist
6236	-0.6	cp	BRD-K88429204	pyrimethamine	Dihydrofolate reductase inhibitor
6237	-0.6	cp	BRD-K18574842	nafcillin	Bacterial cell wall synthesis inhibitor
6238	-0.6	cp	BRD-K92138166	mammea-a	other antibiotic
6239	-0.6	cp	BRD-A54880345	etomidate	GABA receptor modulator
6242	-0.6	cp	BRD-K85090592	pilocarpine	Acetylcholine receptor agonist
6243	-0.6	cp	BRD-K05396879	15-delta-prostaglandin-j2	PPAR receptor agonist
6245	-0.63	cp	BRD-K74733595	APHA-compound-8	HDAC inhibitor
6246	-0.63	cp	BRD-K13800121	parecoxib	Cyclooxygenase inhibitor
6247	-0.63	cp	BRD-K67277431	picotamide	Thromboxane receptor antagonist
6248	-0.63	cp	BRD-A47633927	NPC-15199	ICAM1 antagonist
6249	-0.63	cp	BRD-K64402243	ivachtin	Caspase inhibitor
6250	-0.63	cp	BRD-A72596465	GW-6471	PPAR receptor antagonist
6251	-0.63	cp	BRD-K08890269	CO-102862	Sodium channel blocker
6252	-0.63	cp	BRD-K55468218	spiperone	Dopamine receptor antagonist
6253	-0.63	cp	BRD-A41995253	brucine	Glycine receptor antagonist
6254	-0.63	cp	BRD-K56558538	ambroxol	Sodium channel blocker
6256	-0.63	cp	BRD-A25004090	erastin	Ion channel antagonist
6257	-0.63	cp	BRD-A79672927	tropicamide	Acetylcholine receptor antagonist
6261	-0.65	cp	BRD-K47150025	KI-8751	VEGFR inhibitor
6266	-0.67	cp	BRD-K90789829	nefazodone	Adrenergic inhibitor
6267	-0.67	cp	BRD-A19661776	mianserin	Serotonin receptor antagonist
6268	-0.67	cp	BRD-K10705233	GW-405833	Cannabinoid receptor agonist
6269	-0.67	cp	BRD-K93658967	aloisine	CDK inhibitor
6277	-0.69	cp	BRD-A42831637	tetrahydrocannabinol-7-oic-acid	Anti-inflammatory
6281	-0.7	cp	BRD-K92817986	BJM-CSC-19	MEK inhibitor
6282	-0.7	cp	BRD-K72895815	SSR-69071	Leukocyte elastase inhibitor
6283	-0.7	cp	BRD-K94270326	ecopipam	Dopamine receptor antagonist
6284	-0.7	cp	BRD-K68873215	phosphodiesterase-V-inhibitor-II	Phosphodiesterase inhibitor
6285	-0.7	cp	BRD-K01815685	indole	aryl hydrocarbon receptor agonist
6286	-0.7	cp	BRD-K43796186	benzyl-quinazolin-4-yl-amine	EGFR inhibitor
6287	-0.7	cp	BRD-K19540840	saracatinib	SRC inhibitor
6288	-0.7	cp	BRD-A55393291	testosterone	Androgen receptor agonist
6292	-0.74	cp	BRD-K21806131	tegaserod	Serotonin receptor partial agonist
6293	-0.74	cp	BRD-A16444946	acarbose	Glucosidase inhibitor
6294	-0.74	cp	BRD-K04430056	7-nitroindazole	nitric oxide synthase inhibitor
6295	-0.74	cp	BRD-K17110974	aristolochic-acid	Phospholipase inhibitor
6296	-0.74	cp	BRD-A61793559	metolazone	Carbonic anhydrase inhibitor
6303	-0.74	cp	BRD-K77987382	mebendazole	Tubulin inhibitor
6304	-0.74	cp	BRD-K13211965	L-741742	Dopamine receptor antagonist
6306	-0.78	cp	BRD-K50866992	tropisetron	Serotonin receptor antagonist
6307	-0.78	cp	BRD-A01145011	zebularine	DNA methyltransferase inhibitor
6308	-0.78	cp	BRD-K14200658	syrosingopine	Vesicular monoamine transporter inhibitor
6309	-0.78	cp	BRD-K35430135	SR-59230A	Adrenergic receptor antagonist
6310	-0.78	cp	BRD-K92678294	irilin-a	Isoflavone
6311	-0.78	cp	BRD-K71103788	duloxetine	Serotonin reuptake inhibitor
6318	-0.8	cp	BRD-A31801025	formestane	Aromatase inhibitor
6319	-0.81	cp	BRD-A43974499	reboxetine	Adrenergic receptor antagonist
6320	-0.81	cp	BRD-K53979406	ALX-5407	Glycine transporter inhibitor
6321	-0.81	cp	BRD-K29458283	chlorambucil	DNA inhibitor
6328	-0.85	cp	BRD-A13084692	troglitazone	Insulin sensitizer
6329	-0.85	cp	BRD-K67831364	ZM-323881	VEGFR inhibitor
6330	-0.85	cp	BRD-K05151076	ZK-164015	Estrogen receptor antagonist
6331	-0.85	cp	BRD-A10420615	cyclopiazonic-acid	ATPase inhibitor
6332	-0.85	cp	BRD-A42628519	iopanoic-acid	Radiopaque medium
6333	-0.85	cp	BRD-A68039575	liquiritigenin	Aromatase inhibitor
6334	-0.85	cp	BRD-K86509404	iso-olomoucine	CDK inhibitor
6341	-0.88	cp	BRD-K65331431	retinyl	vitamin analog
6342	-0.88	cp	BRD-K45401373	betulinic-acid	Apoptosis stimulant
6343	-0.88	cp	BRD-A44133049	azasetron	Serotonin receptor antagonist
6344	-0.88	cp	BRD-K92428153	mycophenolate-mofetil	Dehydrogenase inhibitor
6345	-0.88	cp	BRD-K33193182	methylnorlichexanthone	Aurora kinase inhibitor
6346	-0.88	cp	BRD-A77722753	hydralazine	Vasodilator
6347	-0.88	cp	BRD-K51290057	SA-792709	Retinoid receptor agonist
6352	-0.88	cp	BRD-K77925998	quipazine	Serotonin receptor agonist
6353	-0.89	cp	BRD-K74402642	NSC-632839	Ubiquitin specific protease inhibitor
6359	-0.92	cp	BRD-K54416256	methimazole	Antithyroid
6360	-0.92	cp	BRD-A58955223	sulforaphane	Antineoplastic
6361	-0.92	cp	BRD-K70281171	U-99194	Dopamine receptor antagonist
6362	-0.92	cp	BRD-A87479750	tenidap	Cyclooxygenase inhibitor
6363	-0.92	cp	BRD-K07325606	hispidin	PKC inhibitor
6364	-0.92	cp	BRD-K27450477	EHNA	Adenosine deaminase inhibitor
6365	-0.92	cp	BRD-K94080537	diethyltoluamide	DEET activator of fly antenna ionotropic receptor IR40a
6366	-0.92	cp	BRD-A10977446	carvedilol	Adrenergic receptor antagonist
6367	-0.92	cp	BRD-A15131297	benazepril	ACE inhibitor
6371	-0.92	cp	BRD-K93176058	AC-55649	Retinoid receptor agonist
6375	-0.94	cp	BRD-K77008974	WYE-354	MTOR inhibitor
6376	-0.95	cp	BRD-K18799075	BAY-59-3074	Cannabinoid receptor partial agonist
6377	-0.95	cp	BRD-K84663978	trequinsin	Phosphodiesterase inhibitor
6380	-0.95	cp	BRD-K07691486	roscovitine	CDK inhibitor
6381	-0.95	cp	BRD-K88742110	BRD-K88742110	HDAC inhibitor
6385	-0.99	cp	BRD-K58772419	AZD-6482	PI3K inhibitor
6386	-0.99	cp	BRD-K36153907	KU-C103885	Cystic fibrosis transmembrane conductance regulator inhibitor
6387	-0.99	cp	BRD-K00312224	PPT	Estrogen receptor agonist
6388	-0.99	cp	BRD-K37618799	MRS-1220	Adenosine receptor antagonist
6389	-0.99	cp	BRD-A58564983	selamectin	Nematocide
6393	-1.02	cp	BRD-K70557564	zosuquidar	P-glycoprotein inhibitor
6394	-1.02	cp	BRD-K18787491	U-0126	MEK inhibitor
6395	-1.02	cp	BRD-A35511923	L-803087	Somatostatin receptor agonist
6396	-1.02	cp	BRD-K39339537	epirizole	Cyclooxygenase inhibitor
6397	-1.02	cp	BRD-K70330367	amantadine	Glutamate receptor antagonist
6398	-1.02	cp	BRD-K38323065	phenacetin	Cyclooxygenase inhibitor
6399	-1.02	cp	BRD-K96263742	GW-7647	PPAR receptor agonist
6400	-1.02	cp	BRD-K66296774	fluvastatin	HMGCR inhibitor
6401	-1.02	cp	BRD-K41713976	E-4031	Potassium channel blocker
6402	-1.02	cp	BRD-K45861246	azaperone	Dopamine receptor antagonist
6407	-1.02	cp	BRD-A26384407	chlortalidone	Carbonic anhydrase inhibitor
6408	-1.02	cp	BRD-K77641333	naphazoline	Adrenergic receptor agonist
6410	-1.04	cp	BRD-K69032158	diprotin-a	Dipeptidyl peptidase inhibitor
6411	-1.04	cp	BRD-K49657628	tyrphostin-AG-18	EGFR inhibitor
6412	-1.05	cp	BRD-K82846253	repaglinide	Insulin secretagogue
6419	-1.06	cp	BRD-K76568384	PHTPP	Estrogen receptor antagonist
6420	-1.06	cp	BRD-K33864865	LY-225910	CCK receptor antagonist
6427	-1.09	cp	BRD-K20338176	cefaclor	Bacterial cell wall synthesis inhibitor
6428	-1.09	cp	BRD-K90524085	MY-5445	Phosphodiesterase inhibitor
6429	-1.09	cp	BRD-K34608650	BRD-K34608650	Cannabinoid receptor agonist
6430	-1.09	cp	BRD-K14821540	FCCP	Mitochondrial oxidative phosphorylation uncoupler
6431	-1.09	cp	BRD-K59419204	AM-281	Cannabinoid receptor antagonist
6433	-1.09	cp	BRD-K86204871	terconazole	Sterol demethylase inhibitor
6440	-1.13	cp	BRD-A72441487	stiripentol	GABA uptake inhibitor
6441	-1.13	cp	BRD-A48261811	argatroban	Thrombin inhibitor
6442	-1.13	cp	BRD-A71657825	2-(biphenyl-4-ylsulfonamido)pentanedioic-acid	Matrix metalloprotease inhibitor
6443	-1.13	cp	BRD-K94919853	10H-phenothiazin-10-yl)(p-tolyl)methanone	Butyrylcholinesterase inhibitor
6444	-1.13	cp	BRD-K16406336	methylene-blue	Guanylyl cyclase inhibitor
6445	-1.13	cp	BRD-A24122750	saclofen	GABA receptor antagonist
6446	-1.13	cp	BRD-A41145729	methoprene-acid	Retinoid receptor agonist
6447	-1.13	cp	BRD-A54236247	racephedrine	Adrenergic receptor agonist
6448	-1.13	cp	BRD-K46137903	prednicarbate	Phospholipase activator
6452	-1.13	cp	BRD-A07765530	epinephrine	carbonic anhydrase activator
6453	-1.13	cp	BRD-A93255169	thalidomide	TNF production inhibitor
6456	-1.16	cp	BRD-K14681867	somatostatin	Somatostatin receptor agonist
6457	-1.16	cp	BRD-K36198571	WAY-170523	Metalloproteinase inhibitor
6461	-1.16	cp	BRD-K47983010	BX-795	IKK inhibitor
6462	-1.17	cp	BRD-K10466330	AVA	Nucleophosmin inhibitor
6469	-1.2	cp	BRD-K20986251	lithocholic-acid	FXR antagonist
6470	-1.2	cp	BRD-A62071884	siguazodan	Phosphodiesterase inhibitor
6471	-1.2	cp	BRD-A95096829	PNU-96415E	Dopamine receptor antagonist
6472	-1.2	cp	BRD-K28453807	nitrocaramiphen	Cholinergic receptor antagonist
6473	-1.2	cp	BRD-A06390036	hydroquinidine	Antiarrhythmic
6474	-1.2	cp	BRD-K68620903	dydrogesterone	Progesterone receptor agonist
6475	-1.2	cp	BRD-K15616905	CCCP	Mitochondrial oxidative phosphorylation uncoupler
6478	-1.23	cp	BRD-K62374253	rufloxacin	Bacterial DNA gyrase inhibitor
6479	-1.23	cp	BRD-K97863768	prothionamide	Mycobacterium tuberculosis enoyl-[acyl-carrier-protein] reductase [NADH] (inhA) inhibitor
6480	-1.23	cp	BRD-K27351809	nomegestrol	Progesterone receptor agonist
6481	-1.23	cp	BRD-K23583188	lavendustin-a	EGFR inhibitor
6487	-1.27	cp	BRD-K33572481	taurodeoxycholic-acid	Bile acid
6488	-1.27	cp	BRD-K46742498	alosetron	Serotonin receptor antagonist
6489	-1.27	cp	BRD-A79465854	auranofin	NFkB pathway inhibitor
6490	-1.27	cp	BRD-K25875056	SC-9	Protein tyrosine kinase activator
6491	-1.27	cp	BRD-K41567364	SB-334867	Orexin receptor antagonist
6492	-1.27	cp	BRD-A71765365	mepireserpate	Catecholamine depleting sympatholytic
6493	-1.27	cp	BRD-A29426959	carbinoxamine	Histamine receptor antagonist
6495	-1.27	cp	BRD-K92723993	imatinib	BCR-ABL kinase inhibitor
6496	-1.28	cp	BRD-K87158025	benzamil	Sodium channel blocker
6497	-1.29	cp	BRD-K18036262	L-168049	Glucagon receptor antagonist
6498	-1.3	cp	BRD-K70358946	aripiprazole	Serotonin receptor agonist
6499	-1.3	cp	BRD-K13926615	vardenafil	Phosphodiesterase inhibitor
6500	-1.3	cp	BRD-K60511616	pravastatin	HMGCR inhibitor
6501	-1.3	cp	BRD-A32164164	methyllycaconitine	Acetylcholine receptor antagonist
6506	-1.34	cp	BRD-K77286328	reversine	Aurora kinase inhibitor
6507	-1.34	cp	BRD-K33312228	halometasone	Glucocorticoid receptor agonist
6508	-1.34	cp	BRD-A55594068	vinblastine	Microtubule inhibitor
6509	-1.34	cp	BRD-K32696739	noreleagnine	Monoamine oxidase inhibitor
6510	-1.34	cp	BRD-A32949107	MRS-1845	Calcium channel blocker
6511	-1.34	cp	BRD-K15791587	L-733060	Tachykinin antagonist
6512	-1.34	cp	BRD-A02180903	betamethasone	Glucocorticoid receptor agonist
6515	-1.34	cp	BRD-K12219985	glipizide	Sulfonylurea
6516	-1.34	cp	BRD-K85606544	neratinib	EGFR inhibitor
6517	-1.34	cp	BRD-A51714012	venlafaxine	Adrenergic inhibitor
6519	-1.36	cp	BRD-K78838262	austricine	Hypolipidemic
6520	-1.37	cp	BRD-K22947005	dexbrompheniramine	Histamine receptor antagonist
6521	-1.37	cp	BRD-A87719232	naproxen	Cyclooxygenase inhibitor
6522	-1.37	cp	BRD-A45140972	meclocycline	Bacterial 30S ribosomal subunit inhibitor
6523	-1.37	cp	BRD-K76274772	MAPP-D-erythro	Ceramidase inhibitor
6524	-1.37	cp	BRD-K89210380	biotin	Vitamin B
6530	-1.41	cp	BRD-K30697463	desoximetasone	Glucocorticoid receptor agonist
6531	-1.41	cp	BRD-K08132273	tyrphostin	EGFR inhibitor
6532	-1.41	cp	BRD-A97479839	piperidolate	Acetylcholine receptor antagonist
6533	-1.41	cp	BRD-A93477898	PETCM	Caspase activator
6534	-1.42	cp	BRD-K59637651	NSC-119889	Protein synthesis inhibitor
6536	-1.44	cp	BRD-A52282606	lacidipine	Calcium channel blocker
6537	-1.44	cp	BRD-K44849676	capsazepine	TRPV agonist
6538	-1.44	cp	BRD-A29901043	KIN001-127	ITK inhibitor
6539	-1.44	cp	BRD-A01320529	salmeterol	Adrenergic receptor agonist
6541	-1.45	cp	BRD-A25775766	securinine	GABA receptor antagonist
6544	-1.46	cp	BRD-K85925969	zalcitabine	Nucleoside reverse transcriptase inhibitor
6547	-1.48	cp	BRD-K74514084	pazopanib	KIT inhibitor
6548	-1.48	cp	BRD-K65786282	CGP-7930	GABA receptor modulator
6553	-1.5	cp	BRD-K76775527	nimesulide	Cyclooxygenase inhibitor
6557	-1.52	cp	BRD-K94887716	TFMPP	Serotonin receptor agonist
6568	-1.54	cp	BRD-K32311154	nifekalant	Potassium channel blocker
6569	-1.55	cp	BRD-A59174698	ritodrine	Adrenergic receptor agonist
6570	-1.55	cp	BRD-K87991767	umbelliferone	Cyclooxygenase inhibitor
6576	-1.59	cp	BRD-K09436313	prostaglandin	Prostanoid receptor antagonist
6577	-1.59	cp	BRD-K87919739	tyrphostin-AG-825	Receptor tyrosine protein kinase inhibitor
6578	-1.59	cp	BRD-A39390670	rabeprazole	ATPase inhibitor
6579	-1.59	cp	BRD-K48168960	propylthiouracil	Thyroid peroxidase inhibitor
6580	-1.59	cp	BRD-K93461745	buspirone	Serotonin receptor agonist
6581	-1.6	cp	BRD-K09668667	benzo(a)pyrene	Carcinogen
6582	-1.6	cp	BRD-K32830106	guanfacine	Adrenergic receptor agonist
6589	-1.62	cp	BRD-K93095519	SJ-172550	MDM inhibitor
6590	-1.62	cp	BRD-A48570745	ivermectin	GABA receptor agonist
6596	-1.64	cp	BRD-K15601958	SEW-2871	Lysophospholipid receptor agonist
6597	-1.65	cp	BRD-K00673382	famotidine	Histamine receptor antagonist
6598	-1.66	cp	BRD-K53972329	ruxolitinib	JAK inhibitor
6599	-1.66	cp	BRD-K12079898	PD-160170	Neuropeptide receptor antagonist
6600	-1.66	cp	BRD-K78633253	EXO-1	ARF inhibitor
6601	-1.66	cp	BRD-K05653692	DL-PDMP	Glucosyltransferase inhibitor
6607	-1.68	cp	BRD-A16311756	profenamine	Butyrylcholinesterase inhibitor
6608	-1.69	cp	BRD-K16551401	PNU-22394	Serotonin receptor agonist
6609	-1.69	cp	BRD-K96670504	lonidamine	Glucokinase inhibitor
6610	-1.69	cp	BRD-K31611373	fluprostenol	Prostanoid receptor agonist
6611	-1.69	cp	BRD-A07875874	cilnidipine	Calcium channel blocker
6612	-1.69	cp	BRD-K56429665	calcipotriol	Vitamin D receptor agonist
6621	-1.73	cp	BRD-K35128472	2-aminopurine	Serine/threonine kinase inhibitor
6622	-1.73	cp	BRD-K35240538	methylprednisolone	Glucocorticoid receptor agonist
6623	-1.73	cp	BRD-K64994968	progesterone	Progesterone receptor agonist
6624	-1.73	cp	BRD-A24429032	HEAT	Adrenergic receptor antagonist
6625	-1.73	cp	BRD-K65285700	BRD-K65285700	Cannabinoid receptor agonist
6626	-1.73	cp	BRD-A72711497	lasalocid	Bacterial permeability inducer
6627	-1.73	cp	BRD-K32821942	azathioprine	Dehydrogenase inhibitor
6628	-1.73	cp	BRD-K71289571	zafirlukast	Leukotriene receptor antagonist
6629	-1.75	cp	BRD-A34255068	rolipram	Phosphodiesterase inhibitor
6630	-1.76	cp	BRD-K67174588	toremifene	Estrogen receptor antagonist
6633	-1.76	cp	BRD-K99616396	motesanib	KIT inhibitor
6634	-1.76	cp	BRD-A22707317	SB-205384	GABA receptor modulator
6635	-1.76	cp	BRD-K82823804	SA-792987	PKC inhibitor
6636	-1.76	cp	BRD-K74305673	IKK-2-inhibitor-V	IKK inhibitor
6637	-1.76	cp	BRD-K17378184	prestwick-559	Dopamine receptor agonist
6645	-1.77	cp	BRD-K52662033	lidocaine	Histamine receptor agonist
6649	-1.8	cp	BRD-A79903587	tegafur	Thymidylate synthase inhibitor
6650	-1.8	cp	BRD-K63504947	semaxanib	VEGFR inhibitor
6654	-1.82	cp	BRD-K02590140	O-2050	Cannabinoid receptor antagonist
6658	-1.83	cp	BRD-K82091397	SB-239063	p38 MAPK inhibitor
6659	-1.83	cp	BRD-K19462402	buflomedil	Adrenergic receptor antagonist
6660	-1.83	cp	BRD-A81177136	KN-62	Calcium-calmodulin dependent protein kinase inhibitor
6661	-1.83	cp	BRD-K68103045	CGS-20625	Benzodiazepine receptor agonist
6674	-1.89	cp	BRD-K17415526	tyrphostin-AG-835	Protein tyrosine kinase inhibitor
6684	-1.9	cp	BRD-K56047318	RHC-80267	Triacylglycerol lipase inhibitor
6686	-1.9	cp	BRD-A01826957	xanthinol	Vasodilator
6687	-1.92	cp	BRD-K04833372	GSK-1904529A	IGF-1 inhibitor
6692	-1.94	cp	BRD-K59456551	methotrexate	Dihydrofolate reductase inhibitor
6693	-1.94	cp	BRD-K43149758	myricetin	Androgen receptor agonist
6694	-1.94	cp	BRD-A34751532	homosalate	HSP inducer
6695	-1.94	cp	BRD-K17497770	butein	EGFR inhibitor
6696	-1.94	cp	BRD-K31054881	BMY-7378	Adrenergic receptor antagonist
6697	-1.94	cp	BRD-K72783841	tyrphostin-AG-555	EGFR inhibitor
6703	-1.97	cp	BRD-K82143716	flucytosine	Antifungal
6704	-1.97	cp	BRD-K69195780	NAN-190	Serotonin receptor agonist
6705	-1.97	cp	BRD-K62200014	anagrelide	Phosphodiesterase inhibitor
6710	-2.04	cp	BRD-A96255180	ribavirin	Antiviral
6711	-2.04	cp	BRD-K07996107	harpagoside	Acetylcholinesterase inhibitor
6712	-2.04	cp	BRD-K23623876	decafluorobutane	Contrast agent
6714	-2.06	cp	BRD-K02953697	naringin	Cytochrome P450 inhibitor
6715	-2.08	cp	BRD-K61691971	avrainvillamide-analog-1	nucleophosmin inhibitor
6718	-2.08	cp	BRD-K11634954	GBR-13069	Dopamine uptake inhibitor
6719	-2.08	cp	BRD-K27710560	splitomycin	SIRT inhibitor
6725	-2.11	cp	BRD-K95763993	trapidil	PDGFR receptor inhibitor
6737	-2.15	cp	BRD-K98684188	GSK-0660	PPAR receptor antagonist
6738	-2.15	cp	BRD-K11158509	tyrphostin-B44	EGFR inhibitor
6739	-2.15	cp	BRD-K24240364	GYKI-52466	Glutamate receptor antagonist
6740	-2.15	cp	BRD-K81839095	estrone	Estrogen receptor agonist
6742	-2.15	cp	BRD-K26664453	cytochalasin-b	Microtubule inhibitor
6753	-2.18	cp	BRD-K32247306	primidone	GABA receptor antagonist
6754	-2.19	cp	BRD-A60197193	amisulpride	Dopamine receptor antagonist
6761	-2.22	cp	BRD-K50938287	sumatriptan	Serotonin receptor agonist
6762	-2.22	cp	BRD-K27141178	SB-203186	Serotonin receptor antagonist
6770	-2.26	cp	BRD-A75478957	PD-166793	Metalloproteinase inhibitor
6771	-2.26	cp	BRD-A55369275	CGP-54626	GABA receptor antagonist
6778	-2.29	cp	BRD-K69556541	ryanodine	Calcium channel blocker
6779	-2.29	cp	BRD-K15409150	penfluridol	T-type calcium channel blocker
6780	-2.29	cp	BRD-K71430621	clobenpropit	Histamine receptor antagonist
6781	-2.29	cp	BRD-K76872913	benzanthrone	Aromatic hydrocarbon derivative
6782	-2.29	cp	BRD-A81772229	simvastatin	HMGCR inhibitor
6788	-2.33	cp	BRD-A54927599	KF-38789	P-selectin inhibitor
6789	-2.33	cp	BRD-A67862938	naftidrofuryl	Adrenergic receptor antagonist
6797	-2.36	cp	BRD-K67445247	flurofamide	Urease inhibitor
6806	-2.4	cp	BRD-A19053259	pseudopelletierine	Anthelmintic
6807	-2.4	cp	BRD-K16444452	ibudilast	Leukotriene receptor antagonist
6813	-2.43	cp	BRD-A96107863	nisoldipine	Calcium channel blocker
6814	-2.43	cp	BRD-K97309399	thiothixene	Dopamine receptor antagonist
6820	-2.46	cp	BRD-A85472596	L-670596	Prostanoid receptor antagonist
6822	-2.49	cp	BRD-K26241953	piceatannol	SYK inhibitor
6825	-2.5	cp	BRD-K95992530	Cyclo-[Arg-Gly-Asp-D-Phe-Val]	integrin antagonist
6826	-2.5	cp	BRD-A34706053	CGP-12177	Adrenergic receptor agonist
6832	-2.54	cp	BRD-K68174511	torin-2	MTOR inhibitor
6833	-2.54	cp	BRD-K46068882	eugenitol	Bacterial quorum sensing inhibitor
6838	-2.57	cp	BRD-K46469693	SCH-442416	Adenosine receptor antagonist
6839	-2.57	cp	BRD-K05464208	JX-401	p38 MAPK inhibitor
6847	-2.61	cp	BRD-K09549677	mibefradil	T-type calcium channel blocker
6848	-2.61	cp	BRD-K38477985	malonoben	Protein tyrosine kinase inhibitor
6849	-2.61	cp	BRD-A35623999	CGP-37157	L-type calcium channel blocker
6854	-2.64	cp	BRD-K28667196	fillalbin	Increases arterial blood pressure
6855	-2.64	cp	BRD-A50684349	fenoldopam	Dopamine receptor agonist
6860	-2.68	cp	BRD-K01567962	pyrazolanthrone	JNK inhibitor
6861	-2.68	cp	BRD-K73290745	ICI-199441	Opioid receptor agonist
6862	-2.68	cp	BRD-K04877770	FTase-inhibitor-B581	Farnesyltransferase inhibitor
6866	-2.69	cp	BRD-K68507560	dicycloverine	Acetylcholine receptor antagonist
6867	-2.7	cp	BRD-K24201553	SB-269970	Serotonin receptor antagonist
6868	-2.71	cp	BRD-K30570479	VU-0400195-3	Glutamate receptor modulator
6877	-2.75	cp	BRD-K59037100	oxybenzone	Lipase inhibitor
6878	-2.75	cp	BRD-K28137194	loreclezole	GABA receptor agonist
6879	-2.75	cp	BRD-A90799790	isradipine	Calcium channel blocker
6880	-2.75	cp	BRD-K67017579	cilostazol	Phosphodiesterase inhibitor
6886	-2.78	cp	BRD-K01902415	pirinixic-acid	PPAR receptor agonist
6887	-2.78	cp	BRD-K97330509	SRC-kinase-inhibitor-II	SRC inhibitor
6889	-2.81	cp	BRD-K17008822	BD-1008	Sigma receptor antagonist
6894	-2.82	cp	BRD-K25906698	immepip	Histamine receptor agonist
6899	-2.82	cp	BRD-A37837077	cyclazosin	Adrenergic receptor antagonist
6905	-2.85	cp	BRD-A30655177	LFM-A13	BTK inhibitor
6907	-2.85	cp	BRD-A92670106	tocainide	Sodium channel blocker
6908	-2.85	cp	BRD-K07888107	depudecin	HDAC inhibitor
6909	-2.85	cp	BRD-A67373739	AICA-ribonucleotide	AMPK activator
6910	-2.87	cp	BRD-M41783010	acamprosate	Glutamate receptor antagonist
6913	-2.89	cp	BRD-K32412559	morphothebaine	Adrenergic receptor antagonist
6914	-2.89	cp	BRD-K99174507	cardiogenol-c	Cardiomyogenesis inducer
6915	-2.92	cp	BRD-K55420858	mirin	MRE11A exonuclease inhibitor
6924	-2.96	cp	BRD-K66019333	oxantel	Anthelmintic
6925	-2.97	cp	BRD-A51820102	econazole	Bacterial cell wall synthesis inhibitor
6929	-2.98	cp	BRD-A64479082	quinidine	Sodium channel blocker
6930	-2.99	cp	BRD-K83963101	MLN-8054	Aurora kinase inhibitor
6935	-3.03	cp	BRD-K79124250	ioxaglic-acid	Radiopaque medium
6943	-3.07	cp	BRD-K35498378	alrestatin	Aldose reductase inhibitor
6944	-3.07	cp	BRD-K20655524	mefexamide	Psychoactive drug
6945	-3.07	cp	BRD-K76205745	losartan	Angiotensin receptor antagonist
6961	-3.14	cp	BRD-A45664787	iloprost	Platelet aggregation inhibitor
6964	-3.17	cp	BRD-K84141129	VU-0400193-3	Glutamate receptor modulator
6979	-3.24	cp	BRD-K89997465	chlorpromazine	Dopamine receptor antagonist
6987	-3.28	cp	BRD-K14643723	4-(2-Amino-ethyl)-benzenesulfonamide	carbonic anhydrase inhibitor
6988	-3.28	cp	BRD-K09859624	methantheline	Acetylcholine receptor antagonist
7004	-3.38	cp	BRD-K11911061	GR-127935	Serotonin receptor antagonist
7005	-3.38	cp	BRD-K98490050	amsacrine	Topoisomerase inhibitor
7006	-3.39	cp	BRD-A15914070	4-hydroxy-2-nonenal	Cytotoxic lipid peroxidation product
7010	-3.41	cp	BRD-K50214219	CS-1657	PARP inhibitor
7012	-3.42	cp	BRD-K06024458	n-arachidonyl-GABA	cannabinoid receptor agonist
7014	-3.45	cp	BRD-K62310379	fluticasone	Glucocorticoid receptor agonist
7017	-3.46	cp	BRD-A36066264	estradiol-benzoate	Estrogen receptor agonist
7023	-3.48	cp	BRD-K60219430	serdemetan	MDM inhibitor
7024	-3.49	cp	BRD-K95435023	PHA-665752	c-Met inhibitor
7025	-3.49	cp	BRD-K24526313	levcromakalim	Potassium channel activator
7026	-3.49	cp	BRD-K92428232	GSK-461364	PLK inhibitor
7027	-3.49	cp	BRD-A10523515	GSK-429286A	Rho associated kinase inhibitor
7029	-3.51	cp	BRD-K50660797	epicatechin	Bacterial DNA gyrase inhibitor
7035	-3.56	cp	BRD-K78122587	NNC-55-0396	T-type calcium channel blocker
7036	-3.58	cp	BRD-K82562631	tolmetin	Cyclooxygenase inhibitor
7039	-3.59	cp	BRD-K40255344	tyrphostin-A9	Protein tyrosine kinase inhibitor
7042	-3.63	cp	BRD-K06750613	GSK-1059615	PI3K inhibitor
7046	-3.66	cp	BRD-K10974103	diloxanide	Protein synthesis inhibitor
7052	-3.7	cp	BRD-A38913120	BH3I-1	BCL inhibitor
7056	-3.74	cp	BRD-K60923938	veratridine	Sodium channel activator
7059	-3.74	cp	BRD-K68191783	ALW-II-38-3	Ephrin inhibitor
7061	-3.76	cp	BRD-K81783531	VX-222	HCV inhibitor
7066	-3.8	cp	BRD-K11801786	trimidox	Ribonucleotide reductase inhibitor
7067	-3.81	cp	BRD-K64785675	TG100-115	-666
7068	-3.81	cp	BRD-K00486786	RO-08-2750	NGF binding inhibitor
7070	-3.84	cp	BRD-K99498722	NPI-2358	Tubulin inhibitor
7071	-3.84	cp	BRD-K33551950	radicicol	HSP inhibitor
7072	-3.84	cp	BRD-K09485525	GANT-61	GLI antagonist
7073	-3.84	cp	BRD-A53131506	epitestosterone	Inactive testosterone analog
7077	-3.84	cp	BRD-K12762134	XAV-939	Tankyrase inhibitor
7079	-3.88	cp	BRD-A94543220	bifonazole	Sterol demethylase inhibitor
7080	-3.88	cp	BRD-K02607075	tubocurarine	Acetylcholine receptor antagonist
7081	-3.89	cp	BRD-K62965247	tipifarnib-P2	farnesyltransferase inhibitor
7082	-3.89	cp	BRD-K83063356	RS-102895	CCR antagonist
7084	-3.91	cp	BRD-K68488863	ENMD-2076	FLT3 inhibitor
7085	-3.91	cp	BRD-K49448285	bisindolylmaleimide	CDK inhibitor
7086	-3.92	cp	BRD-A01787639	naftopidil	Adrenergic receptor antagonist
7087	-3.92	cp	BRD-K41260949	valproic-acid	HDAC inhibitor
7089	-3.93	cp	BRD-K29359156	ebselen	H+/K+-ATPase inhibitor
7091	-3.94	cp	BRD-K31699485	DMEOB	glutamate receptor modulator
7093	-3.95	cp	BRD-K19533706	tranilast	Angiogenesis inhibitor
7094	-3.95	cp	BRD-K14536225	piceid	Glucosidase inhibitor
7098	-3.97	cp	BRD-A24514565	warfarin	Vitamin K antagonist
7103	-4.05	cp	BRD-K09638361	SA-63133	-666
7104	-4.06	cp	BRD-A62182663	YK-4279	Apoptosis stimulant
7105	-4.09	cp	BRD-K32330832	VER-155008	HSP inhibitor
7106	-4.1	cp	BRD-K75699339	rizatriptan	Serotonin receptor agonist
7107	-4.1	cp	BRD-K93188295	ARC-239	Adrenergic receptor antagonist
7108	-4.12	cp	BRD-K37516142	idebenone	Calcium channel modulator
7110	-4.13	cp	BRD-K27499107	carbacyclin	IP receptor activator
7118	-4.19	cp	BRD-A48430263	pioglitazone	Insulin sensitizer
7124	-4.23	cp	BRD-K96720755	relcovaptan	Vasopressin receptor antagonist
7127	-4.27	cp	BRD-K19227686	phenolphthalein	Indicator dye
7128	-4.28	cp	BRD-A55913614	primaquine	Antimalarial
7131	-4.29	cp	BRD-M45964048	verteporfin	Photosensitizing agent
7135	-4.32	cp	BRD-K59570838	homoveratrylamine	Dopamine analog
7139	-4.34	cp	BRD-A72066420	mifobate	PPAR receptor antagonist
7142	-4.35	cp	BRD-K23566484	nilutamide	Androgen receptor antagonist
7146	-4.37	cp	BRD-K79437791	acetyl-farnesyl-cysteine	Inhibitor of methylation of endogenous isoprenylated proteins
7147	-4.37	cp	BRD-K41895714	AS-605240	PI3K inhibitor
7149	-4.4	cp	BRD-K09471561	levofloxacin	Bacterial DNA gyrase inhibitor
7152	-4.43	cp	BRD-A70407468	PSB-36	Adenosine receptor antagonist
7153	-4.44	cp	BRD-K39983086	loteprednol	Glucocorticoid receptor agonist
7160	-4.47	cp	BRD-K80970344	pyrrolidine-dithiocarbamate	NFkB pathway inhibitor
7162	-4.47	cp	BRD-K11558771	droxinostat	HDAC inhibitor
7167	-4.51	cp	BRD-K68392338	ZK-93426	Benzodiazepine receptor antagonist
7168	-4.51	cp	BRD-K43978949	PIT	Purinergic receptor antagonist
7170	-4.59	cp	BRD-K34581968	BMS-536924	IGF-1 inhibitor
7171	-4.6	cp	BRD-A15297126	fluocinonide	Glucocorticoid receptor agonist
7172	-4.61	cp	BRD-A84493640	atovaquone	Mitochondrial electron transport inhibitor
7175	-4.65	cp	BRD-A03216249	mepivacaine	Potassium channel blocker
7184	-4.7	cp	BRD-A10969569	ambelline	Plant alkaloid
7187	-4.72	cp	BRD-K08547377	irinotecan	Topoisomerase inhibitor
7194	-4.75	cp	BRD-K31238592	devazepide	CCK receptor antagonist
7195	-4.75	cp	BRD-K94379058	BML-190	Cannabinoid receptor inverse agonist
7202	-4.81	cp	BRD-A88282067	delcorine	Antiarrhythmic
7203	-4.84	cp	BRD-A77349281	RK-682	Tyrosine phosphatase inhibitor
7204	-4.84	cp	BRD-A43849199	karakoline	Phytotoxin
7206	-4.86	cp	BRD-A92826379	lupanine	Sodium channel blocker
7209	-4.88	cp	BRD-K06593056	LE-135	Retinoid receptor agonist
7211	-4.9	cp	BRD-K92301463	16,16-dimethylprostaglandin-e2	Prostanoid receptor agonist
7212	-4.9	cp	BRD-A62525898	prednisone	Glucocorticoid receptor agonist
7215	-4.93	cp	BRD-K84955386	hyperoside	Glucosidase inhibitor
7216	-4.93	cp	BRD-K52075715	oxibendazole	Tubulin inhibitor
7218	-4.95	cp	BRD-K56301217	ABT-737	BCL inhibitor
7220	-4.97	cp	BRD-K93880783	stavudine	DNA directed DNA polymerase inhibitor
7223	-5.01	cp	BRD-A32836748	leu-enkephalin	Opioid receptor agonist
7232	-5.11	cp	BRD-K61480498	epoxycholesterol	LXR agonist
7234	-5.12	cp	BRD-A09533288	verapamil	Calcium channel blocker
7235	-5.12	cp	BRD-K88560311	rucaparib	PARP inhibitor
7240	-5.14	cp	BRD-K74913225	brinzolamide	Carbonic anhydrase inhibitor
7241	-5.14	cp	BRD-K54411430	robustic-acid	cAMP inhibitor
7242	-5.15	cp	BRD-A43974575	tranylcypromine	Monoamine oxidase inhibitor
7246	-5.18	cp	BRD-K38449220	seneciphylline	Cytochrome P450 inhibitor
7247	-5.18	cp	BRD-A65145453	ATPA	Glutamate receptor agonist
7250	-5.21	cp	BRD-K55034111	pefloxacin	Bacterial DNA gyrase inhibitor
7254	-5.29	cp	BRD-K84987553	MDM2-inhibitor	MDM inhibitor
[truncated: 426 more rows]
