# Supplementary material for: Integratively Genomic Analysis Reveals the Prognostic and Immunological Characteristics of Pyroptosis and Ferroptosis in Pancreatic Cancer for Precision Immunotherapy
Source: Front Cell Dev Biol. 2022 Feb 15;10:826879. doi: 10.3389/fcell.2022.826879 (PMC8885993; doi:10.3389/fcell.2022.826879)
Supplement: Supplementary file 8 [file Table4.XLSX]

## Sheet: All_BP
Table S4. GO functional enrichment of DEGs across four cell death subtypes
ID	Description	GeneRatio	BgRatio	pvalue	p.adjust	qvalue	geneID	Count
GO:0030198	extracellular matrix organization	274/5382	395/18866	1.0128e-64	6.40594e-61	3.45524e-61	SCX/CTRB2/AGRN/ADAMTSL5/SH3PXD2B/LAMA1/COL24A1/SCUBE3/MPZL3/ADAMTS19/ADAMTS18/ADAMTS17/ADAMTS16/ADAMTS15/COL22A1/CCDC80/ADAMTS14/EGFLAM/MMP21/ADAMTSL1/COL23A1/CREB3L1/PHLDB2/PAPLN/ADTRP/LOXL3/NTNG2/CAPNS2/LOXL4/ANTXR1/CRISPLD2/JAM3/ADAMTS10/ADAMTS12/KAZALD1/SLC2A10/SCUBE1/THSD4/COLGALT1/NDNF/MMP28/MMP25/SMOC2/SMOC1/JAM2/RIC1/ADAMTSL3/ADAMTS9/SULF2/FERMT1/ADAMTSL4/F11R/COL5A3/EFEMP2/GREM1/OPTC/EGF…	274
GO:0043062	extracellular structure organization	274/5382	396/18866	2.38233e-64	7.53411e-61	4.06375e-61	SCX/CTRB2/AGRN/ADAMTSL5/SH3PXD2B/LAMA1/COL24A1/SCUBE3/MPZL3/ADAMTS19/ADAMTS18/ADAMTS17/ADAMTS16/ADAMTS15/COL22A1/CCDC80/ADAMTS14/EGFLAM/MMP21/ADAMTSL1/COL23A1/CREB3L1/PHLDB2/PAPLN/ADTRP/LOXL3/NTNG2/CAPNS2/LOXL4/ANTXR1/CRISPLD2/JAM3/ADAMTS10/ADAMTS12/KAZALD1/SLC2A10/SCUBE1/THSD4/COLGALT1/NDNF/MMP28/MMP25/SMOC2/SMOC1/JAM2/RIC1/ADAMTSL3/ADAMTS9/SULF2/FERMT1/ADAMTSL4/F11R/COL5A3/EFEMP2/GREM1/OPTC/EGF…	274
GO:0045785	positive regulation of cell adhesion	280/5382	428/18866	1.015e-57	2.13996e-54	1.15425e-54	KLRC4-KLRK1/CCR2/VWC2/FMN1/CCDC88B/UNC13D/CLECL1/BTLA/CCDC80/PIK3R6/SIRPA/COL26A1/EGFLAM/TMIGD2/TNFRSF13C/NLRP3/MYADM/FRMD5/HAVCR2/CARD11/DOCK8/CD276/PDCD1LG2/DOCK5/NDNF/DUSP26/RASAL3/P2RY12/NFKBIZ/NOD2/SMOC2/PLEKHA2/ZP4/PREX1/CASS4/CCL28/LIMS2/FERMT1/SIRPG/KIF26B/APBB1IP/SASH3/WNT4/LEF1/FOXP3/F11R/CD209/RHOD/ICOS/CD274/PYCARD/DISC1/PTPN22/EGFL6/ABI3BP/ICOSLG/KLRK1/CORO1A/HHLA2/CD160/EMILIN1/LILR…	280
GO:0042110	T cell activation	302/5382	483/18866	9.05488e-56	1.4318e-52	7.72286e-53	KLRC4-KLRK1/CCR2/LGALS9C/THEMIS/CLEC4G/IFNE/CLEC4D/LGALS9B/CCDC88B/IFNL1/ZNF683/IL27/TIGIT/NLRC3/CLECL1/NKX2-3/BTLA/PIK3R6/SIRPA/TMIGD2/TNFRSF13C/SLAMF6/NLRP3/RSAD2/HSH2D/HAVCR2/LOXL3/CARD11/SLA2/DOCK8/PRR7/CD276/PDCD1LG2/ZC3H12A/TREML2/NHEJ1/TNFAIP8L2/RASAL3/BCL11B/CLEC7A/NFKBIZ/SEMA4A/NOD2/CDH26/SLC46A2/ZP4/PREX1/PELI1/TWSG1/CYP26B1/CRTAM/PAG1/SIRPG/LAX1/APBB1IP/SASH3/WNT4/IL20RB/LEF1/FOXP3/CLE…	302
GO:0007159	leukocyte cell-cell adhesion	237/5382	364/18866	2.18158e-48	2.7597e-45	1.48853e-45	KLRC4-KLRK1/CCR2/LGALS9C/CLEC4G/LGALS9B/CCDC88B/IFNL1/TIGIT/CLECL1/BTLA/PIK3R6/SIRPA/TMIGD2/TNFRSF13C/NLRP3/HAVCR2/ADTRP/LOXL3/CARD11/FERMT3/DOCK8/CD276/PDCD1LG2/ZC3H12A/TNFAIP8L2/RASAL3/NFKBIZ/NOD2/JAM2/ZP4/PELI1/CD177/TWSG1/CCL28/CRTAM/PAG1/SIRPG/LAX1/SASH3/IL20RB/LEF1/CERCAM/FOXP3/F11R/CD209/TBX21/ICOS/CD274/PYCARD/TNFRSF21/PLA2G2D/PTPN22/SCRIB/ICOSLG/KLRK1/VSIG4/CD300A/CORO1A/HHLA2/CD160/LILR…	237
GO:0050863	regulation of T cell activation	220/5382	332/18866	7.14808e-47	7.53527e-44	4.06438e-44	KLRC4-KLRK1/CCR2/LGALS9C/CLEC4G/LGALS9B/CCDC88B/IFNL1/ZNF683/IL27/TIGIT/CLECL1/BTLA/PIK3R6/SIRPA/TMIGD2/TNFRSF13C/NLRP3/HAVCR2/LOXL3/CARD11/DOCK8/CD276/PDCD1LG2/ZC3H12A/TNFAIP8L2/RASAL3/NFKBIZ/NOD2/SLC46A2/ZP4/PELI1/TWSG1/CYP26B1/CRTAM/PAG1/SIRPG/LAX1/SASH3/IL20RB/LEF1/FOXP3/CD209/TBX21/ICOS/CD274/PYCARD/TNFRSF21/SIT1/LAT/PLA2G2D/PTPN22/SCRIB/ICOSLG/KLRK1/VSIG4/CD300A/CORO1A/HHLA2/CD160/RIPK3/LIL…	220
GO:0022407	regulation of cell-cell adhesion	268/5382	439/18866	1.16049e-46	1.04859e-43	5.65586e-44	KLRC4-KLRK1/CCR2/LGALS9C/MUC21/CLEC4G/LGALS9B/CCDC88B/IFNL1/MDGA1/TIGIT/ADAMTS18/CLECL1/BTLA/PIK3R6/SIRPA/CCM2L/TMIGD2/TNFRSF13C/NLRP3/MYADM/UBASH3B/HAVCR2/ADTRP/LOXL3/CARD11/FERMT3/DOCK8/AKNA/CD276/PDCD1LG2/ZC3H12A/TNFAIP8L2/RASAL3/NFKBIZ/NOD2/CELA2A/TRPV4/ZP4/PELI1/TWSG1/CCL28/CRTAM/PAG1/TENM3/SIRPG/KIF26B/LAX1/SASH3/WNT4/IL20RB/FXYD5/LEF1/FOXP3/F11R/CD209/TBX21/ICOS/CD274/PYCARD/TNFRSF21/PLA2G…	268
GO:0022409	positive regulation of cell-cell adhesion	189/5382	279/18866	1.66238e-42	1.31432e-39	7.08919e-40	KLRC4-KLRK1/CCR2/CCDC88B/CLECL1/BTLA/PIK3R6/SIRPA/TMIGD2/TNFRSF13C/NLRP3/HAVCR2/CARD11/DOCK8/CD276/PDCD1LG2/RASAL3/NFKBIZ/NOD2/ZP4/SIRPG/KIF26B/SASH3/LEF1/FOXP3/F11R/CD209/ICOS/CD274/PYCARD/PTPN22/ICOSLG/KLRK1/CORO1A/HHLA2/CD160/LILRB4/MALT1/LILRB1/NFAT5/TNFSF13B/PDPN/CXCL13/BTN2A2/SIRPB1/LILRB2/FSTL3/EBI3/RASGRP1/PTPRU/TESPA1/PIEZO1/SOCS5/IL27RA/GRAP2/CD83/BCL10/IL1RL2/RIPK2/TNFRSF14/TNFSF9/TNFS…	189
GO:1903037	regulation of leukocyte cell-cell adhesion	212/5382	329/18866	2.58875e-42	1.81932e-39	9.81303e-40	KLRC4-KLRK1/CCR2/LGALS9C/CLEC4G/LGALS9B/CCDC88B/IFNL1/TIGIT/CLECL1/BTLA/PIK3R6/SIRPA/TMIGD2/TNFRSF13C/NLRP3/HAVCR2/ADTRP/LOXL3/CARD11/DOCK8/CD276/PDCD1LG2/ZC3H12A/TNFAIP8L2/RASAL3/NFKBIZ/NOD2/ZP4/PELI1/TWSG1/CCL28/CRTAM/PAG1/SIRPG/LAX1/SASH3/IL20RB/LEF1/FOXP3/CD209/TBX21/ICOS/CD274/PYCARD/TNFRSF21/PLA2G2D/PTPN22/SCRIB/ICOSLG/KLRK1/VSIG4/CD300A/CORO1A/HHLA2/CD160/LILRB4/MALT1/FGL2/LILRB1/NFAT5/TNF…	212
GO:0051480	regulation of cytosolic calcium ion concentration	224/5382	357/18866	7.0936e-42	4.4867e-39	2.42004e-39	CCR2/FAM155A/NPSR1/P2RY8/MCOLN2/TRPV3/UBASH3B/GPR174/JPH4/GPR157/RIC3/TMEM38A/CDH23/PROK2/TRPV4/HRH4/CEMIP/JPH2/ACKR3/CCL28/MCOLN3/LIME1/TRPM4/GHRL/ACKR4/TRPV2/P2RY10/C5AR2/SLC24A2/LPAR3/SWAP70/P2RX2/RASA3/SYNPO/CORO1A/NMU/CCR9/CYSLTR1/GNA13/CXCR6/SCGN/CXCL13/TRDN/RAMP3/LPAR6/AKAP6/GPR55/LPAR2/CCRL2/F2RL3/NOL3/S1PR4/GPR65/FZD9/CXCR4/WNT5A/TRPM2/TRPC6/TRPC4/TRPC3/TRPC1/THY1/TGM2/TACR1/TAC1/SNCA/SL…	224
GO:1903039	positive regulation of leukocyte cell-cell adhesion	165/5382	235/18866	2.2599e-40	1.29944e-37	7.00892e-38	KLRC4-KLRK1/CCR2/CCDC88B/CLECL1/BTLA/PIK3R6/SIRPA/TMIGD2/TNFRSF13C/NLRP3/HAVCR2/CARD11/DOCK8/CD276/PDCD1LG2/RASAL3/NFKBIZ/NOD2/ZP4/SIRPG/SASH3/LEF1/FOXP3/CD209/ICOS/CD274/PYCARD/PTPN22/ICOSLG/KLRK1/CORO1A/HHLA2/CD160/LILRB4/MALT1/LILRB1/NFAT5/TNFSF13B/BTN2A2/SIRPB1/LILRB2/EBI3/RASGRP1/TESPA1/SOCS5/IL27RA/GRAP2/CD83/BCL10/IL1RL2/RIPK2/TNFRSF14/TNFSF9/TNFSF14/TNFSF11/NR4A3/ZP3/ZBTB16/ZAP70/VCAM1/VA…	165
GO:0007204	positive regulation of cytosolic calcium ion concentration	205/5382	322/18866	8.82627e-40	4.65218e-37	2.50929e-37	CCR2/FAM155A/NPSR1/P2RY8/MCOLN2/TRPV3/UBASH3B/GPR174/JPH4/GPR157/RIC3/TMEM38A/PROK2/TRPV4/HRH4/CEMIP/JPH2/ACKR3/CCL28/MCOLN3/LIME1/TRPM4/GHRL/ACKR4/TRPV2/P2RY10/C5AR2/SLC24A2/LPAR3/SWAP70/P2RX2/RASA3/SYNPO/CORO1A/NMU/CCR9/CYSLTR1/GNA13/CXCR6/CXCL13/TRDN/RAMP3/LPAR6/AKAP6/GPR55/LPAR2/CCRL2/F2RL3/NOL3/S1PR4/GPR65/CXCR4/TRPM2/TRPC6/TRPC3/TRPC1/THY1/TGM2/TACR1/TAC1/SNCA/SLC8A3/SLC8A1/SLC8A2/CX3CL1/XC…	205
GO:0031589	cell-substrate adhesion	221/5382	359/18866	1.98831e-39	9.67392e-37	5.21792e-37	MSLNL/VWC2/FMN1/VWA2/LYPD5/UNC13D/STRC/FREM1/CCDC80/OTOA/COL26A1/EGFLAM/MYADM/PHLDB2/AJUBA/NTNG2/ANTXR1/FERMT3/JAM3/ADAMTS12/DOCK5/PEAK1/MICALL2/NDNF/PARVG/SMOC2/MYO1G/TNN/PLEKHA2/CAMSAP3/PREX1/CASS4/ADAMTS9/CCL28/RCC2/PARVA/RADIL/LIMS2/FERMT1/EPDR1/WNT4/TNFRSF12A/COL5A3/RHOD/DISC1/LYPD3/GREM1/ATRNL1/SNED1/EGFL6/ABI3BP/TMEFF2/CORO1C/MACF1/SRGAP2/NTNG1/ITGA11/LAMB4/NID2/FAM107A/CORO1A/BVES/EMILIN1…	221
GO:0070661	leukocyte proliferation	200/5382	313/18866	3.54279e-39	1.60058e-36	8.63323e-37	CCR2/LGALS9C/CLEC4G/IFNE/LGALS9B/CCDC88B/IL27/GAPT/CLECL1/IL34/TMIGD2/TNFRSF13C/FCRL3/IL33/HAVCR2/CARD11/DOCK8/CD276/PDCD1LG2/RASAL3/ZP4/SLC39A10/PELI1/TWSG1/CRTAM/SASH3/WNT4/TREM2/IL20RB/MZB1/LEF1/GAL/FOXP3/CD209/CD274/PYCARD/TNFRSF21/GREM1/PLA2G2D/PTPN22/CLCF1/SCRIB/TNFRSF13B/ICOSLG/PLCL2/IKZF3/VSIG4/CD300A/CORO1A/HHLA2/BTN3A1/RIPK3/MALT1/LILRB1/TNFSF13B/GPNMB/VAV3/BTN2A2/TCIRG1/LILRB2/EBI3/RAS…	200
GO:0060326	cell chemotaxis	199/5382	311/18866	4.06838e-39	1.7155e-36	9.25306e-37	KLRC4-KLRK1/CCR2/PRSS56/CCL3L3/CCL4L1/CXCL17/DEFB124/ANO6/IL34/MCU/JAM3/MMP28/SMOC2/GPSM3/TRPV4/PREX1/PLEKHG5/S100A14/CAMK1D/ACKR3/SLAMF8/CCL28/PARVA/TRPM4/ACKR4/BIN2/CKLF/LEF1/STK39/ARHGEF16/C5AR2/GREM1/STAP1/SWAP70/KLRK1/PADI2/CORO1A/CCR9/CXCR6/CXCL13/VAV3/DOCK4/CXCL14/CYP7B1/SLIT2/SEMA5A/CCRL2/CH25H/NRP1/FGF16/FGF18/TNFSF14/TNFSF11/DYSF/PLA2G7/SCG2/CXCR4/WNT5A/VAV1/TRPM2/TIAM1/THBS4/THBS1/TGFB…	199
GO:0034329	cell junction assembly	252/5382	434/18866	1.40493e-38	5.55386e-36	2.99564e-36	AGRN/AMIGO2/LRRTM3/FMN1/MDGA1/SDK1/LINGO2/CLDN19/CBLN2/LRFN5/CBLN4/SLITRK4/CLDN23/SLITRK1/CRB3/MTDH/IGFN1/PHLDB2/AJUBA/SLITRK2/NTNG2/KIRREL3/PARD6B/PARD6G/JAM3/TLN2/VMP1/POF1B/GRHL2/SYNDIG1/PEAK1/MICALL2/LRFN4/SEMA4A/LRRC4/CLSTN2/TRPV4/ACE2/CAMSAP3/LRRN1/NLGN2/NLGN4X/HEG1/AMIGO1/PCDHB2/PCDHB3/PCDHB4/PCDHB9/PCDHB14/RCC2/LIMS2/LGI2/FBLIM1/LRRN3/SDK2/NLGN3/WNT4/CNTN5/SIX4/GHRL/LSR/CLDN18/SHANK1/F11R…	252
GO:0055074	calcium ion homeostasis	265/5382	468/18866	7.11431e-38	2.64694e-35	1.42771e-35	CCR2/FAM155A/NPSR1/P2RY8/MICU3/SYPL2/MCOLN2/TRPV3/TMTC2/SLC24A4/PDZD8/MCU/UBASH3B/GPR174/JPH4/GPR157/RIC3/ATP13A3/TRPM8/TMEM38A/CDH23/PROK2/TRPV4/HRH4/S100A14/CEMIP/JPH2/ACKR3/CCL28/MCOLN3/LIME1/TRPM4/FAM20A/GHRL/ACKR4/TRPV2/SNX10/P2RY10/C5AR2/DISC1/SLC24A2/LPAR3/SWAP70/P2RX2/RASA3/SYNPO/CTRC/CORO1A/NMU/CCR9/CYSLTR1/GNA13/CXCR6/SCGN/CXCL13/TRDN/TCIRG1/RAMP3/LPAR6/ATP2C2/SV2A/AKAP6/KL/GPR55/GCM2/L…	265
GO:0070663	regulation of leukocyte proliferation	164/5382	240/18866	9.15689e-38	3.21763e-35	1.73553e-35	CCR2/LGALS9C/CLEC4G/LGALS9B/CCDC88B/IL27/CLECL1/IL34/TMIGD2/TNFRSF13C/FCRL3/IL33/HAVCR2/CARD11/CD276/PDCD1LG2/RASAL3/ZP4/SLC39A10/PELI1/TWSG1/CRTAM/SASH3/IL20RB/MZB1/GAL/FOXP3/CD209/CD274/PYCARD/TNFRSF21/GREM1/PLA2G2D/PTPN22/CLCF1/SCRIB/TNFRSF13B/ICOSLG/IKZF3/VSIG4/CD300A/CORO1A/HHLA2/RIPK3/LILRB1/TNFSF13B/GPNMB/VAV3/BTN2A2/LILRB2/EBI3/IL27RA/DLG5/TNFSF18/RIPK2/TNFRSF14/TNFSF9/LST1/ZP3/ZAP70/VCAM…	164
GO:0050870	positive regulation of T cell activation	150/5382	214/18866	1.14181e-36	3.80103e-34	2.0502e-34	KLRC4-KLRK1/CCR2/CCDC88B/CLECL1/BTLA/PIK3R6/SIRPA/TMIGD2/TNFRSF13C/NLRP3/HAVCR2/CARD11/DOCK8/CD276/PDCD1LG2/RASAL3/NFKBIZ/NOD2/ZP4/SIRPG/SASH3/LEF1/FOXP3/CD209/ICOS/CD274/PYCARD/PTPN22/ICOSLG/KLRK1/CORO1A/HHLA2/CD160/LILRB4/MALT1/LILRB1/TNFSF13B/BTN2A2/SIRPB1/LILRB2/EBI3/RASGRP1/TESPA1/SOCS5/IL27RA/GRAP2/CD83/BCL10/IL1RL2/RIPK2/TNFRSF14/TNFSF9/TNFSF14/TNFSF11/ZP3/ZBTB16/ZAP70/VCAM1/VAV1/TNFSF4/TH…	150
GO:0032944	regulation of mononuclear cell proliferation	153/5382	221/18866	2.32089e-36	7.3398e-34	3.95894e-34	CCR2/LGALS9C/CLEC4G/LGALS9B/CCDC88B/IL27/CLECL1/TMIGD2/TNFRSF13C/FCRL3/HAVCR2/CARD11/CD276/PDCD1LG2/RASAL3/ZP4/SLC39A10/PELI1/TWSG1/CRTAM/SASH3/IL20RB/MZB1/GAL/FOXP3/CD209/CD274/PYCARD/TNFRSF21/PLA2G2D/PTPN22/CLCF1/SCRIB/TNFRSF13B/ICOSLG/IKZF3/VSIG4/CD300A/CORO1A/HHLA2/RIPK3/LILRB1/TNFSF13B/GPNMB/VAV3/BTN2A2/LILRB2/EBI3/IL27RA/DLG5/TNFSF18/RIPK2/TNFRSF14/TNFSF9/LST1/ZP3/ZAP70/VCAM1/TYROBP/TNFSF4/…	153
GO:0050670	regulation of lymphocyte proliferation	152/5382	219/18866	2.45666e-36	7.39922e-34	3.99099e-34	CCR2/LGALS9C/CLEC4G/LGALS9B/CCDC88B/IL27/CLECL1/TMIGD2/TNFRSF13C/FCRL3/HAVCR2/CARD11/CD276/PDCD1LG2/RASAL3/ZP4/SLC39A10/PELI1/TWSG1/CRTAM/SASH3/IL20RB/MZB1/GAL/FOXP3/CD209/CD274/PYCARD/TNFRSF21/PLA2G2D/PTPN22/CLCF1/SCRIB/TNFRSF13B/ICOSLG/IKZF3/VSIG4/CD300A/CORO1A/HHLA2/RIPK3/LILRB1/TNFSF13B/GPNMB/VAV3/BTN2A2/LILRB2/EBI3/IL27RA/DLG5/TNFSF18/RIPK2/TNFRSF14/TNFSF9/LST1/ZP3/ZAP70/VCAM1/TYROBP/TNFSF4/…	152
GO:0006874	cellular calcium ion homeostasis	257/5382	456/18866	2.75704e-36	7.92649e-34	4.27539e-34	CCR2/FAM155A/NPSR1/P2RY8/MICU3/SYPL2/MCOLN2/TRPV3/SLC24A4/PDZD8/MCU/UBASH3B/GPR174/JPH4/GPR157/RIC3/ATP13A3/TRPM8/TMEM38A/CDH23/PROK2/TRPV4/HRH4/CEMIP/JPH2/ACKR3/CCL28/MCOLN3/LIME1/TRPM4/GHRL/ACKR4/TRPV2/P2RY10/C5AR2/DISC1/SLC24A2/LPAR3/SWAP70/P2RX2/RASA3/SYNPO/CTRC/CORO1A/NMU/CCR9/CYSLTR1/GNA13/CXCR6/SCGN/CXCL13/TRDN/TCIRG1/RAMP3/LPAR6/ATP2C2/SV2A/AKAP6/GPR55/GCM2/LPAR2/CCRL2/F2RL3/NOL3/S1PR4/GP…	257
GO:0001819	positive regulation of cytokine production	253/5382	447/18866	3.74966e-36	1.03116e-33	5.56185e-34	KLRC4-KLRK1/CCR2/LURAP1/SCIMP/LILRA5/RAB7B/CXCL17/CLEC9A/CCDC88B/IFNL1/MCOLN2/IL27/DEFB124/TIGIT/NFAM1/PYHIN1/CCBE1/CCM2L/TMIGD2/TRIM6/CLNK/GBP5/C1QTNF3/SLAMF6/NLRP3/CLEC6A/NLRP12/RSAD2/IL33/TRIM15/TSLP/HAVCR2/AFAP1L2/CARD11/ZBP1/CD276/CLEC7A/CARD9/IFIH1/NOD2/CRLF2/GPSM3/TRPV4/NLRC4/HMHB1/HEG1/PELI1/CRTAM/SULF2/IL26/DDX60/RNF125/SASH3/TREM2/IL20RB/IL17D/CD244/GPRC5B/TLR8/TLR7/FOXP3/HILPDA/CD274/P…	253
GO:0030098	lymphocyte differentiation	219/5382	368/18866	7.12874e-36	1.87872e-33	1.01334e-33	C17orf99/CCR2/THEMIS/IFNE/CLEC4D/ATP11C/IFNL1/ZNF683/IL27/NKX2-3/NFAM1/PIK3R6/DOCK11/FCRL3/SLAMF6/PGLYRP3/NLRP3/CMTM7/RSAD2/LOXL3/CARD11/PRR7/ZC3H12A/NHEJ1/BCL11B/NFKBIZ/SEMA4A/SLC46A2/PREX1/AICDA/SLAMF8/CYP26B1/LRRC8A/CRTAM/DOCK10/SASH3/WNT4/LEF1/FOXP3/TBX21/PLA2G2D/CLEC4E/PTPN22/CLCF1/PLCL2/IKZF3/RIPK3/LILRB4/MALT1/FGL2/CCR9/BATF/MERTK/BTN2A2/IKZF1/TCIRG1/LILRB2/RASGRP1/MAFB/TESPA1/TOX/HDAC9/SO…	219
GO:0046651	lymphocyte proliferation	180/5382	283/18866	5.58908e-35	1.41404e-32	7.62704e-33	CCR2/LGALS9C/CLEC4G/IFNE/LGALS9B/CCDC88B/IL27/GAPT/CLECL1/TMIGD2/TNFRSF13C/FCRL3/HAVCR2/CARD11/DOCK8/CD276/PDCD1LG2/RASAL3/ZP4/SLC39A10/PELI1/TWSG1/CRTAM/SASH3/WNT4/IL20RB/MZB1/LEF1/GAL/FOXP3/CD209/CD274/PYCARD/TNFRSF21/PLA2G2D/PTPN22/CLCF1/SCRIB/TNFRSF13B/ICOSLG/PLCL2/IKZF3/VSIG4/CD300A/CORO1A/HHLA2/BTN3A1/RIPK3/MALT1/LILRB1/TNFSF13B/GPNMB/VAV3/BTN2A2/LILRB2/EBI3/RASGRP1/IL27RA/DLG5/TNFSF18/RIPK…	180
GO:0072503	cellular divalent inorganic cation homeostasis	269/5382	492/18866	7.56414e-35	1.84012e-32	9.92525e-33	CCR2/FAM155A/NPSR1/P2RY8/MICU3/SYPL2/MCOLN2/TRPV3/SLC24A4/PDZD8/MCU/UBASH3B/GPR174/MT4/JPH4/GPR157/RIC3/ATP13A3/TRPM8/TMEM38A/CDH23/PROK2/TRPV4/HRH4/CEMIP/SLC39A10/JPH2/ACKR3/CCL28/SLC39A4/SLC30A10/MCOLN3/LIME1/TRPM4/GHRL/ACKR4/TRPV2/P2RY10/C5AR2/DISC1/SLC24A2/LPAR3/SWAP70/P2RX2/RASA3/SYNPO/CTRC/CORO1A/NMU/CCR9/CYSLTR1/GNA13/CXCR6/SCGN/CXCL13/TRDN/TCIRG1/RAMP3/LPAR6/ATP2C2/SV2A/AKAP6/GPR55/GCM2/L…	269
GO:0002237	response to molecule of bacterial origin	212/5382	356/18866	8.09367e-35	1.89602e-32	1.02267e-32	KLRC4-KLRK1/CARD17/NUGGC/SCIMP/TICAM2/IRGM/PALM3/SSC5D/DEFB124/NLRP7/SIRPA/CMPK2/TRIM6/CARD16/NLRP3/MTDH/TRIM5/HAVCR2/PDCD1LG2/ZC3H12A/TNIP3/CARD9/NOD2/HAMP/S100A14/AICDA/PELI1/PLSCR4/IL36G/GNG12/UGT1A1/TREM2/CD274/PYCARD/ANKRD1/IL36RN/STAP1/PTPN22/LY96/SASH1/KLRK1/SBNO2/CARD8/IRAK3/LILRA2/IL24/MALT1/LILRB1/GJB6/CXCL13/SPON2/TLR6/LILRB2/CD96/TRIB1/NR1H3/AKAP12/NR1D1/PTGES/LITAF/LY86/CLDN1/BCL10/R…	212
GO:0032943	mononuclear cell proliferation	181/5382	286/18866	9.53887e-35	2.15476e-32	1.16224e-32	CCR2/LGALS9C/CLEC4G/IFNE/LGALS9B/CCDC88B/IL27/GAPT/CLECL1/TMIGD2/TNFRSF13C/FCRL3/HAVCR2/CARD11/DOCK8/CD276/PDCD1LG2/RASAL3/ZP4/SLC39A10/PELI1/TWSG1/CRTAM/SASH3/WNT4/IL20RB/MZB1/LEF1/GAL/FOXP3/CD209/CD274/PYCARD/TNFRSF21/PLA2G2D/PTPN22/CLCF1/SCRIB/TNFRSF13B/ICOSLG/PLCL2/IKZF3/VSIG4/CD300A/CORO1A/HHLA2/BTN3A1/RIPK3/MALT1/LILRB1/TNFSF13B/GPNMB/VAV3/BTN2A2/LILRB2/EBI3/RASGRP1/IL27RA/DLG5/TNFSF18/RIPK…	181
GO:0032496	response to lipopolysaccharide	202/5382	334/18866	1.47473e-34	3.21643e-32	1.73488e-32	KLRC4-KLRK1/CARD17/NUGGC/SCIMP/TICAM2/IRGM/PALM3/NLRP7/SIRPA/CMPK2/TRIM6/CARD16/NLRP3/MTDH/TRIM5/HAVCR2/PDCD1LG2/ZC3H12A/TNIP3/NOD2/HAMP/S100A14/AICDA/PELI1/PLSCR4/IL36G/GNG12/UGT1A1/TREM2/CD274/PYCARD/ANKRD1/IL36RN/STAP1/PTPN22/LY96/SASH1/KLRK1/SBNO2/CARD8/IRAK3/LILRA2/IL24/MALT1/LILRB1/GJB6/CXCL13/SPON2/LILRB2/CD96/TRIB1/NR1H3/AKAP12/NR1D1/PTGES/LITAF/LY86/CLDN1/BCL10/RIPK2/ADAM9/KMO/ZFP36/WNT5…	202
GO:0002683	negative regulation of immune system process	256/5382	463/18866	2.82468e-34	5.95536e-32	3.2122e-32	KLRC4-KLRK1/CCR2/LGALS9C/CLEC12B/TBC1D10C/CLEC4G/LGALS9B/MILR1/IFNL1/GCSAM/TIGIT/NLRC3/NLRP6/DCST1/CD300LF/LRFN5/IL31RA/CD200R1/FCRLB/CLNK/FCRL3/PGLYRP3/IL33/UBASH3B/HAVCR2/ADTRP/LOXL3/SLA2/NLRC5/MIXL1/PDCD1LG2/ZC3H12A/TNFAIP8L2/MMP28/SAMSN1/PELI1/TWSG1/SLAMF8/CCL28/CRTAM/PAG1/BANK1/RNF125/LAX1/PARP14/IL20RB/UBASH3A/IL17D/KLF13/CLDN18/GAL/FOXP3/TBX21/GPR171/CD274/TNFRSF21/C5AR2/GREM1/PLA2G2D/STAP…	256
GO:0050808	synapse organization	243/5382	433/18866	5.89203e-34	1.20216e-31	6.48423e-32	SHISA7/UNC13C/SHISA6/AGRN/AMIGO2/LRRTM3/ACTBL2/MDGA1/SDK1/ZDHHC15/LINGO2/CBLN2/LRFN5/CBLN4/SLITRK4/SEZ6/LRRK2/RAB39B/SLITRK1/ZNF804A/IGFN1/TANC1/SLITRK2/NTNG2/KIRREL3/CTTNBP2/SYNDIG1/LRFN4/TMEM108/CAPRIN2/SEMA4A/LRRC4/CLSTN2/DLGAP3/ARHGAP22/ABHD17C/LRRC4C/LRRN1/NLGN2/IGSF9/NLGN4X/AMIGO1/PCDHB2/PCDHB3/PCDHB4/PCDHB9/PCDHB14/DOCK10/LGI2/LRRN3/SDK2/SSH1/NLGN3/TREM2/CNTN5/SIX4/GHRL/SHANK1/PCLO/SRPX2/P…	243
GO:0007409	axonogenesis	263/5382	482/18866	6.83279e-34	1.35054e-31	7.28457e-32	RNF165/FEZF1/DRAXIN/TUBB2B/ACTBL2/LAMA1/SEMA3D/DOK6/UNC5B/ARX/CNTN4/GDF7/CHODL/SLITRK4/UNC5D/EMB/VSTM2L/SLITRK1/BOC/NEXN/PLXNA4/UNC5A/SLITRK2/NTNG2/PARD6B/COL25A1/SEMA6D/RTN4R/RAPH1/BCL11B/ISL2/SEMA4A/TNN/LGR6/SPTBN4/SEMA4G/LRRC4C/ISLR2/SEMA6A/IGSF9/AMIGO1/DSCAML1/LHX9/SEMA3G/DPYSL5/DOK5/ENAH/DOK4/FEZF2/SEMA4C/ROBO4/NLGN3/ATP8A2/EVL/TRPV2/SPTBN5/TNFRSF12A/NIN/SH3KBP1/CNTN6/DISC1/NKX2-8/SLITRK5/TS…	263
GO:0098742	cell-cell adhesion via plasma-membrane adhesion molecules	173/5382	277/18866	3.24253e-32	6.21485e-30	3.35217e-30	CDHR4/AMIGO2/CRB2/MILR1/MDGA1/SDK1/CNTN4/CLDN19/LRFN5/UNC5D/CLDN23/EMB/VSTM2L/FAT3/SLITRK1/CDHR1/MYADM/NEXN/SCARF2/IGFN1/AJUBA/SLITRK2/NTNG2/KIRREL3/HMCN1/FAT4/LRFN4/LRRC4/CLSTN2/CDH23/CDH26/CADM3/LRRC4C/PCDH10/IGSF9/PCDH19/AMIGO1/DSCAML1/TENM2/CD177/CRTAM/PCDHA3/PCDHA4/PCDHA5/PCDHA6/PCDHA13/PCDHAC1/PCDHAC2/PCDHB2/PCDHB3/PCDHB4/PCDHB7/PCDHB8/PCDHB9/PCDHB14/PCDHB15/PCDHGA3/PCDHGA4/PCDHGA5/PCDHGA9/…	173
GO:0030217	T cell differentiation	162/5382	253/18866	4.17161e-32	7.76042e-30	4.18581e-30	CCR2/THEMIS/CLEC4D/IFNL1/ZNF683/IL27/NKX2-3/PIK3R6/SLAMF6/NLRP3/RSAD2/LOXL3/CARD11/PRR7/ZC3H12A/NHEJ1/BCL11B/NFKBIZ/SEMA4A/SLC46A2/PREX1/CYP26B1/CRTAM/SASH3/WNT4/LEF1/FOXP3/TBX21/PLA2G2D/CLEC4E/PTPN22/RIPK3/LILRB4/MALT1/FGL2/CCR9/BATF/BTN2A2/TCIRG1/LILRB2/RASGRP1/MAFB/TESPA1/TOX/SOCS5/CD83/IL18R1/IL1RL2/TNFRSF18/RIPK2/TNFSF9/FZD7/EOMES/ZBTB16/ZAP70/WNT1/VAV1/TNFSF4/TGFBR2/ZEB1/TCF7/ADAM17/SYK/STA…	162
GO:0030595	leukocyte chemotaxis	152/5382	232/18866	7.22366e-32	1.2825e-29	6.91753e-30	KLRC4-KLRK1/CCR2/PRSS56/CCL3L3/CCL4L1/CXCL17/DEFB124/ANO6/IL34/MCU/JAM3/MMP28/GPSM3/TRPV4/PREX1/S100A14/CAMK1D/SLAMF8/TRPM4/CKLF/STK39/C5AR2/GREM1/STAP1/SWAP70/KLRK1/PADI2/CORO1A/CXCL13/VAV3/CXCL14/CYP7B1/SLIT2/CH25H/TNFSF14/TNFSF11/DYSF/PLA2G7/SCG2/CXCR4/WNT5A/VAV1/TRPM2/THBS4/THBS1/TGFB2/ADAM17/SYK/XCL2/SLC12A2/CXCL12/CX3CL1/XCL1/CXCL5/CXCL11/CXCL6/CCL23/CCL22/CCL21/CCL20/CCL19/CCL18/CCL17/CCL1…	152
GO:0097485	neuron projection guidance	176/5382	285/18866	7.29958e-32	1.2825e-29	6.91753e-30	RNF165/FEZF1/DRAXIN/TUBB2B/LAMA1/SEMA3D/DOK6/UNC5B/ARX/CNTN4/GDF7/UNC5D/EMB/VSTM2L/BOC/NEXN/PLXNA4/UNC5A/SEMA6D/BCL11B/ISL2/SEMA4A/LGR6/SPTBN4/SEMA4G/SEMA6A/IGSF9/DSCAML1/LHX9/SEMA3G/DPYSL5/DOK5/ENAH/DOK4/FEZF2/SEMA4C/ROBO4/EVL/SPTBN5/SH3KBP1/CNTN6/FLRT2/FLRT3/CYFIP1/PLXND1/NFASC/MYCBP2/PALLD/CHL1/DPYSL4/SEMA3C/SEMA4B/SEMA6B/TUBB3/SEMA3A/PLXNC1/GAB2/SEMA3E/FEZ1/FEZ2/MYOT/NTN1/NRXN1/NRXN3/SLIT2/PD…	176
GO:0007411	axon guidance	175/5382	284/18866	1.61163e-31	2.75501e-29	1.486e-29	RNF165/FEZF1/DRAXIN/TUBB2B/LAMA1/SEMA3D/DOK6/UNC5B/ARX/CNTN4/GDF7/UNC5D/EMB/VSTM2L/BOC/NEXN/PLXNA4/UNC5A/SEMA6D/BCL11B/ISL2/SEMA4A/LGR6/SPTBN4/SEMA4G/SEMA6A/IGSF9/DSCAML1/LHX9/SEMA3G/DPYSL5/DOK5/ENAH/DOK4/FEZF2/SEMA4C/ROBO4/EVL/SPTBN5/SH3KBP1/CNTN6/FLRT2/FLRT3/CYFIP1/PLXND1/NFASC/MYCBP2/PALLD/CHL1/SEMA3C/SEMA4B/SEMA6B/TUBB3/SEMA3A/PLXNC1/GAB2/SEMA3E/FEZ1/FEZ2/MYOT/NTN1/NRXN1/NRXN3/SLIT2/PDLIM7/RP…	175
GO:0002685	regulation of leukocyte migration	140/5382	212/18866	5.40078e-30	8.98946e-28	4.84874e-28	KLRC4-KLRK1/CCR2/PRSS56/CXCL17/GCSAM/DEFB124/ANO6/GCSAML/IL34/CD200R1/IL33/MCU/ADTRP/JAM3/PLVAP/DOCK8/MMP28/P2RY12/GPSM3/TRPV4/JAM2/S100A14/CAMK1D/SLAMF8/CCL28/TREM2/PYCARD/STK39/C5AR2/GREM1/STAP1/PLCB1/SWAP70/KLRK1/CD300A/PADI2/EMILIN1/RIPK3/CXCL13/CXCL14/IL27RA/SLIT2/TNFSF18/TNFRSF18/TNFRSF14/TNFSF14/DYSF/MADCAM1/PLA2G7/ZP3/XG/WNT5A/TNF/THY1/THBS4/THBS1/ADAM17/XCL2/STK10/SPN/SELP/SELE/CXCL12/CX…	140
GO:0050866	negative regulation of cell activation	136/5382	207/18866	7.8345e-29	1.27059e-26	6.85334e-27	CCR2/LGALS9C/TBC1D10C/CLEC4G/LGALS9B/MILR1/IFNL1/TIGIT/ADAMTS18/CD300LF/LRFN5/IL31RA/CLNK/PGLYRP3/CYGB/UBASH3B/HAVCR2/LOXL3/PDCD1LG2/ZC3H12A/TNFAIP8L2/SAMSN1/PELI1/TWSG1/CRTAM/PAG1/BANK1/LAX1/IL20RB/GAL/FOXP3/TBX21/CD274/TNFRSF21/PLA2G2D/PTPN22/SCRIB/TNFRSF13B/SYT11/VSIG4/CD300A/EMILIN1/FGL2/LILRB1/MERTK/GPNMB/BTN2A2/LILRB2/TSPAN32/NR1H3/PARP3/SH2B3/SOCS5/NR1D1/DLG5/PGLYRP1/CD84/TNFRSF14/CST7/LST…	136
GO:0042098	T cell proliferation	130/5382	195/18866	1.48195e-28	2.34333e-26	1.26395e-26	CCR2/LGALS9C/CLEC4G/LGALS9B/CCDC88B/IL27/CLECL1/TMIGD2/TNFRSF13C/HAVCR2/CARD11/DOCK8/CD276/PDCD1LG2/RASAL3/ZP4/PELI1/TWSG1/CRTAM/SASH3/WNT4/IL20RB/FOXP3/CD209/CD274/PYCARD/TNFRSF21/PLA2G2D/PTPN22/SCRIB/ICOSLG/VSIG4/CORO1A/HHLA2/BTN3A1/RIPK3/MALT1/LILRB1/TNFSF13B/GPNMB/BTN2A2/LILRB2/EBI3/RASGRP1/IL27RA/DLG5/TNFSF18/RIPK2/TNFRSF14/TNFSF9/TNFSF14/ZP3/ZAP70/VCAM1/TNFSF4/TNFRSF1B/TGFBR2/TFRC/SYK/SPTA1…	130
GO:0022604	regulation of cell morphogenesis	258/5382	499/18866	2.33963e-28	3.6093e-26	1.94679e-26	C15orf62/SLC26A5/DRAXIN/TUBB2B/BCL9L/SEMA3D/FGD2/UNC13D/SYNE3/ZDHHC15/SH3D19/FGD5/CDC42EP5/CHODL/WTIP/LRRK2/PDZD8/SLITRK1/FMNL2/MYADM/PLXNA4/FMNL3/FGD3/MFSD2A/NTNG2/SYT3/SEMA6D/DOCK5/MYH14/CAPRIN2/RTN4R/SEMA4A/RHOU/SEMA4G/CPNE5/LRRC4C/ISLR2/PREX1/SEMA6A/HECW2/ERMN/STRIP2/AMIGO1/RHOJ/ATP10A/SMURF1/CASS4/SEMA3G/CDC42SE1/RCC2/ARHGAP15/FGD6/PARVA/LIMS2/TBCCD1/FEZF2/SEMA4C/PALMD/ZRANB1/FBLIM1/RHOF/NLG…	258
GO:1902105	regulation of leukocyte differentiation	171/5382	290/18866	1.337e-27	2.01346e-25	1.08602e-25	CCR2/ATP11C/SIGLEC15/IFNL1/ZNF683/IL27/NFAM1/PIK3R6/IL34/PPARGC1B/SLC9B2/FCRL3/PGLYRP3/NLRP3/UBASH3B/LOXL3/CARD11/DCSTAMP/ZC3H12A/NFKBIZ/SLC46A2/SLAMF8/CYP26B1/CRTAM/SASH3/TREM2/CLDN18/LEF1/FOXP3/TBX21/IKZF3/LILRB3/LILRB4/MALT1/FGL2/LILRB1/PIAS3/BTN2A2/LILRB2/FSTL3/LRRC17/TRIB1/RASGRP1/MAFB/TESPA1/RASSF2/TOX/SOCS5/CARTPT/CD101/ADIPOQ/CD83/GPR55/PGLYRP1/IL1RL2/TNFRSF18/RIPK2/TNFSF9/TNFSF11/GPR68/Z…	171
GO:0050867	positive regulation of cell activation	225/5382	421/18866	1.91614e-27	2.8185e-25	1.52024e-25	KLRC4-KLRK1/IGLL5/CCR2/LILRA5/CLEC4D/ATP11C/CCDC88B/CLECL1/BTLA/PIK3R6/SIRPA/TMIGD2/SPACA3/LRRK2/TNFRSF13C/FCRL3/NLRP3/IL33/TSLP/HAVCR2/CARD11/DOCK8/CD276/PDCD1LG2/RASAL3/CLEC7A/NFKBIZ/NOD2/CRLF2/ZP4/SLC39A10/PELI1/CD177/SIRPG/SASH3/TREM2/LEF1/FOXP3/F11R/PLA2G3/CD209/SH3KBP1/TBX21/ICOS/CD274/PYCARD/HAVCR1/STAP1/PTPN22/CLCF1/ICOSLG/KLRK1/CORO1A/HHLA2/CD160/LILRA2/LILRB4/MALT1/LILRB1/TNFSF13B/CD226…	225
GO:0042129	regulation of T cell proliferation	115/5382	167/18866	2.5284e-27	3.63458e-25	1.96042e-25	CCR2/LGALS9C/CLEC4G/LGALS9B/CCDC88B/IL27/CLECL1/TMIGD2/TNFRSF13C/HAVCR2/CARD11/CD276/PDCD1LG2/RASAL3/ZP4/PELI1/TWSG1/CRTAM/SASH3/IL20RB/FOXP3/CD209/CD274/PYCARD/TNFRSF21/PLA2G2D/PTPN22/SCRIB/ICOSLG/VSIG4/CORO1A/HHLA2/RIPK3/LILRB1/TNFSF13B/GPNMB/BTN2A2/LILRB2/EBI3/IL27RA/DLG5/TNFSF18/RIPK2/TNFRSF14/TNFSF9/ZP3/ZAP70/VCAM1/TNFSF4/TNFRSF1B/TGFBR2/TFRC/SYK/SPTA1/SPN/SHH/SDC4/XCL1/CCL19/CCL5/RAC2/PTPRC…	115
GO:0002695	negative regulation of leukocyte activation	122/5382	184/18866	1.50312e-26	2.11272e-24	1.13956e-24	CCR2/LGALS9C/TBC1D10C/CLEC4G/LGALS9B/MILR1/IFNL1/TIGIT/CD300LF/LRFN5/IL31RA/CLNK/PGLYRP3/HAVCR2/LOXL3/PDCD1LG2/ZC3H12A/TNFAIP8L2/SAMSN1/PELI1/TWSG1/CRTAM/PAG1/BANK1/LAX1/IL20RB/GAL/FOXP3/TBX21/CD274/TNFRSF21/PLA2G2D/PTPN22/SCRIB/TNFRSF13B/SYT11/VSIG4/CD300A/FGL2/LILRB1/MERTK/GPNMB/BTN2A2/LILRB2/TSPAN32/NR1H3/PARP3/SOCS5/NR1D1/DLG5/PGLYRP1/CD84/TNFRSF14/CST7/LST1/TYROBP/TNFSF4/TNFAIP3/SPN/SOX11/SH…	122
GO:0002696	positive regulation of leukocyte activation	217/5382	406/18866	1.63342e-26	2.24595e-24	1.21142e-24	KLRC4-KLRK1/IGLL5/CCR2/CLEC4D/ATP11C/CCDC88B/CLECL1/BTLA/PIK3R6/SIRPA/TMIGD2/SPACA3/LRRK2/TNFRSF13C/FCRL3/NLRP3/IL33/TSLP/HAVCR2/CARD11/DOCK8/CD276/PDCD1LG2/RASAL3/CLEC7A/NFKBIZ/NOD2/CRLF2/ZP4/SLC39A10/PELI1/CD177/SIRPG/SASH3/TREM2/LEF1/FOXP3/PLA2G3/CD209/SH3KBP1/TBX21/ICOS/CD274/PYCARD/HAVCR1/STAP1/PTPN22/CLCF1/ICOSLG/KLRK1/CORO1A/HHLA2/CD160/LILRB4/MALT1/LILRB1/TNFSF13B/CD226/VAV3/BTN2A2/TLR6/S…	217
GO:0007160	cell-matrix adhesion	142/5382	230/18866	6.18717e-26	8.32635e-24	4.49107e-24	MSLNL/FMN1/VWA2/LYPD5/STRC/FREM1/OTOA/PHLDB2/AJUBA/FERMT3/JAM3/ADAMTS12/PEAK1/PARVG/TNN/PLEKHA2/CAMSAP3/ADAMTS9/CCL28/RCC2/FERMT1/EPDR1/WNT4/COL5A3/RHOD/DISC1/LYPD3/GREM1/SNED1/CORO1C/MACF1/ITGA11/NID2/FAM107A/EMILIN1/FERMT2/LYVE1/HPSE/POSTN/SORBS1/FBLN5/DLC1/CORO2B/MSLN/CD96/BCL2L11/SLK/SEMA3E/MAP4K4/ITGBL1/SGCE/NRP1/IQGAP1/ADAM9/ITGA8/PPFIA2/MADCAM1/ZYX/VTN/VCL/VCAM1/UTRN/TRIP6/TIAM1/THY1/THBS1…	142
GO:0097529	myeloid leukocyte migration	138/5382	222/18866	1.16031e-25	1.52895e-23	8.24687e-24	CCR2/CCL3L3/CCL4L1/CXCL17/MCOLN2/DEFB124/ANO6/IL34/SIRPA/CD200R1/MCU/JAM3/MMP28/P2RY12/TRPV4/PREX1/S100A14/CD177/CAMK1D/SLAMF8/TREM2/CKLF/C5AR2/GREM1/STAP1/PLCB1/SWAP70/CD300A/EMILIN1/CXCL13/VAV3/SLIT2/TNFSF11/DYSF/PLA2G7/SCG2/XG/VAV1/THBS4/THBS1/TGFB2/SYK/XCL2/CXCL12/CX3CL1/XCL1/CXCL5/CXCL11/CXCL6/CCL23/CCL22/CCL21/CCL20/CCL19/CCL18/CCL17/CCL16/CCL14/CCL13/CCL11/CCL8/CCL5/CCL4/CCL3/CCL2/SAA1/S10…	138
GO:0018108	peptidyl-tyrosine phosphorylation	202/5382	374/18866	1.61509e-25	2.08478e-23	1.12449e-23	NCF1/LILRA5/IFNL1/IL34/IL31RA/IL22RA2/TSLP/AFAP1L2/PARP9/PEAK1/LRRK1/SAMSN1/SNX6/CASS4/PDGFC/STAP2/STYK1/BANK1/PARP14/TREM2/GHRL/GPRC5B/ANGPT4/NOX4/EHD4/GREM1/STAP1/CBLC/CLCF1/CD300A/IL24/MERTK/TNK2/HIPK3/SH2B3/MVP/MELK/SOCS5/SH3BP5/ADIPOQ/CRLF1/ARHGEF2/NEURL1/GPRC5A/SOCS3/TNFSF18/NRP1/IQGAP1/TNFRSF18/RIPK2/TNFRSF14/ZAP70/WEE1/VTN/TXK/TTK/TNF/TIE1/THY1/THBS4/TGFB1/TGFA/TEK/TEC/TDGF1/TAL1/ADAM17/S…	202
GO:0050920	regulation of chemotaxis	140/5382	229/18866	5.54481e-25	7.01418e-23	3.78331e-23	KLRC4-KLRK1/CCR2/PRSS56/TUBB2B/CXCL17/DEFB124/SEMA3D/ANO6/IL34/PLXNA4/MCU/JAM3/SEMA6D/MMP28/P2RY12/SEMA4A/SMOC2/GPSM3/TRPV4/SEMA4G/SEMA6A/S100A14/CAMK1D/SEMA3G/SLAMF8/SUCNR1/FEZF2/SEMA4C/TREM2/STK39/C5AR2/GREM1/STAP1/MYCBP2/SWAP70/KLRK1/PADI2/CXCL13/SEMA3C/SEMA4B/SEMA6B/SEMA3A/SEMA3E/CXCL14/SLIT2/SEMA5A/NRP1/FGF16/FGF18/TNFSF14/SEMA7A/DYSF/PLA2G7/SEMA3B/SCG2/CXCR4/WNT5A/TIAM1/THBS4/THBS1/TGFB1/AD…	140
GO:0006936	muscle contraction	196/5382	362/18866	5.70607e-25	7.07665e-23	3.817e-23	TIFAB/RNF207/STAC2/ARHGAP42/MYOM3/HSPB6/CCDC78/MYOCD/RCSD1/MYLK2/TRIM63/SPX/ZC3H12A/DOCK5/MYH14/TMEM38A/PROK2/ACE2/MYL7/SULF2/SCN3B/TRPM4/ATP8A2/GHRL/EHD3/TMOD2/TMOD3/CTNNA3/BMP10/MYOF/LMOD1/KCNE4/KCNE5/SYNM/SULF1/P2RX2/UTS2/NMU/PPP1R13L/SORBS1/MYL9/TRDN/NMUR1/CALCRL/GJC1/KCNE3/DOCK4/MYOT/HOMER1/KCNB2/CACNA1G/SPHK1/MYH13/DYSF/SSPN/SLMAP/CXCR4/VIM/VCL/UTRN/UCN/TPM4/TPM2/TPM1/TNNT3/TNNT2/TNNT1/TNNI…	196
GO:0018212	peptidyl-tyrosine modification	202/5382	377/18866	6.1322e-25	7.45887e-23	4.02317e-23	NCF1/LILRA5/IFNL1/IL34/IL31RA/IL22RA2/TSLP/AFAP1L2/PARP9/PEAK1/LRRK1/SAMSN1/SNX6/CASS4/PDGFC/STAP2/STYK1/BANK1/PARP14/TREM2/GHRL/GPRC5B/ANGPT4/NOX4/EHD4/GREM1/STAP1/CBLC/CLCF1/CD300A/IL24/MERTK/TNK2/HIPK3/SH2B3/MVP/MELK/SOCS5/SH3BP5/ADIPOQ/CRLF1/ARHGEF2/NEURL1/GPRC5A/SOCS3/TNFSF18/NRP1/IQGAP1/TNFRSF18/RIPK2/TNFRSF14/ZAP70/WEE1/VTN/TXK/TTK/TNF/TIE1/THY1/THBS4/TGFB1/TGFA/TEK/TEC/TDGF1/TAL1/ADAM17/S…	202
GO:0032946	positive regulation of mononuclear cell proliferation	97/5382	137/18866	1.04401e-24	1.24592e-22	6.72024e-23	CCR2/CCDC88B/CLECL1/TMIGD2/TNFRSF13C/FCRL3/HAVCR2/CARD11/CD276/PDCD1LG2/RASAL3/ZP4/SLC39A10/PELI1/SASH3/FOXP3/CD209/CD274/PYCARD/PTPN22/CLCF1/ICOSLG/CORO1A/HHLA2/TNFSF13B/VAV3/LILRB2/EBI3/IL27RA/RIPK2/TNFSF9/ZP3/ZAP70/VCAM1/TNFSF4/TLR4/TGFBR2/TFRC/TAC1/SYK/SPTA1/SHH/XCL1/CCL19/CCL5/PTPRC/PRKCQ/NFATC2/NCK1/MIF/MEF2C/LGALS9/LEP/JAK3/IL18/IL15/IL12RB1/IL12B/IL7/IL6ST/IL6/IL2RA/IL2/IL1B/IL1A/IGF2/IGF…	97
GO:0010959	regulation of metal ion transport	209/5382	396/18866	1.19322e-24	1.39761e-22	7.53846e-23	LRRC26/RNF207/NPSR1/LILRA5/STAC2/NKAIN3/CRACR2B/PCSK9/LRRC55/ANO6/TRPV3/NKAIN2/OSR1/NKAIN4/TMC2/FCRL3/SESTD1/UBASH3B/JPH4/NETO1/TMEM38A/AHNAK/WNK3/P2RY12/CACNG6/HAMP/SPTBN4/DPP10/HECW2/AMIGO1/CEMIP/GJC2/JPH2/SCN3B/SLC30A10/LIME1/TREM2/FXYD4/FXYD5/FXYD6/FXYD7/CAB39/TRPV2/GAL/EHD3/KCNIP1/KCNIP3/PACSIN3/REM1/STK39/KCNE4/KCNE5/LPAR3/HECW1/P2RX2/CORO1A/LILRA2/LILRB1/TRDN/LILRB2/RAMP3/KCNE3/ATP2C2/AKAP…	209
GO:0070665	positive regulation of leukocyte proliferation	103/5382	150/18866	1.84464e-24	2.12134e-22	1.14421e-22	CCR2/CCDC88B/CLECL1/IL34/TMIGD2/TNFRSF13C/FCRL3/HAVCR2/CARD11/CD276/PDCD1LG2/RASAL3/ZP4/SLC39A10/PELI1/SASH3/FOXP3/CD209/CD274/PYCARD/PTPN22/CLCF1/ICOSLG/CORO1A/HHLA2/TNFSF13B/VAV3/LILRB2/EBI3/IL27RA/RIPK2/TNFSF9/ZP3/ZAP70/VCAM1/TNFSF4/TLR4/TGFBR2/TFRC/TAC1/SYK/SPTA1/SHH/XCL1/CCL19/CCL5/PTPRC/PRKCQ/NFATC2/NCK1/MIF/KITLG/MEF2C/LYN/LGALS9/LEP/JAK3/IL18/IL15/IL12RB1/IL12B/IL7/IL6ST/IL6/IL5RA/IL2RA/I…	103
GO:0050671	positive regulation of lymphocyte proliferation	96/5382	136/18866	2.62436e-24	2.96412e-22	1.59879e-22	CCR2/CCDC88B/CLECL1/TMIGD2/TNFRSF13C/FCRL3/HAVCR2/CARD11/CD276/PDCD1LG2/RASAL3/ZP4/SLC39A10/PELI1/SASH3/FOXP3/CD209/CD274/PYCARD/PTPN22/CLCF1/ICOSLG/CORO1A/HHLA2/TNFSF13B/VAV3/LILRB2/EBI3/IL27RA/RIPK2/TNFSF9/ZP3/ZAP70/VCAM1/TNFSF4/TLR4/TGFBR2/TFRC/TAC1/SYK/SPTA1/SHH/XCL1/CCL19/CCL5/PTPRC/PRKCQ/NFATC2/NCK1/MIF/MEF2C/LGALS9/LEP/JAK3/IL18/IL15/IL12RB1/IL12B/IL7/IL6ST/IL6/IL2RA/IL2/IL1B/IL1A/IGF2/IGF…	96
GO:0007162	negative regulation of cell adhesion	169/5382	301/18866	5.43299e-24	6.02871e-22	3.25177e-22	LGALS9C/MUC21/CLEC4G/LGALS9B/IFNL1/TIGIT/ADAMTS18/DACT2/CCM2L/MYADM/PLXNA4/PHLDB2/UBASH3B/HAVCR2/ADTRP/LOXL3/JAM3/AKNA/PDCD1LG2/ZC3H12A/TNFAIP8L2/TRPV4/JAM2/SEMA6A/PELI1/TWSG1/CCL28/CRTAM/RCC2/PAG1/LAX1/IL20RB/FXYD5/ADAM22/FOXP3/TBX21/CD274/ADAMDEC1/TNFRSF21/PLA2G2D/PTPN22/CORO1C/SCRIB/PLXND1/SWAP70/VSIG4/CD300A/FAM107A/FGL2/LILRB1/POSTN/GPNMB/DLC1/CORO2B/BTN2A2/LILRB2/PLXNC1/SH2B3/SEMA3E/SOCS5/M…	169
GO:0019932	second-messenger-mediated signaling	231/5382	456/18866	6.19994e-24	6.76115e-22	3.64683e-22	PLA2G4B/CCR2/TBC1D10C/IRGM/SAMD14/GPHA2/BHLHA15/GPR119/LRRK2/C10orf71/MCU/UCN2/JPH4/SLA2/NCALD/OR51E2/ADM2/MCTP1/NDNF/TMEM38A/P2RY12/CRTC3/ARRDC3/JPH2/ACKR3/MRAP/TMEM100/TRPM4/GNG2/TREM2/MYOZ2/RASD1/PEX5L/ACKR4/GAL/TRAT1/LMCD1/PCLO/GPR78/PDE7B/LAT/LPAR3/GPR161/P2RX2/PTGDR2/AKAP13/RAPGEF4/RUNDC3A/PDE10A/CCR9/NFAT5/GNA13/CXCR6/TRDN/NMUR1/RAMP3/RAMP2/RCAN2/CALCRL/RIMS2/AKAP6/HOMER3/S1PR2/LPAR2/CCRL2…	231
GO:0032609	interferon-gamma production	85/5382	115/18866	6.69161e-24	7.17364e-22	3.86932e-22	KLRC4-KLRK1/CCR2/LGALS9C/ZG16/LGALS9B/IFNL1/IL27/SIRPA/SLAMF6/PGLYRP3/IL33/HAVCR2/CD276/PDCD1LG2/ZC3H12A/CLEC7A/HMHB1/CRTAM/SASH3/IL20RB/CD244/TLR8/TLR7/FOXP3/CD274/PYCARD/IL36RN/PTPN22/SCRIB/KLRK1/BTN3A1/BTN3A2/RIPK3/LILRB1/CD226/CD96/EBI3/RASGRP1/ISG15/IL27RA/IL1RL1/PGLYRP1/IL18R1/IL18RAP/RIPK2/EOMES/SLC7A5/ZP3/WNT5A/TXK/TNFSF4/TNF/TLR4/TLR3/SPN/SLC11A1/XCL1/PRNP/PDE4B/LTA/LGALS9/ITK/INHBA/INHA…	85
GO:0003012	muscle system process	235/5382	467/18866	8.02844e-24	8.46331e-22	4.56494e-22	TIFAB/RNF207/STAC2/PI16/ARHGAP42/MYOM3/HSPB6/CCDC78/FBXO32/MYOCD/RCSD1/MLIP/MYLK2/TRIM63/SPX/ZC3H12A/DOCK5/MYH14/TMEM38A/PROK2/ACE2/MYL7/HAMP/SULF2/SCN3B/TRPM4/MYOZ2/ATP8A2/GHRL/EHD3/LMCD1/TMOD2/TMOD3/CTNNA3/KLF15/BMP10/MYOF/LMOD1/KCNE4/KCNE5/SYNM/SULF1/P2RX2/AKAP13/UTS2/NMU/PPP1R13L/PDLIM5/SORBS1/MYL9/TRDN/NMUR1/CALCRL/GJC1/KCNE3/DOCK4/MYOT/AKAP6/HAND2/HOMER1/KLF4/KCNB2/CACNA1G/SPHK1/MYH13/DYSF/…	235
GO:0046631	alpha-beta T cell activation	100/5382	146/18866	1.17561e-23	1.21898e-21	6.57491e-22	CCR2/LGALS9C/LGALS9B/ZNF683/IL27/NKX2-3/SLAMF6/NLRP3/RSAD2/LOXL3/PRR7/ZC3H12A/RASAL3/BCL11B/NFKBIZ/SEMA4A/CDH26/TWSG1/CRTAM/SASH3/LEF1/FOXP3/CLEC4A/TBX21/CD274/PLA2G2D/PTPN22/CD300A/CD160/MALT1/LILRB1/BATF/TCIRG1/EBI3/TOX/SOCS5/CD83/IL18R1/RIPK2/TNFRSF14/EOMES/ZBTB16/ZAP70/TNFSF4/TGFBR2/TCF7/SYK/STAT6/SPN/SHH/XCL1/CCL19/SATB1/RORA/PTPRC/PTGER4/PRKCQ/MYB/LY9/LGALS9/JAK3/ITPKB/ITK/IRF4/IRF1/IL18/IL…	100
GO:0032102	negative regulation of response to external stimulus	221/5382	433/18866	1.7231e-23	1.75784e-21	9.48141e-22	KLRC4-KLRK1/CLEC12B/CXCL17/METRNL/SEMA3D/NLRP7/NLRC3/NLRP6/ADAMTS18/CLDN19/DCST1/LRFN5/SIRPA/CD109/CD200R1/GRIN3A/IL22RA2/C1QTNF3/CARD16/NLRP3/NLRP12/PHLDB2/SIGLEC10/UBASH3B/HAVCR2/ADTRP/NLRC5/EPPK1/SPX/ZC3H12A/SEMA6D/TNFAIP8L2/MMP28/RTN4R/FNDC4/SEMA4A/SEMA4G/SEMA6A/RGMA/SEMA3G/SLAMF8/PBK/RNF125/SEMA4C/PARP14/WNT4/IL20RB/GHRL/FOXP3/PYCARD/C5AR2/GREM1/STAP1/KANK2/SAMHD1/SYT11/TTLL12/KLRK1/CARD8/VS…	221
GO:0006816	calcium ion transport	218/5382	426/18866	2.23893e-23	2.24782e-21	1.21243e-21	FAM155A/NPSR1/LILRA5/STAC2/MICU3/CRACR2B/NALCN/MCOLN2/ANO6/BHLHA15/PKD1L1/TRPV3/TRPM6/SLC24A4/TMC2/CATSPER1/GRIN3A/FCRL3/CACNA2D4/SESTD1/MCU/UBASH3B/JPH4/TRPM3/TRPM8/TMEM38A/AHNAK/WNK3/P2RY12/CDH23/TRPV4/CACNG6/CACNG8/CACHD1/CEMIP/GJC2/JPH2/CACNA2D3/MCOLN3/LIME1/TRPM4/TRPV2/EHD3/PACSIN3/REM1/CACNG4/CACNG5/SLC24A2/PANX1/LPAR3/P2RX2/RASA3/CORO1A/LILRA2/LILRB1/CYSLTR1/CACNG2/TRDN/NMUR1/LILRB2/RAMP3/…	218
GO:1990868	response to chemokine	75/5382	97/18866	2.51636e-23	2.44861e-21	1.32073e-21	CCR2/CCL3L3/CCL4L1/DOCK8/ZC3H12A/ACKR3/TREM2/ACKR4/STK39/PADI2/GPR75/CCR9/CXCR6/CXCL13/SH2B3/SLIT2/CCRL2/CXCR4/THPO/XCL2/SLIT3/SLC12A2/CXCL12/CX3CL1/XCL1/CXCL5/CXCL11/CXCL6/CCL23/CCL22/CCL21/CCL20/CCL19/CCL18/CCL17/CCL16/CCL14/CCL13/CCL11/CCL8/CCL5/CCL4/CCL3/CCL2/ROBO1/PPBP/CXCL9/LOX/CXCL10/CXCR2/CXCR1/CXCL8/HIF1A/CXCL3/CXCL2/CXCL1/GPR35/GPR17/CXCR3/XCR1/ACKR1/FOXC1/EDN1/DUSP1/CX3CR1/CMKLR1/ACKR2…	75
GO:1990869	cellular response to chemokine	75/5382	97/18866	2.51636e-23	2.44861e-21	1.32073e-21	CCR2/CCL3L3/CCL4L1/DOCK8/ZC3H12A/ACKR3/TREM2/ACKR4/STK39/PADI2/GPR75/CCR9/CXCR6/CXCL13/SH2B3/SLIT2/CCRL2/CXCR4/THPO/XCL2/SLIT3/SLC12A2/CXCL12/CX3CL1/XCL1/CXCL5/CXCL11/CXCL6/CCL23/CCL22/CCL21/CCL20/CCL19/CCL18/CCL17/CCL16/CCL14/CCL13/CCL11/CCL8/CCL5/CCL4/CCL3/CCL2/ROBO1/PPBP/CXCL9/LOX/CXCL10/CXCR2/CXCR1/CXCL8/HIF1A/CXCL3/CXCL2/CXCL1/GPR35/GPR17/CXCR3/XCR1/ACKR1/FOXC1/EDN1/DUSP1/CX3CR1/CMKLR1/ACKR2…	75
GO:0060485	mesenchyme development	163/5382	290/18866	2.97399e-23	2.85007e-21	1.53727e-21	TGFBR3L/SCX/CYP26C1/CRB2/BCL9L/SEMA3D/RBM24/RANBP3L/DAND5/SPRED1/GLIPR2/DACT3/OSR1/PHLDB2/LOXL3/KBTBD8/FAM83D/AKNA/WNT10A/ELL3/SEMA6D/SEMA4A/OVOL2/SEMA4G/SEMA6A/SEMA3G/TMEM100/DPPA4/SEMA4C/BNC2/IL17RD/WNT4/SIX4/WNT16/LEF1/GREM1/HEYL/WWTR1/CORO1C/ZFPM2/PHLDB1/PDPN/SEMA3C/SEMA4B/SEMA6B/OLFM1/YAP1/BASP1/SEMA3A/SPRY1/ZEB2/SEMA3E/HAND2/NOG/DLG5/SEMA5A/PHOX2B/FOXH1/ALDH1A2/NRP1/NRP2/DCHS1/SEMA7A/TEAD2/…	163
GO:0070098	chemokine-mediated signaling pathway	70/5382	88/18866	3.62686e-23	3.42386e-21	1.84676e-21	CCR2/CCL3L3/CCL4L1/ACKR3/TREM2/ACKR4/STK39/PADI2/GPR75/CCR9/CXCR6/CXCL13/SH2B3/SLIT2/CCRL2/CXCR4/THPO/XCL2/SLIT3/CXCL12/CX3CL1/XCL1/CXCL5/CXCL11/CXCL6/CCL23/CCL22/CCL21/CCL20/CCL19/CCL18/CCL17/CCL16/CCL14/CCL13/CCL11/CCL8/CCL5/CCL4/CCL3/CCL2/ROBO1/PPBP/CXCL9/CXCL10/CXCR2/CXCR1/CXCL8/HIF1A/CXCL3/CXCL2/CXCL1/GPR35/GPR17/CXCR3/XCR1/ACKR1/FOXC1/EDN1/CX3CR1/CMKLR1/ACKR2/CCR8/CCR7/CCR6/CCR5/CCR4/CCR3/C…	70
GO:0001503	ossification	212/5382	412/18866	3.74101e-23	3.47969e-21	1.87688e-21	SCX/BMP8A/RSPO2/TMEM119/SH3PXD2B/IGSF10/RANBP3L/ANO6/SGMS2/PHOSPHO1/GLIS1/RIPPLY2/PPARGC1B/OSR1/TWIST2/OSR2/CTHRC1/CHRDL1/CREB3L1/KAZALD1/FAT4/KREMEN2/XYLT1/SMOC1/TNN/SMURF1/TWSG1/BMP2K/HEMGN/GDPD2/ASPN/TRPM4/WNT4/LEF1/DHH/SNX10/GREM1/WWTR1/CHRDL2/CLEC5A/DNAJC13/DKK1/SBNO2/CHSY1/ITGA11/GPNMB/TCIRG1/FSTL3/MRC2/RASSF2/ISG15/HAND2/KL/PDLIM7/DHRS3/NOG/DDX21/FGF18/CHRD/DCHS1/TP63/TNFSF11/IFITM1/SEMA7A…	212
GO:1903522	regulation of blood circulation	168/5382	303/18866	4.68338e-23	4.2931e-21	2.31561e-21	APELA/RNF207/SMTNL2/SMTNL1/ARHGAP42/CACNA2D4/OR51E2/KCNH6/SPX/ZC3H12A/DOCK5/TMEM38A/POPDC2/KCNK15/CACNG6/CACNG8/ACE2/SPTBN4/SCN3B/CACNA2D3/TRPM4/FXYD4/FXYD6/FXYD7/GHRL/EHD3/KCNIP1/KCNIP3/CTNNA3/KCNMB4/BMP10/HSPB7/CACNG4/CACNG5/KCNG2/KCNE4/KCNE5/BVES/NMU/CORIN/CELF2/SEMA3A/CACNG2/TRDN/IRX5/KCNMB2/ABCC9/GJC1/KCNE3/DOCK4/KCNK6/CACNA2D2/CACNA1G/UCN/TRPC1/TPM1/TNNT2/TNNI3/TGFB2/TAC1/STC1/SLC9A1/SLC8A3…	168
GO:0045619	regulation of lymphocyte differentiation	115/5382	181/18866	9.33961e-23	8.43901e-21	4.55183e-21	CCR2/ATP11C/IFNL1/ZNF683/IL27/NFAM1/PIK3R6/FCRL3/PGLYRP3/NLRP3/LOXL3/CARD11/ZC3H12A/NFKBIZ/SLC46A2/SLAMF8/CYP26B1/CRTAM/SASH3/LEF1/FOXP3/TBX21/IKZF3/LILRB4/MALT1/FGL2/BTN2A2/LILRB2/RASGRP1/TESPA1/TOX/SOCS5/CD83/PGLYRP1/IL1RL2/TNFRSF18/RIPK2/TNFSF9/ZBTB16/ZAP70/TNFSF4/TGFBR2/ZEB1/TCF7/SYK/SOX4/SHH/SFRP1/CCL19/RAG1/PTPRC/PRKDC/PCK1/NFATC2/MYB/MMP14/MDK/LGALS9/LAG3/JAK3/ITPKB/IRF4/IRF1/INPP5D/INHBA/…	115
GO:0001655	urogenital system development	178/5382	330/18866	1.50853e-22	1.34387e-20	7.24856e-21	FMN1/PCSK9/ADAMTS16/BMPER/DACT2/OSR1/LRRK2/OSR2/MYOCD/GLIS2/KIRREL3/ARID5B/GREB1L/FAT4/IRX3/SOX17/STRA6/CYP26B1/SULF2/EAF2/KIF26B/WNT4/SIX4/GCNT4/KLF15/GREM1/HEYL/PYGO1/TIPARP/KANK2/WWTR1/SULF1/YAP1/BASP1/FSTL3/SPRY1/BCL2L11/ADAMTS1/CYP7B1/ADIPOQ/SLIT2/GCNT3/CRLF1/NOG/DLG5/TBX18/ALDH1A2/PROM1/NRP1/IQGAP1/SERPINB7/DCHS1/TP63/LGR5/ITGA8/PAX8/ZBTB16/WT1/WNT9B/WNT2B/WNT11/WNT7B/WNT5A/WNT1/TP73/TGFB2/…	178
GO:0034765	regulation of ion transmembrane transport	240/5382	489/18866	2.0447e-22	1.79622e-20	9.68843e-21	SHISA7/CCR2/PIRT/LRRC26/RNF207/SHISA6/NPSR1/SLC26A5/STAC2/ANO9/TCAF2/NALCN/PCSK9/LRRC55/ANO6/KCNG3/OSR1/TMC2/CATSPER1/CACNA2D4/SESTD1/KCNH7/KCNK17/UBASH3B/JPH4/HVCN1/NETO1/KCNH6/TMEM38A/AHNAK/WNK3/KCNK15/CACNG6/CACNG8/ACE2/HAMP/DPP10/NLGN2/HECW2/AMIGO1/CEMIP/GJC2/JPH2/KCNK13/KCNQ5/SCN3B/CACNA2D3/LIME1/NLGN3/TREM2/CLIC6/FXYD4/FXYD5/FXYD6/FXYD7/CLIC5/CAB39/ACSL5/GAL/SHANK1/EHD3/KCNIP1/KCNIP3/REM1/S…	240
GO:0032970	regulation of actin filament-based process	207/5382	405/18866	3.57522e-22	3.09771e-20	1.67084e-20	C15orf62/SMIM22/RNF207/FMN1/SH3PXD2B/SIGLEC15/KANK3/SYNPO2/KANK4/CDC42EP5/PLEKHH2/ARHGEF19/IQGAP3/FRMD6/CAPZA3/MYLK3/MYADM/PHLDB2/SCIN/SSH2/DIXDC1/MYLK2/CGNL1/SPIRE2/JAM3/FHOD3/BAIAP2L2/ARHGAP28/PLEKHG2/GRHL3/SPTBN4/PREX1/BAIAP2L1/CCDC88A/ASAP3/SSH3/ODAM/TRPM4/MAGEL2/RHOF/SSH1/WNT4/LIMA1/EVL/SPTBN5/SHANK1/VILL/F11R/NOX4/RHOD/TMOD2/TMOD3/CTNNA3/PYCARD/BMP10/CYFIP2/STAP1/LMOD1/TMEFF2/SH3BP1/RHOQ/CO…	207
GO:0002697	regulation of immune effector process	232/5382	470/18866	4.05833e-22	3.46878e-20	1.87099e-20	KLRC4-KLRK1/C17orf99/CCR2/SCIMP/CLEC12B/CLEC4G/IFNL1/NCR3/ZNF683/IL27/UNC13D/DTX3L/PIK3R6/RAET1E/TRIM6/SH2D1B/CLNK/FCRL3/SLAMF6/PGLYRP3/NLRP3/RSAD2/IL33/TRIM15/HAVCR2/LOXL3/PRAM1/PARP9/ZC3H12A/ZDHHC11/NFKBIZ/NOD2/APOBEC3G/CD177/SLAMF8/CRTAM/DDX60/RNF125/TRPM4/SASH3/IL20RB/CD244/GPRC5B/MZB1/HERC5/FOXP3/PLA2G3/TBX21/PYCARD/C5AR2/STAP1/PTPN22/DDX58/CLCF1/KLRK1/VSIG4/CD300A/IRAK3/CD160/RIPK3/MALT1/FG…	232
GO:0050731	positive regulation of peptidyl-tyrosine phosphorylation	120/5382	195/18866	5.92506e-22	4.9968e-20	2.69517e-20	NCF1/LILRA5/IFNL1/IL34/IL31RA/TSLP/AFAP1L2/PARP9/LRRK1/CASS4/STAP2/BANK1/PARP14/TREM2/GHRL/GPRC5B/ANGPT4/NOX4/EHD4/GREM1/STAP1/CLCF1/IL24/TNK2/ADIPOQ/CRLF1/ARHGEF2/NEURL1/SOCS3/TNFSF18/NRP1/IQGAP1/TNFRSF18/RIPK2/TNFRSF14/VTN/TNF/THBS4/TGFB1/TGFA/TEC/TDGF1/TAL1/ADAM17/SYK/CCL5/PTPRC/PTK6/RELN/PRNP/PECAM1/ENPP2/PDGFB/PAK2/OSM/NTRK2/NTF3/MIF/KITLG/LYN/LIF/LEP/KIT/JAK2/ITGB3/ITGA5/IL18/IL15/IL12B/IL1…	120
GO:0002703	regulation of leukocyte mediated immunity	127/5382	211/18866	6.20247e-22	5.16192e-20	2.78424e-20	KLRC4-KLRK1/C17orf99/CCR2/SCIMP/CLEC12B/CLEC4G/NCR3/UNC13D/PIK3R6/RAET1E/SH2D1B/CLNK/SLAMF6/NLRP3/RSAD2/HAVCR2/PRAM1/NOD2/CD177/CRTAM/TRPM4/SASH3/IL20RB/FOXP3/PLA2G3/TBX21/STAP1/DDX58/CLCF1/KLRK1/CD300A/CD160/RIPK3/MALT1/LILRB1/CD226/CD96/RASGRP1/PARP3/GAB2/IL27RA/NCR1/DDX21/CD84/IL18R1/IL18RAP/TNFSF13/ZP3/WAS/VAV1/TYROBP/TNFSF4/TNFRSF1B/TNF/TLR4/TLR3/TGFB1/TFRC/SYK/STAT6/XCL1/CXCL6/RAC2/PTPRC/PT…	127
GO:0034341	response to interferon-gamma	123/5382	202/18866	6.71708e-22	5.5176e-20	2.97609e-20	CCL3L3/CCL4L1/IRGM/RAB7B/GBP6/SIRPA/GBP5/GBP4/TRIM5/NLRC5/PARP9/PARP14/TRIM34/EVL/TRIM31/IFITM2/UBD/TRIM38/IFI30/CDC42EP2/IFITM3/IRF9/TRIM22/ACTR2/ACTR3/NR1H3/NMI/CLDN1/SOCS3/KYNU/OASL/IFITM1/ZYX/WNT5A/WAS/VIM/VCAM1/TXK/TLR4/TLR3/TLR2/TDGF1/XCL2/STAT1/STAR/TRIM21/SP100/SNCA/SLC11A1/CX3CL1/XCL1/CCL23/CCL22/CCL21/CCL20/CCL19/CCL18/CCL17/CCL16/CCL14/CCL13/CCL11/CCL8/CCL5/CCL4/CCL3/CCL2/PTAFR/PPARG/O…	123
GO:0050769	positive regulation of neurogenesis	237/5382	485/18866	7.84114e-22	6.35836e-20	3.42957e-20	CCR2/SRGAP2C/GDF6/FEZF1/VWC2/TUBB2B/BRINP3/ASPM/NEGR1/MMD2/BEND6/ZDHHC15/GDF7/IL34/CHODL/ZNF488/SLITRK1/ZNF804A/PLXNA4/DUOXA1/SYT3/ELL3/NDNF/IRX3/CAPRIN2/P2RY12/BRINP2/CPNE5/ISLR2/SEMA6A/AMIGO1/GJC2/SMURF1/CAMK1D/TENM3/FEZF2/TREM2/C21orf91/ATP8A2/GPRC5B/TRPV2/TNFRSF12A/NIN/SHANK1/CDON/PLA2G3/PACSIN1/DISC1/ANKRD1/HEYL/FGF20/TENM4/LPAR3/MMD/CLCF1/MACF1/OTP/CUX2/CYFIP1/PLXND1/SETX/ZNF609/UNC13A/RIMS…	237
GO:0002699	positive regulation of immune effector process	132/5382	223/18866	8.14069e-22	6.5177e-20	3.51552e-20	KLRC4-KLRK1/C17orf99/CCR2/SCIMP/NCR3/UNC13D/RAET1E/TRIM6/SH2D1B/CLNK/SLAMF6/NLRP3/RSAD2/IL33/TRIM15/NFKBIZ/NOD2/CD177/CRTAM/DDX60/SASH3/CD244/GPRC5B/MZB1/FOXP3/PLA2G3/TBX21/STAP1/PTPN22/DDX58/CLCF1/KLRK1/CD300A/CD160/MALT1/LILRB1/CD226/SPON2/RASGRP1/GAB2/SOCS5/DDX21/BCL10/CD84/IL18R1/IL18RAP/RIPK2/TNFRSF14/TNFSF13/SEMA7A/SLC7A5/NR4A3/ZP3/WNT5A/VAV1/TYROBP/TNFSF4/TNF/TLR4/TGFB1/TFRC/SYK/STAT6/XCL1…	132
GO:0050804	modulation of chemical synaptic transmission	225/5382	454/18866	9.11528e-22	7.20677e-20	3.88719e-20	SHISA7/CCR2/UNC13C/GRID2IP/SHISA6/TUBB2B/CNTN4/RIMS4/LRRK2/GRIN3A/STX1B/SYT12/CNTNAP4/NTNG2/JPH4/NETO1/MCTP1/TMEM108/LRRC4/CLSTN2/CACNG8/DLGAP3/LRRC4C/TSHZ3/NLGN2/SORCS2/NLGN4X/PLEKHG5/SLC4A10/CELF4/RETN/PXK/SSH1/NLGN3/GHRL/ZDHHC3/SHANK1/KCNMB4/PCDH17/DISC1/CACNG4/CACNG5/LRRTM2/RNF19A/RAB26/SLC24A2/SLC7A11/CUX2/ARC/PLCB1/PLCL2/SYT11/CYFIP1/UNC13A/RIMS1/IGSF9B/SORCS3/DKK1/NLGN1/NTNG1/SYNPO/LZTS1/F…	225
GO:0099177	regulation of trans-synaptic signaling	225/5382	455/18866	1.30188e-21	1.01659e-19	5.48327e-20	SHISA7/CCR2/UNC13C/GRID2IP/SHISA6/TUBB2B/CNTN4/RIMS4/LRRK2/GRIN3A/STX1B/SYT12/CNTNAP4/NTNG2/JPH4/NETO1/MCTP1/TMEM108/LRRC4/CLSTN2/CACNG8/DLGAP3/LRRC4C/TSHZ3/NLGN2/SORCS2/NLGN4X/PLEKHG5/SLC4A10/CELF4/RETN/PXK/SSH1/NLGN3/GHRL/ZDHHC3/SHANK1/KCNMB4/PCDH17/DISC1/CACNG4/CACNG5/LRRTM2/RNF19A/RAB26/SLC24A2/SLC7A11/CUX2/ARC/PLCB1/PLCL2/SYT11/CYFIP1/UNC13A/RIMS1/IGSF9B/SORCS3/DKK1/NLGN1/NTNG1/SYNPO/LZTS1/F…	225
GO:0097530	granulocyte migration	99/5382	150/18866	1.40551e-21	1.08413e-19	5.84757e-20	CCL3L3/CCL4L1/CXCL17/MCOLN2/IL34/MCU/JAM3/TRPV4/PREX1/S100A14/CD177/CAMK1D/SLAMF8/CKLF/C5AR2/CD300A/CXCL13/VAV3/SLIT2/DYSF/SCG2/XG/VAV1/THBS4/THBS1/TGFB2/SYK/XCL2/CX3CL1/XCL1/CXCL5/CXCL11/CXCL6/CCL23/CCL22/CCL21/CCL20/CCL19/CCL18/CCL17/CCL16/CCL14/CCL13/CCL11/CCL8/CCL5/CCL4/CCL3/CCL2/SAA1/S100A12/S100A9/S100A8/S100A7/RAC2/PTGER4/PPBP/PLA2G1B/PIK3CG/PIK3CD/PECAM1/PDE4B/MPP1/CXCL9/MDK/LGALS3/LBP/IT…	99
GO:0071222	cellular response to lipopolysaccharide	125/5382	208/18866	1.58109e-21	1.20487e-19	6.49881e-20	KLRC4-KLRK1/CARD17/NUGGC/SCIMP/TICAM2/IRGM/NLRP7/SIRPA/CMPK2/CARD16/NLRP3/MTDH/TRIM5/HAVCR2/PDCD1LG2/ZC3H12A/TNIP3/NOD2/HAMP/AICDA/PLSCR4/IL36G/CD274/PYCARD/ANKRD1/IL36RN/STAP1/PTPN22/LY96/SASH1/KLRK1/SBNO2/CARD8/LILRA2/IL24/MALT1/LILRB1/CXCL13/SPON2/LILRB2/TRIB1/NR1H3/NR1D1/LITAF/LY86/BCL10/RIPK2/ADAM9/KMO/ZFP36/WNT5A/VIM/TNFSF4/TNFRSF1B/TNFAIP3/TNF/TLR4/TLR2/TGFB1/TFPI/STAR/CX3CL1/CXCL5/CXCL11/…	125
GO:0042102	positive regulation of T cell proliferation	75/5382	101/18866	1.86173e-21	1.40184e-19	7.56122e-20	CCR2/CCDC88B/CLECL1/TMIGD2/TNFRSF13C/HAVCR2/CARD11/CD276/PDCD1LG2/RASAL3/ZP4/SASH3/FOXP3/CD209/CD274/PYCARD/PTPN22/ICOSLG/CORO1A/HHLA2/TNFSF13B/LILRB2/EBI3/IL27RA/RIPK2/TNFSF9/ZP3/ZAP70/VCAM1/TNFSF4/TGFBR2/TFRC/SYK/SPTA1/SHH/XCL1/CCL19/CCL5/PTPRC/PRKCQ/NCK1/LGALS9/LEP/JAK3/IL18/IL15/IL12RB1/IL12B/IL6ST/IL6/IL2RA/IL2/IL1B/IL1A/IGF2/IGF1/HLA-E/HLA-DPB1/HLA-DPA1/HLA-DMB/NCKAP1L/EPO/EFNB1/CD55/CD70/C…	75
GO:0072676	lymphocyte migration	83/5382	117/18866	1.98329e-21	1.4758e-19	7.96019e-20	KLRC4-KLRK1/CCR2/CCL3L3/CCL4L1/GCSAM/GCSAML/CD200R1/ADTRP/DOCK8/MYO1G/JAM2/CRTAM/CKLF/F11R/TBX21/PYCARD/STK39/KLRK1/PADI2/RIPK3/CXCL13/CXCL14/IL27RA/CYP7B1/CH25H/TNFRSF14/TNFSF14/MADCAM1/ZAP70/XG/WNT5A/ADAM17/XCL2/STK10/SPN/SLC12A2/CXCL12/CX3CL1/XCL1/CXCL11/CCL23/CCL22/CCL21/CCL20/CCL19/CCL18/CCL17/CCL16/CCL14/CCL13/CCL11/CCL8/CCL5/CCL4/CCL3/CCL2/SAA1/S100A7/RET/PIK3CG/PIK3CD/MSN/CD200/ITGB7/ITGA…	83
GO:0050727	regulation of inflammatory response	213/5382	425/18866	2.008e-21	1.47682e-19	7.96565e-20	CCR2/DUOXA2/C2CD4B/LILRA5/CD200R1L/CXCL17/METRNL/BCL6B/NLRP7/NLRC3/NLRP6/C2CD4A/LRFN5/SIRPA/CD200R1/PLD4/LRRK2/IL22RA2/GBP5/C1QTNF3/NLRP3/NLRP12/IL33/DUOXA1/SIGLEC10/TSLP/TLR10/ADAMTS12/ZBP1/AKNA/ZC3H12A/TNFAIP8L2/FNDC4/CLEC7A/NFKBIZ/NOD2/GPSM3/TRPV4/ACE2/SLAMF8/SUCNR1/PBK/TREM2/IL20RB/IL17D/GHRL/GPRC5B/TLR7/FOXP3/PLA2G3/PYCARD/STK39/PLA2G2D/STAP1/SYT11/SBNO2/MGLL/USP18/TLR6/CALCRL/NR1H3/SOCS5/NR…	213
GO:0071346	cellular response to interferon-gamma	113/5382	182/18866	3.36254e-21	2.4446e-19	1.31857e-19	CCL3L3/CCL4L1/IRGM/RAB7B/GBP6/SIRPA/GBP5/GBP4/TRIM5/NLRC5/PARP9/PARP14/TRIM34/EVL/TRIM31/TRIM38/IFI30/CDC42EP2/IRF9/TRIM22/ACTR2/ACTR3/NR1H3/NMI/CLDN1/SOCS3/OASL/ZYX/WNT5A/WAS/VIM/VCAM1/TXK/TLR4/TLR3/TLR2/TDGF1/XCL2/STAT1/STAR/TRIM21/SP100/CX3CL1/XCL1/CCL23/CCL22/CCL21/CCL20/CCL19/CCL18/CCL17/CCL16/CCL14/CCL13/CCL11/CCL8/CCL5/CCL4/CCL3/CCL2/PTAFR/PPARG/OAS3/OAS2/OAS1/NOS2/NCAM1/MT2A/MRC1/MID1/CII…	113
GO:0050673	epithelial cell proliferation	223/5382	453/18866	4.07113e-21	2.92613e-19	1.5783e-19	APELA/NLRC3/SDR16C5/BMPER/CD109/OSR1/SGPP2/REG3G/IQGAP3/OSR2/FOXP2/ATOH8/EPPK1/OR51E2/ESRP2/VASH2/BCL11B/NOD2/TNMD/PROK2/OVOL2/ZNF304/SLURP1/SULF2/EAF2/IL26/LIMS2/FERMT1/ODAM/SIX4/GHRL/WNT16/UHRF1/C5AR2/EHF/NKX2-8/PPP1R16B/SIRT1/SULF1/VASH1/PDCD10/KLK8/YAP1/AKT3/FGFBP1/NR1D1/CYP7B1/NOG/CLDN1/SEMA5A/ALDH1A2/NRP1/NRP2/TNFSF12/TP63/TNFSF11/LGR5/FZD7/DYSF/GDF5/NR4A3/SCG2/ZFP36/XDH/WNT10B/WNT7A/WNT5A/…	223
GO:1990266	neutrophil migration	85/5382	122/18866	4.42322e-21	3.14347e-19	1.69553e-19	CCL3L3/CCL4L1/MCOLN2/MCU/JAM3/PREX1/CD177/CAMK1D/SLAMF8/CKLF/C5AR2/CXCL13/VAV3/SLIT2/DYSF/XG/VAV1/THBS4/TGFB2/SYK/XCL2/CX3CL1/XCL1/CXCL5/CXCL11/CXCL6/CCL23/CCL22/CCL21/CCL20/CCL19/CCL18/CCL17/CCL16/CCL14/CCL13/CCL11/CCL8/CCL5/CCL4/CCL3/CCL2/SAA1/S100A12/S100A9/S100A8/RAC2/PPBP/PLA2G1B/PIK3CG/PIK3CD/PECAM1/PDE4B/MPP1/CXCL9/MDK/LGALS3/LBP/ITGB2/ITGA9/ITGA1/CXCL10/CXCR2/CXCR1/CXCL8/IL1R1/IL1B/NCKAP1…	85
GO:0032649	regulation of interferon-gamma production	76/5382	104/18866	5.201e-21	3.65515e-19	1.97151e-19	KLRC4-KLRK1/CCR2/LGALS9C/LGALS9B/IFNL1/IL27/SIRPA/SLAMF6/PGLYRP3/IL33/HAVCR2/CD276/PDCD1LG2/ZC3H12A/CLEC7A/HMHB1/CRTAM/SASH3/IL20RB/CD244/TLR8/TLR7/FOXP3/CD274/PYCARD/IL36RN/PTPN22/SCRIB/KLRK1/RIPK3/LILRB1/CD226/CD96/EBI3/RASGRP1/ISG15/IL27RA/IL1RL1/PGLYRP1/IL18R1/RIPK2/SLC7A5/ZP3/WNT5A/TXK/TNFSF4/TNF/TLR4/TLR3/SLC11A1/XCL1/PRNP/PDE4B/LTA/LGALS9/INHBA/INHA/IL18/IL12RB2/IL12RB1/IL12B/IL10/IL2/IL1R…	76
GO:0071219	cellular response to molecule of bacterial origin	130/5382	222/18866	6.27317e-21	4.36019e-19	2.3518e-19	KLRC4-KLRK1/CARD17/NUGGC/SCIMP/TICAM2/IRGM/DEFB124/NLRP7/SIRPA/CMPK2/CARD16/NLRP3/MTDH/TRIM5/HAVCR2/PDCD1LG2/ZC3H12A/TNIP3/NOD2/HAMP/AICDA/PLSCR4/IL36G/TREM2/CD274/PYCARD/ANKRD1/IL36RN/STAP1/PTPN22/LY96/SASH1/KLRK1/SBNO2/CARD8/LILRA2/IL24/MALT1/LILRB1/CXCL13/SPON2/TLR6/LILRB2/TRIB1/NR1H3/NR1D1/LITAF/LY86/BCL10/RIPK2/ADAM9/KMO/ZFP36/WNT5A/VIM/TNFSF4/TNFRSF1B/TNFAIP3/TNF/TLR4/TLR2/TLR1/TGFB1/TFPI/S…	130
GO:0051251	positive regulation of lymphocyte activation	185/5382	357/18866	8.43757e-21	5.80083e-19	3.12885e-19	KLRC4-KLRK1/IGLL5/CCR2/ATP11C/CCDC88B/CLECL1/BTLA/PIK3R6/SIRPA/TMIGD2/TNFRSF13C/FCRL3/NLRP3/HAVCR2/CARD11/DOCK8/CD276/PDCD1LG2/RASAL3/CLEC7A/NFKBIZ/NOD2/ZP4/SLC39A10/PELI1/SIRPG/SASH3/LEF1/FOXP3/CD209/SH3KBP1/TBX21/ICOS/CD274/PYCARD/PTPN22/CLCF1/ICOSLG/KLRK1/CORO1A/HHLA2/CD160/LILRB4/MALT1/LILRB1/TNFSF13B/VAV3/BTN2A2/SIRPB1/LILRB2/EBI3/RASGRP1/TESPA1/TOX/SOCS5/IL27RA/GRAP2/CD83/BCL10/IL1RL2/RIPK2…	185
GO:0071621	granulocyte chemotaxis	87/5382	127/18866	9.07555e-21	6.17235e-19	3.32924e-19	CCL3L3/CCL4L1/CXCL17/IL34/MCU/JAM3/TRPV4/PREX1/S100A14/CAMK1D/CKLF/C5AR2/CXCL13/VAV3/SLIT2/DYSF/SCG2/VAV1/THBS4/THBS1/TGFB2/SYK/XCL2/CX3CL1/XCL1/CXCL5/CXCL11/CXCL6/CCL23/CCL22/CCL21/CCL20/CCL19/CCL18/CCL17/CCL16/CCL14/CCL13/CCL11/CCL8/CCL5/CCL4/CCL3/CCL2/SAA1/S100A12/S100A9/S100A8/S100A7/RAC2/PPBP/PLA2G1B/PIK3CG/PIK3CD/PDE4B/MPP1/CXCL9/MDK/LGALS3/LBP/ITGB2/ITGA9/ITGA1/CXCL10/CXCR2/CXCR1/CXCL8/IL1…	87
GO:0050921	positive regulation of chemotaxis	95/5382	144/18866	9.61171e-21	6.46745e-19	3.48842e-19	CCR2/PRSS56/TUBB2B/CXCL17/DEFB124/ANO6/IL34/MCU/P2RY12/SMOC2/GPSM3/TRPV4/S100A14/CAMK1D/SUCNR1/TREM2/STK39/SWAP70/CXCL13/CXCL14/SLIT2/SEMA5A/NRP1/FGF16/FGF18/TNFSF14/DYSF/PLA2G7/SCG2/CXCR4/WNT5A/TIAM1/THBS4/THBS1/TGFB1/ADAM17/XCL2/CXCL12/XCL1/CCL21/CCL19/CCL5/CCL4/CCL3/S100A7/RAC2/PTN/LGMN/PRKD1/PGF/PDGFRB/PDGFB/SERPINE1/NTRK3/NTF3/MET/MDK/SMAD3/LGALS9/LBP/KDR/ITGA2/CXCL10/IL16/CXCR2/CXCL8/IL6R/I…	95
GO:0002687	positive regulation of leukocyte migration	94/5382	142/18866	1.06943e-20	7.12016e-19	3.84047e-19	CCR2/PRSS56/CXCL17/DEFB124/ANO6/IL34/MCU/PLVAP/DOCK8/P2RY12/GPSM3/TRPV4/JAM2/S100A14/CAMK1D/TREM2/PYCARD/STK39/SWAP70/CXCL13/CXCL14/TNFSF18/TNFRSF18/TNFRSF14/TNFSF14/DYSF/MADCAM1/PLA2G7/ZP3/XG/WNT5A/TNF/THY1/THBS4/THBS1/ADAM17/XCL2/SPN/SELP/SELE/CXCL12/CX3CL1/XCL1/CCL21/CCL20/CCL19/CCL8/CCL5/CCL4/CCL3/S100A7/RAC2/PTN/PTAFR/LGMN/PGF/SERPINE1/MMP14/KITLG/MDK/LGALS9/LGALS3/LBP/ITGA4/ITGA2/CXCL10/CXC…	94
GO:0030593	neutrophil chemotaxis	75/5382	103/18866	1.3467e-20	8.87282e-19	4.78582e-19	CCL3L3/CCL4L1/MCU/JAM3/PREX1/CAMK1D/CKLF/C5AR2/CXCL13/VAV3/SLIT2/DYSF/VAV1/THBS4/TGFB2/SYK/XCL2/CX3CL1/XCL1/CXCL5/CXCL11/CXCL6/CCL23/CCL22/CCL21/CCL20/CCL19/CCL18/CCL17/CCL16/CCL14/CCL13/CCL11/CCL8/CCL5/CCL4/CCL3/CCL2/SAA1/S100A12/S100A9/S100A8/RAC2/PPBP/PLA2G1B/PIK3CG/PIK3CD/PDE4B/MPP1/CXCL9/MDK/LGALS3/LBP/ITGB2/ITGA9/ITGA1/CXCL10/CXCR2/CXCR1/CXCL8/IL1B/NCKAP1L/CXCL3/CXCL2/CXCL1/FCER1G/EDN2/EDN1…	75
GO:0072511	divalent inorganic cation transport	231/5382	478/18866	1.56437e-20	1.02006e-18	5.50202e-19	FAM155A/NPSR1/LILRA5/NIPAL4/STAC2/MICU3/CRACR2B/NALCN/MCOLN2/ANO6/BHLHA15/PKD1L1/TRPV3/NIPAL1/TRPM6/SLC24A4/TMC2/CATSPER1/GRIN3A/FCRL3/CACNA2D4/SESTD1/MCU/UBASH3B/JPH4/NIPA2/TRPM3/TRPM8/TMEM38A/AHNAK/WNK3/P2RY12/CDH23/TRPV4/CACNG6/CACNG8/CACHD1/CEMIP/SLC39A10/GJC2/JPH2/CACNA2D3/SLC39A4/SLC30A10/MCOLN3/LIME1/TRPM4/TRPV2/EHD3/SLC40A1/PACSIN3/REM1/CACNG4/CACNG5/CNNM4/SLC24A2/PANX1/LPAR3/P2RX2/RASA3/…	231
GO:0070838	divalent metal ion transport	228/5382	471/18866	2.14128e-20	1.382e-18	7.45424e-19	FAM155A/NPSR1/LILRA5/NIPAL4/STAC2/MICU3/CRACR2B/NALCN/MCOLN2/ANO6/BHLHA15/PKD1L1/TRPV3/NIPAL1/TRPM6/SLC24A4/TMC2/CATSPER1/GRIN3A/FCRL3/CACNA2D4/SESTD1/MCU/UBASH3B/JPH4/NIPA2/TRPM3/TRPM8/TMEM38A/AHNAK/WNK3/P2RY12/CDH23/TRPV4/CACNG6/CACNG8/CACHD1/CEMIP/SLC39A10/GJC2/JPH2/CACNA2D3/SLC39A4/SLC30A10/MCOLN3/LIME1/TRPM4/TRPV2/EHD3/PACSIN3/REM1/CACNG4/CACNG5/CNNM4/SLC24A2/PANX1/LPAR3/P2RX2/RASA3/CORO1A/L…	228
GO:0072001	renal system development	158/5382	292/18866	2.42836e-20	1.55145e-18	8.36823e-19	FMN1/PCSK9/ADAMTS16/BMPER/DACT2/OSR1/LRRK2/OSR2/MYOCD/GLIS2/KIRREL3/ARID5B/GREB1L/FAT4/IRX3/SOX17/STRA6/CYP26B1/SULF2/KIF26B/WNT4/SIX4/GCNT4/KLF15/GREM1/HEYL/PYGO1/TIPARP/KANK2/WWTR1/SULF1/YAP1/BASP1/FSTL3/SPRY1/BCL2L11/ADAMTS1/ADIPOQ/SLIT2/GCNT3/CRLF1/NOG/DLG5/TBX18/ALDH1A2/PROM1/NRP1/IQGAP1/SERPINB7/DCHS1/LGR5/ITGA8/PAX8/ZBTB16/WT1/WNT9B/WNT2B/WNT11/WNT7B/WNT5A/WNT1/TP73/TGFB2/TFAP2A/TEK/TCF21/…	158
GO:0051250	negative regulation of lymphocyte activation	99/5382	154/18866	2.51283e-20	1.58937e-18	8.57272e-19	LGALS9C/TBC1D10C/CLEC4G/LGALS9B/IFNL1/TIGIT/CLNK/PGLYRP3/HAVCR2/LOXL3/PDCD1LG2/ZC3H12A/TNFAIP8L2/SAMSN1/PELI1/TWSG1/CRTAM/PAG1/BANK1/LAX1/IL20RB/GAL/FOXP3/TBX21/CD274/TNFRSF21/PLA2G2D/PTPN22/SCRIB/TNFRSF13B/VSIG4/CD300A/FGL2/LILRB1/MERTK/GPNMB/BTN2A2/LILRB2/PARP3/SOCS5/DLG5/PGLYRP1/TNFRSF14/LST1/TYROBP/TNFSF4/TNFAIP3/SPN/SOX11/SHH/SFRP1/SDC4/XCL1/PRNP/MNDA/MDK/LYN/LGALS9/LGALS3/LAG3/JAK3/IRF1/INP…	99
GO:0035637	multicellular organismal signaling	122/5382	206/18866	2.70829e-20	1.69603e-18	9.14807e-19	RNF207/CLDN19/OTOA/CACNA2D4/JAM3/KCNH6/MYH14/KCNK15/CACNG6/CACNG8/ACE2/DMRT3/SPTBN4/SCN3B/CACNA2D3/TRPM4/GPR88/FXYD4/FXYD6/FXYD7/GHRL/EHD3/KCNIP1/KCNIP3/CTNNA3/KCNMB4/CACNG4/CACNG5/KCNE4/KCNE5/NFASC/SCN11A/CORIN/CACNG2/TRDN/KCNMB2/ABCC9/GJC1/KCNE3/CARTPT/KCNK6/CACNA2D2/CACNA1G/CACNA1I/CNTNAP1/TRPC1/TNR/SLC9A1/SLC8A3/SLC8A1/SLC8A2/SCN7A/SCN5A/SCN4B/SCN4A/SCN3A/SCN2B/RYR3/RYR2/RYR1/PLN/FXYD3/FXYD1/…	122
GO:0045580	regulation of T cell differentiation	97/5382	150/18866	3.24571e-20	2.01266e-18	1.08559e-18	CCR2/IFNL1/ZNF683/IL27/PIK3R6/NLRP3/LOXL3/CARD11/ZC3H12A/NFKBIZ/SLC46A2/CYP26B1/CRTAM/SASH3/LEF1/FOXP3/TBX21/LILRB4/MALT1/FGL2/BTN2A2/LILRB2/RASGRP1/TESPA1/TOX/SOCS5/CD83/IL1RL2/TNFRSF18/RIPK2/TNFSF9/ZBTB16/ZAP70/TNFSF4/TGFBR2/ZEB1/TCF7/SYK/SOX4/SHH/CCL19/RAG1/PTPRC/PCK1/NFATC2/MYB/MDK/LGALS9/LAG3/JAK3/ITPKB/IRF4/IRF1/IL18/IL15/IL12RB1/IL12B/IL7R/IL7/IL4R/IL2RA/IL2/IL1B/IL1A/IHH/IFNG/HLX/HLA-DOA/…	97
GO:1901888	regulation of cell junction assembly	119/5382	200/18866	4.63562e-20	2.84663e-18	1.53542e-18	AGRN/AMIGO2/LRRTM3/FMN1/MDGA1/LINGO2/CLDN19/CBLN2/LRFN5/SLITRK4/SLITRK1/PHLDB2/SLITRK2/NTNG2/SYNDIG1/PEAK1/LRFN4/SEMA4A/CLSTN2/ACE2/CAMSAP3/LRRN1/NLGN2/AMIGO1/RCC2/LRRN3/NLGN3/WNT4/SIX4/GHRL/F11R/RHOD/SRPX2/GREM1/IL1RAPL2/SLITRK5/LRRTM2/FLRT2/FLRT3/CORO1C/MACF1/CUX2/DKK1/NLGN1/SLITRK3/FAM107A/IL1RAPL1/PDLIM5/DLC1/GPC6/SLK/MAP4K4/NTN1/NRXN1/DLG5/CLDN1/NRP1/IQGAP1/FZD1/WNT7A/WNT5A/VCL/TPBG/TNF/CLDN…	119
GO:0043270	positive regulation of ion transport	154/5382	284/18866	5.58616e-20	3.39735e-18	1.83247e-18	CCR2/PIRT/LRRC26/RNF207/NPSR1/LILRA5/STAC2/LRRC55/ANO6/TRPV3/WNK3/P2RY12/ACE2/AMIGO1/CEMIP/GJC2/JPH2/SCN3B/NLGN3/TREM2/ATP8A2/ACSL5/TRPV2/GAL/PLA2G3/EHD3/STK39/CACNG4/KCNE5/LPAR3/ARC/P2RX2/PLA2R1/LILRA2/ATP8A1/CACNG2/TRDN/RAMP3/KCNE3/ATP2C2/AKAP6/HOMER1/F2RL3/RGS9/ABCB11/TNFSF11/KMO/PLA2G10/UCN/TRPC6/TRPC3/TRPC1/THY1/SYT4/SYT1/STC1/STAC/SNCA/SLC12A2/SLC9A1/SLC6A4/SLC6A1/CXCL12/CX3CL1/XCL1/CXCL11/…	154
GO:0050730	regulation of peptidyl-tyrosine phosphorylation	144/5382	263/18866	2.79822e-19	1.67789e-17	9.0502e-18	NCF1/LILRA5/IFNL1/IL34/IL31RA/IL22RA2/TSLP/AFAP1L2/PARP9/LRRK1/SAMSN1/SNX6/CASS4/PDGFC/STAP2/BANK1/PARP14/TREM2/GHRL/GPRC5B/ANGPT4/NOX4/EHD4/GREM1/STAP1/CBLC/CLCF1/CD300A/IL24/TNK2/SH2B3/MVP/SOCS5/SH3BP5/ADIPOQ/CRLF1/ARHGEF2/NEURL1/GPRC5A/SOCS3/TNFSF18/NRP1/IQGAP1/TNFRSF18/RIPK2/TNFRSF14/VTN/TNF/THY1/THBS4/TGFB1/TGFA/TEC/TDGF1/TAL1/ADAM17/SYK/SHC1/SFRP2/SFRP1/CCL5/RAP2B/PTPRC/PTK6/RELN/PRNP/PECAM…	144
GO:0071216	cellular response to biotic stimulus	137/5382	246/18866	2.81196e-19	1.67789e-17	9.0502e-18	KLRC4-KLRK1/CARD17/NUGGC/SCIMP/TICAM2/IGFBPL1/IRGM/DEFB124/NLRP7/EME1/SIRPA/CMPK2/CARD16/NLRP3/MTDH/TRIM5/HAVCR2/PDCD1LG2/ZC3H12A/TNIP3/CLEC7A/NOD2/HAMP/AICDA/PLSCR4/IL36G/TREM2/CD274/PYCARD/ANKRD1/IL36RN/STAP1/PTPN22/LY96/SASH1/KLRK1/SBNO2/CARD8/LILRA2/IL24/MALT1/LILRB1/TXNIP/CXCL13/SPON2/TLR6/LILRB2/TRIB1/NR1H3/BCL2L11/NR1D1/LITAF/LY86/BCL10/RIPK2/ADAM9/KMO/ZFP36/WNT5A/VIM/TNFSF4/TNFRSF1B/TNFAI…	137
GO:0032956	regulation of actin cytoskeleton organization	182/5382	360/18866	5.35136e-19	3.1633e-17	1.70622e-17	C15orf62/SMIM22/FMN1/SH3PXD2B/SIGLEC15/KANK3/SYNPO2/KANK4/CDC42EP5/PLEKHH2/ARHGEF19/IQGAP3/CAPZA3/MYLK3/MYADM/PHLDB2/SCIN/SSH2/DIXDC1/CGNL1/SPIRE2/JAM3/FHOD3/BAIAP2L2/ARHGAP28/PLEKHG2/GRHL3/SPTBN4/PREX1/BAIAP2L1/CCDC88A/ASAP3/SSH3/ODAM/MAGEL2/RHOF/SSH1/WNT4/LIMA1/EVL/SPTBN5/SHANK1/VILL/F11R/NOX4/RHOD/TMOD2/TMOD3/PYCARD/BMP10/CYFIP2/STAP1/LMOD1/TMEFF2/SH3BP1/RHOQ/COTL1/CYFIP1/SWAP70/ARHGEF15/PPM1E…	182
GO:0001667	ameboidal-type cell migration	228/5382	481/18866	5.53121e-19	3.23935e-17	1.74724e-17	APELA/NANOS1/CRB2/SEMA3D/BMPER/SPRED1/CLEC14A/AMOTL1/GLIPR2/CCBE1/CYGB/SYDE1/LGALS12/ATOH8/ADTRP/ARID5B/MIXL1/EPPK1/ZC3H12A/SEMA6D/DOCK5/PRR5L/MMRN2/P2RY12/SOX17/SEMA4A/SMOC2/OVOL2/SEMA4G/SEMA6A/PLEKHG5/RHOJ/RAB25/ADAMTS9/SEMA3G/RCC2/FERMT1/SEMA4C/ANLN/EVL/AMOTL2/ANGPT4/BMP10/SRPX2/GREM1/KANK2/SH3BP1/CORO1C/MACF1/SIRT1/SRGAP2/SASH1/PLXND1/VASH1/PDCD10/GIPC1/CXCL13/SEMA3C/SEMA4B/SEMA6B/CAP1/SEMA3A…	228
GO:0022612	gland morphogenesis	83/5382	124/18866	6.75055e-19	3.91718e-17	2.11285e-17	LAMA1/NKX2-3/GDF7/ESRP2/TWSG1/SULF2/LIMS2/WNT4/SOSTDC1/SCRIB/SULF1/PLXND1/EDAR/NRG3/SEMA3C/SEMA3A/NTN1/CYP7B1/NOG/NRP1/TP63/WNT5A/VDR/TNFAIP3/TNF/TGM2/TGFBR2/TGFB3/TGFB2/TGFB1/TBX3/STAT6/SNAI2/SHH/SFRP1/CCL11/RARG/PTN/PROX1/PLXNA1/PLAG1/SERPINB5/PGR/NOTCH2/NOTCH1/NKX3-1/NFIB/MSX2/MSN/MDK/LAMA5/IL6/IGFBP5/ID4/TNC/HPN/FOXA1/HGF/GLI3/GLI2/GLI1/FGL1/FGFR2/FGFR1/FGF10/FGF7/ESR1/ELF3/EPHA2/EGFR/CSF1R/C…	83
GO:0010810	regulation of cell-substrate adhesion	124/5382	217/18866	8.23921e-19	4.73755e-17	2.55534e-17	VWC2/FMN1/UNC13D/CCDC80/COL26A1/EGFLAM/MYADM/PHLDB2/DOCK5/PEAK1/NDNF/SMOC2/PLEKHA2/CAMSAP3/PREX1/CASS4/CCL28/RCC2/LIMS2/FERMT1/WNT4/RHOD/DISC1/GREM1/EGFL6/ABI3BP/CORO1C/MACF1/FAM107A/EMILIN1/POSTN/PDPN/AGR2/DLC1/CORO2B/ARPC2/EDIL3/SPOCK2/SLK/SEMA3E/MAP4K4/NRP1/IQGAP1/FZD7/FZD4/WNT1/VTN/VCL/UTRN/THY1/THBS1/TEK/STK4/SPOCK1/SLC9A1/SFRP1/SDC4/CX3CL1/CCL21/S100A10/RSU1/RRAS/ROCK1/RASA1/RAC2/PTPRO/PTN/…	124
GO:0048762	mesenchymal cell differentiation	129/5382	229/18866	8.52907e-19	4.86003e-17	2.6214e-17	TGFBR3L/CYP26C1/CRB2/BCL9L/SEMA3D/RANBP3L/SPRED1/GLIPR2/DACT3/OSR1/PHLDB2/LOXL3/KBTBD8/FAM83D/AKNA/WNT10A/ELL3/SEMA6D/SEMA4A/OVOL2/SEMA4G/SEMA6A/SEMA3G/TMEM100/SEMA4C/IL17RD/WNT4/WNT16/LEF1/GREM1/HEYL/WWTR1/CORO1C/PHLDB1/PDPN/SEMA3C/SEMA4B/SEMA6B/OLFM1/SEMA3A/SPRY1/ZEB2/SEMA3E/HAND2/NOG/DLG5/SEMA5A/PHOX2B/ALDH1A2/NRP1/NRP2/SEMA7A/EOMES/HMGA2/SEMA3B/WNT11/WNT5A/WNT2/TWIST1/TIAM1/TGFBR3/TGFBR2/TGFB…	129
GO:0001822	kidney development	151/5382	283/18866	9.60273e-19	5.42297e-17	2.92504e-17	FMN1/PCSK9/ADAMTS16/BMPER/DACT2/OSR1/LRRK2/OSR2/GLIS2/KIRREL3/ARID5B/GREB1L/FAT4/IRX3/SOX17/STRA6/CYP26B1/SULF2/KIF26B/WNT4/SIX4/GCNT4/KLF15/GREM1/HEYL/PYGO1/TIPARP/KANK2/WWTR1/SULF1/YAP1/BASP1/FSTL3/SPRY1/BCL2L11/ADAMTS1/ADIPOQ/SLIT2/GCNT3/CRLF1/NOG/DLG5/ALDH1A2/PROM1/NRP1/IQGAP1/SERPINB7/DCHS1/ITGA8/PAX8/ZBTB16/WT1/WNT9B/WNT2B/WNT11/WNT7B/WNT1/TP73/TGFB2/TFAP2A/TEK/TCF21/STAT1/SOX11/SOX4/SMO/SI…	151
GO:0048568	embryonic organ development	215/5382	451/18866	2.50977e-18	1.40481e-16	7.57725e-17	APELA/TIFAB/RNF207/ZNF568/RBPMS2/TUBB2B/HMX3/CCDC39/CRB2/NRK/ARL13B/STRC/E2F7/OSR1/LRIG3/OSR2/CTHRC1/PLCD3/RSPO3/SLC44A4/PBX4/GRHL2/PDZD7/VASH2/E2F8/SOX17/STRA6/OVOL2/GRHL3/DSCAML1/PDGFC/SOBP/SIX4/ATP8A2/WNT16/LEF1/INSIG2/CHST11/TBX21/SCRIB/ZFPM2/VASH1/PPP1R13L/GJB6/YAP1/IRX5/SH2B3/MAFB/MICAL2/CELSR1/GDF3/HAND2/NTN1/NOG/KCNQ4/SOCS3/FOXH1/ALDH1A2/ITGA8/TEAD2/FZD6/EOMES/MFAP5/NR4A3/PAX8/RNF112/WNT9…	215
GO:1902107	positive regulation of leukocyte differentiation	98/5382	159/18866	2.96722e-18	1.64629e-16	8.87974e-17	ATP11C/PIK3R6/IL34/PPARGC1B/SLC9B2/NLRP3/DCSTAMP/NFKBIZ/SASH3/TREM2/LEF1/FOXP3/LILRB4/MALT1/BTN2A2/LILRB2/TRIB1/RASGRP1/TESPA1/TOX/SOCS5/CD101/CD83/IL1RL2/RIPK2/TNFSF9/TNFSF11/GPR68/ZBTB16/ZAP70/TYROBP/TNFSF4/TNF/KLF10/TGFBR2/TGFB1/SYK/SOX4/SHH/CCL19/RAG1/PTPRC/PRKDC/PCK1/ROR2/NOTCH2/MYB/MMP14/KITLG/MDK/LIF/LGALS9/ITPKB/INPP5D/IL18/IL15/IL12RB1/IL12B/IL7R/IL7/IL4R/IL2RA/IL2/IL1B/IL1A/IHH/IFNG/HLX…	98
GO:0019722	calcium-mediated signaling	125/5382	222/18866	3.10581e-18	1.7082e-16	9.21368e-17	PLA2G4B/CCR2/TBC1D10C/IRGM/SAMD14/BHLHA15/LRRK2/C10orf71/MCU/JPH4/SLA2/NCALD/MCTP1/TMEM38A/P2RY12/JPH2/ACKR3/TMEM100/TRPM4/TREM2/MYOZ2/ACKR4/TRAT1/LMCD1/LAT/P2RX2/PTGDR2/CCR9/NFAT5/CXCR6/TRDN/NMUR1/RCAN2/AKAP6/HOMER3/CCRL2/SPHK1/TNFSF11/CXCR4/ZAP70/LAT2/VCAM1/TRPM2/TNNI3/TNF/SYK/SLC9A1/SLC8A1/SLC8A2/SGCD/SELP/SELE/CCL20/CCL4/CCL3/RYR2/PTPRC/PTGFR/PRNP/PPP3CC/PPP3CA/PLN/PLEK/PLCG2/PKD2/P2RY6/P2RX7…	125
GO:0002718	regulation of cytokine production involved in immune response	62/5382	83/18866	3.407e-18	1.8577e-16	1.00201e-16	CCR2/SCIMP/TRIM6/CLNK/NLRP3/RSAD2/NOD2/TRPM4/SASH3/GPRC5B/FOXP3/TBX21/DDX58/IRAK3/CD160/MALT1/LILRB1/CD226/SPON2/CD96/TRIL/DDX21/BCL10/IL18R1/TNFRSF14/SEMA7A/SLC7A5/NR4A3/WNT5A/TNFSF4/TNFRSF1B/TNF/TLR4/TLR3/TGFB3/TGFB2/TGFB1/XCL1/MIF/KIR2DL4/JAK3/IL18/IL10/IL6/IL1R1/IL1B/HMOX1/HLA-F/HLA-E/FFAR2/FFAR3/GATA3/FCER1G/F2RL1/CLC/CD74/CD36/BTK/BST2/BCL6/B2M/ARG1	62
GO:0001763	morphogenesis of a branching structure	116/5382	201/18866	3.83469e-18	2.07303e-16	1.11815e-16	RSPO2/LAMA1/ADAMTS16/GDF7/LRRK2/RSPO3/ESRP2/GREB1L/GRHL2/FAT4/HHIP/ERMN/RASIP1/WNT4/BCL11A/SIX4/LEF1/GREM1/CLIC4/SULF1/PLXND1/GNA13/SEMA3C/YAP1/SEMA3A/SPRY1/SEMA3E/CELSR1/SLIT2/NOG/DLG5/SOCS3/NRP1/DCHS1/TP63/PAX8/WT1/WNT9B/WNT2B/WNT5A/WNT2/WNT1/VDR/TNF/TGM2/TGFBR2/TDGF1/TCF21/TBX3/STK4/ST14/SPINT1/SMO/SNAI2/SIX1/SHH/SFRP2/SFRP1/CCL11/PROX1/PLXNA1/PKD2/PGR/PGF/PAK1/NOTCH1/NKX3-1/NFATC4/MSX2/MMP14/…	116
GO:0061138	morphogenesis of a branching epithelium	110/5382	187/18866	3.96816e-18	2.127e-16	1.14726e-16	RSPO2/LAMA1/ADAMTS16/GDF7/RSPO3/ESRP2/GREB1L/GRHL2/FAT4/HHIP/RASIP1/WNT4/SIX4/LEF1/GREM1/CLIC4/SULF1/PLXND1/GNA13/SEMA3C/YAP1/SEMA3A/SPRY1/SEMA3E/CELSR1/SLIT2/NOG/DLG5/SOCS3/NRP1/DCHS1/TP63/PAX8/WT1/WNT9B/WNT2B/WNT5A/WNT2/WNT1/VDR/TNF/TGM2/TGFBR2/TCF21/TBX3/STK4/ST14/SPINT1/SMO/SNAI2/SIX1/SHH/SFRP2/SFRP1/CCL11/PROX1/PLXNA1/PKD2/PGR/PGF/PAK1/NOTCH1/NKX3-1/NFATC4/MSX2/MMP14/MET/MDK/TACSTD2/LHX1/LAM…	110
GO:0007599	hemostasis	175/5382	348/18866	5.10556e-18	2.71367e-16	1.4637e-16	ANXA8/PRSS56/PEAR1/TREML1/JMJD1C/ANO6/ADAMTS18/DGKH/PIK3R6/DOCK11/UBASH3B/ADTRP/FERMT3/DOCK8/SCUBE1/P2RY12/CELA2A/CYP4F11/CD177/GNG2/CLEC1B/GP6/SERPINA10/F11R/EHD2/EHD3/ZNF385A/MAFF/SLC7A11/PIK3R5/ZFPM2/DOCK9/P2RX2/MMRN1/HPS5/EHD1/HPSE/GNA13/PDPN/MERTK/VAV3/MYL9/TSPAN32/SH2B3/GNA14/DGKI/F2RL3/FZD6/TFPI2/MAFK/YWHAZ/WAS/VTN/VCL/VAV1/TXK/TRPC6/TRPC3/TSPAN8/TLR4/TLN1/THBS1/THBD/TFPI/TEC/SYK/SHH/SELP/…	175
GO:0003015	heart process	155/5382	297/18866	5.15819e-18	2.7188e-16	1.46646e-16	APELA/RNF207/CACNA2D4/MYLK2/KCNH6/SPX/ZC3H12A/TMEM38A/POPDC2/KCNK15/CACNG6/CACNG8/ACE2/SPTBN4/SCN3B/CACNA2D3/TRPM4/FXYD4/FXYD6/FXYD7/NOX4/EHD3/KCNIP1/KCNIP3/CTNNA3/BMP10/HSPB7/CACNG4/CACNG5/KCNG2/WWTR1/KCNE4/KCNE5/AKAP13/BVES/NMU/PPP1R13L/CORIN/CELF2/YAP1/SEMA3A/CACNG2/TRDN/RAMP3/IRX5/ABCC9/GJC1/KCNE3/KCNK6/CACNA2D2/CACNA1G/CXCR4/UCN/TRPC1/TPM1/TNNT2/TNNI3/TNNI2/TNNC1/TGFB2/TAC1/STC1/SLC9A1/SLC8A…	155
GO:0050678	regulation of epithelial cell proliferation	193/5382	395/18866	5.32156e-18	2.76218e-16	1.48986e-16	APELA/NLRC3/CD109/OSR1/SGPP2/REG3G/IQGAP3/OSR2/FOXP2/ATOH8/EPPK1/ESRP2/VASH2/BCL11B/NOD2/TNMD/OVOL2/ZNF304/SLURP1/SULF2/EAF2/IL26/LIMS2/ODAM/SIX4/GHRL/UHRF1/C5AR2/NKX2-8/PPP1R16B/SIRT1/SULF1/VASH1/PDCD10/YAP1/AKT3/FGFBP1/NR1D1/CYP7B1/NOG/CLDN1/SEMA5A/ALDH1A2/NRP1/NRP2/TNFSF12/TP63/FZD7/DYSF/GDF5/NR4A3/SCG2/ZFP36/XDH/WNT10B/WNT7A/WNT5A/WNT2/VIP/VDR/TWIST1/TNFAIP3/TNF/TLR4/THBS4/THBS1/TGFBR3/TGFB2/…	193
GO:0070371	ERK1 and ERK2 cascade	166/5382	325/18866	5.32783e-18	2.76218e-16	1.48986e-16	APELA/CCL3L3/CCL4L1/SCIMP/TNFAIP8L3/TBC1D10C/NLRP6/BMPER/SPRED1/GLIPR2/SIRPA/IQGAP3/NLRP12/HAVCR2/FAM83D/DUSP26/NOD2/TRPV4/SEMA6A/ACKR3/PDGFC/LMO3/IL26/SLC30A10/CAMK2N1/TREM2/NOX4/PYCARD/C5AR2/FGF20/PTPN22/ARHGAP8/EMILIN1/GPNMB/NOD1/BTN2A2/RAMP3/SPRY1/RASGRP1/FGF19/AKAP12/HAND2/ADIPOQ/KLF4/GPR55/MFHAS1/NRP1/FGF18/RIPK2/MARCO/TNFSF11/SEMA7A/PSCA/YWHAZ/EZR/TNF/TLR4/TIMP3/TIAM1/THPO/TGFB1/TEK/SYK/XC…	166
GO:0048732	gland development	211/5382	443/18866	5.90979e-18	3.03898e-16	1.63916e-16	CCDC39/LAMA1/PTF1A/PCSK9/NKX2-3/GDF7/E2F7/IQGAP3/ACER1/ARID5B/LBH/WNT10A/ESRP2/E2F8/FA2H/BCL11B/STRA6/SLC46A2/HAMP/TWSG1/SULF2/EAF2/LIMS2/UGT1A1/WNT4/SIX4/LSR/LEF1/TFCP2L1/DKK3/NKX2-8/SOSTDC1/SCRIB/OTP/SULF1/PLXND1/RIPK3/EDAR/NRG3/SEMA3C/SEMA3A/FSTL3/BCL2L11/MAFB/ATP2C2/HAND2/NTN1/CYP7B1/GCM2/NOG/NEURL1/CCNB2/CLDN1/ALDH1A2/SOCS2/NRP1/TP63/TNFSF11/LMO4/PAX8/XDH/WT1/WNT11/WNT7B/WNT5A/WNT2/WNT1/VTN/…	211
GO:0030168	platelet activation	97/5382	158/18866	6.49492e-18	3.31293e-16	1.78693e-16	PEAR1/TREML1/ADAMTS18/DGKH/PIK3R6/UBASH3B/FERMT3/P2RY12/CELA2A/GNG2/CLEC1B/GP6/F11R/SLC7A11/PIK3R5/GNA13/PDPN/MERTK/VAV3/MYL9/TSPAN32/SH2B3/GNA14/DGKI/F2RL3/FZD6/YWHAZ/VCL/VAV1/TXK/TRPC6/TRPC3/TLR4/TLN1/THBD/TEC/SYK/SELP/SAA1/RAP2B/PRKG1/PRKCQ/PRKCH/PRKCB/PLSCR1/PLEK/PLCG2/PLA2G4A/PIK3R1/PIK3CG/PIK3CA/SERPINE2/PDGFRA/PDGFB/P2RY1/P2RX1/NOS3/MYH9/LYN/LCP2/LCK/ITPR3/ITPR2/ITPR1/ITGB3/ILK/IL6/HBB/GP5…	97
GO:0046632	alpha-beta T cell differentiation	73/5382	106/18866	7.45883e-18	3.77417e-16	2.03571e-16	ZNF683/IL27/NKX2-3/SLAMF6/NLRP3/RSAD2/LOXL3/PRR7/ZC3H12A/BCL11B/NFKBIZ/SEMA4A/SASH3/LEF1/FOXP3/TBX21/PLA2G2D/MALT1/BATF/TOX/SOCS5/CD83/IL18R1/RIPK2/EOMES/ZBTB16/ZAP70/TNFSF4/TGFBR2/TCF7/SYK/STAT6/SPN/SHH/CCL19/SATB1/RORA/PTGER4/MYB/LY9/LGALS9/JAK3/ITPKB/ITK/IRF4/IRF1/IL18/IL12RB1/IL12B/IL6/IL4R/IL2/IHH/IFNG/HLX/NCKAP1L/GPR18/GLI3/GATA3/FUT7/GPR183/CTSL/TNFSF8/CD86/CD80/RUNX3/RUNX1/PRDM1/BCL6/BCL2…	73
GO:0002367	cytokine production involved in immune response	72/5382	104/18866	7.92709e-18	3.97927e-16	2.14634e-16	CCR2/SCIMP/IL31RA/TRIM6/CLNK/NLRP3/RSAD2/NOD2/TRPM4/SASH3/GPRC5B/FOXP3/TBX21/DDX58/SIRT1/IRAK3/CD160/MALT1/LILRB1/CD226/SPON2/CD96/TRIL/DDX21/BCL10/IL18R1/IL18RAP/TNFRSF14/SEMA7A/SLC7A5/NR4A3/WNT5A/TNFSF4/TNFRSF1B/TNF/TLR4/TLR3/TLR2/TGFB3/TGFB2/TGFB1/SLC11A1/XCL1/MIF/KIT/KIR2DL4/JAK3/IL18/IL12B/IL10/IL6/IL1R1/IL1B/HMOX1/MR1/HLA-F/HLA-E/FFAR2/FFAR3/GATA3/GAS6/FCER1G/F2RL1/CD55/CLC/CD74/CD36/BTK/BS…	72
GO:0070372	regulation of ERK1 and ERK2 cascade	158/5382	306/18866	9.12427e-18	4.54417e-16	2.45104e-16	APELA/CCL3L3/CCL4L1/SCIMP/TNFAIP8L3/TBC1D10C/NLRP6/BMPER/SPRED1/GLIPR2/SIRPA/NLRP12/HAVCR2/FAM83D/DUSP26/NOD2/TRPV4/SEMA6A/ACKR3/PDGFC/LMO3/IL26/SLC30A10/CAMK2N1/TREM2/NOX4/PYCARD/C5AR2/FGF20/PTPN22/ARHGAP8/EMILIN1/GPNMB/NOD1/BTN2A2/RAMP3/SPRY1/RASGRP1/FGF19/AKAP12/HAND2/ADIPOQ/KLF4/GPR55/MFHAS1/NRP1/FGF18/RIPK2/MARCO/TNFSF11/SEMA7A/PSCA/YWHAZ/EZR/TNF/TLR4/TIMP3/TIAM1/THPO/TGFB1/TEK/SYK/XCL2/SLAM…	158
GO:2000106	regulation of leukocyte apoptotic process	63/5382	86/18866	9.66328e-18	4.77502e-16	2.57555e-16	HCAR2/PTCRA/GIMAP8/HSH2D/DOCK8/BIRC7/NOD2/SLC46A2/SLC39A10/CD274/SLC7A11/SIRT1/RIPK3/LILRB1/MERTK/AURKB/BCL10/NR4A3/WNT5A/ADAM17/CXCL12/CCL21/CCL19/CCL5/RAG1/PRKCQ/PIP/PIK3CD/PDCD1/P2RX7/MIF/KITLG/MEF2C/LYN/LGALS9/LGALS3/JAK3/ITPKB/IDO1/IL10/CXCR2/IL7R/IL2/HIF1A/HCLS1/GAS6/FCER1G/EFNA1/TSC22D3/CCR7/CCR5/CDKN2A/CD74/CD27/CD3G/BTK/BMP4/BLK/BCL6/AXL/ANXA1/ADAM8/ADA	63
GO:0002573	myeloid leukocyte differentiation	119/5382	210/18866	1.01559e-17	4.97953e-16	2.68586e-16	NRROS/SIGLEC15/NKX2-3/IL34/GAB3/CD109/PPARGC1B/IL31RA/SLC9B2/OSCAR/BATF2/UBASH3B/L3MBTL3/DCSTAMP/LRRK1/BATF3/TREM2/CLDN18/LEF1/SNX10/OSTM1/SIRT1/SBNO2/LILRB3/LILRB4/LILRB1/BATF/UBD/PIAS3/TCIRG1/FSTL3/LRRC17/TRIB1/TSPAN2/MAFB/GAB2/RASSF2/SH3PXD2A/CARTPT/CD101/ADIPOQ/GPR55/TNFSF11/GPR68/TYROBP/TNF/GPR137B/TLR4/TLR3/TLR2/KLF10/TGFBR2/TGFB1/TFRC/TAL1/SPI1/SP3/SFRP1/CCL19/CCL3/PPARG/PIK3R1/PIK3CD/PDE1…	119
GO:0042391	regulation of membrane potential	210/5382	443/18866	1.38065e-17	6.71741e-16	3.62324e-16	RGS7BP/RNF207/SLC26A5/ABCB5/NALCN/CLDN19/RIMS4/PIP5KL1/SEZ6/LRRK2/GRIN3A/STX1B/KCNH7/KCNK17/HSH2D/NETO1/KCNH6/RNF122/MYH14/TMEM108/POPDC2/PIEZO2/KCNK15/NLGN2/NLGN4X/SLC17A7/CELF4/KCNK13/GABRQ/SCN3B/PID1/PXK/TRPM4/SSH1/NLGN3/TREM2/GPR88/GHRL/SHANK1/EHD3/CTNNA3/KCNMB4/CACNG4/KCNE4/KCNE5/CUX2/RIMS1/IGSF9B/P2RX2/NLGN1/SCN11A/BVES/MLLT11/PIAS3/CACNG2/TRDN/KCNMB2/KCNK7/GJC1/KCNE3/PIEZO1/RIMS2/GNA14/SLC…	210
GO:0007596	blood coagulation	172/5382	343/18866	1.40928e-17	6.80436e-16	3.67014e-16	ANXA8/PRSS56/PEAR1/TREML1/JMJD1C/ANO6/ADAMTS18/DGKH/PIK3R6/DOCK11/UBASH3B/ADTRP/FERMT3/DOCK8/SCUBE1/P2RY12/CELA2A/CYP4F11/CD177/GNG2/CLEC1B/GP6/SERPINA10/F11R/EHD2/EHD3/MAFF/SLC7A11/PIK3R5/ZFPM2/DOCK9/P2RX2/MMRN1/HPS5/EHD1/HPSE/GNA13/PDPN/MERTK/VAV3/MYL9/TSPAN32/SH2B3/GNA14/DGKI/F2RL3/FZD6/TFPI2/MAFK/YWHAZ/WAS/VTN/VCL/VAV1/TXK/TRPC6/TRPC3/TSPAN8/TLR4/TLN1/THBS1/THBD/TFPI/TEC/SYK/SHH/SELP/SAA1/RAP…	172
GO:0050803	regulation of synapse structure or activity	131/5382	240/18866	1.62674e-17	7.79481e-16	4.20437e-16	SHISA7/SHISA6/AGRN/AMIGO2/LRRTM3/MDGA1/ZDHHC15/LINGO2/CBLN2/LRFN5/SLITRK4/LRRK2/SLITRK1/STX1B/ZNF804A/SLITRK2/NTNG2/CTTNBP2/SYNDIG1/LRFN4/CAPRIN2/SEMA4A/CLSTN2/ARHGAP22/ABHD17C/LRRN1/NLGN2/IGSF9/AMIGO1/SLC17A6/SLC17A7/LRRN3/SSH1/NLGN3/SIX4/GHRL/SRPX2/DISC1/IL1RAPL2/DNM3/SLITRK5/LRRTM2/CHMP2B/NGEF/FLRT2/FLRT3/SLC7A11/CUX2/ARC/CYFIP1/DKK1/ARHGEF15/NLGN1/SLITRK3/KLK8/IL1RAPL1/PDLIM5/LILRB2/ACTR2/GPC…	131
GO:0002688	regulation of leukocyte chemotaxis	81/5382	124/18866	1.66539e-17	7.92e-16	4.27189e-16	KLRC4-KLRK1/CCR2/PRSS56/CXCL17/DEFB124/ANO6/IL34/MCU/JAM3/MMP28/GPSM3/TRPV4/S100A14/CAMK1D/SLAMF8/STK39/C5AR2/GREM1/STAP1/SWAP70/KLRK1/PADI2/CXCL13/CXCL14/SLIT2/TNFSF14/DYSF/PLA2G7/WNT5A/THBS4/THBS1/ADAM17/XCL2/CXCL12/XCL1/CCL21/CCL19/CCL5/CCL4/CCL3/CCL2/S100A7/RAC2/PTN/LGMN/PGF/SERPINE1/NBL1/MPP1/MIF/MDK/LYN/LGALS9/LBP/CXCL10/CXCR2/CXCL8/IL6R/IL6/NCKAP1L/GPR18/GAS6/FPR2/F2RL1/EDN2/EDN1/DUSP1/DPP…	81
GO:0048705	skeletal system morphogenesis	126/5382	228/18866	1.77783e-17	8.3916e-16	4.52626e-16	SCX/TIFAB/FMN1/TMEM119/SH3PXD2B/PHOSPHO1/FREM1/RIPPLY2/PPARGC1B/OSR1/OSR2/ARID5B/GRHL2/CSRNP1/HHIP/PAPPA2/TRPV4/DSCAML1/OTOR/CYP26B1/SIX4/RAB23/INSIG2/CHST11/GREM1/TIPARP/POC1A/CHSY1/IRX5/DHRS3/NOG/FGF18/BARX2/WNT9B/WNT9A/WNT10B/WNT7A/TWIST1/TGFBR2/TGFB3/TFAP2A/TEK/ZEB1/TBX15/TBX1/STC1/SOX11/SOX5/SKI/SIX1/SFRP4/SFRP2/SFRP1/RYK/RARG/RARB/PRRX1/PDGFRB/PDGFRA/PAX5/P2RX7/ROR2/NPPC/NEUROG1/MYF5/MSX2/M…	126
GO:1903708	positive regulation of hemopoiesis	116/5382	204/18866	1.82773e-17	8.56326e-16	4.61885e-16	RAB7B/ATP11C/PIK3R6/IL34/PPARGC1B/SLC9B2/NLRP3/SCIN/DCSTAMP/NFKBIZ/SASH3/TREM2/LEF1/FOXP3/TRIM58/LILRB4/MALT1/BTN2A2/LILRB2/TRIB1/RASGRP1/TESPA1/TOX/SOCS5/ISG15/CD101/CD83/IL1RL2/RIPK2/TNFSF9/TNFSF11/GPR68/ZBTB16/ZAP70/TYROBP/TNFSF4/TNF/KLF10/THPO/TGFBR2/TGFB1/TAL1/SYK/STAT1/SOX4/SHH/CCL19/RAG1/PTPRC/PRKDC/PCK1/ROR2/NOTCH2/MYB/MMP14/KITLG/MDK/LIF/LGALS9/ITPKB/INPP5D/INHBA/IL18/IL15/IL12RB1/IL12B/…	116
GO:0060562	epithelial tube morphogenesis	167/5382	331/18866	1.96757e-17	9.15064e-16	4.93567e-16	RNF207/FMN1/RSPO2/CCDC39/LAMA1/ARL13B/ADAMTS16/GDF7/PRICKLE1/TRIM71/OSR1/CTHRC1/ADAMTS12/ESRP2/GREB1L/GRHL2/FAT4/IRX3/HHIP/SOX17/OVOL2/GRHL3/SALL4/KIF26B/RASIP1/SEMA4C/WNT4/SIX4/LEF1/TBX21/GREM1/CLIC4/SOSTDC1/SCRIB/PLXND1/GNA13/YAP1/DLC1/SPRY1/ZEB2/SEMA3E/MICAL2/CELSR1/KIF20B/HAND2/NTN1/SLIT2/NOG/DLG5/FOXH1/BCL10/NRP1/DCHS1/LGR5/LMO4/TEAD2/FZD6/FZD1/EOMES/CXCR4/PAX8/LUZP1/WT1/WNT9B/WNT2B/WNT11/WN…	167
GO:0042116	macrophage activation	70/5382	101/18866	2.06423e-17	9.53009e-16	5.14034e-16	LRFN5/IL31RA/SPACA3/LRRK2/IL33/HAVCR2/ZC3H12A/CRTC3/SUCNR1/TREM2/TLR8/TLR7/STAP1/SYT11/CD93/SBNO2/VSIG4/TLR6/NAMPT/NR1H3/NR1D1/MFHAS1/IL1RL1/SPHK1/CST7/PLA2G10/DYSF/WNT5A/TYROBP/TNF/GPR137B/TLR4/TLR3/TLR2/TLR1/THBS1/SYK/SNCA/SLC11A1/SLC7A2/CX3CL1/CCL3/RORA/PTPRC/PLA2G4A/CD200/MIF/LDLR/LBP/JAK2/ITGB2/ITGAM/IL10/IL6/IL4R/IFNGR1/IFNG/FPR2/FCGR2B/EDN2/CSF2/CLU/CTSC/CD74/C5AR1/C1QA/BPI/AZU1/ATM/AIF1	70
GO:0051924	regulation of calcium ion transport	136/5382	253/18866	2.22943e-17	1.02182e-15	5.5115e-16	NPSR1/LILRA5/STAC2/CRACR2B/TRPV3/TMC2/FCRL3/SESTD1/UBASH3B/JPH4/TMEM38A/AHNAK/WNK3/P2RY12/CACNG6/CEMIP/GJC2/JPH2/LIME1/TRPV2/EHD3/PACSIN3/REM1/LPAR3/P2RX2/CORO1A/LILRA2/LILRB1/TRDN/LILRB2/RAMP3/KCNE3/ATP2C2/AKAP6/HOMER1/HOMER3/F2RL3/CD84/RGS9/DYSF/CXCR4/BEST1/UCN/TRPC6/TRPC3/TRPC1/THY1/STC1/STAC/SNCA/SLN/SLC9A1/SLC8A1/SEMG1/CXCL12/CX3CL1/XCL1/CXCL11/CCL5/CCL4/CCL3/CCL2/RYR2/RRAD/RGS4/RCVRN/PTGS2/…	136
GO:1900046	regulation of hemostasis	61/5382	83/18866	2.45305e-17	1.11623e-15	6.02071e-16	ANO6/ADAMTS18/UBASH3B/ADTRP/CELA2A/F11R/HPSE/PDPN/SH2B3/VTN/TXK/TSPAN8/TLR4/THBS1/THBD/TFPI/TEC/SYK/SELP/PROS1/PROC/PRKG1/PRKCQ/SERPINF2/PLEK/PLAUR/PLAU/PLAT/PLA2G4A/SERPINE2/PDGFRA/PDGFB/SERPINB2/SERPINE1/NOS3/NFE2L2/LYN/KRT1/KLKB1/FOXA2/GP1BA/FCER1G/FAP/F12/F3/F2RL1/F2R/F2/EPHB2/EDN1/COMP/CD36/CD34/CD9/CAV1/SERPING1/BLK/CEACAM1/APOH/APOE/ANXA2	61
GO:0008016	regulation of heart contraction	137/5382	256/18866	2.80697e-17	1.26815e-15	6.84015e-16	APELA/RNF207/CACNA2D4/KCNH6/SPX/ZC3H12A/TMEM38A/POPDC2/KCNK15/CACNG6/CACNG8/ACE2/SPTBN4/SCN3B/CACNA2D3/TRPM4/FXYD4/FXYD6/FXYD7/EHD3/KCNIP1/KCNIP3/CTNNA3/BMP10/HSPB7/CACNG4/CACNG5/KCNG2/KCNE4/KCNE5/BVES/NMU/CORIN/CELF2/SEMA3A/CACNG2/TRDN/IRX5/ABCC9/GJC1/KCNE3/KCNK6/CACNA2D2/CACNA1G/UCN/TRPC1/TPM1/TNNT2/TNNI3/TGFB2/TAC1/STC1/SLC9A1/SLC8A3/SLC8A1/SLC8A2/SCN5A/SCN4B/SCN2B/RYR3/RYR2/RYR1/RGS4/RGS2/PLN…	137
GO:0050807	regulation of synapse organization	126/5382	229/18866	2.85071e-17	1.27878e-15	6.89747e-16	SHISA7/SHISA6/AGRN/AMIGO2/LRRTM3/MDGA1/ZDHHC15/LINGO2/CBLN2/LRFN5/SLITRK4/LRRK2/SLITRK1/ZNF804A/SLITRK2/NTNG2/CTTNBP2/SYNDIG1/LRFN4/CAPRIN2/SEMA4A/CLSTN2/ARHGAP22/ABHD17C/LRRN1/NLGN2/IGSF9/AMIGO1/LRRN3/SSH1/NLGN3/SIX4/GHRL/SRPX2/DISC1/IL1RAPL2/DNM3/SLITRK5/LRRTM2/CHMP2B/NGEF/FLRT2/FLRT3/SLC7A11/CUX2/ARC/CYFIP1/DKK1/ARHGEF15/NLGN1/SLITRK3/KLK8/IL1RAPL1/PDLIM5/LILRB2/ACTR2/GPC6/FRMPD4/HOMER1/NTN1/N…	126
GO:0007416	synapse assembly	107/5382	184/18866	3.58602e-17	1.59729e-15	8.61549e-16	AGRN/AMIGO2/LRRTM3/MDGA1/SDK1/LINGO2/CBLN2/LRFN5/CBLN4/SLITRK4/SLITRK1/IGFN1/SLITRK2/NTNG2/KIRREL3/SYNDIG1/LRFN4/SEMA4A/LRRC4/CLSTN2/LRRN1/NLGN2/NLGN4X/AMIGO1/PCDHB2/PCDHB3/PCDHB4/PCDHB9/PCDHB14/LGI2/LRRN3/SDK2/NLGN3/CNTN5/SIX4/GHRL/SHANK1/PCLO/SRPX2/PCDH17/IL1RAPL2/DNM3/SLITRK5/LRRTM2/FLRT2/FLRT3/CUX2/PLXND1/DKK1/NLGN1/SLITRK3/IL1RAPL1/PDLIM5/GPC6/SPOCK2/NTN1/NRXN2/NRXN1/DLG5/BSN/FZD1/WNT7A/WNT5…	107
GO:0007229	integrin-mediated signaling pathway	73/5382	108/18866	3.7718e-17	1.66829e-15	8.99845e-16	LOXL3/PRAM1/FERMT3/SLC2A10/ZNF304/CD177/RCC2/LIMS2/FERMT1/LAT/ITGA11/FERMT2/VAV3/TSPAN32/ISG15/ADAMTS1/ITGBL1/NRP1/ADAM9/ITGA8/SEMA7A/MADCAM1/ZYX/VAV1/TYROBP/TXK/TLN1/THY1/TEC/SYK/PTN/PRKD1/PLP1/PLEK/MYH9/LIMS1/LAMA5/LAMA3/ITGB7/ITGB6/ITGB5/ITGB4/ITGB3/ITGB2/ITGB1/ITGAX/ITGAV/ITGAM/ITGAL/ITGAD/ITGA9/ITGA7/ITGA5/ITGA4/ITGA3/ITGA2/ITGA1/ITGA6/ILK/HCK/FN1/FLNA/FGR/FCER1G/COL16A1/COL3A1/CDH17/CD40LG/…	73
GO:0060047	heart contraction	149/5382	287/18866	4.1776e-17	1.83495e-15	9.89736e-16	APELA/RNF207/CACNA2D4/MYLK2/KCNH6/SPX/ZC3H12A/TMEM38A/POPDC2/KCNK15/CACNG6/CACNG8/ACE2/SPTBN4/SCN3B/CACNA2D3/TRPM4/FXYD4/FXYD6/FXYD7/EHD3/KCNIP1/KCNIP3/CTNNA3/BMP10/HSPB7/CACNG4/CACNG5/KCNG2/KCNE4/KCNE5/BVES/NMU/PPP1R13L/CORIN/CELF2/SEMA3A/CACNG2/TRDN/IRX5/ABCC9/GJC1/KCNE3/KCNK6/CACNA2D2/CACNA1G/CXCR4/UCN/TRPC1/TPM1/TNNT2/TNNI3/TNNI2/TNNC1/TGFB2/TAC1/STC1/SLC9A1/SLC8A3/SLC8A1/SLC8A2/SGCG/SGCD/SCN…	149
GO:0002819	regulation of adaptive immune response	100/5382	168/18866	4.23335e-17	1.84662e-15	9.96029e-16	C17orf99/CCR2/CLEC4G/IL27/TNFRSF13C/NLRP3/RSAD2/IL33/HAVCR2/LOXL3/ZC3H12A/NFKBIZ/SAMSN1/TRPM4/SASH3/IL20RB/FOXP3/TBX21/CD274/PYCARD/CLCF1/SIRT1/CD160/RIPK3/MALT1/LILRB1/TNFSF13B/CD226/PARP3/SOCS5/IL27RA/IL1RL1/IL18R1/RIPK2/TNFRSF14/TNFSF13/ZP3/WAS/TNFSF4/TNFRSF1B/TNFAIP3/TNF/TGFB1/TFRC/STAT6/SLC11A1/XCL1/CCL19/PTPRC/PRKCQ/PLA2G4A/P2RX7/MEF2C/LTA/JAK3/IRF1/IL18/IL12RB1/IL12B/IL10/IL7R/IL6ST/IL6/IL…	100
GO:0050817	coagulation	173/5382	349/18866	4.83961e-17	2.08235e-15	1.12318e-15	ANXA8/PRSS56/PEAR1/TREML1/JMJD1C/ANO6/ADAMTS18/DGKH/PIK3R6/DOCK11/UBASH3B/ADTRP/FERMT3/DOCK8/SCUBE1/P2RY12/CELA2A/CYP4F11/CD177/GNG2/CLEC1B/GP6/SERPINA10/F11R/EHD2/EHD3/MAFF/SLC7A11/PIK3R5/ZFPM2/DOCK9/P2RX2/MMRN1/HPS5/EHD1/HPSE/GNA13/PDPN/MERTK/VAV3/MYL9/TSPAN32/SH2B3/GNA14/DGKI/F2RL3/FZD6/TFPI2/MAFK/YWHAZ/WAS/VTN/VCL/VAV1/TXK/TRPC6/TRPC3/TSPAN8/TLR4/TLN1/THBS1/THBD/TFPI/TEC/SYK/SHH/SEMG1/SELP/SA…	173
GO:1904062	regulation of cation transmembrane transport	173/5382	349/18866	4.83961e-17	2.08235e-15	1.12318e-15	SHISA7/CCR2/PIRT/LRRC26/RNF207/SHISA6/NPSR1/STAC2/PCSK9/LRRC55/ANO6/OSR1/TMC2/SESTD1/UBASH3B/JPH4/NETO1/TMEM38A/AHNAK/WNK3/CACNG6/CACNG8/ACE2/HAMP/DPP10/NLGN2/HECW2/AMIGO1/CEMIP/GJC2/JPH2/SCN3B/LIME1/NLGN3/TREM2/FXYD4/FXYD5/FXYD6/FXYD7/CAB39/GAL/SHANK1/EHD3/KCNIP1/KCNIP3/REM1/STK39/CACNG4/CACNG5/KCNE4/KCNE5/ARC/HECW1/NLGN1/CORO1A/CACNG2/TRDN/TCIRG1/RAMP3/KCNE3/AKAP6/HOMER1/F2RL3/RGS9/KCNAB2/DYSF/…	173
GO:0007015	actin filament organization	205/5382	434/18866	5.48499e-17	2.34409e-15	1.26436e-15	C15orf62/FMN1/ESPNL/SH3PXD2B/KANK3/PHACTR1/SAMD14/SYNPO2/XIRP1/KANK4/CDC42EP5/PPARGC1B/PLEKHH2/CAPZA3/MYADM/MCU/PHLDB2/SCIN/SSH2/CGNL1/CORO6/SPIRE2/ESPN/AIF1L/DIAPH3/FHOD3/BAIAP2L2/POF1B/ARHGAP28/MICALL2/ELMO3/PLEKHG2/MYO1G/TRPV4/SPTBN4/PREX1/SHROOM4/ERMN/CASS4/FMN2/BAIAP2L1/ENAH/CCDC88A/ASAP3/SSH3/GDPD2/MAGEL2/RHOF/SSH1/WNT4/GHRL/LIMA1/EVL/SPTBN5/SHANK1/VILL/F11R/NOX4/SH3KBP1/PACSIN1/RHOD/TMOD2/…	205
GO:0030193	regulation of blood coagulation	60/5382	82/18866	6.37998e-17	2.70828e-15	1.46079e-15	ANO6/ADAMTS18/UBASH3B/ADTRP/CELA2A/F11R/HPSE/PDPN/SH2B3/VTN/TXK/TSPAN8/TLR4/THBS1/THBD/TFPI/TEC/SYK/SELP/PROS1/PROC/PRKG1/PRKCQ/SERPINF2/PLEK/PLAUR/PLAU/PLAT/PLA2G4A/SERPINE2/PDGFRA/PDGFB/SERPINB2/SERPINE1/NOS3/NFE2L2/LYN/KRT1/KLKB1/FOXA2/GP1BA/FCER1G/FAP/F12/F3/F2RL1/F2R/F2/EPHB2/EDN1/CD36/CD34/CD9/CAV1/SERPING1/BLK/CEACAM1/APOH/APOE/ANXA2	60
GO:0001776	leukocyte homeostasis	62/5382	86/18866	6.48185e-17	2.73318e-15	1.47422e-15	CCR2/HCAR2/GAPT/NKX2-3/DOCK11/TNFRSF13C/GPR174/JAM3/SLC46A2/DOCK10/FOXP3/SLC40A1/SIT1/LAT/SLC7A11/TNFRSF13B/CORO1A/RIPK3/TNFSF13B/MERTK/TCIRG1/SH2B3/BCL2L11/CCNB2/BCL10/TNFSF14/TNFAIP3/ADAM17/SPTA1/SKIL/CXCL6/RAG1/PMAIP1/PIK3CD/PDE4B/P2RX7/MIF/KITLG/MEF2C/LYN/LGALS9/JAK3/ITPKB/CXCR2/IL6/IL2RA/IL2/HIF1A/NCKAP1L/FLT3/FCER1G/GPR183/TSC22D3/CD74/CACNA1F/TNFRSF17/BCL2/AXL/FAS/ANXA1/ADA/ABL1	62
GO:1903034	regulation of response to wounding	106/5382	183/18866	7.41132e-17	3.10441e-15	1.67446e-15	ANO6/ADAMTS18/CLDN19/CD109/REG3G/SYTL4/PHLDB2/SIGLEC10/UBASH3B/ADTRP/EPPK1/RTN4R/CLEC7A/SMOC2/CELA2A/RGMA/WNT4/DUOX1/TNFRSF12A/F11R/DUOX2/KLK8/HPSE/PDPN/SH2B3/KIAA0319/KLF4/CLDN1/CXCR4/VTN/TXK/TNR/TNFAIP3/TNF/TSPAN8/TLR4/THBS1/THBD/TFPI/TEC/SYK/SPP1/SLC12A2/SELP/PTPRS/PTN/PROS1/PROC/PRKG1/PRKCQ/SERPINF2/PLEK/PLAUR/PLAU/PLAT/PLA2G4A/SERPINE2/PDGFRA/PDGFB/REG3A/SERPINB2/SERPINE1/NTRK3/NOS3/NFE2L2/M…	106
GO:0042063	gliogenesis	156/5382	307/18866	9.82024e-17	4.07457e-15	2.19774e-15	CCR2/SRGAP2C/NRROS/LGI4/IL34/ZNF488/IL33/SLC45A3/GPR157/SH3TC2/FA2H/P2RY12/GJC2/PRDM8/MXRA8/NLGN3/TREM2/ADAM22/LEF1/KLF15/TNFRSF21/DISC1/STAP1/TENM4/BACE2/CLCF1/SCRIB/DAAM2/CRB1/SRGAP2/SYNE2/ZNF365/WASF3/TSPAN2/NR1D1/B4GALT5/GCM2/NOG/PHOX2B/CNTNAP1/CXCR4/RNF112/VTN/VIM/TRPC4/TP73/TNFRSF1B/TNF/NR2E1/TLR4/TLR2/TIAM1/TGFB2/TGFB1/TERT/CNTN2/TAL1/SPINT1/SOX11/SOX4/SOX2/SMO/SLC8A3/SKI/SHH/CX3CL1/CCL3/C…	156
GO:0045621	positive regulation of lymphocyte differentiation	71/5382	105/18866	9.85628e-17	4.07457e-15	2.19774e-15	ATP11C/PIK3R6/NLRP3/NFKBIZ/SASH3/LEF1/FOXP3/LILRB4/MALT1/BTN2A2/LILRB2/RASGRP1/TESPA1/TOX/SOCS5/CD83/IL1RL2/RIPK2/TNFSF9/ZBTB16/ZAP70/TNFSF4/TGFBR2/SYK/SOX4/SHH/CCL19/RAG1/PTPRC/PRKDC/PCK1/MYB/MMP14/MDK/LGALS9/ITPKB/INPP5D/IL18/IL15/IL12RB1/IL12B/IL7R/IL7/IL4R/IL2RA/IL2/IL1B/IL1A/IHH/IFNG/HLX/NCKAP1L/GLI3/GLI2/GATA3/GAS6/EGR3/CYLD/CD74/CD86/CD80/CD27/RUNX3/RUNX1/BTK/BCL6/AXL/RHOH/ANXA1/ADAM8/ADA	71
GO:0048608	reproductive structure development	207/5382	443/18866	1.66598e-16	6.84242e-15	3.69067e-15	CCDC182/APELA/SCX/TIFAB/ZNF568/ASPM/NRK/GDF7/TCF23/E2F7/OSR1/PLCD3/MYOCD/RSPO3/ARID5B/BRIP1/KIF18A/GREB1L/GRHL2/VASH2/E2F8/STRA6/DMRTA1/OVOL2/LHX9/RETN/TEX11/EAF2/WNT4/SIX4/GHRL/LEF1/DHH/TIPARP/ZFPM2/SIRT1/SULF1/VASH1/DMC1/ADAM29/PLAC1/MERTK/BASP1/SEMA3A/FSTL3/IRX5/BCL2L11/ADAMTS1/PCYT1B/CYP7B1/SLIT2/NOG/SOCS3/TNFSF10/ADAM19/AKR1C3/TP63/YBX3/UTF1/FZD4/EOMES/NRIP1/FOSL1/ZP3/WT1/WNT9B/WNT2B/WNT7B/W…	207
GO:0002285	lymphocyte activation involved in immune response	107/5382	187/18866	1.75625e-16	7.12069e-15	3.84076e-15	C17orf99/IFNE/CLEC4D/IFNL1/ZNF683/IL27/GAPT/UNC13D/RNF168/NKX2-3/DOCK11/SLAMF6/PGLYRP3/NLRP3/HAVCR2/LOXL3/ZC3H12A/NFKBIZ/SEMA4A/AICDA/DOCK10/APBB1IP/CD244/LEF1/FOXP3/TBX21/CLEC4E/CLCF1/PLCL2/SWAP70/CORO1A/MALT1/FGL2/LILRB1/BATF/PARP3/SOCS5/IL27RA/ITM2A/EXO1/TNFSF18/PGLYRP1/IL18R1/RIPK2/TNFSF13/EOMES/TNFSF4/TLR4/TGFB1/TFRC/STAT6/SPN/SLC11A1/CCL19/RORA/PTPRC/PTGER4/POU2AF1/PLCG2/PCK1/NOTCH2/MYB/MFN…	107
GO:0008217	regulation of blood pressure	107/5382	187/18866	1.75625e-16	7.12069e-15	3.84076e-15	UTS2B/ADAMTS16/ARHGAP42/NCALD/OR51E2/SPX/ADM2/CYP4F12/ERAP2/SCPEP1/ACE2/SUCNR1/ERAP1/F11R/STK39/P2RX2/UTS2/NMU/CORIN/POSTN/CORO2B/RAMP2/NAMPT/CARTPT/KCNK6/ADIPOQ/UCN/TPM1/TNNI3/NR2F2/TAC1/SOD2/SLC2A5/SGK1/RENBP/REN/PTPRO/PTGS2/PTGS1/PTAFR/PRCP/PPARG/POMC/SERPINF2/PLCB3/PDGFB/PCSK5/P2RX1/OXTR/OPRL1/NTSR1/NPR3/NPR2/NPR1/NPY/NOS3/NOS2/NOS1/MYH6/MME/SMAD3/LEP/KLK2/HSD11B2/HMOX1/HBB/GUCA2B/FFAR3/GJA5/…	107
GO:0071887	leukocyte apoptotic process	72/5382	108/18866	1.95605e-16	7.88028e-15	4.25046e-15	HCAR2/PTCRA/GIMAP8/HSH2D/DOCK8/BIRC7/NOD2/SLC46A2/SLC39A10/CD274/TNFRSF21/SLC7A11/SIRT1/RIPK3/LILRB1/MERTK/BCL2L11/AURKB/BCL10/NR4A3/WNT5A/ADAM17/CXCL12/CCL21/CCL19/CCL5/RAG1/PRKCQ/PIP/PIK3CD/PDCD1/P2RX7/MIF/KITLG/MEF2C/LYN/LGALS9/LGALS3/JAK3/ITPKB/IDO1/IL10/CXCR2/IL7R/IL6/IL2RA/IL2/HIF1A/HCLS1/GLI3/GAS6/FCER1G/EFNA1/TSC22D3/CTSL/CCR7/CCR5/CLC/CDKN2A/CD74/CD27/CD3G/BTK/BMP4/BLK/BCL6/AXL/FASLG/FAS…	72
GO:0048771	tissue remodeling	103/5382	178/18866	2.22947e-16	8.92495e-15	4.81394e-15	CCR2/TMEM119/SIGLEC15/PPARGC1B/CTHRC1/UBASH3B/RSPO3/DCSTAMP/LRRK1/TMBIM1/WNT16/CLDN18/NOX4/SNX10/GREM1/CRB1/SEMA3C/GPNMB/TCIRG1/RASSF2/CARTPT/HAND2/GPR55/SYT7/TNFSF11/GDF5/VDR/TPH1/TNFAIP3/GPR137B/THBS4/TGM2/TGFB3/TGFB1/TFRC/SYK/SPP1/SFRP1/ROCK1/RAC2/PTN/PTH1R/PPP3CA/PDK4/P2RX7/TNFRSF11B/DDR2/NOTCH2/NOS3/MMP14/MMP2/MITF/MEF2C/MDK/MC4R/LIPA/LIF/LEPR/LEP/ITGB3/INPP5D/IL18/IL15/IL12B/IL7/IL6/IL2/IL1…	103
GO:0003018	vascular process in circulatory system	108/5382	190/18866	2.41909e-16	9.62312e-15	5.19052e-15	C2CD4B/SMTNL2/UTS2B/SMTNL1/C2CD4A/ARHGAP42/MYLK3/MFSD2A/DOCK5/SCPEP1/TRPV4/ACE2/TRPM4/KCNMB4/TJP3/UTS2/RAMP2/KCNMB2/DOCK4/AKAP12/ABCG2/SLIT2/VIP/UCN/CLDN5/TGFB1/TEK/SOD2/SLC22A2/SLC8A1/SLC6A4/SH3GL2/ROCK1/RGS2/PTGS2/PTAFR/PRKG1/SERPINF2/ABCB1/PDE3A/PDE2A/P2RY2/P2RY1/P2RX1/OXTR/NPR1/NPPC/NOS3/NOS1/LEP/KEL/KCNMB1/KCNMA1/KCNA5/ITGA1/CXCR2/ICAM1/HTR7/HTR2B/HTR2A/HTR1D/HTR1B/HRH2/HRH1/HMOX1/GJA5/GJA1/…	108
GO:0061448	connective tissue development	137/5382	262/18866	3.57163e-16	1.41191e-14	7.61555e-15	SCX/GDF6/BMP8A/RSPO2/SH3PXD2B/GDF7/OSR1/OSR2/SCIN/ARID5B/ADAMTS12/WNT5B/EBF2/TNMD/TRPV4/ARRDC3/OTOR/SULF2/TRPM4/CYTL1/GHRL/CHST11/BMP10/GREM1/POC1A/CHRDL2/SIRT1/SULF1/CHSY1/ADAMTS7/HAND2/NOG/FGF18/SERPINB7/KLF7/BARX2/GDF5/HMGA2/ZBTB16/WT1/WNT9A/WNT2B/WNT11/WNT10B/WNT7B/WNT7A/WNT5A/TRPS1/TGFBR2/TGFBI/TGFB1/ZEB1/STC1/SOX5/SNAI1/SNAI2/SFRP2/RARG/RARB/PTH1R/PTHLH/PRRX1/PITX1/PIK3CA/PDGFRB/PDGFB/ROR2/…	137
GO:0061041	regulation of wound healing	91/5382	151/18866	3.64508e-16	1.432e-14	7.7239e-15	ANO6/ADAMTS18/CLDN19/CD109/REG3G/SYTL4/PHLDB2/UBASH3B/ADTRP/EPPK1/CLEC7A/SMOC2/CELA2A/WNT4/DUOX1/TNFRSF12A/F11R/DUOX2/HPSE/PDPN/SH2B3/CLDN1/CXCR4/VTN/TXK/TNFAIP3/TNF/TSPAN8/TLR4/THBS1/THBD/TFPI/TEC/SYK/SLC12A2/SELP/PROS1/PROC/PRKG1/PRKCQ/SERPINF2/PLEK/PLAUR/PLAU/PLAT/PLA2G4A/SERPINE2/PDGFRA/PDGFB/REG3A/SERPINB2/SERPINE1/NOS3/NFE2L2/MYLK/MYH9/SMAD3/LYN/KRT1/KLKB1/ITGB1/FOXA2/GP1BA/GJA1/FOXC2/FGF2/…	91
GO:0002526	acute inflammatory response	73/5382	111/18866	3.72728e-16	1.44645e-14	7.80189e-15	C2CD4B/ANO6/C2CD4A/IL31RA/REG3G/NLRP3/MYLK3/HAMP/UGT1A1/TREM1/IL20RB/PLA2G2D/PTGES/CD163/OSMR/TNFSF11/ZP3/TNFSF4/TNF/TAC1/SAA4/SAA2/SAA1/S100A8/PTGS2/PTGER3/PRCP/PPARG/PLSCR1/SERPINF2/PIK3CG/REG3A/OSM/OPRM1/NPY5R/LBP/KLKB1/CXCR2/IL6ST/IL6R/IL6/IL1B/IL1A/ICAM1/HPR/HLA-E/GSTP1/FFAR2/FFAR3/B4GALT1/GATA3/FUT7/FN1/FCGR2B/FCER1G/F12/F8/F3/F2/EPO/ELANE/EDNRB/DNASE1L3/CNR1/CCR7/CEBPB/CD6/C3/BTK/AHSG/ADCY…	73
GO:0070374	positive regulation of ERK1 and ERK2 cascade	118/5382	215/18866	3.72762e-16	1.44645e-14	7.80189e-15	APELA/CCL3L3/CCL4L1/SCIMP/TNFAIP8L3/BMPER/GLIPR2/HAVCR2/NOD2/TRPV4/ACKR3/PDGFC/IL26/SLC30A10/TREM2/NOX4/PYCARD/C5AR2/FGF20/PTPN22/ARHGAP8/GPNMB/NOD1/RAMP3/RASGRP1/FGF19/AKAP12/HAND2/GPR55/MFHAS1/NRP1/FGF18/RIPK2/MARCO/TNFSF11/SEMA7A/TNF/TLR4/THPO/TGFB1/TEK/XCL2/SLAMF1/SHC1/CX3CL1/XCL1/CCL23/CCL22/CCL21/CCL20/CCL19/CCL18/CCL17/CCL16/CCL14/CCL13/CCL11/CCL8/CCL5/CCL4/CCL3/CCL2/S100A7/RAP1A/PTPRC/SER…	118
GO:0060402	calcium ion transport into cytosol	94/5382	158/18866	3.86265e-16	1.48971e-14	8.0352e-15	FAM155A/NPSR1/MCOLN2/TRPV3/UBASH3B/JPH4/TMEM38A/TRPV4/CEMIP/JPH2/MCOLN3/LIME1/TRPV2/SLC24A2/P2RX2/RASA3/CORO1A/TRDN/RAMP3/AKAP6/F2RL3/NOL3/TRPM2/TRPC3/TRPC1/THY1/SNCA/SLC8A3/SLC8A1/SLC8A2/CX3CL1/XCL1/CXCL11/CCL21/CCL19/CCL3/RYR3/RYR2/RYR1/PTPRC/PRNP/PLN/PLCG2/PLA2G1B/PKD2/P2RY6/P2RX7/P2RX5/NTSR1/NOS1/MYO5A/CXCL9/LYN/LCK/ITPR3/ITPR2/ITPR1/CXCL10/HTR2B/HTR2A/GRIN2D/GRIN2B/GRIN2A/XCR1/FYN/FGF2/F2R/F…	94
GO:0070664	negative regulation of leukocyte proliferation	61/5382	86/18866	4.1083e-16	1.57485e-14	8.49441e-15	LGALS9C/CLEC4G/LGALS9B/IL33/HAVCR2/PDCD1LG2/PELI1/TWSG1/CRTAM/IL20RB/GAL/FOXP3/CD274/TNFRSF21/GREM1/PLA2G2D/SCRIB/TNFRSF13B/VSIG4/CD300A/LILRB1/GPNMB/BTN2A2/LILRB2/DLG5/TNFRSF14/LST1/TYROBP/TNFAIP3/SPN/SOX11/SHH/SDC4/XCL1/CCL8/PRNP/ENPP3/MNDA/LYN/LGALS9/INPP5D/IDO1/IL10/IL2RA/IL2/IHH/HLA-DRB1/GSTP1/GNRH1/LRRC32/FCGR2B/ERBB2/CTLA4/CEBPB/CD86/CD80/BTK/BMP4/BLK/ATM/ARG1	61
GO:0061458	reproductive system development	207/5382	447/18866	5.49665e-16	2.09435e-14	1.12965e-14	CCDC182/APELA/SCX/TIFAB/ZNF568/ASPM/NRK/GDF7/TCF23/E2F7/OSR1/PLCD3/MYOCD/RSPO3/ARID5B/BRIP1/KIF18A/GREB1L/GRHL2/VASH2/E2F8/STRA6/DMRTA1/OVOL2/LHX9/RETN/TEX11/EAF2/WNT4/SIX4/GHRL/LEF1/DHH/TIPARP/ZFPM2/SIRT1/SULF1/VASH1/DMC1/ADAM29/PLAC1/MERTK/BASP1/SEMA3A/FSTL3/IRX5/BCL2L11/ADAMTS1/PCYT1B/CYP7B1/SLIT2/NOG/SOCS3/TNFSF10/ADAM19/AKR1C3/TP63/YBX3/UTF1/FZD4/EOMES/NRIP1/FOSL1/ZP3/WT1/WNT9B/WNT2B/WNT7B/W…	207
GO:0050679	positive regulation of epithelial cell proliferation	116/5382	211/18866	5.60936e-16	2.1245e-14	1.14592e-14	APELA/OSR1/REG3G/IQGAP3/OSR2/FOXP2/ESRP2/VASH2/NOD2/ZNF304/ODAM/GHRL/C5AR2/PPP1R16B/SIRT1/YAP1/AKT3/FGFBP1/CYP7B1/NOG/CLDN1/SEMA5A/NRP1/NRP2/TNFSF12/TP63/FZD7/DYSF/NR4A3/SCG2/WNT7A/WNT5A/WNT2/VIP/TWIST1/TNFAIP3/TLR4/THBS4/TGFA/TEK/TCF7L2/TBX1/ADAM17/STAT5A/SP1/SOX11/SMO/SHH/SFRP1/CXCL12/CCL11/CCL5/SCN5A/PTN/HTRA1/PROX1/PRKD1/PLXNB3/PGF/PDGFB/REG3A/NRAS/NOTCH2/NOTCH1/MMP12/MDK/LAMC1/LAMB1/KDR/ITGB…	116
GO:0051216	cartilage development	110/5382	197/18866	7.26607e-16	2.73162e-14	1.47338e-14	SCX/GDF6/BMP8A/RSPO2/OSR1/OSR2/SCIN/ADAMTS12/WNT5B/TRPV4/OTOR/SULF2/CYTL1/GHRL/CHST11/BMP10/GREM1/POC1A/CHRDL2/SULF1/CHSY1/ADAMTS7/HAND2/NOG/FGF18/BARX2/GDF5/HMGA2/ZBTB16/WNT9A/WNT2B/WNT11/WNT10B/WNT7B/WNT7A/WNT5A/TRPS1/TGFBR2/TGFBI/TGFB1/ZEB1/STC1/SOX5/SNAI1/SNAI2/SFRP2/RARG/RARB/PTH1R/PTHLH/PRRX1/PITX1/ROR2/NPPC/NFIB/MYF5/MSX2/MMP13/MGP/MEF2C/MDK/MATN3/MAF/SMAD3/SMAD1/LUM/LOXL2/LEP/IHH/HOXC4/HO…	110
GO:0046634	regulation of alpha-beta T cell activation	66/5382	97/18866	7.29871e-16	2.73162e-14	1.47338e-14	CCR2/LGALS9C/LGALS9B/ZNF683/IL27/NLRP3/LOXL3/ZC3H12A/RASAL3/NFKBIZ/TWSG1/CRTAM/SASH3/FOXP3/TBX21/CD274/PTPN22/CD300A/CD160/MALT1/LILRB1/EBI3/SOCS5/CD83/RIPK2/TNFRSF14/ZBTB16/ZAP70/TNFSF4/TGFBR2/SYK/SHH/XCL1/CCL19/PTPRC/PRKCQ/MYB/LGALS9/JAK3/ITPKB/IRF4/IRF1/IL18/IL12RB1/IL12B/IL4R/IL2/IHH/IFNG/HLX/HLA-E/NCKAP1L/GLI3/GATA3/CD55/CD86/CD80/CD28/CD3E/RUNX3/RUNX1/PRDM1/BCL6/ANXA1/ADORA2A/ADA	66
GO:0051897	positive regulation of protein kinase B signaling	102/5382	178/18866	7.74372e-16	2.88112e-14	1.55402e-14	TNFAIP8L3/KLB/OSBPL8/MTDH/TSPYL5/P2RY12/IL26/TRAT1/NOX4/ICOS/FGF20/PIK3R5/HPSE/RAMP3/FGF19/NRG2/GDF15/KL/MFHAS1/SEMA5A/FGF16/FGF18/AKR1C3/TNFSF11/VAV1/TNF/THPO/THBS1/TGFB1/TGFA/TEK/TCF7L2/STK3/ITSN1/CX3CL1/CCL21/CCL19/CCL3/RET/RAC2/PIK3R1/PIK3CG/PIK3CD/PIK3CA/PDGFRB/PDGFRA/PDGFB/OSM/MYOC/MST1R/KITLG/MET/LEP/LCK/KIT/ITGB1/IRS1/ILK/IL18/IGFBP5/IGF2/HIP1/NRG1/HGF/HCLS1/GCNT2/GATA3/GAS6/GAB1/FYN/FGFR…	102
GO:1901342	regulation of vasculature development	205/5382	444/18866	1.12193e-15	4.14983e-14	2.23833e-14	APELA/CCR2/ECSCR/BMPER/SPRED1/CCBE1/PIK3R6/ISM1/HSPB6/TMIGD2/MYOCD/MTDH/CREB3L1/PROK1/ZC3H12A/ADM2/MMRN2/VASH2/SEMA4A/TNMD/SMOC2/PROK2/SEMA6A/RHOJ/ZNF304/ADAMTS9/TMEM100/WNT4/ERAP1/GHRL/ASB4/ANGPT4/TNFRSF12A/ANGPTL4/SRPX2/GREM1/PPP1R16B/SIRT1/SASH1/SULF1/STAB1/PLXND1/VASH1/PDCD10/CD160/EMILIN1/CXCL13/HTATIP2/FBLN5/GPNMB/KLF2/RAMP2/ANGPTL7/AKT3/FGFBP1/HDAC9/SEMA3E/ADAMTS1/KLF4/SEMA5A/SPHK1/NRP1/FG…	205
GO:0045666	positive regulation of neuron differentiation	181/5382	380/18866	1.37001e-15	5.03798e-14	2.71739e-14	GDF6/FEZF1/VWC2/TUBB2B/BRINP3/NEGR1/MMD2/BEND6/ZDHHC15/GDF7/CHODL/SLITRK1/ZNF804A/PLXNA4/DUOXA1/SYT3/NDNF/IRX3/CAPRIN2/BRINP2/CPNE5/ISLR2/AMIGO1/SMURF1/CAMK1D/TENM3/FEZF2/C21orf91/ATP8A2/GPRC5B/TRPV2/TNFRSF12A/NIN/SHANK1/CDON/PLA2G3/PACSIN1/DISC1/ANKRD1/HEYL/FGF20/LPAR3/MMD/MACF1/CUX2/CYFIP1/PLXND1/SETX/UNC13A/RIMS1/DKK1/TRAK1/NLGN1/IL1RAPL1/STMN2/PLXNC1/ACTR2/ZEB2/TOX/RIMS2/FEZ1/NTN1/CPNE6/SLIT2…	181
GO:0051056	regulation of small GTPase mediated signal transduction	159/5382	323/18866	1.98413e-15	7.25412e-14	3.91273e-14	RASA4B/IQSEC3/P2RY8/ARHGAP30/MMD2/FGD2/RHOV/ARHGAP42/ABRA/ARHGEF19/TAGAP/ARAP2/RASGRP4/ARHGEF25/DEPDC7/FGD3/ARHGAP11B/SYDE1/CGNL1/GPR174/ARHGAP24/ARHGAP28/ARHGAP10/EPS8L3/RTN4R/RASAL3/PLEKHG2/EPS8L2/ARAP3/ARHGAP9/ARHGAP22/RHOU/ARHGAP23/ARHGAP21/PREX1/ARHGAP20/SRGAP1/ARHGAP31/HEG1/PLEKHG5/RHOJ/CDC42SE1/ARHGAP15/DEPDC1B/RASIP1/EPS8L1/RHOF/CDON/F11R/RHOD/RACGAP1/P2RY10/ARHGEF16/CYTH4/ARHGEF26/KANK2/…	159
GO:0007156	homophilic cell adhesion via plasma membrane adhesion molecules	97/5382	168/18866	2.01449e-15	7.3228e-14	3.94977e-14	CDHR4/AMIGO2/SDK1/CNTN4/EMB/VSTM2L/FAT3/CDHR1/NEXN/IGFN1/KIRREL3/HMCN1/FAT4/CLSTN2/CDH23/CDH26/CADM3/PCDH10/IGSF9/PCDH19/AMIGO1/DSCAML1/PCDHA3/PCDHA4/PCDHA5/PCDHA6/PCDHA13/PCDHAC1/PCDHAC2/PCDHB2/PCDHB3/PCDHB4/PCDHB7/PCDHB8/PCDHB9/PCDHB14/PCDHB15/PCDHGA3/PCDHGA4/PCDHGA5/PCDHGA9/PCDHGA10/PCDHGA11/PCDHGB2/PCDHGB5/PCDHGB6/PCDHGB7/TENM3/CDHR2/DCHS2/SDK2/ROBO4/PCDH18/CDHR5/CDH19/PCDH11X/CNTN6/PCDH17/PC…	97
GO:0048754	branching morphogenesis of an epithelial tube	91/5382	155/18866	3.59375e-15	1.29888e-13	7.00592e-14	RSPO2/LAMA1/ADAMTS16/GDF7/ESRP2/GREB1L/FAT4/HHIP/RASIP1/WNT4/SIX4/LEF1/GREM1/CLIC4/PLXND1/GNA13/YAP1/SPRY1/SEMA3E/CELSR1/SLIT2/NOG/DLG5/NRP1/DCHS1/PAX8/WT1/WNT9B/WNT2B/WNT5A/WNT2/WNT1/VDR/TNF/TGFBR2/TCF21/TBX3/STK4/SMO/SIX1/SHH/SFRP2/CCL11/PKD2/PGR/PGF/PAK1/NOTCH1/NKX3-1/NFATC4/MSX2/MMP14/MET/MDK/TACSTD2/LHX1/LAMA5/KDR/ILK/IHH/TNC/HOXB7/HOXA5/FOXA1/GLI3/GLI2/GPC3/GDNF/FOXC2/FOXD1/FOXF1/FGFR2/FGF1…	91
GO:0002822	regulation of adaptive immune response based on somatic recombination of immune receptors built from immunoglobulin superfamily domains	90/5382	153/18866	4.31524e-15	1.55079e-13	8.36465e-14	C17orf99/CCR2/CLEC4G/IL27/TNFRSF13C/NLRP3/RSAD2/IL33/HAVCR2/LOXL3/ZC3H12A/NFKBIZ/TRPM4/SASH3/IL20RB/FOXP3/TBX21/CD274/CLCF1/RIPK3/MALT1/LILRB1/TNFSF13B/CD226/PARP3/SOCS5/IL27RA/IL1RL1/IL18R1/RIPK2/TNFSF13/ZP3/WAS/TNFSF4/TNFRSF1B/TNFAIP3/TNF/TGFB1/TFRC/STAT6/SLC11A1/XCL1/CCL19/PTPRC/PRKCQ/PLA2G4A/P2RX7/MEF2C/LTA/JAK3/IL18/IL12RB1/IL12B/IL10/IL7R/IL6/IL4R/IL2/IL1R1/IL1B/HLX/MR1/HLA-F/HLA-E/HLA-B/GA…	90
GO:0060560	developmental growth involved in morphogenesis	124/5382	236/18866	5.61073e-15	2.00496e-13	1.08144e-13	DRAXIN/FMN1/SEMA3D/PLXNA4/NKD1/SYT3/SEMA6D/TMEM108/RTN4R/RAPH1/SEMA4A/TNN/SEMA4G/CPNE5/ISLR2/SEMA6A/SMURF1/SEMA3G/KIF26B/SEMA4C/NLGN3/BCL11A/SIX4/TRPV2/TNFRSF12A/NIN/DISC1/CYFIP2/FLRT3/LPAR3/MACF1/CYFIP1/FSTL4/UNC13A/RIMS1/POSTN/SEMA3C/SEMA4B/SEMA6B/OLFM1/YAP1/SEMA3A/SPRY1/KIAA0319/ZEB2/SEMA3E/RIMS2/NTN1/CPNE6/SLIT2/DCLK1/SEMA5A/NRP1/NRP2/IQGAP1/SEMA7A/RASAL1/SEMA3B/CXCR4/WNT11/WNT7B/WNT5A/VCL/TN…	124
GO:0032729	positive regulation of interferon-gamma production	49/5382	65/18866	6.20533e-15	2.20498e-13	1.18932e-13	KLRC4-KLRK1/CCR2/IFNL1/IL27/SLAMF6/HAVCR2/CD276/CLEC7A/HMHB1/CRTAM/SASH3/CD244/TLR8/TLR7/PYCARD/PTPN22/SCRIB/KLRK1/CD226/EBI3/RASGRP1/IL27RA/IL18R1/RIPK2/SLC7A5/ZP3/WNT5A/TXK/TNFSF4/TNF/TLR4/TLR3/SLC11A1/PDE4B/LTA/LGALS9/IL18/IL12RB2/IL12RB1/IL12B/IL2/IL1R1/IL1B/IRF8/HLA-DPB1/HLA-DPA1/CD14/CD3E/CD2	49
GO:0071902	positive regulation of protein serine/threonine kinase activity	166/5382	345/18866	6.65523e-15	2.35164e-13	1.26843e-13	SBK2/MAP3K15/IRGM/CXCL17/FGD2/NRK/MUC20/MLKL/CCNYL1/PIK3R6/IL34/IQGAP3/LRRK2/AJUBA/PROK1/BIRC7/NOD2/PROK2/AVPI1/CEMIP/PDGFC/PBK/FAM20A/GHRL/CAB39/NOX4/MDFIC/STK39/LPAR3/PIK3R5/SIRT1/SASH1/TNIK/DKK1/PDCD10/AKAP13/FZD10/MAP4K1/MAP4K5/ERN2/NOD1/TLR6/TENM1/RASGRP1/ZEB2/TCL1B/CARTPT/GDF15/ADIPOQ/S1PR2/MAP3K6/IQGAP1/FGF18/CCNK/RIPK2/ADAM9/PEA15/TNFSF11/CAMK1/FZD4/TCL1A/HMGA2/CXCR4/WNT7B/WNT5A/TP73/TNF/…	166
GO:0032535	regulation of cellular component size	180/5382	383/18866	8.10093e-15	2.84658e-13	1.53539e-13	C15orf62/SLC26A5/DRAXIN/FMN1/KANK3/SEMA3D/ANO6/KANK4/CDC42EP5/PLEKHH2/IQGAP3/TMEM123/CAPZA3/MYADM/PLXNA4/SCIN/SSH2/SLC12A8/SPIRE2/FHOD3/BAIAP2L2/SEMA6D/ARHGAP28/WNK3/RTN4R/PLEKHG2/SEMA4A/TRPV4/SPTBN4/SEMA4G/ISLR2/PREX1/SEMA6A/SLC12A5/SEMA3G/LRRC8A/BAIAP2L1/SSH3/SEMA4C/CDHR2/MAGEL2/SSH1/CDHR5/LIMA1/EVL/TRPV2/PRR16/SPTBN5/TNFRSF12A/VILL/TMOD2/TMOD3/PYCARD/DISC1/CYFIP2/LMOD1/PPP1R15A/SH3BP1/LPAR3/MA…	180
GO:0050777	negative regulation of immune response	92/5382	159/18866	8.84179e-15	3.08974e-13	1.66654e-13	CCR2/CLEC12B/CLEC4G/IFNL1/NLRC3/NLRP6/DCST1/FCRLB/PGLYRP3/IL33/HAVCR2/LOXL3/NLRC5/ZC3H12A/SAMSN1/SLAMF8/PARP14/IL20RB/FOXP3/TBX21/SAMHD1/TTLL12/VSIG4/CD300A/IRAK3/CD160/FGL2/LILRB1/CD96/NR1H3/PARP3/SOCS5/IL27RA/IL1RL1/NMI/PGLYRP1/CD84/TNFRSF14/TNFSF4/TNFAIP3/TNF/TGFB3/TGFB2/TGFB1/STAT6/XCL1/PTPRC/PPARG/SERPINB9/ENPP3/PDCD1/NPY5R/MMP12/LYN/LGALS9/LGALS3/KIR2DL4/JAK3/INPP5D/IL13RA2/IL12B/IL10/IL7R/…	92
GO:0045165	cell fate commitment	140/5382	278/18866	9.38393e-15	3.26117e-13	1.75901e-13	SH3PXD2B/PTF1A/ARX/GDF7/GLIS1/SLAMF6/TRIM15/LOXL3/WNT5B/WNT10A/BCL11B/ISL2/EBF2/SOX17/DMRT3/DSCAML1/SLAMF8/CYP26B1/FEZF2/ESRP1/FEV/WNT4/WNT16/FOXP3/CDON/DHH/TBX21/TENM4/SOSTDC1/ZNF521/SPDEF/MGA/MYT1L/DKK1/POU6F2/PDPN/BATF/TOX/GDF3/KLF4/ARHGEF2/TBX18/NRP1/PTCH2/LMO4/FZD7/EOMES/WT1/WNT9B/WNT9A/WNT2B/WNT11/WNT10B/WNT7B/WNT7A/WNT5A/WNT2/WNT1/NR2E1/TGFB1I1/NR2F2/TEAD3/TCF7L2/TBX3/TBX15/TBX6/TBX1/TAL1/…	140
GO:0031341	regulation of cell killing	62/5382	92/18866	1.10294e-14	3.79135e-13	2.04498e-13	KLRC4-KLRK1/CLEC12B/NCR3/PIK3R6/RAET1E/SLAMF6/HAVCR2/CLEC7A/CRTAM/STAP1/KLRK1/CD160/RIPK3/LILRB1/CD226/RASGRP1/BCL2L11/NCR1/IL18RAP/VAV1/TYROBP/SYK/XCL1/CXCL6/PTPRC/PRF1/SERPINB9/P2RX7/NOS2/SH2D1A/LGALS9/LEP/LAG3/KRT6A/KIR2DL4/ITGAM/IL12RB1/IL12B/IL7R/IFNG/ICAM1/MR1/HLA-F/HLA-E/HLA-B/CFH/FCGR2B/FCER2/F2RL1/DNASE1L3/CD55/CR1L/CD5L/CD1E/CD1D/CD1C/CD1B/CD1A/CEACAM1/B2M/ARRB2/ARG1	62
GO:0045582	positive regulation of T cell differentiation	62/5382	92/18866	1.10294e-14	3.79135e-13	2.04498e-13	PIK3R6/NLRP3/NFKBIZ/SASH3/LEF1/FOXP3/LILRB4/MALT1/BTN2A2/LILRB2/RASGRP1/TESPA1/SOCS5/CD83/IL1RL2/RIPK2/TNFSF9/ZBTB16/ZAP70/TNFSF4/TGFBR2/SYK/SOX4/SHH/CCL19/RAG1/PTPRC/PCK1/MYB/MDK/LGALS9/ITPKB/IL18/IL12RB1/IL12B/IL7R/IL7/IL4R/IL2RA/IL2/IL1B/IL1A/IHH/IFNG/HLX/NCKAP1L/GLI3/GLI2/GATA3/EGR3/CYLD/CD74/CD86/CD80/CD27/RUNX3/RUNX1/BCL6/RHOH/ANXA1/ADAM8/ADA	62
GO:0048562	embryonic organ morphogenesis	149/5382	302/18866	1.19205e-14	4.07553e-13	2.19826e-13	TIFAB/RNF207/RBPMS2/HMX3/CCDC39/CRB2/ARL13B/STRC/OSR1/LRIG3/OSR2/CTHRC1/SLC44A4/GRHL2/PDZD7/SOX17/STRA6/OVOL2/GRHL3/DSCAML1/SOBP/SIX4/ATP8A2/WNT16/INSIG2/CHST11/TBX21/SCRIB/GJB6/YAP1/IRX5/MAFB/MICAL2/CELSR1/HAND2/NTN1/NOG/KCNQ4/FOXH1/ITGA8/TEAD2/FZD6/EOMES/MFAP5/NR4A3/PAX8/WNT9B/WNT9A/WNT11/WNT5A/WNT1/TWIST1/TGFBR2/TGFB3/TFAP2A/TCF21/ZEB1/TCF7/TBX3/TBX15/TBX6/TBX1/SP3/SOX11/SMO/SIX1/STIL/SHH/RYR2…	149
GO:0061337	cardiac conduction	87/5382	148/18866	1.30115e-14	4.40129e-13	2.37397e-13	RNF207/CACNA2D4/KCNH6/KCNK15/CACNG6/CACNG8/ACE2/SPTBN4/SCN3B/CACNA2D3/TRPM4/FXYD4/FXYD6/FXYD7/EHD3/KCNIP1/KCNIP3/CTNNA3/CACNG4/CACNG5/KCNE4/KCNE5/CORIN/CACNG2/TRDN/ABCC9/GJC1/KCNE3/KCNK6/CACNA2D2/CACNA1G/TRPC1/SLC9A1/SLC8A3/SLC8A1/SLC8A2/SCN5A/SCN4B/SCN2B/RYR3/RYR2/RYR1/PLN/FXYD3/FXYD1/PKP2/NPR2/NPR1/NPPC/NOS1/MEF2A/KCNK3/KCNK1/KCNJ12/KCNJ5/KCNJ3/KCNE1/KCND3/KCND2/KCNA5/JUP/ITPR3/ITPR2/ITPR1/GJA5…	87
GO:0050818	regulation of coagulation	60/5382	88/18866	1.30125e-14	4.40129e-13	2.37397e-13	ANO6/ADAMTS18/UBASH3B/ADTRP/CELA2A/F11R/HPSE/PDPN/SH2B3/VTN/TXK/TSPAN8/TLR4/THBS1/THBD/TFPI/TEC/SYK/SELP/PROS1/PROC/PRKG1/PRKCQ/SERPINF2/PLEK/PLAUR/PLAU/PLAT/PLA2G4A/SERPINE2/PDGFRA/PDGFB/SERPINB2/SERPINE1/NOS3/NFE2L2/LYN/KRT1/KLKB1/FOXA2/GP1BA/FCER1G/FAP/F12/F3/F2RL1/F2R/F2/EPHB2/EDN1/CD36/CD34/CD9/CAV1/SERPING1/BLK/CEACAM1/APOH/APOE/ANXA2	60
GO:1901890	positive regulation of cell junction assembly	67/5382	103/18866	1.37198e-14	4.61584e-13	2.48969e-13	AGRN/AMIGO2/LRRTM3/FMN1/LINGO2/CLDN19/CBLN2/SLITRK4/SLITRK1/SLITRK2/SYNDIG1/SEMA4A/CLSTN2/ACE2/LRRN1/NLGN2/AMIGO1/LRRN3/NLGN3/WNT4/GHRL/SRPX2/SLITRK5/LRRTM2/FLRT2/FLRT3/CUX2/NLGN1/SLITRK3/IL1RAPL1/MAP4K4/NRXN1/DLG5/CLDN1/NRP1/IQGAP1/WNT7A/TPBG/CLDN5/THY1/THBS2/TEK/SFRP1/SDC4/S100A10/ROCK1/PTPRD/OXTR/NTRK3/NTRK2/NTRK1/MYOC/SMAD3/LIMS1/KDR/IL1RAP/EPHB2/EPHB1/EPHA2/EFNA5/CLDN3/COL16A1/CBLN1/CAV1/BDN…	67
GO:0051047	positive regulation of secretion	163/5382	340/18866	1.74852e-14	5.85152e-13	3.15619e-13	HCAR2/CLEC9A/RFX6/UNC13D/C1QTNF3/STX1B/SYTL4/CLEC6A/IL33/MCU/SCIN/OR51E2/NLGN2/CD177/RETN/CRTAM/IL26/FRMD4A/ANO1/SYTL2/TRPM4/TREM2/RAB8B/GHRL/GAL/PLA2G3/ANKRD1/CLEC4E/MYRIP/PANX1/CLEC5A/EXPH5/UNC13A/PLA2R1/NLGN1/NMU/GAB2/CARTPT/SLC4A8/SYT7/CACNA1G/CACNA1I/ADAM9/ABCB11/CADPS/TNFSF11/KMO/DOC2B/PLA2G10/GPR68/ZP3/VSNL1/VIP/EZR/UCN/TNFSF4/TNF/TLR4/TLR2/TGFB3/TGFB2/TGFB1/TCF7L2/TAC1/SYT4/SYT1/SYK/STX1A…	163
GO:0030900	forebrain development	182/5382	391/18866	1.78347e-14	5.93707e-13	3.20234e-13	SRGAP2C/FEZF1/DRAXIN/ASPM/PHACTR1/ARL13B/ARX/GDF7/PTCHD1/LRRK2/FOXP2/PLXNA4/ARHGAP11B/DIXDC1/MFSD2A/KIRREL3/HOOK3/AKNA/DYNC2H1/FAT4/TMEM108/RTN4R/BCL11B/P2RY12/LHX5/SLC4A10/TWSG1/GNG12/FEZF2/NDE1/SLC38A2/WNT4/C21orf91/NIN/LEF1/CDON/DISC1/LHX6/SLITRK5/TSKU/SLC7A11/CORO1C/OTP/SRGAP2/PLCB1/SYNE2/DKK1/WDR47/NRG3/IGF2BP1/DLC1/SEMA3A/KIF14/ZEB2/TOX/FEZ1/SLIT2/NUMBL/NOG/DCLK1/SEMA5A/HERC1/ALDH1A2/NRP1/N…	182
GO:0002700	regulation of production of molecular mediator of immune response	85/5382	144/18866	1.87231e-14	6.20019e-13	3.34426e-13	C17orf99/CCR2/SCIMP/TRIM6/CLNK/FCRL3/NLRP3/RSAD2/IL33/NOD2/TRPM4/SASH3/CD244/GPRC5B/MZB1/FOXP3/TBX21/PTPN22/DDX58/CLCF1/IRAK3/CD160/MALT1/LILRB1/CD226/SPON2/CD96/PARP3/TRIL/IL27RA/DDX21/BCL10/IL18R1/TNFRSF14/TNFSF13/SEMA7A/SLC7A5/NR4A3/WNT5A/TNFSF4/TNFRSF1B/TNF/TLR4/TLR3/TGFB3/TGFB2/TGFB1/TFRC/STAT6/XCL1/PTPRC/KLK7/PRKDC/MIF/KIR2DL4/JAK3/IL18/IL13RA2/IL10/IL6/IL4R/IL2/IL1R1/IL1B/HMOX1/HLA-F/HLA-E…	85
GO:0009612	response to mechanical stimulus	112/5382	209/18866	1.94345e-14	6.40006e-13	3.45206e-13	SCX/TIFAB/TMEM150C/SLC26A5/PKD1L1/STRC/TMC2/FOXP2/PDZD7/STRA6/ANO3/PIEZO2/TRPV4/RETN/SLC38A2/ATP8A2/TLR8/TLR7/F11R/ANKRD1/POSTN/TXNIP/CASP8AP2/KIAA0319/PIEZO1/BAG3/NRXN2/NRXN1/PKD2L1/BCL10/TNFRSF10A/SCEL/TNFRSF10B/TNFSF14/GDF5/FOSL1/CXCR4/BTG2/WNT11/UCN/TLR4/TLR3/THBS1/TGFBR2/STAT1/SLC9A1/SLC8A1/SLC2A1/SLC1A3/CXCL12/RYR2/PTN/PTGS2/PTGER4/PPL/PPARG/PKD2/SERPINE2/PDE2A/P2RY1/P2RX7/NTRK1/NEUROG1/MYD…	112
GO:0010721	negative regulation of cell development	164/5382	343/18866	1.9529e-14	6.40006e-13	3.45206e-13	SRGAP2C/DRAXIN/PRTG/ASPM/SEMA3D/PI16/CNTN4/LRRK2/STX1B/DIXDC1/HOOK3/SEMA6D/IRX3/RTN4R/ISL2/SEMA4A/TNN/TRPV4/SEMA4G/SEMA6A/RGMA/SEMA3G/RCC2/FEZF2/SEMA4C/NLGN3/BCL11A/CLDN18/ASAP1/STAP1/DNM3/NGEF/CORO1C/DAAM2/SRGAP2/DENND5A/FSTL4/DKK1/ZNF365/NLGN1/KLK8/STMN2/LILRB1/NRG3/POSTN/SEMA3C/SEMA4B/SEMA6B/SEMA3A/HMG20A/KIAA0319/ZNF536/SEMA3E/NR1D1/NTN1/SLIT2/NOG/ARHGEF2/SEMA5A/PHOX2B/NRP1/SEMA7A/SEMA3B/WNT7…	164
GO:0001909	leukocyte mediated cytotoxicity	69/5382	108/18866	2.13675e-14	6.96646e-13	3.75757e-13	KLRC4-KLRK1/CLEC12B/NCR3/UNC13D/PIK3R6/RAET1E/SLAMF6/HAVCR2/ULBP1/ULBP2/ULBP3/SLAMF7/CRTAM/STAP1/KLRK1/CORO1A/CD160/RIPK3/LILRB1/CD226/RASGRP1/NCR1/IL18RAP/VAV1/TYROBP/XCL1/CXCL6/PTPRC/PRF1/SERPINB9/P2RX7/NOS2/SH2D1A/LGALS9/LEP/LAG3/KIR3DL1/KIR2DL4/ITGAM/IL18/IL12RB1/IL12B/IL7R/ICAM1/MR1/HLA-F/HLA-E/HLA-B/GZMM/GZMB/FCGR2B/F2RL1/F2/ELANE/DNASE1L3/CTSH/CTSG/LYST/CTSC/CD1E/CD1D/CD1C/CD1B/CD1A/CEACAM…	69
GO:0072073	kidney epithelium development	84/5382	142/18866	2.24294e-14	7.27517e-13	3.92408e-13	FMN1/ADAMTS16/BMPER/OSR1/GREB1L/FAT4/IRX3/KIF26B/WNT4/SIX4/KLF15/GREM1/HEYL/KANK2/WWTR1/YAP1/BASP1/SPRY1/ADIPOQ/SLIT2/CRLF1/NOG/PROM1/IQGAP1/DCHS1/PAX8/WT1/WNT9B/WNT2B/WNT11/WNT7B/WNT1/TCF21/STAT1/SMO/SIX1/SHH/SFRP1/SDC4/SDC1/RET/RARB/PTPRO/PODXL/PKD2/PGF/PECAM1/NPHS1/NOTCH2/NOTCH1/MYO1E/MEF2C/SMAD3/SMAD1/EPCAM/TACSTD2/LIF/LHX1/LAMB2/LAMA5/ILK/CXCR2/HOXB7/GLI3/GPC3/GDNF/GATA3/FOXC2/FOXD1/FOXC1/FG…	84
GO:0002706	regulation of lymphocyte mediated immunity	89/5382	154/18866	2.6568e-14	8.57359e-13	4.62442e-13	KLRC4-KLRK1/C17orf99/CCR2/CLEC12B/CLEC4G/NCR3/PIK3R6/RAET1E/SH2D1B/CLNK/SLAMF6/NLRP3/RSAD2/HAVCR2/CRTAM/TRPM4/SASH3/IL20RB/FOXP3/TBX21/CLCF1/KLRK1/CD160/RIPK3/MALT1/LILRB1/CD226/CD96/RASGRP1/PARP3/IL27RA/NCR1/IL18R1/IL18RAP/TNFSF13/ZP3/WAS/VAV1/TNFSF4/TNFRSF1B/TNF/TGFB1/TFRC/STAT6/XCL1/PTPRC/SERPINB9/P2RX7/SH2D1A/LTA/LGALS9/LEP/LAG3/KIR2DL4/IL18/IL12RB1/IL12B/IL10/IL7R/IL6/IL2/IL1R1/IL1B/MR1/HLA-…	89
GO:0007200	phospholipase C-activating G protein-coupled receptor signaling pathway	67/5382	104/18866	2.78409e-14	8.93876e-13	4.82139e-13	P2RY8/GPR174/GPR157/P2RY12/ANO1/P2RY10/C5AR2/LPAR3/NMUR1/LPAR6/GNA14/HOMER1/GPR55/F2RL3/GPR65/VIP/TGM2/TACR1/PTH1R/PTGER3/P2RY6/P2RY2/P2RY1/OPRM1/OPRL1/OPRD1/NPR3/KISS1/CXCR2/HTR2B/HTR2A/HRH1/HCRTR2/GRPR/GRP/GPR35/LPAR4/GPR20/GPR18/GPR17/GNA15/FPR3/FPR2/FPR1/F2RL2/F2RL1/F2R/F2/ESR1/EDNRB/EDN1/LPAR1/S1PR1/DRD1/CX3CR1/CMKLR1/CHRM2/CCKBR/C5AR1/C3AR1/BICD1/AGTR1/ADRA2A/ADRA1A/ADRA1B/ADRA1D/ACTN2	67
GO:0060537	muscle tissue development	188/5382	409/18866	2.94545e-14	9.40907e-13	5.07506e-13	SCX/ANKRD33/BCL9L/RBM24/PI16/CCM2L/OSR1/ALPK2/FOXP2/MYOCD/MYLK3/MYLK2/FHOD3/MYH14/STRA6/POPDC2/HAMP/HEG1/JPH2/ADAMTS9/CYP26B1/SIX4/MYOZ2/ASB2/LEF1/CDON/NOX4/BMP10/ANKRD1/GREM1/HEYL/FGF20/TENM4/TIPARP/MAFF/ZFPM2/P2RX2/DKK1/AKAP13/BVES/PPP1R13L/PDLIM5/SEMA3C/YAP1/GJC1/HDAC9/VGLL4/AKAP6/HOMER1/MSC/NOG/NEURL1/PHOX2B/FOXH1/ALDH1A2/YBX3/ITGA8/FZD7/EOMES/KCNAB1/BTG2/WT1/WNT10B/WNT5A/WNT2/TWIST1/TPM1/TP7…	188
GO:0030199	collagen fibril organization	43/5382	55/18866	2.99414e-14	9.51655e-13	5.13304e-13	SCX/ADAMTS14/LOXL3/LOXL4/COLGALT1/COL5A3/GREM1/OPTC/EMILIN1/CRTAP/ADAMTS2/ADAMTS3/PXDN/COL14A1/TNXB/TGFB2/SFRP2/SERPINF2/P4HA1/DDR2/MMP11/LUM/LOXL2/LOXL1/LOX/FMOD/FOXC2/FOXC1/DPT/CYP1B1/COMP/COL13A1/COL12A1/COL11A1/COL5A2/COL5A1/COL3A1/COL1A2/COL1A1/SERPINH1/ANXA2/ACAN/AEBP1	43
GO:0010769	regulation of cell morphogenesis involved in differentiation	151/5382	310/18866	3.09294e-14	9.78143e-13	5.27591e-13	DRAXIN/TUBB2B/SEMA3D/UNC13D/ZDHHC15/CHODL/LRRK2/SLITRK1/MYADM/PLXNA4/SEMA6D/DOCK5/CAPRIN2/RTN4R/SEMA4A/SEMA4G/LRRC4C/ISLR2/PREX1/SEMA6A/HECW2/AMIGO1/CASS4/SEMA3G/RCC2/LIMS2/FEZF2/SEMA4C/NLGN3/TRPV2/TNFRSF12A/NIN/DISC1/DNM3/NGEF/CORO1C/LPAR3/MACF1/CUX2/ARC/CYFIP1/PLXND1/FSTL4/MYCBP2/HECW1/TNIK/TRAK1/NLGN1/LZTS1/IL1RAPL1/POSTN/PDPN/PDLIM5/SEMA3C/SEMA4B/SEMA6B/OLFM1/SEMA3A/PLXNC1/ARPC2/ACTR2/UST/KIA…	151
GO:0043087	regulation of GTPase activity	214/5382	481/18866	3.31165e-14	1.0421e-12	5.62087e-13	KLRC4-KLRK1/RASA4B/RGPD8/CCL3L3/CCL4L1/AGRN/TBC1D10C/ALS2CL/ARHGAP30/FGD2/RANBP3L/ARHGAP27/FGD5/PROM2/ARHGAP42/DOCK11/ARHGEF19/IQGAP3/LRRK2/TAGAP/AGAP2/ARAP2/SNX18/PLXNA4/FGD3/ARHGAP11B/RGS8/SYDE1/AJUBA/ARHGAP24/DOCK8/PREX2/DOCK5/RIN3/ARHGAP28/GRTP1/ARHGAP10/RTN4R/RASAL3/SMAP2/ARAP3/RGS18/ARHGAP9/ARHGAP22/GRHL3/ARHGAP23/RIC1/ARHGAP21/PREX1/ARHGAP20/TBC1D14/SRGAP1/ARHGAP31/RGL3/CDC42SE1/RCC2/ARHGA…	214
GO:0043405	regulation of MAP kinase activity	163/5382	342/18866	3.32919e-14	1.04243e-12	5.62268e-13	SBK2/MAP3K15/CXCL17/FGD2/NRK/MUC20/MLKL/SPRED1/PIK3R6/IL34/IQGAP3/LRRK2/AJUBA/PROK1/BIRC7/AIDA/NOD2/PROK2/AVPI1/TRIB3/PDGFC/PBK/LIME1/LAX1/GHRL/NOX4/MDFIC/TRIB2/STK39/PTPN22/CBLC/LPAR3/PIK3R5/SASH1/TNIK/DKK1/STK38/CD300A/PDCD10/AKAP13/IRAK3/FZD10/MAP4K1/MAP4K5/ERN2/NOD1/TLR6/SPRY1/TRIB1/TENM1/RASGRP1/HIPK3/SH2B3/ZEB2/CARTPT/GDF15/ADIPOQ/S1PR2/MAP3K6/IQGAP1/FGF18/RIPK2/ADAM9/PEA15/TNFSF11/FZD4/CXC…	163
GO:0031349	positive regulation of defense response	179/5382	385/18866	3.3506e-14	1.04397e-12	5.63096e-13	KLRC4-KLRK1/CCR2/MUC5B/MUC21/C2CD4B/LILRA5/IRGM/CLEC4D/NCR3/MUC20/CLEC4C/PYHIN1/C2CD4A/MUC15/PSMA8/RAET1E/LRRK2/TRIM6/SH2D1B/CLNK/GBP5/SLAMF6/MUC16/CLEC6A/NLRP12/IL33/TRIM15/TSLP/TRIM5/HAVCR2/CARD11/NLRC5/PARP9/TLR10/ZBP1/CLEC7A/NFKBIZ/CARD9/NOD2/GPSM3/TRPV4/NLRC4/SUCNR1/CRTAM/DDX60/TREM2/IL17D/GPRC5B/TLR8/TLR7/CLEC4A/PLA2G3/CD209/PYCARD/CLEC4E/STAP1/KLRK1/CD160/LILRA2/MALT1/CD226/CLEC10A/NOD1/TL…	179
GO:1903706	regulation of hemopoiesis	220/5382	498/18866	3.56997e-14	1.10687e-12	5.97022e-13	CCR2/RAB7B/ATP11C/SIGLEC15/IFNL1/ZNF683/IL27/NFAM1/PIK3R6/IL34/PSMA8/PPARGC1B/SLC9B2/FCRL3/PGLYRP3/NLRP3/SCIN/UBASH3B/LOXL3/CARD11/MIXL1/DCSTAMP/ZC3H12A/NFKBIZ/SLC46A2/TNRC6C/SLAMF8/CYP26B1/CRTAM/SASH3/TREM2/IL17D/KLF13/CLDN18/LEF1/FOXP3/TBX21/GPR171/TRIM58/IKZF3/LILRB3/LILRB4/MALT1/FGL2/LILRB1/YAP1/PIAS3/MYL9/BTN2A2/LILRB2/FSTL3/LRRC17/TRIB1/RASGRP1/MAFB/TESPA1/RASSF2/TOX/SOCS5/ISG15/CARTPT/CD10…	220
GO:0072006	nephron development	84/5382	143/18866	3.92255e-14	1.21025e-12	6.52785e-13	FMN1/ADAMTS16/OSR1/KIRREL3/GREB1L/FAT4/IRX3/SULF2/KIF26B/WNT4/SIX4/KLF15/GREM1/HEYL/WWTR1/SULF1/YAP1/BASP1/ADIPOQ/NOG/PROM1/IQGAP1/SERPINB7/DCHS1/PAX8/WT1/WNT9B/WNT2B/WNT11/WNT7B/WNT1/TEK/TCF21/STAT1/SMO/SIX1/SHH/RET/PTPRO/PODXL/PKD2/PGF/PECAM1/PDGFRB/PDGFRA/PDGFB/NPHS1/NOTCH3/NOTCH2/NOTCH1/NID1/MYO1E/MEF2C/TACSTD2/LIF/LHX1/LAMB2/LAMA5/ITGA3/ILK/IL6R/HOXB7/GLI3/GPC3/GDNF/GATA3/FOXC2/FOXD1/FOXC1/F…	84
GO:0050672	negative regulation of lymphocyte proliferation	55/5382	79/18866	4.12739e-14	1.26727e-12	6.83539e-13	LGALS9C/CLEC4G/LGALS9B/HAVCR2/PDCD1LG2/PELI1/TWSG1/CRTAM/IL20RB/GAL/FOXP3/CD274/TNFRSF21/PLA2G2D/SCRIB/TNFRSF13B/VSIG4/CD300A/LILRB1/GPNMB/BTN2A2/LILRB2/DLG5/TNFRSF14/LST1/TYROBP/SPN/SOX11/SHH/SDC4/XCL1/PRNP/MNDA/LYN/LGALS9/INPP5D/IDO1/IL10/IL2RA/IL2/IHH/HLA-DRB1/GNRH1/LRRC32/FCGR2B/ERBB2/CTLA4/CEBPB/CD86/CD80/BTK/BMP4/BLK/ATM/ARG1	55
GO:0022408	negative regulation of cell-cell adhesion	104/5382	191/18866	4.17578e-14	1.27593e-12	6.88213e-13	LGALS9C/MUC21/CLEC4G/LGALS9B/IFNL1/TIGIT/ADAMTS18/CCM2L/MYADM/UBASH3B/HAVCR2/ADTRP/LOXL3/AKNA/PDCD1LG2/ZC3H12A/TNFAIP8L2/TRPV4/PELI1/TWSG1/CCL28/CRTAM/PAG1/LAX1/IL20RB/FXYD5/FOXP3/TBX21/CD274/TNFRSF21/PLA2G2D/PTPN22/SCRIB/SWAP70/VSIG4/CD300A/FGL2/LILRB1/GPNMB/BTN2A2/LILRB2/SH2B3/SOCS5/ADIPOQ/KLF4/DLG5/TNFRSF14/WNT1/TNFSF4/TNR/TGFB1/SPN/SHH/CXCL12/SDC4/XCL1/CCL21/RDX/PRNP/PRKG1/PODXL/SERPINE2/NOTC…	104
GO:0043406	positive regulation of MAP kinase activity	133/5382	264/18866	4.20088e-14	1.27743e-12	6.89021e-13	SBK2/MAP3K15/CXCL17/FGD2/NRK/MUC20/MLKL/PIK3R6/IL34/IQGAP3/LRRK2/AJUBA/PROK1/BIRC7/NOD2/PROK2/AVPI1/PDGFC/PBK/GHRL/NOX4/MDFIC/STK39/LPAR3/PIK3R5/SASH1/TNIK/DKK1/PDCD10/AKAP13/FZD10/MAP4K1/MAP4K5/ERN2/NOD1/TLR6/TENM1/RASGRP1/ZEB2/CARTPT/GDF15/S1PR2/MAP3K6/IQGAP1/FGF18/RIPK2/ADAM9/PEA15/TNFSF11/FZD4/CXCR4/WNT7B/WNT5A/TP73/TNF/TLR4/TIAM1/THBS1/TGFB3/TGFB1/TGFA/TDGF1/SYK/SHC1/CCL19/SAA1/S100A12/ROBO1…	133
GO:0050868	negative regulation of T cell activation	73/5382	118/18866	4.41738e-14	1.33684e-12	7.21065e-13	LGALS9C/CLEC4G/LGALS9B/IFNL1/TIGIT/HAVCR2/LOXL3/PDCD1LG2/ZC3H12A/TNFAIP8L2/PELI1/TWSG1/CRTAM/PAG1/LAX1/IL20RB/FOXP3/TBX21/CD274/TNFRSF21/PLA2G2D/PTPN22/SCRIB/VSIG4/CD300A/FGL2/LILRB1/GPNMB/BTN2A2/LILRB2/SOCS5/DLG5/TNFRSF14/TNFSF4/SPN/SHH/SDC4/XCL1/PRNP/MDK/LGALS9/LGALS3/LAG3/JAK3/IRF1/IDO1/IL10/IL4R/IL2RA/IL2/IHH/HLX/HLA-DRB1/GNRH1/GLI3/LRRC32/FGL1/FCGR2B/ERBB2/DTX1/CTLA4/CEBPB/CD74/CD86/CD80/RUN…	73
GO:0010517	regulation of phospholipase activity	52/5382	73/18866	4.62994e-14	1.39449e-12	7.52162e-13	ANXA8L1/ANXA8/RASGRP4/P2RY12/PLA2R1/GNA13/NMUR1/GPR55/LPAR2/S1PR4/TXK/SNCA/SELE/CCL5/RGS2/PTAFR/PLCB2/PLA2G5/PLA2G1B/PDGFRB/PDGFRA/P2RY6/NTRK3/NTRK2/NTF4/NTF3/LRP1/KIT/ITK/HTR2B/HTR2A/GNA15/FGFR2/FGFR1/FGF2/ESR1/EGFR/EDNRA/LPAR1/CD86/C5AR1/BICD1/BDNF/AVPR1B/AVPR1A/ARHGAP6/ANXA1/AGTR1/ADRA1A/ADCYAP1R1/ABL2/ABL1	52
GO:0002548	monocyte chemotaxis	49/5382	67/18866	4.68503e-14	1.40204e-12	7.56235e-13	CCR2/CCL3L3/CCL4L1/CXCL17/DEFB124/ANO6/S100A14/SLAMF8/GREM1/SLIT2/TNFSF11/PLA2G7/XCL2/CXCL12/CX3CL1/XCL1/CCL23/CCL22/CCL21/CCL20/CCL19/CCL18/CCL17/CCL16/CCL14/CCL13/CCL11/CCL8/CCL5/CCL4/CCL3/CCL2/S100A12/S100A7/PTPRO/LGMN/PDGFB/SERPINE1/NBL1/LYN/LGALS3/CXCL10/IL6R/IL6/FPR2/DUSP1/CCR1/ANXA1/AIF1	49
GO:1900274	regulation of phospholipase C activity	39/5382	48/18866	4.69934e-14	1.40204e-12	7.56235e-13	RASGRP4/P2RY12/NMUR1/GPR55/LPAR2/S1PR4/TXK/SELE/PTAFR/PLCB2/PDGFRB/PDGFRA/P2RY6/NTRK3/NTRK2/NTF4/NTF3/KIT/ITK/HTR2B/HTR2A/GNA15/FGFR1/FGF2/ESR1/EGFR/EDNRA/LPAR1/CD86/C5AR1/BICD1/BDNF/AVPR1B/AVPR1A/ARHGAP6/ADRA1A/ADCYAP1R1/ABL2/ABL1	39
GO:0070588	calcium ion transmembrane transport	151/5382	312/18866	6.05995e-14	1.79949e-12	9.70611e-13	FAM155A/NPSR1/STAC2/MICU3/NALCN/MCOLN2/ANO6/BHLHA15/PKD1L1/TRPV3/TRPM6/SLC24A4/TMC2/CATSPER1/GRIN3A/CACNA2D4/SESTD1/MCU/UBASH3B/JPH4/TRPM3/TRPM8/TMEM38A/AHNAK/P2RY12/TRPV4/CACNG6/CACNG8/CACHD1/CEMIP/GJC2/JPH2/CACNA2D3/MCOLN3/LIME1/TRPM4/TRPV2/EHD3/REM1/CACNG4/CACNG5/SLC24A2/PANX1/RASA3/CORO1A/CACNG2/TRDN/RAMP3/KCNE3/ATP2C2/AKAP6/CACNA2D2/PKD2L1/F2RL3/NOL3/CACNA1G/CACNA1I/RGS9/DYSF/TRPM2/TRPC6/TRP…	151
GO:0050729	positive regulation of inflammatory response	90/5382	158/18866	6.22804e-14	1.84076e-12	9.92871e-13	CCR2/C2CD4B/LILRA5/C2CD4A/LRRK2/GBP5/NLRP12/IL33/TSLP/TLR10/ZBP1/CLEC7A/NFKBIZ/NOD2/GPSM3/TRPV4/SUCNR1/TREM2/IL17D/GPRC5B/TLR7/PLA2G3/STAP1/TLR6/OSMR/IL1RL1/TNFSF11/PLA2G7/ZP3/WNT5A/TNFSF4/TNF/TLR4/TLR3/TLR2/TGM2/TAC1/SNCA/CX3CL1/CCL3/S100A12/S100A9/S100A8/PTGS2/PTGER4/PTGER3/PLA2G2A/PIK3CG/PDE2A/SERPINE1/OSM/NPY5R/MYD88/MDK/LTA/LPL/LDLR/LBP/KLKB1/JAK2/ITGA2/IDO1/IL18/IL16/IL15/IL12B/IL6ST/IL6/IL…	90
GO:0035150	regulation of tube size	84/5382	144/18866	6.79289e-14	1.99837e-12	1.07788e-12	SMTNL2/UTS2B/SMTNL1/ARHGAP42/DOCK5/SCPEP1/ACE2/TRPM4/KCNMB4/UTS2/KCNMB2/DOCK4/WNT9B/VIP/UCN/SOD2/SLC8A1/SLC6A4/ROCK1/RGS2/PTGS2/PTAFR/PRKG1/SERPINF2/P2RY2/P2RY1/P2RX1/OXTR/NPR1/NPPC/NOS3/NOS1/LEP/KEL/KCNMB1/KCNMA1/KCNA5/ITGA1/ICAM1/HTR7/HTR2B/HTR2A/HTR1D/HTR1B/HRH2/HRH1/HMOX1/GJA5/GJA1/FOXC2/FOXC1/F2RL1/F2R/EGFR/EDNRB/EDNRA/EDN2/EDN1/DRD1/DBH/COMP/CD38/CAV1/BMPR2/BDKRB2/AVPR2/AVPR1B/AVPR1A/ATP1A2…	84
GO:0031214	biomineral tissue development	92/5382	163/18866	6.98645e-14	2.03637e-12	1.09838e-12	AMTN/RSPO2/TMEM119/FAM83H/ANO6/SGMS2/PHOSPHO1/OSR1/OSR2/BMP2K/ODAM/ASPN/TRPM4/FAM20A/WNT4/TSPEAR/SNX10/GREM1/CNNM4/SBNO2/GPNMB/TCIRG1/ENAM/ISG15/KLK4/KL/FZD9/WNT11/WNT10B/TWIST1/TUFT1/CLEC3B/KLF10/TGFB3/TGFB1/TFAP2A/TBX1/SPP1/SLC20A1/SLC8A1/CCL3/ROCK1/PTN/PTH1R/PTHLH/PTGS2/SRGN/PHEX/P2RX7/OMD/DDR2/ROR2/NOTCH1/NOS3/MSX2/MMP13/MGP/MEF2C/SMAD3/LOX/LEP/IGF1/IBSP/HTN1/HIF1A/GPM6B/GPC3/GATA1/GAS6/FOXO1…	92
GO:0110148	biomineralization	92/5382	163/18866	6.98645e-14	2.03637e-12	1.09838e-12	AMTN/RSPO2/TMEM119/FAM83H/ANO6/SGMS2/PHOSPHO1/OSR1/OSR2/BMP2K/ODAM/ASPN/TRPM4/FAM20A/WNT4/TSPEAR/SNX10/GREM1/CNNM4/SBNO2/GPNMB/TCIRG1/ENAM/ISG15/KLK4/KL/FZD9/WNT11/WNT10B/TWIST1/TUFT1/CLEC3B/KLF10/TGFB3/TGFB1/TFAP2A/TBX1/SPP1/SLC20A1/SLC8A1/CCL3/ROCK1/PTN/PTH1R/PTHLH/PTGS2/SRGN/PHEX/P2RX7/OMD/DDR2/ROR2/NOTCH1/NOS3/MSX2/MMP13/MGP/MEF2C/SMAD3/LOX/LEP/IGF1/IBSP/HTN1/HIF1A/GPM6B/GPC3/GATA1/GAS6/FOXO1…	92
GO:0002283	neutrophil activation involved in immune response	216/5382	490/18866	8.00619e-14	2.3229e-12	1.25292e-12	SIGLEC14/RAB44/TBC1D10C/TICAM2/SLCO4C1/CLEC4D/RAB37/UNC13D/MCEMP1/ANO6/CLEC4C/CLEC12A/ABCA13/NFAM1/SIRPA/OSCAR/NAPRT/FRMPD3/HVCN1/PRAM1/CRISPLD2/TSPAN14/TXNDC5/PLEKHO2/DOK3/ATP8B4/MMP25/ARHGAP9/TMBIM1/SLC44A2/CD177/RETN/PGM2/CMTM6/RHOF/GPR84/CAB39/BIN2/PLAC8/RAB9B/PYCARD/SIGLEC9/METTL7A/CLEC5A/COTL1/DNAJC13/ATP11B/CYFIP1/NFASC/CD93/TMC6/CD300A/PADI2/RAB31/LILRA2/LILRB3/GLIPR1/FGL2/HPSE/AGPAT2/CAP…	216
GO:1904018	positive regulation of vasculature development	121/5382	235/18866	8.04608e-14	2.32381e-12	1.25342e-12	APELA/BMPER/CCBE1/PIK3R6/HSPB6/TMIGD2/MYOCD/MTDH/ZC3H12A/ADM2/VASH2/SMOC2/RHOJ/ZNF304/TMEM100/ERAP1/GHRL/ASB4/ANGPT4/ANGPTL4/SRPX2/GREM1/PPP1R16B/SIRT1/SASH1/RAMP2/AKT3/FGFBP1/HDAC9/KLF4/SEMA5A/SPHK1/NRP1/FGF18/TNFSF12/SERPINB7/HMGA2/ADAM12/CXCR4/WNT5A/TWIST1/NR2E1/TLR3/TIE1/THBS1/TGFBR2/TERT/TEK/SP1/SOD2/SFRP2/CX3CL1/CCL11/RRAS/RAP1A/PTGS2/PTGIS/PRKD1/PRKCB/PKM/PGF/PDGFB/SERPINE1/NOTCH1/NOS3/NFE…	121
GO:0007044	cell-substrate junction assembly	64/5382	99/18866	8.24336e-14	2.36997e-12	1.27831e-12	FMN1/PHLDB2/AJUBA/PEAK1/CAMSAP3/RCC2/WNT4/RHOD/GREM1/CORO1C/MACF1/FAM107A/FERMT2/SORBS1/DLC1/CORO2B/SLK/MAP4K4/NRP1/IQGAP1/VCL/TRIP6/TNS1/TLN1/THY1/THBS1/TEK/SLC9A1/SFRP1/SDC4/S100A10/ROCK1/PLEC/MYOC/MMP14/SMAD3/LRP1/LIMS1/LAMC2/LAMC1/LAMB3/LAMA3/KRT5/KDR/ITGB4/ITGA5/ITGA2/ITGA6/GPM6B/FN1/EPHA3/CTTN/EFNA5/COL17A1/COL16A1/DST/BCL2/ARHGAP6/APOD/ACVRL1/ACTN3/ACTN2/ACTN1/ABL1	64
GO:0098657	import into cell	119/5382	230/18866	8.28119e-14	2.37007e-12	1.27837e-12	FAM155A/SLC9A4/SLC9A9/MAPK15/SLC29A4/SLC36A1/TRPV3/SLC7A3/SLC12A8/SLC2A10/SPX/WNK3/TRPV4/CACNG8/ACE2/SLC12A5/SLC39A10/SLC39A4/SLC47A1/TRPM4/SLC6A20/NEURL1B/TREM2/ACSL5/TRPV2/CALY/CACNG4/CACNG5/DNM3/SLC24A2/SLC7A11/SCRIB/ARC/SLC6A14/CACNG2/RAMP3/ABCC9/SLC12A6/SLC7A5/TRPM2/THBS1/SNCA/SNAP25/SLC22A2/SLC22A3/SLC18A2/SLC18A1/SLC16A2/SLC15A2/SLC15A1/SLC12A4/SLC12A3/SLC12A2/SLC12A1/SLC9A3/SLC9A2/SLC9A1/…	119
GO:0060401	cytosolic calcium ion transport	98/5382	178/18866	8.97708e-14	2.55766e-12	1.37955e-12	FAM155A/NPSR1/MICU3/MCOLN2/TRPV3/MCU/UBASH3B/JPH4/TMEM38A/TRPV4/CEMIP/JPH2/MCOLN3/LIME1/TRPV2/SLC24A2/P2RX2/RASA3/CORO1A/TRDN/RAMP3/AKAP6/F2RL3/NOL3/RGS9/TRPM2/TRPC3/TRPC1/THY1/SNCA/SLC8A3/SLC8A1/SLC8A2/CX3CL1/XCL1/CXCL11/CCL21/CCL19/CCL3/RYR3/RYR2/RYR1/PTPRC/PRNP/PLN/PLCG2/PLA2G1B/PKD2/P2RY6/P2RX7/P2RX5/NTSR1/NOS1/MYO5A/CXCL9/LYN/LCK/ITPR3/ITPR2/ITPR1/CXCL10/HTR2B/HTR2A/GRIN2D/GRIN2B/GRIN2A/XCR1…	98
GO:0031295	T cell costimulation	43/5382	56/18866	9.32974e-14	2.62502e-12	1.41588e-12	KLRC4-KLRK1/BTLA/TMIGD2/TNFRSF13C/CARD11/PDCD1LG2/ICOS/CD274/ICOSLG/KLRK1/HHLA2/CD160/TNFSF13B/GRAP2/TNFRSF14/TNFSF14/VAV1/TNFSF4/CCL21/CCL19/PIK3R1/PIK3CA/PDCD1/PAK3/PAK2/PAK1/LYN/LGALS1/LCK/FYN/EFNB2/EFNB1/DPP4/CTLA4/MAP3K8/CCR7/CD40LG/CD86/CD80/CD28/CD5/CD3E/CAV1	43
GO:0035710	CD4-positive, alpha-beta T cell activation	63/5382	97/18866	9.338e-14	2.62502e-12	1.41588e-12	LGALS9C/LGALS9B/IL27/NKX2-3/SLAMF6/NLRP3/RSAD2/LOXL3/ZC3H12A/NFKBIZ/SEMA4A/CDH26/TWSG1/SASH3/LEF1/FOXP3/TBX21/CD274/PLA2G2D/CD160/MALT1/BATF/TCIRG1/TOX/SOCS5/CD83/IL18R1/RIPK2/TNFSF4/TGFBR2/STAT6/SPN/XCL1/CCL19/SATB1/RORA/PTGER4/PRKCQ/MYB/LY9/LGALS9/JAK3/IRF4/IL18/IL12RB1/IL12B/IL6/IL4R/IL2/IFNG/HLX/NCKAP1L/GATA3/FUT7/GPR183/CD55/CTSL/CD86/CD80/RUNX3/RUNX1/BCL6/ANXA1	63
GO:0071674	mononuclear cell migration	63/5382	97/18866	9.338e-14	2.62502e-12	1.41588e-12	CCR2/CCL3L3/CCL4L1/CXCL17/DEFB124/ANO6/IL34/SIRPA/TRPV4/S100A14/SLAMF8/GREM1/PLCB1/SLIT2/TNFSF11/PLA2G7/TNF/THBS1/XCL2/CXCL12/CX3CL1/XCL1/CCL23/CCL22/CCL21/CCL20/CCL19/CCL18/CCL17/CCL16/CCL14/CCL13/CCL11/CCL8/CCL5/CCL4/CCL3/CCL2/S100A12/S100A7/PTPRO/LGMN/PECAM1/PDGFB/SERPINE1/NBL1/MDK/LYN/LGALS3/CXCL10/IL6R/IL6/FPR2/DUSP1/CSF1R/CSF1/CMKLR1/CCR1/C5AR1/C3AR1/BMP5/ANXA1/AIF1	63
GO:0032945	negative regulation of mononuclear cell proliferation	55/5382	80/18866	9.5424e-14	2.67061e-12	1.44047e-12	LGALS9C/CLEC4G/LGALS9B/HAVCR2/PDCD1LG2/PELI1/TWSG1/CRTAM/IL20RB/GAL/FOXP3/CD274/TNFRSF21/PLA2G2D/SCRIB/TNFRSF13B/VSIG4/CD300A/LILRB1/GPNMB/BTN2A2/LILRB2/DLG5/TNFRSF14/LST1/TYROBP/SPN/SOX11/SHH/SDC4/XCL1/PRNP/MNDA/LYN/LGALS9/INPP5D/IDO1/IL10/IL2RA/IL2/IHH/HLA-DRB1/GNRH1/LRRC32/FCGR2B/ERBB2/CTLA4/CEBPB/CD86/CD80/BTK/BMP4/BLK/ATM/ARG1	55
GO:0097553	calcium ion transmembrane import into cytosol	82/5382	140/18866	9.83725e-14	2.741e-12	1.47844e-12	FAM155A/NPSR1/MCOLN2/TRPV3/UBASH3B/JPH4/TMEM38A/TRPV4/CEMIP/JPH2/MCOLN3/LIME1/TRPV2/SLC24A2/RASA3/CORO1A/TRDN/RAMP3/AKAP6/F2RL3/NOL3/TRPM2/TRPC1/THY1/SNCA/SLC8A3/SLC8A1/SLC8A2/CX3CL1/XCL1/CXCL11/CCL21/CCL19/CCL3/RYR3/RYR2/RYR1/PTPRC/PRNP/PLN/PLCG2/PKD2/P2RY6/P2RX7/NTSR1/NOS1/MYO5A/CXCL9/LYN/LCK/ITPR3/ITPR2/ITPR1/CXCL10/HTR2B/HTR2A/GRIN2D/GRIN2B/GRIN2A/XCR1/FYN/FGF2/F2R/F2/DRD1/DMD/CYBA/CCR7/CCR5/…	82
GO:0051271	negative regulation of cellular component movement	183/5382	400/18866	1.11031e-13	3.08013e-12	1.66136e-12	KLRC4-KLRK1/SRGAP2C/SRGAP2B/GCSAM/MAPK15/SEMA3D/SPRED1/CLDN19/PIP5KL1/CD200R1/PODN/OSBPL8/CYGB/MYOCD/IL33/PHLDB2/NAV3/FRMD5/ADTRP/EPPK1/SEMA6D/MMRN2/MCTP1/MMP28/SEMA4A/TNN/SEMA4G/SEMA6A/SRGAP1/SLURP1/ADAMTS9/SEMA3G/SLAMF8/CCL28/SEMA4C/WNT4/STK26/EVL/ANGPT4/BMP10/C5AR2/GREM1/STAP1/CLIC4/TMEFF2/CORO1C/SRGAP2/PLCB1/SULF1/KLRK1/VASH1/CD300A/PADI2/PDCD10/PTPRT/EMILIN1/ABHD2/IL24/NRG3/CXCL13/SEMA3C/SEM…	183
GO:0032835	glomerulus development	47/5382	64/18866	1.19348e-13	3.29641e-12	1.77802e-12	OSR1/KIRREL3/SULF2/KLF15/HEYL/WWTR1/SULF1/BASP1/ADIPOQ/NOG/PROM1/IQGAP1/SERPINB7/WT1/TEK/TCF21/RET/PTPRO/PODXL/PECAM1/PDGFRB/PDGFRA/PDGFB/NPHS1/NOTCH3/NOTCH2/NOTCH1/NID1/MYO1E/MEF2C/LHX1/LAMB2/IL6R/FOXC2/FOXC1/ENPEP/EGR1/COL4A4/COL4A3/CD34/BMP7/BMP4/BCL2/ANGPT1/AGTR2/JAG1/ACTA2	47
GO:0051928	positive regulation of calcium ion transport	74/5382	122/18866	1.2858e-13	3.53595e-12	1.90722e-12	NPSR1/LILRA5/STAC2/TRPV3/WNK3/CEMIP/GJC2/JPH2/TRPV2/EHD3/LPAR3/P2RX2/LILRA2/TRDN/RAMP3/KCNE3/ATP2C2/AKAP6/HOMER1/F2RL3/UCN/TRPC6/TRPC3/TRPC1/THY1/STC1/STAC/SNCA/SLC9A1/CXCL12/CX3CL1/XCL1/CXCL11/CCL5/CCL4/CCL3/CCL2/RYR2/PLCG2/PLA2G1B/PKD2/PDGFRB/PDGFB/P2RY6/P2RX7/P2RX5/NTSR1/MYLK/CXCL9/LGALS3/CXCL10/FFAR1/MCHR1/F2R/F2/DRD1/CCR1/CD19/CD4/CAV1/CASQ1/CAMK2A/CALCR/CACNB3/CACNB2/CACNA2D1/TSPO/BDKRB1/AT…	74
GO:0048017	inositol lipid-mediated signaling	105/5382	196/18866	1.29749e-13	3.55265e-12	1.91623e-12	NCF1/PIRT/TNFAIP8L3/PEAR1/UNC5B/NLRC3/PIK3IP1/PLCD3/PREX2/PRR5L/NYAP2/PDGFC/ADAP2/CEP55/LIME1/WNT16/PPP1R16B/PIK3R5/SIRT1/PLCB1/PLCL2/MYO16/CD160/HCST/BTN2A2/RASGRP1/GAB2/PLCH2/KLF4/IER3/ZP3/EZR/TWIST1/TNF/TGFB2/TEK/SELP/CCL5/PTAFR/RELN/PLCL1/PLCB3/PLCB2/PIP4K2A/PIK3R1/PIK3CG/PIK3CD/PIK3CA/PIK3C2G/SERPINE2/PDGFRB/PDGFRA/PDGFB/OSM/ROR2/ROR1/NTRK3/NTRK2/NTRK1/NTF3/NPR3/NKX3-1/NGF/NEDD4/MYOC/MUC5AC/…	105
GO:0035296	regulation of tube diameter	83/5382	143/18866	1.40643e-13	3.81789e-12	2.05929e-12	SMTNL2/UTS2B/SMTNL1/ARHGAP42/DOCK5/SCPEP1/ACE2/TRPM4/KCNMB4/UTS2/KCNMB2/DOCK4/VIP/UCN/SOD2/SLC8A1/SLC6A4/ROCK1/RGS2/PTGS2/PTAFR/PRKG1/SERPINF2/P2RY2/P2RY1/P2RX1/OXTR/NPR1/NPPC/NOS3/NOS1/LEP/KEL/KCNMB1/KCNMA1/KCNA5/ITGA1/ICAM1/HTR7/HTR2B/HTR2A/HTR1D/HTR1B/HRH2/HRH1/HMOX1/GJA5/GJA1/FOXC2/FOXC1/F2RL1/F2R/EGFR/EDNRB/EDNRA/EDN2/EDN1/DRD1/DBH/COMP/CD38/CAV1/BMPR2/BDKRB2/AVPR2/AVPR1B/AVPR1A/ATP1A2/APOE/…	83
GO:0097746	regulation of blood vessel diameter	83/5382	143/18866	1.40643e-13	3.81789e-12	2.05929e-12	SMTNL2/UTS2B/SMTNL1/ARHGAP42/DOCK5/SCPEP1/ACE2/TRPM4/KCNMB4/UTS2/KCNMB2/DOCK4/VIP/UCN/SOD2/SLC8A1/SLC6A4/ROCK1/RGS2/PTGS2/PTAFR/PRKG1/SERPINF2/P2RY2/P2RY1/P2RX1/OXTR/NPR1/NPPC/NOS3/NOS1/LEP/KEL/KCNMB1/KCNMA1/KCNA5/ITGA1/ICAM1/HTR7/HTR2B/HTR2A/HTR1D/HTR1B/HRH2/HRH1/HMOX1/GJA5/GJA1/FOXC2/FOXC1/F2RL1/F2R/EGFR/EDNRB/EDNRA/EDN2/EDN1/DRD1/DBH/COMP/CD38/CAV1/BMPR2/BDKRB2/AVPR2/AVPR1B/AVPR1A/ATP1A2/APOE/…	83
GO:0043312	neutrophil degranulation	214/5382	487/18866	1.54157e-13	4.16685e-12	2.24752e-12	SIGLEC14/RAB44/TBC1D10C/TICAM2/SLCO4C1/CLEC4D/RAB37/UNC13D/MCEMP1/ANO6/CLEC4C/CLEC12A/ABCA13/NFAM1/SIRPA/OSCAR/NAPRT/FRMPD3/HVCN1/PRAM1/CRISPLD2/TSPAN14/TXNDC5/PLEKHO2/DOK3/ATP8B4/MMP25/ARHGAP9/TMBIM1/SLC44A2/CD177/RETN/PGM2/CMTM6/RHOF/GPR84/CAB39/BIN2/PLAC8/RAB9B/PYCARD/SIGLEC9/METTL7A/CLEC5A/COTL1/DNAJC13/ATP11B/CYFIP1/NFASC/CD93/TMC6/CD300A/PADI2/RAB31/LILRB3/GLIPR1/FGL2/HPSE/AGPAT2/CAP1/ATP8A…	214
GO:0060541	respiratory system development	108/5382	204/18866	1.63842e-13	4.40978e-12	2.37855e-12	AARD/RSPO2/CCDC39/LAMA1/CCBE1/GNG8/FOXP2/MYOCD/LOXL3/CRISPLD2/ESRP2/GRHL2/HHIP/STRA6/HEG1/RCN3/DPPA4/FGFRL1/SIX4/LEF1/NKX2-8/ABCA12/SPDEF/SLC7A11/ZFPM2/PDPN/AGR2/YAP1/BASP1/KLF2/FSTL3/SPRY1/CELSR1/ADAMTS2/MSC/NOG/DLG5/PHOX2B/ALDH1A2/FGF18/KCNAB1/YWHAZ/WT1/WNT2B/WNT11/WNT7B/WNT5A/WNT2/TNF/TGFBR2/TGFB3/TCF21/SPARC/SP3/SOX11/SKI/SIX1/SIM2/SHH/RARG/PTN/PTK7/PROX1/PHEX/PGR/PDGFRB/PDGFRA/NOTCH1/NOS3/NF…	108
GO:0001906	cell killing	95/5382	172/18866	1.65121e-13	4.42537e-12	2.38696e-12	KLRC4-KLRK1/CLEC12B/NCR3/UNC13D/PIK3R6/RAET1E/REG3G/SLAMF6/PGLYRP3/HAVCR2/ULBP1/ULBP2/ULBP3/CLEC7A/SLAMF7/HAMP/PGLYRP4/CRTAM/STAP1/KLRK1/CORO1A/CD160/RIPK3/LILRB1/CD226/GNLY/RASGRP1/BCL2L11/NCR1/PGLYRP1/IL18RAP/APOL1/VAV1/TYROBP/SYK/SEMG1/XCL1/CXCL6/CCL13/S100A12/PTPRC/PRF1/SERPINB9/P2RX7/NOS2/LYZ/SH2D1A/LGALS9/LEP/LAG3/KRT6A/KIR3DL1/KIR2DL4/ITGAM/IL18/IL12RB1/IL12B/IL7R/IFNG/ICAM1/HTN1/MR1/HLA-F…	95
GO:2000107	negative regulation of leukocyte apoptotic process	39/5382	49/18866	1.66671e-13	4.44808e-12	2.3992e-12	PTCRA/HSH2D/DOCK8/NOD2/SLC46A2/SLC39A10/LILRB1/MERTK/AURKB/BCL10/CXCL12/CCL21/CCL19/CCL5/RAG1/PRKCQ/PIP/MIF/KITLG/JAK3/ITPKB/IDO1/CXCR2/IL7R/IL2/HIF1A/HCLS1/GAS6/FCER1G/EFNA1/TSC22D3/CCR7/CCR5/CD74/CD27/BMP4/BCL6/AXL/ADA	39
GO:0048638	regulation of developmental growth	165/5382	353/18866	1.91727e-13	5.09527e-12	2.74829e-12	AGRN/DRAXIN/SH3PXD2B/SEMA3D/PI16/NRK/ARX/PLXNA4/NKD1/MAEL/MFSD2A/SYT3/EPPK1/SEMA6D/WWC2/RTN4R/SEMA4A/HAMP/SPTBN4/SEMA4G/CPNE5/ISLR2/SEMA6A/SMURF1/SEMA3G/WWC3/SEMA4C/SASH3/BCL11A/SIX4/ATP8A2/GHRL/TRPV2/TNFRSF12A/PLAC8/BMP10/DISC1/LATS2/FGF20/LPAR3/MACF1/ZFPM2/PLCB1/CYFIP1/FSTL4/UNC13A/RIMS1/AGR2/SEMA3C/SEMA4B/SEMA6B/OLFM1/YAP1/BASP1/SEMA3A/BCL2L11/KIAA0319/SEMA3E/RIMS2/VGLL4/GDF15/AKAP6/NTN1/CPNE6…	165
GO:0048015	phosphatidylinositol-mediated signaling	103/5382	192/18866	1.96888e-13	5.21054e-12	2.81046e-12	NCF1/PIRT/PEAR1/UNC5B/NLRC3/PIK3IP1/PLCD3/PREX2/PRR5L/NYAP2/PDGFC/CEP55/LIME1/WNT16/PPP1R16B/PIK3R5/SIRT1/PLCB1/PLCL2/MYO16/CD160/HCST/BTN2A2/RASGRP1/GAB2/PLCH2/KLF4/IER3/ZP3/EZR/TWIST1/TNF/TGFB2/TEK/SELP/CCL5/PTAFR/RELN/PLCL1/PLCB3/PLCB2/PIP4K2A/PIK3R1/PIK3CG/PIK3CD/PIK3CA/PIK3C2G/SERPINE2/PDGFRB/PDGFRA/PDGFB/OSM/ROR2/ROR1/NTRK3/NTRK2/NTRK1/NTF3/NPR3/NKX3-1/NGF/NEDD4/MYOC/MUC5AC/LYN/LTK/LEP/KIT/…	103
GO:1903532	positive regulation of secretion by cell	150/5382	313/18866	2.01021e-13	5.29775e-12	2.8575e-12	HCAR2/CLEC9A/RFX6/UNC13D/C1QTNF3/STX1B/SYTL4/CLEC6A/IL33/MCU/OR51E2/NLGN2/CD177/RETN/CRTAM/IL26/FRMD4A/ANO1/TRPM4/TREM2/RAB8B/GHRL/GAL/PLA2G3/ANKRD1/CLEC4E/MYRIP/PANX1/CLEC5A/EXPH5/UNC13A/NLGN1/NMU/GAB2/CARTPT/SLC4A8/SYT7/CACNA1G/CACNA1I/ADAM9/CADPS/TNFSF11/KMO/DOC2B/PLA2G10/GPR68/ZP3/VSNL1/VIP/EZR/UCN/TNFSF4/TNF/TLR4/TLR2/TGFB3/TGFB2/TGFB1/TCF7L2/TAC1/SYT4/SYT1/SYK/STX1A/SPP1/SOX11/SOX4/SNCA/SLC…	150
GO:0040013	negative regulation of locomotion	181/5382	397/18866	2.22976e-13	5.85197e-12	3.15643e-12	KLRC4-KLRK1/SRGAP2C/SRGAP2B/GCSAM/MAPK15/SEMA3D/SPRED1/CLDN19/PIP5KL1/CD200R1/PODN/OSBPL8/CYGB/MYOCD/IL33/PHLDB2/NAV3/FRMD5/ADTRP/EPPK1/SEMA6D/MMRN2/MCTP1/MMP28/SEMA4A/TNN/SEMA4G/ARRDC3/SEMA6A/SRGAP1/SLURP1/ADAMTS9/SEMA3G/SLAMF8/CCL28/SEMA4C/WNT4/STK26/GHRL/EVL/ANGPT4/BMP10/C5AR2/GREM1/STAP1/CLIC4/TMEFF2/CORO1C/SRGAP2/PLCB1/SULF1/KLRK1/VASH1/CD300A/PADI2/PDCD10/PTPRT/EMILIN1/ABHD2/IL24/NRG3/CXCL1…	181
GO:0014706	striated muscle tissue development	178/5382	389/18866	2.36178e-13	6.17283e-12	3.3295e-12	SCX/ANKRD33/BCL9L/RBM24/PI16/CCM2L/ALPK2/FOXP2/MYOCD/MYLK3/MYLK2/FHOD3/MYH14/POPDC2/HAMP/HEG1/JPH2/ADAMTS9/CYP26B1/SIX4/MYOZ2/ASB2/LEF1/CDON/NOX4/BMP10/ANKRD1/GREM1/HEYL/FGF20/TENM4/MAFF/ZFPM2/P2RX2/DKK1/AKAP13/BVES/PPP1R13L/PDLIM5/SEMA3C/YAP1/GJC1/HDAC9/VGLL4/AKAP6/HOMER1/MSC/NOG/NEURL1/PHOX2B/FOXH1/ALDH1A2/YBX3/FZD7/EOMES/KCNAB1/BTG2/WT1/WNT10B/WNT5A/WNT2/TWIST1/TPM1/TP73/TNNT2/TNNI3/TNNC1/TGFB…	178
GO:0045765	regulation of angiogenesis	183/5382	403/18866	2.57691e-13	6.70739e-12	3.61783e-12	APELA/CCR2/ECSCR/BMPER/SPRED1/CCBE1/PIK3R6/ISM1/HSPB6/TMIGD2/MTDH/CREB3L1/PROK1/ZC3H12A/ADM2/MMRN2/VASH2/SEMA4A/TNMD/SMOC2/PROK2/SEMA6A/RHOJ/ZNF304/ADAMTS9/ERAP1/GHRL/ANGPT4/TNFRSF12A/ANGPTL4/SRPX2/GREM1/PPP1R16B/SIRT1/SASH1/SULF1/STAB1/PLXND1/VASH1/PDCD10/CD160/EMILIN1/CXCL13/HTATIP2/FBLN5/GPNMB/KLF2/RAMP2/AKT3/FGFBP1/HDAC9/SEMA3E/ADAMTS1/KLF4/SEMA5A/SPHK1/NRP1/FGF18/TNFSF12/RECK/HMGA2/ADAM12/CX…	183
GO:0033627	cell adhesion mediated by integrin	50/5382	71/18866	2.92393e-13	7.57946e-12	4.08821e-12	FERMT3/JAM3/P2RY12/FERMT1/SWAP70/ITGA11/CXCL13/PIEZO1/LPXN/ITGBL1/ADAM9/VTN/TGFB2/ADAM17/SYK/SNAI2/SFRP2/CCL21/CCL5/RET/PODXL/PLAU/PIK3CG/PDE3B/SERPINE1/MUC1/LYN/LIF/ITGB7/ITGB6/ITGB5/ITGB4/ITGB3/ITGB2/ITGB1/ITGAV/ITGA5/ITGA4/ITGA2/ICAM1/NCKAP1L/FOXC2/FBN1/EPHA2/EFNA1/DPP4/CYP1B1/COL16A1/CD3E/ADA	50
GO:0045123	cellular extravasation	48/5382	67/18866	3.08913e-13	7.94259e-12	4.28407e-12	CCR2/SIRPA/PLVAP/JAM2/CD177/CCL28/F11R/PLCB1/RIPK3/IL27RA/MADCAM1/XG/VCAM1/TNF/THY1/SPN/SELPLG/SELP/SELL/SELE/CXCL12/CX3CL1/CCL21/CCL2/ROCK1/PTGER4/PTAFR/PIK3CG/PIK3CD/PECAM1/MDK/LEP/ITGB7/ITGB2/ITGB1/ITGAL/ITGA4/ITGA1/IL1R1/ICAM1/FUT7/FER/ELANE/CX3CR1/BST1/AZU1/ADD2/ADAM8	48
GO:0072678	T cell migration	48/5382	67/18866	3.08913e-13	7.94259e-12	4.28407e-12	CCR2/CD200R1/DOCK8/MYO1G/F11R/PYCARD/STK39/RIPK3/CXCL13/IL27RA/TNFRSF14/TNFSF14/ZAP70/XG/WNT5A/ADAM17/XCL2/SPN/SLC12A2/CXCL12/XCL1/CXCL11/CCL21/CCL20/CCL5/CCL3/CCL2/S100A7/PIK3CG/PIK3CD/MSN/CD200/ITGB7/ITGAL/ITGA4/CXCL10/ICAM1/GPR15/CXCR3/S1PR1/ECM1/GPR183/CCR6/APOD/AIRE/AIF1/ADAM10/ADAM8	48
GO:0060191	regulation of lipase activity	64/5382	101/18866	3.25941e-13	8.34646e-12	4.50192e-12	ANXA8L1/ANXA8/GPIHBP1/RASGRP4/P2RY12/ANGPTL4/ABHD5/PLA2R1/GNA13/NMUR1/NR1H3/HDAC9/GPR55/LPAR2/S1PR4/TXK/SNCA/SELE/CCL5/RGS2/PTAFR/PNLIP/PLCB2/PLA2G5/PLA2G1B/PDGFRB/PDGFRA/PCSK5/PCSK6/P2RY6/NTRK3/NTRK2/NTF4/NTF3/LRP1/LPL/KIT/ITK/HTR2B/HTR2A/GNA15/FGFR2/FGFR1/FGF2/ESR1/EGFR/EDNRA/LPAR1/CD86/C5AR1/BICD1/BDNF/AVPR1B/AVPR1A/ARHGAP6/RHOC/APOH/APOC1/ANXA1/AGTR1/ADRA1A/ADCYAP1R1/ABL2/ABL1	64
GO:0010863	positive regulation of phospholipase C activity	37/5382	46/18866	3.84717e-13	9.81184e-12	5.29231e-12	RASGRP4/P2RY12/NMUR1/GPR55/LPAR2/S1PR4/TXK/SELE/PTAFR/PLCB2/PDGFRB/PDGFRA/P2RY6/NTRK3/NTRK2/NTF4/NTF3/KIT/ITK/HTR2B/HTR2A/GNA15/FGFR1/FGF2/ESR1/EGFR/EDNRA/LPAR1/CD86/C5AR1/BDNF/AVPR1B/AVPR1A/ARHGAP6/ADRA1A/ADCYAP1R1/ABL2	37
GO:0003205	cardiac chamber development	95/5382	174/18866	4.19832e-13	1.06403e-11	5.73918e-12	DAND5/CCM2L/MYOCD/GREB1L/GRHL2/STRA6/OVOL2/HEG1/SALL4/PARVA/FGFRL1/BMP10/HEYL/ZFPM2/PLXND1/ADAMTS6/PPP1R13L/SEMA3C/ADAMTS1/HAND2/SLIT2/DHRS3/NOG/FOXH1/NRP1/NRP2/DNAH11/LMO4/FZD1/PAX8/LUZP1/WNT11/WNT5A/WNT2/TPM1/TNNT2/TNNI3/TNNC1/TGFBR3/TGFBR2/TGFB2/TGFB1/TEK/TBX3/TBX6/TBX1/SOX11/SOX4/SMO/SLIT3/SFRP2/SCN5A/RYR2/ROBO1/RARB/PTK7/PROX1/PKP2/PDE2A/PCSK5/NPY5R/NPY2R/NOTCH2/NOTCH1/NOS3/MYL3/MYH10/MYH7/M…	95
GO:0050890	cognition	145/5382	302/18866	4.20566e-13	1.06403e-11	5.73918e-12	SHISA7/TIFAB/LRRN4/JAKMIP1/GPR155/PTCHD1/FOXP2/TANC1/MFSD2A/JPH4/POMK/PPP1R1B/NETO1/STRA6/NLGN4X/SHROOM4/SLC12A5/SLC17A7/SOBP/NLGN3/GPR88/SHANK1/TMOD2/CHMP2B/ZNF385A/SLC24A2/SLC7A11/CUX2/ARC/PLCB1/SYT11/CYFIP1/SORCS3/DKK1/SYNPO/HRH3/KLK8/FAM107A/C1QL1/CHL1/ATP8A1/LILRB2/ACTR2/RIN1/NRXN2/NRXN1/NRXN3/DGKI/DNAH11/ITGA8/FZD9/PICALM/FOSL1/KCNAB1/BTG2/VIP/UCN/TNR/TNF/CLDN5/TLR2/CNTN2/TAC1/SYT4/SNAP25/S…	145
GO:0002705	positive regulation of leukocyte mediated immunity	80/5382	138/18866	4.22883e-13	1.06563e-11	5.7478e-12	KLRC4-KLRK1/C17orf99/SCIMP/NCR3/RAET1E/SH2D1B/CLNK/SLAMF6/NLRP3/RSAD2/NOD2/CD177/CRTAM/SASH3/FOXP3/PLA2G3/TBX21/STAP1/DDX58/CLCF1/KLRK1/CD160/MALT1/CD226/RASGRP1/GAB2/DDX21/IL18R1/IL18RAP/TNFSF13/ZP3/VAV1/TYROBP/TNFSF4/TNF/TGFB1/TFRC/SYK/STAT6/XCL1/PTPRC/PTAFR/P2RX7/NOS2/SH2D1A/LTA/LAG3/KIR2DL4/ITGB2/ITGAM/IL18/IL12RB1/IL12B/IL6/IL4R/IL2/IL1R1/IL1B/MR1/HLA-F/HLA-E/HLA-B/GATA3/GATA2/FGR/FCER2/FCER…	80
GO:0007611	learning or memory	129/5382	260/18866	4.24775e-13	1.06615e-11	5.75061e-12	SHISA7/TIFAB/LRRN4/PTCHD1/FOXP2/TANC1/JPH4/POMK/PPP1R1B/NETO1/STRA6/NLGN4X/SLC12A5/SLC17A7/NLGN3/GPR88/SHANK1/TMOD2/ZNF385A/SLC24A2/SLC7A11/CUX2/ARC/PLCB1/SYT11/SORCS3/DKK1/SYNPO/KLK8/C1QL1/ATP8A1/LILRB2/ACTR2/RIN1/NRXN2/NRXN1/NRXN3/DGKI/DNAH11/ITGA8/FZD9/PICALM/FOSL1/KCNAB1/BTG2/VIP/UCN/TNR/CLDN5/TLR2/CNTN2/TAC1/SYT4/SNAP25/SLC8A3/SLC8A2/SLC6A4/SLC6A1/SLC2A4/SGK1/CCL11/ATXN1/S100B/RAG1/PTN/PTGS2…	129
GO:0014031	mesenchymal cell development	56/5382	84/18866	4.27697e-13	1.06924e-11	5.76728e-12	CYP26C1/SEMA3D/KBTBD8/SEMA6D/SEMA4A/OVOL2/SEMA4G/SEMA6A/SEMA3G/SEMA4C/HEYL/CORO1C/SEMA3C/SEMA4B/SEMA6B/SEMA3A/ZEB2/SEMA3E/HAND2/SEMA5A/PHOX2B/ALDH1A2/NRP1/NRP2/SEMA7A/SEMA3B/TWIST1/TBX1/SOX11/SMO/SNAI2/SHH/RET/PITX2/NOTCH1/KITLG/LAMA5/HTR2B/HIF1A/NRG1/GDNF/FOLR1/FN1/FOXC2/FOXC1/ERBB4/EFNB1/EDNRB/EDNRA/EDN1/BMP7/BMP4/BCL2/ANXA6/JAG1/ACVR1	56
GO:0006813	potassium ion transport	122/5382	242/18866	4.41805e-13	1.10016e-11	5.93407e-12	LRRC26/SLC9A4/RNF207/KCNT2/SLC9A9/NALCN/LRRC55/ANO6/KCNG3/SLC24A4/KCNH7/KCNK17/SLC12A8/NETO1/KCNH6/TMEM38A/WNK3/P2RY12/KCNK15/DPP10/KCNT1/SLC12A5/AMIGO1/KCNK13/KCNQ5/TREM2/FXYD4/CAB39/GAL/KCNIP1/KCNIP3/STK39/KCNMB4/KCNV1/KCNG2/SLC24A2/KCNE4/KCNE5/KCNMB2/KCNK7/ABCC9/KCNE3/SLC12A6/AKAP6/KCNK6/KCNB2/KCNQ4/PKD2L1/KCNAB2/KCNAB1/VIP/ABCC8/SNAP25/SLC12A4/SLC12A3/SLC12A2/SLC12A1/SLC9A3/SLC9A2/SLC9A1/SLC1…	122
GO:0003073	regulation of systemic arterial blood pressure	61/5382	95/18866	4.91646e-13	1.21948e-11	6.57761e-12	ADAMTS16/ARHGAP42/NCALD/OR51E2/SPX/CYP4F12/ACE2/SUCNR1/P2RX2/NMU/CORIN/POSTN/CORO2B/KCNK6/TPM1/TNNI3/NR2F2/SOD2/SLC2A5/REN/PTPRO/PRCP/SERPINF2/PLCB3/PDGFB/PCSK5/OXTR/NTSR1/NOS3/MME/KLK2/HSD11B2/GJA5/GJA1/GAS6/F2RL1/F2R/ENPEP/EDN2/EDN1/CYBA/CTSZ/CTSG/CPA3/CMA1/CES1/BMPR2/AVPR2/AVPR1B/AVPR1A/AR/KLK3/AGTR2/AGTR1/ADRB3/ADRB2/ADRA1A/ADRA1B/ADRA1D/ADM/ASIC2	61
GO:0002791	regulation of peptide secretion	174/5382	381/18866	5.41541e-13	1.32773e-11	7.1615e-12	BMP8A/HCAR2/CLEC9A/RFX6/SLC9B2/C1QTNF3/SYTL4/CLEC6A/NLRP12/RSAD2/IL33/MCU/ADTRP/TLR10/OR51E2/RHBDF2/RHBDF1/CELA2A/NLGN2/CRTAM/IL26/FRMD4A/ANO1/TRPM4/TREM2/RAB8B/GHRL/TLR8/FOXP3/ANKRD1/CLEC4E/KCNG2/RAB11FIP5/MYRIP/PANX1/CLEC5A/SYT11/EXPH5/RAPGEF4/NMU/BTN2A2/TLR6/TCIRG1/NR1H3/HDAC9/CARTPT/NR1D1/STXBP5L/CACNA2D2/SYT7/BRSK2/ADAM9/KLF7/TNFSF11/DOC2B/GPR68/PAX8/VSNL1/EZR/UCN/TNFSF4/TNF/TLR4/TLR2/TLR1/T…	174
GO:0032963	collagen metabolic process	69/5382	113/18866	5.41587e-13	1.32773e-11	7.1615e-12	SCX/ADAMTS14/MMP21/CYGB/CREB3L1/MMP28/MMP25/RCN3/LARP6/P3H2/WNT4/EMILIN1/MRC2/TRAM2/ADAMTS2/ADAMTS3/SERPINB7/MMP23B/VIM/UCN/TNXB/TGFB3/TGFB1/RAP1A/KLK6/PPARG/SERPINF2/PDGFRB/P2RX7/NPPC/MYB/MMP19/MMP17/MMP16/MMP14/MMP13/MMP12/MMP11/MMP10/MMP9/MMP7/MMP3/MMP2/MMP1/CIITA/MFAP4/ITGB1/ITGA2/IL6/IHH/ID1/HIF1A/FAP/F2R/F2/CTSS/CTSL/CTSK/CTSB/COL19A1/COL15A1/COL13A1/COL5A1/COL1A2/COL1A1/SERPINH1/BMP4/ARRB2…	69
GO:1903555	regulation of tumor necrosis factor superfamily cytokine production	69/5382	113/18866	5.41587e-13	1.32773e-11	7.1615e-12	NLRC3/SIRPA/HAVCR2/ZC3H12A/CARD9/NOD2/SASH3/TREM2/FOXP3/CLEC4A/CD274/PYCARD/C5AR2/PTPN22/ZBTB20/LY96/LILRA4/IRAK3/GPNMB/SPON2/NOD1/RASGRP1/ADIPOQ/ARHGEF2/RIPK2/ZFP36/TWIST1/TNFAIP3/TLR4/TLR3/TLR2/SLAMF1/CX3CL1/CCL19/CCL3/PTPRC/PTAFR/POMC/PIK3R1/NFATC4/MIF/LGALS9/LEP/LBP/JAK2/IL12B/IL10/IGF1/IFNG/HLA-E/GSTP1/GPR18/GAS6/FCER1G/CYBA/CLU/CIDEA/CD36/CD34/CD33/CD14/CD2/TSPO/BPI/AXL/ARRB2/ANGPT1/ADAM8/A…	69
GO:0001704	formation of primary germ layer	75/5382	127/18866	6.16016e-13	1.50436e-11	8.11424e-12	APELA/SCX/CRB2/TRIM15/ATOH8/MIXL1/SOX7/SOX17/TWSG1/LEF1/DKK1/KLF4/NOG/CHRD/ITGA8/FZD7/EOMES/HMGA2/NR4A3/WNT11/WNT5A/VTN/TBX6/TAL1/SOX2/SNAI1/SFRP2/POU5F1/MMP14/MMP9/MMP2/SMAD3/SMAD1/LHX1/LAMB3/LAMB1/LAMA3/ITGB5/ITGB4/ITGB3/ITGB2/ITGB1/ITGAV/ITGA7/ITGA5/ITGA4/ITGA3/ITGA2/INHBA/GJA1/FN1/FOXC2/FOXC1/FOXF1/FGFR2/FGFR1/EYA2/ETS2/EPHA2/DUSP5/DUSP2/DUSP1/CTNNB1/COL12A1/COL11A1/COL8A1/COL7A1/COL6A1/COL5A…	75
GO:0150115	cell-substrate junction organization	64/5382	102/18866	6.31811e-13	1.537e-11	8.29028e-12	FMN1/PHLDB2/AJUBA/PEAK1/CAMSAP3/RCC2/WNT4/RHOD/GREM1/CORO1C/MACF1/FAM107A/FERMT2/SORBS1/DLC1/CORO2B/SLK/MAP4K4/NRP1/IQGAP1/VCL/TRIP6/TNS1/TLN1/THY1/THBS1/TEK/SLC9A1/SFRP1/SDC4/S100A10/ROCK1/PLEC/MYOC/MMP14/SMAD3/LRP1/LIMS1/LAMC2/LAMC1/LAMB3/LAMA3/KRT5/KDR/ITGB4/ITGA5/ITGA2/ITGA6/GPM6B/FN1/EPHA3/CTTN/EFNA5/COL17A1/COL16A1/DST/BCL2/ARHGAP6/APOD/ACVRL1/ACTN3/ACTN2/ACTN1/ABL1	64
GO:0060333	interferon-gamma-mediated signaling pathway	59/5382	91/18866	6.35591e-13	1.54027e-11	8.30793e-12	IRGM/TRIM5/NLRC5/PARP9/PARP14/TRIM34/TRIM31/TRIM38/IFI30/IRF9/TRIM22/NR1H3/NMI/SOCS3/OASL/VCAM1/TXK/STAT1/TRIM21/SP100/PTAFR/PPARG/OAS3/OAS2/OAS1/NCAM1/MT2A/MID1/CIITA/JAK2/JAK1/IRF6/IRF4/IRF1/IFNGR1/IFNG/IRF8/ICAM1/HLA-F/HLA-E/HLA-DRB5/HLA-DRB1/HLA-DRA/HLA-DQB2/HLA-DQB1/HLA-DQA2/HLA-DQA1/HLA-DPB1/HLA-DPA1/HLA-B/HCK/GBP2/GBP1/FCGR1B/FCGR1A/CD44/CAMK2A/B2M/ARG1	59
GO:0001755	neural crest cell migration	42/5382	56/18866	7.326e-13	1.76858e-11	9.53939e-12	SEMA3D/SEMA6D/SEMA4A/OVOL2/SEMA4G/SEMA6A/SEMA3G/SEMA4C/CORO1C/SEMA3C/SEMA4B/SEMA6B/SEMA3A/ZEB2/SEMA3E/HAND2/SEMA5A/PHOX2B/NRP1/NRP2/SEMA7A/SEMA3B/TWIST1/TBX1/SMO/SHH/RET/PITX2/KITLG/LAMA5/HTR2B/HIF1A/GDNF/FOLR1/FN1/ERBB4/EFNB1/EDNRB/BMP7/BMP4/ANXA6/ACVR1	42
GO:0050766	positive regulation of phagocytosis	48/5382	68/18866	7.59407e-13	1.82633e-11	9.85086e-12	ANO6/CD300LF/SIRPA/SPACA3/CLEC7A/CAMK1D/SIRPG/TREM2/PYCARD/STAP1/RAB31/MERTK/SIRPB1/TULP1/TUB/TNF/SLC11A1/CCL2/RAP1A/PTX3/PTPRC/PPARG/PLA2G5/MFGE8/LRP1/ITGA2/IL15RA/IL15/IL2RG/IL2RB/IL1B/IFNG/NCKAP1L/GATA2/GAS6/FPR2/FCGR2B/FCER1G/F2RL1/DOCK2/CYBA/CD36/C4B/C4A/C3/C2/AZU1/AHSG	48
GO:0031294	lymphocyte costimulation	43/5382	58/18866	7.68696e-13	1.8363e-11	9.90463e-12	KLRC4-KLRK1/BTLA/TMIGD2/TNFRSF13C/CARD11/PDCD1LG2/ICOS/CD274/ICOSLG/KLRK1/HHLA2/CD160/TNFSF13B/GRAP2/TNFRSF14/TNFSF14/VAV1/TNFSF4/CCL21/CCL19/PIK3R1/PIK3CA/PDCD1/PAK3/PAK2/PAK1/LYN/LGALS1/LCK/FYN/EFNB2/EFNB1/DPP4/CTLA4/MAP3K8/CCR7/CD40LG/CD86/CD80/CD28/CD5/CD3E/CAV1	43
GO:0007517	muscle organ development	183/5382	407/18866	7.69358e-13	1.8363e-11	9.90463e-12	SCX/TIFAB/ANKRD33/BCL9L/MKX/RBM24/PI16/SMTNL1/TCF23/UNC45B/CCM2L/CHODL/FOXP2/MYOCD/MYLK2/ARID5B/MYH14/STRA6/POPDC2/HAMP/HEG1/JPH2/CYP26B1/FGFRL1/SIX4/MYOZ2/ASB2/LEF1/CDON/BMP10/ANKRD1/GREM1/ITGB1BP2/HEYL/FGF20/MAFF/ZFPM2/SIRT1/ZNF609/P2RX2/DKK1/MRAS/ITGA11/BVES/YAP1/BASP1/HDAC9/VGLL4/AKAP6/HOMER1/MSC/NOG/NEURL1/PHOX2B/FOXH1/SGCE/YBX3/FZD7/FZD1/EOMES/KCNAB1/BTG2/WT1/WNT10B/WNT5A/WNT2/UTRN/TWIST1/T…	183
GO:0008360	regulation of cell shape	87/5382	156/18866	8.28585e-13	1.97023e-11	1.0627e-11	C15orf62/SLC26A5/FGD2/SYNE3/FGD5/CDC42EP5/FMNL2/PLXNA4/FMNL3/FGD3/MYH14/SEMA4A/RHOU/ERMN/STRIP2/RHOJ/ATP10A/CDC42SE1/ARHGAP15/FGD6/PARVA/TBCCD1/PALMD/FBLIM1/RHOF/PLEKHO1/F11R/SH3KBP1/RHOD/RHOQ/CYFIP1/EPB41L3/PLXND1/CORO1A/BVES/FERMT2/WASF3/GNA13/PDPN/CDC42EP3/CDC42EP2/DLC1/PLXNC1/RHOBTB1/SEMA3E/LST1/EZR/TPM1/SPTA1/CCL13/CCL11/CCL3/CCL2/S100B/RDX/RASA1/RAC2/PTN/PLXNB3/PLXNA1/PALM/P2RY1/MYH10/MYH9/…	87
GO:0045766	positive regulation of angiogenesis	108/5382	208/18866	8.56966e-13	2.03008e-11	1.09498e-11	APELA/BMPER/CCBE1/PIK3R6/HSPB6/TMIGD2/MTDH/ZC3H12A/ADM2/VASH2/SMOC2/RHOJ/ZNF304/ERAP1/GHRL/ANGPT4/ANGPTL4/SRPX2/GREM1/PPP1R16B/SIRT1/SASH1/RAMP2/AKT3/FGFBP1/HDAC9/KLF4/SEMA5A/SPHK1/NRP1/FGF18/TNFSF12/HMGA2/ADAM12/CXCR4/WNT5A/TWIST1/NR2E1/TLR3/TIE1/THBS1/TGFBR2/TERT/TEK/SP1/SFRP2/CX3CL1/CCL11/RRAS/PTGS2/PTGIS/PRKD1/PRKCB/PKM/PGF/SERPINE1/NOS3/NFE2L2/MAP3K3/MDK/SMAD1/KDR/JUP/JAK1/ITGB2/ITGB1/ITGAX/…	108
GO:0009595	detection of biotic stimulus	31/5382	36/18866	9.20871e-13	2.17332e-11	1.17225e-11	SSC5D/PGLYRP3/NLRP3/CLEC7A/NOD2/NLRC4/PGLYRP4/CRTAM/CDHR2/TREM2/LY96/YAP1/NOD1/TLR6/PGLYRP1/SRPX/TLR4/TLR2/TLR1/SMO/PAK1/NAIP/LBP/HLA-DRB1/HLA-B/FAP/DMBT1/DACH1/CD1D/C4B/TSPO	31
GO:0043491	protein kinase B signaling	135/5382	278/18866	9.41452e-13	2.21364e-11	1.19399e-11	TNFAIP8L3/PEAR1/KLB/SESN3/OSBPL8/MTDH/TSPYL5/ADTRP/P2RY12/TRIB3/RCN3/IL26/TMEM100/BANK1/TRAT1/NOX4/ICOS/FGF20/PHLDA3/PIK3R5/SIRT1/SETX/HPSE/MERTK/BTN2A2/RAMP3/SH2B3/FGF19/NRG2/GDF15/KL/KLF4/MFHAS1/SEMA5A/FGF16/FGF18/AKR1C3/TNFSF11/XDH/VAV1/TNF/THPO/THBS1/TGFB1/TGFA/TEK/TCF7L2/STK3/ITSN1/CX3CL1/CCL21/CCL19/CCL5/CCL3/CCL2/RRAS/RET/RAC2/PKHD1/PIK3R1/PIK3CG/PIK3CD/PIK3CA/PDGFRB/PDGFRA/PDGFB/OSM/NTRK3…	135
GO:0048880	sensory system development	178/5382	394/18866	9.5072e-13	2.22715e-11	1.20128e-11	PRSS56/RD3/ABCB5/SH3PXD2B/LAMA1/PTF1A/SDK1/ADAMTS18/SPRED1/CRYGN/UNC45B/CRYBG3/TMEM132E/OLFM3/OSR2/RDH13/RP1L1/FOXP2/CHRDL1/IGFN1/NKD1/MFSD2A/MFRP/WNT5B/SLC44A4/PBX4/GRHL2/BCL11B/P2RY12/STRA6/SMOC1/GRHL3/RHOJ/SLC17A6/TWSG1/SLC17A7/CABP4/CELF4/TENM3/SDK2/ATP8A2/WNT16/CDON/CPAMD8/TSKU/CLIC4/SLC7A11/CRB1/ARHGEF15/KERA/PPP1R13L/MAB21L2/MERTK/SEMA3A/TCIRG1/IRX5/SPRY1/ANGPTL7/ZEB2/GDF3/KLF4/PHOX2B/ALDH…	178
GO:0002690	positive regulation of leukocyte chemotaxis	61/5382	96/18866	9.74029e-13	2.27333e-11	1.22619e-11	CCR2/PRSS56/CXCL17/DEFB124/ANO6/IL34/MCU/GPSM3/TRPV4/S100A14/CAMK1D/STK39/SWAP70/CXCL13/CXCL14/TNFSF14/DYSF/PLA2G7/WNT5A/THBS4/THBS1/ADAM17/XCL2/CXCL12/XCL1/CCL21/CCL19/CCL5/CCL4/CCL3/S100A7/RAC2/PTN/LGMN/PGF/SERPINE1/MDK/LGALS9/LBP/CXCL10/CXCR2/CXCL8/IL6R/IL6/NCKAP1L/GAS6/FPR2/F2RL1/EDN2/EDN1/CSF1R/CSF1/CMKLR1/CCR7/CCR6/CCR1/CD74/C5AR1/C3AR1/AIF1/ADAM10	61
GO:0014065	phosphatidylinositol 3-kinase signaling	86/5382	154/18866	1.01226e-12	2.35388e-11	1.26964e-11	NCF1/PEAR1/UNC5B/NLRC3/PIK3IP1/PREX2/PRR5L/NYAP2/PDGFC/CEP55/LIME1/WNT16/PPP1R16B/PIK3R5/SIRT1/MYO16/CD160/HCST/BTN2A2/RASGRP1/KLF4/IER3/TWIST1/TNF/TGFB2/TEK/SELP/CCL5/RELN/PIP4K2A/PIK3R1/PIK3CG/PIK3CD/PIK3CA/PIK3C2G/SERPINE2/PDGFRB/PDGFRA/PDGFB/OSM/ROR2/ROR1/NTRK3/NTRK2/NTRK1/NTF3/NKX3-1/NEDD4/MYOC/LYN/LTK/LEP/KIT/KDR/JAK2/IRS1/IL18/IGF1/HTR2B/HTR2A/HGF/HCLS1/GH1/GATA3/GAB1/FYN/FLT3/FGR/FGFR1/F2…	86
GO:0048565	digestive tract development	78/5382	135/18866	1.05201e-12	2.43566e-11	1.31375e-11	RBPMS2/CCDC39/NKX2-3/MYOCD/MIXL1/CLMP/FAT4/SOX17/STRA6/OVOL2/PDGFC/DACT1/CLDN18/SPDEF/AGR2/YAP1/ALDH1A2/DCHS1/TP63/WNT11/WNT5A/TNF/TGFBR2/TGFB3/TGFB2/TCF21/TCF7/SOX11/SMO/SHH/SFRP2/SFRP1/SCT/RET/RARB/PTK6/PDGFRA/PCSK5/OXTR/OTC/NPY/NOTCH1/NKX2-2/SMAD3/KIT/CXCL8/IL6ST/IHH/HRH2/HOXA5/HLX/HIF1A/GLI3/GLI2/GLI1/GATA4/FOXE1/FOXL1/FOXF2/FOXF1/FGFR2/FGF10/FGF9/EGFR/EDNRB/DAB1/CYP1A1/CTNNB1/COL3A1/CCNB1/CC…	78
GO:0032612	interleukin-1 production	72/5382	121/18866	1.05513e-12	2.43566e-11	1.31375e-11	CARD17/LILRA5/NLRP7/PYHIN1/SIRPA/GBP5/CARD16/NLRP3/NLRP12/HAVCR2/ZC3H12A/CLEC7A/NOD2/NLRC4/SUCNR1/TREM2/GHRL/TLR8/PYCARD/PANX1/CARD8/LILRA2/MALT1/TRIM16/NOD1/TLR6/AIM2/SPHK1/RIPK2/WNT5A/TYROBP/TNFAIP3/TNF/TLR4/CX3CL1/CCL19/CCL3/SAA1/P2RX7/MNDA/MEFV/SMAD3/LPL/LGALS9/JAK2/IL16/IL10/IL6/IL1B/IGF1/IFNG/IFI16/MR1/GSTP1/FFAR1/GAS6/F2RL1/F2R/EGR1/S1PR3/CX3CR1/CCR7/CD36/CD33/CASP8/CASP1/CEACAM1/AZU1/ARRB…	72
GO:0030323	respiratory tube development	97/5382	181/18866	1.06626e-12	2.4524e-11	1.32278e-11	AARD/RSPO2/CCDC39/LAMA1/CCBE1/FOXP2/MYOCD/LOXL3/CRISPLD2/ESRP2/GRHL2/HHIP/STRA6/HEG1/RCN3/DPPA4/HECA/NKX2-8/ABCA12/SPDEF/SLC7A11/ZFPM2/PDPN/AGR2/YAP1/KLF2/FSTL3/SPRY1/CELSR1/TRAF4/ADAMTS2/NOG/DLG5/ALDH1A2/FGF18/YWHAZ/WNT2B/WNT11/WNT7B/WNT5A/WNT2/TNF/TGFBR2/TGFB3/TCF21/SPARC/SP3/SOX11/SIM2/SHH/PTN/PTK7/PROX1/PHEX/PGR/PDGFRB/PDGFRA/PCSK5/NOTCH1/NOS3/NFIB/MMP14/MME/LOX/LIPA/LIF/LAMA5/ITGA3/IGFBP5/ID…	97
GO:0006836	neurotransmitter transport	116/5382	229/18866	1.09455e-12	2.50834e-11	1.35295e-11	UNC13C/STX19/SLC6A17/SLC29A4/SYT6/RIMS4/LRRK2/GRIN3A/TRIM9/STX1B/SYT12/SYT8/SYT3/MCTP1/SLC5A7/SLC17A6/SLC17A7/GABRQ/SLC6A15/SLC6A16/PCLO/KCNMB4/SCRIB/SYT11/UNC13A/RIMS1/SV2C/RPH3A/NLGN1/HRH3/CPLX2/GIPC1/SV2A/SV2B/RIMS2/SNCAIP/STXBP5L/SLC4A8/NRXN2/NRXN1/DGKI/SYT7/CHRNA6/LIN7A/SNAP23/STX11/CADPS/KMO/PPFIA2/PPFIA4/DOC2B/SYN3/WNT7A/SYT4/SYT1/SYP/SYN2/STX1A/SNCG/SNCA/SNAP25/SLC22A2/SLC22A3/SLC18A3/SLC…	116
GO:0022898	regulation of transmembrane transporter activity	134/5382	276/18866	1.16516e-12	2.66052e-11	1.43503e-11	SHISA7/CCR2/PIRT/LRRC26/RNF207/SHISA6/STAC2/ANO9/TCAF2/PCSK9/LRRC55/OSR1/JPH4/NETO1/AHNAK/WNK3/CACNG8/ACE2/NLGN2/HECW2/AMIGO1/JPH2/SCN3B/NLGN3/TREM2/FXYD4/FXYD5/FXYD6/FXYD7/CAB39/GAL/SHANK1/EHD3/REM1/STK39/CACNG4/CACNG5/KCNE4/KCNE5/ARC/HECW1/NLGN1/CACNG2/TRDN/KCNE3/AKAP6/HOMER1/RGS9/DYSF/KCNAB1/SLMAP/UTRN/TWIST1/TRPC6/STAC/SNCA/SLN/SLC9A1/CCL2/SCN4B/SCN2B/RYR2/RRAD/PTAFR/RELN/PRNP/PLN/FXYD3/FXYD1…	134
GO:0060348	bone development	106/5382	204/18866	1.30995e-12	2.98038e-11	1.60756e-11	SCX/TIFAB/TMEM119/SH3PXD2B/SIGLEC15/RANBP3L/ANO6/PHOSPHO1/FREM1/RIPPLY2/SLC9B2/OSR2/LRRK1/FAT4/XYLT1/PAPPA2/TRPV4/BBX/CYP26B1/PDGFC/SULF2/GHRL/RAB23/CLDN18/INSIG2/GREM1/ZNF385A/POC1A/TTC9/SULF1/CHSY1/AKAP13/LILRB1/LRRC17/WASF2/SH2B3/DHRS3/FGF18/DCHS1/TNFSF11/GPR68/WNT1/TYROBP/TWIST1/THPO/TGFBR2/TGFB3/TFAP2A/TEK/TAL1/STC1/SPARC/SKI/SFRP4/SFRP2/RYR1/RARG/RARB/PTPRC/PTGER4/PLS3/PITX2/PIP4K2A/PHEX/NP…	106
GO:0051961	negative regulation of nervous system development	150/5382	319/18866	1.33488e-12	3.02621e-11	1.63228e-11	SRGAP2C/DRAXIN/PRTG/ASPM/SEMA3D/CNTN4/LRRK2/STX1B/DIXDC1/HOOK3/SEMA6D/IRX3/RTN4R/ISL2/SEMA4A/TNN/TRPV4/JAM2/SEMA4G/SEMA6A/RGMA/SEMA3G/FEZF2/SEMA4C/NLGN3/BCL11A/ASAP1/TNFRSF21/STAP1/DNM3/NGEF/DAAM2/GPR161/SRGAP2/DENND5A/FSTL4/DKK1/ARHGEF15/ZNF365/NLGN1/KLK8/STMN2/NRG3/SEMA3C/SEMA4B/SEMA6B/SEMA3A/HMG20A/KIAA0319/ZNF536/SEMA3E/NR1D1/NTN1/SLIT2/NOG/ARHGEF2/SEMA5A/PHOX2B/MTMR2/NRP1/SEMA7A/SEMA3B/WNT7A…	150
GO:0050768	negative regulation of neurogenesis	141/5382	295/18866	1.35972e-12	3.07151e-11	1.65671e-11	SRGAP2C/DRAXIN/PRTG/ASPM/SEMA3D/CNTN4/LRRK2/STX1B/DIXDC1/HOOK3/SEMA6D/IRX3/RTN4R/ISL2/SEMA4A/TNN/TRPV4/SEMA4G/SEMA6A/RGMA/SEMA3G/FEZF2/SEMA4C/NLGN3/BCL11A/ASAP1/STAP1/DNM3/NGEF/DAAM2/SRGAP2/DENND5A/FSTL4/DKK1/ZNF365/NLGN1/KLK8/STMN2/NRG3/SEMA3C/SEMA4B/SEMA6B/SEMA3A/HMG20A/KIAA0319/ZNF536/SEMA3E/NR1D1/NTN1/SLIT2/NOG/ARHGEF2/SEMA5A/PHOX2B/NRP1/SEMA7A/SEMA3B/WNT7A/WNT5A/VIM/TRPC6/TP73/TNR/TNF/NR2E1/…	141
GO:0001910	regulation of leukocyte mediated cytotoxicity	51/5382	75/18866	1.47003e-12	3.29713e-11	1.77841e-11	KLRC4-KLRK1/CLEC12B/NCR3/PIK3R6/RAET1E/SLAMF6/HAVCR2/CRTAM/STAP1/KLRK1/CD160/RIPK3/LILRB1/CD226/RASGRP1/NCR1/IL18RAP/VAV1/TYROBP/XCL1/CXCL6/PTPRC/SERPINB9/P2RX7/NOS2/SH2D1A/LGALS9/LEP/LAG3/KIR2DL4/ITGAM/IL12RB1/IL12B/IL7R/ICAM1/MR1/HLA-F/HLA-E/HLA-B/FCGR2B/F2RL1/DNASE1L3/CD1E/CD1D/CD1C/CD1B/CD1A/CEACAM1/B2M/ARRB2/ARG1	51
GO:0032602	chemokine production	51/5382	75/18866	1.47003e-12	3.29713e-11	1.77841e-11	MCOLN2/DEFB124/SIRPA/C1QTNF3/TSLP/HAVCR2/CLEC7A/TRPV4/TREM2/TLR7/SOCS5/ADIPOQ/KLF4/RIPK2/TNFSF4/TWIST1/TNF/TLR4/TLR3/TLR2/ADAM17/SYK/SNAI2/CXCL6/S100A9/S100A8/EIF2AK2/MIF/MEFV/LPL/LGALS9/LBP/IL18/IL10/IL7/IL6R/IL6/IL1B/HIF1A/GSTP1/FFAR2/FFAR3/ACKR1/F2RL1/EPHA2/CD74/AZU1/APOD/AIRE/ADORA2B/ADCYAP1	51
GO:0030282	bone mineralization	70/5382	117/18866	1.50171e-12	3.3563e-11	1.81032e-11	RSPO2/TMEM119/ANO6/SGMS2/PHOSPHO1/OSR1/OSR2/BMP2K/ASPN/TRPM4/WNT4/SNX10/GREM1/SBNO2/GPNMB/ISG15/KL/FZD9/WNT11/WNT10B/TWIST1/TUFT1/CLEC3B/KLF10/TGFB3/TGFB1/TFAP2A/SLC8A1/CCL3/PTN/PTH1R/PTHLH/PTGS2/SRGN/PHEX/P2RX7/OMD/DDR2/ROR2/MMP13/MGP/MEF2C/SMAD3/LOX/LEP/IGF1/IBSP/HIF1A/GPM6B/GPC3/GATA1/FGR/FGFR2/FBN2/S1PR1/ECM1/COMP/COL1A2/CCR1/BMPR2/BMPR1B/BMP7/BMP6/BMP4/ASGR2/ALOX15/ALOX5/AHSG/ADRB2/ACVR1	70
GO:0030278	regulation of ossification	109/5382	212/18866	1.53546e-12	3.41965e-11	1.84449e-11	TMEM119/RANBP3L/ANO6/SGMS2/PHOSPHO1/OSR1/TWIST2/OSR2/CTHRC1/KREMEN2/SMOC1/TNN/SMURF1/TWSG1/BMP2K/HEMGN/GDPD2/TRPM4/WNT4/GREM1/DKK1/CHSY1/TCIRG1/RASSF2/ISG15/HAND2/KL/PDLIM7/DHRS3/NOG/CHRD/TP63/IFITM1/FZD9/ZBTB16/WNT10B/WNT7B/WNT5A/TWIST1/TPH1/TNF/TGFB3/TGFB2/TGFB1/TFAP2A/TAC1/SOX11/SNAI2/SLC8A1/SKI/SFRP2/SFRP1/CCL3/RORB/REST/PTN/PTGER4/PRKD1/SRGN/P2RX7/OMD/DDR2/NPPC/NOTCH1/MSX2/MGP/MEF2C/MDK/SMAD…	109
GO:0010001	glial cell differentiation	116/5382	230/18866	1.59282e-12	3.53494e-11	1.90667e-11	NRROS/LGI4/IL34/ZNF488/SLC45A3/GPR157/SH3TC2/FA2H/PRDM8/MXRA8/NLGN3/TREM2/ADAM22/LEF1/KLF15/TNFRSF21/TENM4/BACE2/CLCF1/DAAM2/CRB1/ZNF365/WASF3/TSPAN2/NR1D1/B4GALT5/NOG/PHOX2B/CNTNAP1/CXCR4/RNF112/VTN/VIM/TRPC4/TP73/TNFRSF1B/TNF/NR2E1/TLR4/TLR2/TGFB1/CNTN2/TAL1/SPINT1/SOX11/SOX4/SOX2/SMO/SLC8A3/SKI/SHH/S100B/S100A9/S100A8/PTN/RELN/PPARG/POU3F1/PLP1/SERPINE2/ROR2/ROR1/NTRK3/NTRK2/NOTCH1/NKX2-2/NFIB…	116
GO:0014068	positive regulation of phosphatidylinositol 3-kinase signaling	57/5382	88/18866	1.65832e-12	3.65466e-11	1.97125e-11	NCF1/UNC5B/PRR5L/PDGFC/WNT16/PIK3R5/SIRT1/HCST/TNF/TGFB2/TEK/SELP/CCL5/RELN/PIK3R1/PIK3CG/PIK3CD/PIK3CA/PDGFRB/PDGFRA/PDGFB/OSM/ROR2/ROR1/NTRK3/NTRK2/NTRK1/NTF3/NKX3-1/NEDD4/MYOC/LYN/LEP/KIT/KDR/JAK2/IL18/IGF1/HGF/HCLS1/GH1/GAB1/FYN/FLT3/FGR/FGFR1/F2RL1/F2R/F2/ERBB4/ERBB3/EPO/DCN/CSF3/CD28/CBL/ANGPT1	57
GO:0032755	positive regulation of interleukin-6 production	57/5382	88/18866	1.65832e-12	3.65466e-11	1.97125e-11	SCIMP/LILRA5/RAB7B/IL33/TSLP/CLEC7A/CARD9/IFIH1/NOD2/IL17D/TLR8/TLR7/PYCARD/ZBTB20/DDX58/LILRA2/SPON2/NOD1/TLR6/LILRB2/ARHGEF2/IL1RL2/RIPK2/WNT5A/UCN/TYROBP/TNFSF4/TWIST1/TNF/TLR4/TLR3/TLR2/TLR1/SYK/POU2F2/POU2AF1/P2RX7/MYD88/LPL/LGALS9/LBP/IL16/IL6R/IL6/IL1B/IL1A/IFNG/FCER1G/F2RL1/F2R/EREG/CYBA/CD74/CD36/AIF1/ADORA2B/ADCYAP1	57
GO:0010811	positive regulation of cell-substrate adhesion	72/5382	122/18866	1.85863e-12	4.08188e-11	2.20169e-11	VWC2/FMN1/UNC13D/CCDC80/COL26A1/EGFLAM/MYADM/DOCK5/NDNF/SMOC2/PLEKHA2/PREX1/CASS4/CCL28/LIMS2/FERMT1/WNT4/DISC1/EGFL6/ABI3BP/EMILIN1/AGR2/ARPC2/EDIL3/SPOCK2/MAP4K4/NRP1/IQGAP1/VTN/UTRN/THY1/TEK/STK4/SFRP1/SDC4/CX3CL1/CCL21/S100A10/RSU1/RRAS/ROCK1/PTN/VIT/NPY2R/NID1/CEACAM6/MYOC/MDK/SMAD3/LIMS1/KDR/JUP/JAK2/ITGA5/ITGA3/ITGA6/ILK/HAS2/FN1/FLNA/FOXF1/FBLN2/EPHA1/ECM2/CSF1/COL16A1/COL8A1/CCR7/CD36/CD…	72
GO:0050764	regulation of phagocytosis	61/5382	97/18866	1.89572e-12	4.14894e-11	2.23786e-11	ANO6/CD300LF/SIRPA/SPACA3/CLEC7A/CAMK1D/SIRPG/TREM2/PYCARD/STAP1/SYT11/CD300A/RAB31/MERTK/SIRPB1/ADIPOQ/SYT7/SPHK1/DYSF/TULP1/TUB/TNF/TLR2/SYK/SLC11A1/CCL2/RAP1A/PTX3/PTPRC/PPARG/PLA2G5/MFGE8/LRP1/ITGAV/ITGA2/IL15RA/IL15/IL2RG/IL2RB/IL1B/IFNG/NCKAP1L/HCK/GATA2/GAS6/FPR2/FGR/FCGR2B/FCER1G/F2RL1/DOCK2/CYBA/CD36/C4BPB/C4B/C4A/C3/C2/AZU1/ALOX15/AHSG	61
GO:0032611	interleukin-1 beta production	65/5382	106/18866	1.92524e-12	4.19902e-11	2.26487e-11	CARD17/LILRA5/NLRP7/PYHIN1/SIRPA/GBP5/CARD16/NLRP3/NLRP12/ZC3H12A/CLEC7A/NOD2/NLRC4/SUCNR1/TREM2/GHRL/TLR8/PYCARD/PANX1/CARD8/LILRA2/MALT1/TRIM16/NOD1/TLR6/AIM2/SPHK1/RIPK2/WNT5A/TYROBP/TNFAIP3/TNF/TLR4/CX3CL1/CCL19/CCL3/P2RX7/MNDA/MEFV/SMAD3/LPL/LGALS9/JAK2/IL6/IL1B/IGF1/IFNG/IFI16/MR1/GSTP1/FFAR1/F2RL1/F2R/EGR1/S1PR3/CX3CR1/CCR7/CD36/CD33/CASP8/CASP1/AZU1/ARRB2/ACP5/ABCA1	65
GO:0032635	interleukin-6 production	92/5382	170/18866	1.93333e-12	4.20216e-11	2.26656e-11	ZG16/SCIMP/LILRA5/RAB7B/NLRC3/SIRPA/CD200R1/C1QTNF3/NLRP12/IL33/TSLP/HAVCR2/AFAP1L2/ZC3H12A/CLEC7A/CARD9/IFIH1/NOD2/TREM2/IL17D/GHRL/TLR8/TLR7/FOXP3/PYCARD/C5AR2/IL36RN/PTPN22/ZBTB20/DDX58/SYT11/IRAK3/LILRA2/SPON2/NOD1/KLF2/TLR6/LILRB2/SOCS5/ARHGEF2/BCL10/IL1RL2/IL18RAP/RIPK2/WNT5A/UCN/TYROBP/TNFSF4/TWIST1/TNFAIP3/TNF/TLR4/TLR3/TLR2/TLR1/SYK/SLAMF1/CX3CL1/POU2F2/POU2AF1/P2RX7/NOS2/MYD88/CD200/LPL…	92
GO:0002720	positive regulation of cytokine production involved in immune response	41/5382	55/18866	1.94184e-12	4.20621e-11	2.26875e-11	SCIMP/TRIM6/CLNK/NLRP3/RSAD2/NOD2/SASH3/GPRC5B/DDX58/CD160/MALT1/LILRB1/CD226/SPON2/DDX21/BCL10/IL18R1/TNFRSF14/SEMA7A/SLC7A5/NR4A3/WNT5A/TNFSF4/TLR4/XCL1/MIF/KIR2DL4/IL18/IL6/IL1R1/IL1B/HLA-F/HLA-E/FFAR2/FFAR3/GATA3/FCER1G/F2RL1/CD74/CD36/B2M	41
GO:0048247	lymphocyte chemotaxis	46/5382	65/18866	1.97165e-12	4.25621e-11	2.29572e-11	KLRC4-KLRK1/CCR2/CCL3L3/CCL4L1/CKLF/STK39/KLRK1/PADI2/CXCL13/CXCL14/CYP7B1/CH25H/TNFSF14/WNT5A/ADAM17/XCL2/SLC12A2/CX3CL1/XCL1/CXCL11/CCL23/CCL22/CCL21/CCL20/CCL19/CCL18/CCL17/CCL16/CCL14/CCL13/CCL11/CCL8/CCL5/CCL4/CCL3/CCL2/SAA1/S100A7/PIK3CG/PIK3CD/CXCL10/CXCR3/GAS6/GPR183/ADAM10/ADAM8	46
GO:0046635	positive regulation of alpha-beta T cell activation	45/5382	63/18866	2.02555e-12	4.35768e-11	2.35045e-11	CCR2/NLRP3/RASAL3/NFKBIZ/SASH3/FOXP3/PTPN22/CD160/MALT1/EBI3/SOCS5/CD83/RIPK2/ZBTB16/ZAP70/TNFSF4/TGFBR2/SYK/SHH/XCL1/CCL19/PTPRC/PRKCQ/MYB/LGALS9/ITPKB/IL18/IL12RB1/IL12B/IL4R/IHH/IFNG/HLX/HLA-E/NCKAP1L/GLI3/CD55/CD86/CD80/CD28/CD3E/RUNX3/RUNX1/ANXA1/ADA	45
GO:0045576	mast cell activation	44/5382	61/18866	2.05338e-12	4.40258e-11	2.37466e-11	MILR1/UNC13D/CD300LF/TSLP/CRLF2/PLA2G3/LAT/HAVCR1/CD300A/CPLX2/CD226/RASGRP1/GAB2/CD84/SNAP23/NR4A3/LAT2/SYK/S100A12/RAC2/PLSCR1/PIK3CG/PIK3CD/ENPP3/LYN/LGALS9/LCP2/KIT/IL13RA2/IL4R/HMOX1/GATA2/FOXF1/FGR/FES/FER/FCER1G/CNR2/CNR1/CBL/BTK/BLK/RHOH/ADORA2B	44
GO:0048864	stem cell development	55/5382	84/18866	2.11328e-12	4.50049e-11	2.42748e-11	CYP26C1/SEMA3D/KBTBD8/SEMA6D/SEMA4A/OVOL2/SEMA4G/SEMA6A/SEMA3G/SEMA4C/CORO1C/SEMA3C/SEMA4B/SEMA6B/SEMA3A/ZEB2/SEMA3E/HAND2/SEMA5A/PHOX2B/ALDH1A2/NRP1/NRP2/SEMA7A/SEMA3B/WNT7A/TWIST1/TBX1/SOX11/SMO/SNAI2/SHH/RET/PTPRC/PITX2/KITLG/LAMA5/HTR2B/HIF1A/NRG1/GDNF/FOLR1/FN1/FOXC2/FOXC1/ERBB4/EFNB1/EDNRB/EDNRA/EDN1/BMP7/BMP4/ANXA6/JAG1/ACVR1	55
GO:0050886	endocrine process	55/5382	84/18866	2.11328e-12	4.50049e-11	2.42748e-11	HCAR2/C1QTNF3/OR51E2/ACE2/RETN/SUCNR1/RAB8B/GHRL/GAL/RAB11FIP5/CORIN/FZD4/UCN/TBX3/TAC1/REN/POMC/SERPINF2/PCSK5/OXTR/NOS3/NKX3-1/MME/LEP/KISS1/INHBB/INHBA/INHA/IL1B/HSD11B2/GJA5/GJA1/GATA3/GALR1/FOXD1/FGFR1/F2RL1/F2R/ENPEP/EDN2/EDN1/CYBA/CTSZ/CTSG/CRHBP/CPA3/CMA1/CES1/FOXL2/BMP6/AVPR2/AVPR1B/AVPR1A/AGTR2/AGTR1	55
GO:0016049	cell growth	211/5382	490/18866	2.50324e-12	5.31308e-11	2.86577e-11	DRAXIN/IGFBPL1/NANOS1/SEMA3D/PI16/DACT3/TMC8/DCBLD2/DCUN1D3/MYOCD/PLXNA4/RERG/MFSD2A/SYT3/KAZALD1/DCSTAMP/SLC44A4/SEMA6D/TMEM108/CAPRIN2/RTN4R/RAPH1/SOX17/SEMA4A/TNN/PAPPA2/HAMP/SEMA4G/CPNE5/ISLR2/SEMA6A/SMURF1/CHPT1/SEMA3G/EAF2/SEMA4C/CDHR2/NLGN3/BCL11A/TRPV2/CRLF3/TNFRSF12A/NIN/LEF1/BMP10/DISC1/CYFIP2/GREM1/KIF26A/FLRT3/SH3BP4/LPAR3/MACF1/SIRT1/CYFIP1/EPB41L3/FSTL4/UNC13A/RIMS1/AKAP13/FAM107A/N…	211
GO:0042476	odontogenesis	76/5382	132/18866	2.61154e-12	5.52441e-11	2.97976e-11	AMTN/RSPO2/NKX2-3/OSR1/SLC24A4/OSR2/RELT/WNT10A/SP6/BCL11B/PERP/DMRT3/ODAM/ASPN/FAM20A/TSPEAR/LEF1/SSUH2/SNX10/CNNM4/SOSTDC1/ADAMTS5/EDAR/TCIRG1/ENAM/BCL2L11/KLK4/HAND2/TP63/TNFSF11/TWIST1/TUFT1/TGFB3/TGFB2/TFAP2A/TBX1/SMO/SHH/SDC1/SCN5A/HTRA1/PITX2/PHEX/PDGFRA/PAX9/SERPINE1/TNFRSF11B/NGFR/MYO5A/MSX2/LAMB1/LAMA5/ITGA6/INHBA/TNC/GLI3/GLI2/FOXO1/FOXC1/FGFR2/FGF10/EDN1/CTNNB1/CSF3R/CSF1/COL1A2/COL1A…	76
GO:0014032	neural crest cell development	53/5382	80/18866	2.64215e-12	5.57052e-11	3.00463e-11	CYP26C1/SEMA3D/KBTBD8/SEMA6D/SEMA4A/OVOL2/SEMA4G/SEMA6A/SEMA3G/SEMA4C/CORO1C/SEMA3C/SEMA4B/SEMA6B/SEMA3A/ZEB2/SEMA3E/HAND2/SEMA5A/PHOX2B/ALDH1A2/NRP1/NRP2/SEMA7A/SEMA3B/TWIST1/TBX1/SOX11/SMO/SNAI2/SHH/RET/PITX2/KITLG/LAMA5/HTR2B/HIF1A/NRG1/GDNF/FOLR1/FN1/FOXC2/FOXC1/ERBB4/EFNB1/EDNRB/EDNRA/EDN1/BMP7/BMP4/ANXA6/JAG1/ACVR1	53
GO:0046849	bone remodeling	58/5382	91/18866	2.90829e-12	6.11127e-11	3.2963e-11	TMEM119/SIGLEC15/PPARGC1B/CTHRC1/UBASH3B/DCSTAMP/LRRK1/WNT16/CLDN18/NOX4/SNX10/GREM1/TCIRG1/RASSF2/CARTPT/GPR55/SYT7/TNFSF11/GDF5/TPH1/TNFAIP3/GPR137B/TGFB3/TGFB1/TFRC/SYK/SPP1/SFRP1/RAC2/PTN/PTH1R/PDK4/P2RX7/TNFRSF11B/NOTCH2/MITF/MDK/MC4R/LEPR/LEP/ITGB3/INPP5D/IL7/IL6/IHH/HTR1B/GJA1/EPHA2/EGFR/EFNA2/S1PR1/CTSK/CTNNB1/CSF1R/CD38/ADRB2/ADAM8/ACP5	58
GO:0042310	vasoconstriction	52/5382	78/18866	2.93039e-12	6.11707e-11	3.29943e-11	SMTNL2/SMTNL1/ARHGAP42/DOCK5/ACE2/TRPM4/KCNMB4/KCNMB2/DOCK4/SLC8A1/SLC6A4/PTGS2/PTAFR/P2RX1/OXTR/LEP/KEL/KCNA5/ICAM1/HTR7/HTR2B/HTR2A/HTR1D/HTR1B/HRH2/HRH1/GJA5/GJA1/F2R/EGFR/EDNRB/EDNRA/EDN2/EDN1/DBH/COMP/CD38/CAV1/BMPR2/BDKRB2/AVPR2/AVPR1B/AVPR1A/ATP1A2/AGTR1/ADRA2A/ADRA1A/ADRA1B/ADRA1D/ADM/ACTA2/ASIC2	52
GO:0043367	CD4-positive, alpha-beta T cell differentiation	52/5382	78/18866	2.93039e-12	6.11707e-11	3.29943e-11	IL27/NKX2-3/SLAMF6/NLRP3/RSAD2/LOXL3/ZC3H12A/NFKBIZ/SEMA4A/SASH3/LEF1/FOXP3/TBX21/PLA2G2D/MALT1/BATF/TOX/SOCS5/CD83/IL18R1/RIPK2/TNFSF4/STAT6/SPN/CCL19/SATB1/RORA/PTGER4/MYB/LY9/LGALS9/JAK3/IRF4/IL18/IL12RB1/IL12B/IL6/IL4R/IL2/IFNG/HLX/NCKAP1L/GATA3/FUT7/GPR183/CTSL/CD86/CD80/RUNX3/RUNX1/BCL6/ANXA1	52
GO:1903038	negative regulation of leukocyte cell-cell adhesion	78/5382	137/18866	2.98409e-12	6.20868e-11	3.34884e-11	LGALS9C/CLEC4G/LGALS9B/IFNL1/TIGIT/HAVCR2/ADTRP/LOXL3/PDCD1LG2/ZC3H12A/TNFAIP8L2/PELI1/TWSG1/CCL28/CRTAM/PAG1/LAX1/IL20RB/FOXP3/TBX21/CD274/TNFRSF21/PLA2G2D/PTPN22/SCRIB/VSIG4/CD300A/FGL2/LILRB1/GPNMB/BTN2A2/LILRB2/SOCS5/KLF4/DLG5/TNFRSF14/TNFSF4/SPN/SHH/CXCL12/SDC4/XCL1/CCL21/PRNP/MDK/LGALS9/LGALS3/LAG3/JAK3/IRF1/IDO1/IL10/IL4R/IL2RA/IL2/IHH/HLX/HLA-DRB1/GNRH1/GLI3/LRRC32/FGL1/FCGR2B/ERBB2/DTX1/…	78
GO:0050770	regulation of axonogenesis	98/5382	186/18866	3.12534e-12	6.48125e-11	3.49585e-11	DRAXIN/TUBB2B/SEMA3D/CHODL/SLITRK1/PLXNA4/SEMA6D/RTN4R/SEMA4A/SEMA4G/LRRC4C/ISLR2/SEMA6A/AMIGO1/SEMA3G/FEZF2/SEMA4C/TRPV2/TNFRSF12A/NIN/DISC1/LPAR3/MACF1/CYFIP1/PLXND1/FSTL4/MYCBP2/TRAK1/SEMA3C/SEMA4B/SEMA6B/OLFM1/SEMA3A/PLXNC1/UST/KIAA0319/ZEB2/SEMA3E/NTN1/SLIT2/SEMA5A/BRSK2/NRP1/SEMA7A/SEMA3B/WNT7A/WNT5A/TNR/TIAM1/THY1/CNTN2/SPP1/SKIL/CXCL12/RYK/ROBO1/RET/PTPRS/PTPRO/PLXNB3/PLXNA1/PAK3/PAK2/PAK…	98
GO:0014033	neural crest cell differentiation	57/5382	89/18866	3.33252e-12	6.8883e-11	3.71541e-11	CYP26C1/SEMA3D/KBTBD8/WNT10A/SEMA6D/SEMA4A/OVOL2/SEMA4G/SEMA6A/SEMA3G/SEMA4C/CORO1C/SEMA3C/SEMA4B/SEMA6B/SEMA3A/ZEB2/SEMA3E/HAND2/SEMA5A/PHOX2B/ALDH1A2/NRP1/NRP2/SEMA7A/SEMA3B/TWIST1/TBX1/SOX11/SMO/SNAI2/SHH/SFRP1/RET/PITX2/KITLG/MEF2C/LAMA5/HTR2B/HIF1A/NRG1/GDNF/FRZB/FOLR1/FN1/FOXC2/FOXC1/ERBB4/EFNB1/EDNRB/EDNRA/EDN1/BMP7/BMP4/ANXA6/JAG1/ACVR1	57
GO:0051963	regulation of synapse assembly	65/5382	107/18866	3.54219e-12	7.29784e-11	3.93631e-11	AGRN/AMIGO2/LRRTM3/MDGA1/LINGO2/CBLN2/LRFN5/SLITRK4/SLITRK1/SLITRK2/NTNG2/SYNDIG1/LRFN4/SEMA4A/CLSTN2/LRRN1/NLGN2/AMIGO1/LRRN3/NLGN3/SIX4/GHRL/SRPX2/IL1RAPL2/SLITRK5/LRRTM2/FLRT2/FLRT3/CUX2/DKK1/NLGN1/SLITRK3/IL1RAPL1/PDLIM5/GPC6/NTN1/NRXN1/DLG5/FZD1/WNT7A/WNT5A/TPBG/TLR2/THBS2/SNCA/SLIT1/SIX1/PTPRS/PTPRD/OXTR/NTRK3/NTRK2/NTRK1/MUSK/MEF2C/IL1RAP/GAP43/GPC4/EPHB2/EPHB1/EFNA5/CHRNB2/CBLN1/BDNF/ASIC2	65
GO:0150063	visual system development	174/5382	388/18866	3.70228e-12	7.6029e-11	4.10085e-11	PRSS56/RD3/ABCB5/SH3PXD2B/LAMA1/PTF1A/SDK1/ADAMTS18/SPRED1/CRYGN/UNC45B/CRYBG3/OLFM3/OSR2/RDH13/RP1L1/FOXP2/CHRDL1/IGFN1/NKD1/MFSD2A/MFRP/WNT5B/PBX4/GRHL2/BCL11B/P2RY12/STRA6/SMOC1/GRHL3/RHOJ/SLC17A6/TWSG1/SLC17A7/CABP4/CELF4/TENM3/SDK2/ATP8A2/WNT16/CDON/CPAMD8/TSKU/CLIC4/SLC7A11/CRB1/ARHGEF15/KERA/PPP1R13L/MAB21L2/MERTK/TCIRG1/IRX5/SPRY1/ANGPTL7/ZEB2/GDF3/KLF4/ALDH1A2/PROM1/NRP1/BFSP2/BCAR3/FZD4…	174
GO:0042493	response to drug	177/5382	397/18866	4.44998e-12	9.10878e-11	4.9131e-11	SLC26A5/RNF149/SMTNL1/CYP2U1/CARD9/SLC12A5/SLAMF8/CYP2W1/UGT1A1/GAL/CYP2S1/ANKRD1/PTGR1/PPM1E/SCN11A/CERS1/TXNIP/AGPAT2/SEMA3C/VAV3/CCNO/ABCC4/AIM2/ADIPOQ/NR1I2/ADAM9/ABCC3/ABCB11/RAD54L/BCAR3/FZD1/HMGA2/FOSL1/CXCR4/UCHL1/TP73/TLR3/TIMP4/TIMP2/THBS1/TGIF1/TGFBR2/TGFB2/TFRC/TDO2/ADAM17/STAT1/STAR/SLC22A2/SLC22A3/SLC8A1/SLC6A4/SLC6A3/SLC1A3/SLC1A2/SFRP2/SFRP1/S100A10/RET/REST/REN/RAP1A/RAD51/PTN/PT…	177
GO:0071706	tumor necrosis factor superfamily cytokine production	70/5382	119/18866	4.67384e-12	9.52642e-11	5.13836e-11	ZG16/NLRC3/SIRPA/HAVCR2/ZC3H12A/CARD9/NOD2/SASH3/TREM2/FOXP3/CLEC4A/CD274/PYCARD/C5AR2/PTPN22/ZBTB20/LY96/LILRA4/IRAK3/GPNMB/SPON2/NOD1/RASGRP1/ADIPOQ/ARHGEF2/RIPK2/ZFP36/TWIST1/TNFAIP3/TLR4/TLR3/TLR2/SLAMF1/CX3CL1/CCL19/CCL3/PTPRC/PTAFR/POMC/PIK3R1/NFATC4/MIF/LGALS9/LEP/LBP/JAK2/IL12B/IL10/IGF1/IFNG/HLA-E/GSTP1/GPR18/GAS6/FCER1G/CYBA/CLU/CIDEA/CD36/CD34/CD33/CD14/CD2/TSPO/BPI/AXL/ARRB2/ANGPT1/AD…	70
GO:0050806	positive regulation of synaptic transmission	92/5382	172/18866	4.68414e-12	9.52642e-11	5.13836e-11	SHISA7/CCR2/STX1B/SYT12/NETO1/CLSTN2/CACNG8/TSHZ3/NLGN2/RETN/SSH1/NLGN3/ZDHHC3/SHANK1/CACNG4/CACNG5/LRRTM2/SLC24A2/CUX2/ARC/UNC13A/RIMS1/IGSF9B/NLGN1/FAM107A/NMU/SCGN/CACNG2/LILRB2/RIMS2/SLC4A8/AKAP5/NRXN1/LGI1/SYT7/KMO/WNT7A/TYROBP/TNR/TNF/NR2E1/TAC1/SYT1/STX1A/SNAP25/SLC8A3/SLC8A2/SLC1A3/CCL2/S100B/RGS4/PTN/PTGS2/RELN/LGMN/PRNP/SERPINE2/OXTR/NTSR1/ROR2/NTRK2/NTRK1/NFATC4/MME/LAMA2/KISS1/ITPR3/G…	92
GO:0030324	lung development	94/5382	177/18866	4.7462e-12	9.6217e-11	5.18976e-11	AARD/RSPO2/CCDC39/LAMA1/CCBE1/FOXP2/MYOCD/LOXL3/CRISPLD2/ESRP2/GRHL2/HHIP/STRA6/HEG1/RCN3/DPPA4/NKX2-8/ABCA12/SPDEF/SLC7A11/ZFPM2/PDPN/AGR2/YAP1/KLF2/FSTL3/SPRY1/CELSR1/ADAMTS2/NOG/DLG5/ALDH1A2/FGF18/YWHAZ/WNT2B/WNT11/WNT7B/WNT5A/WNT2/TNF/TGFBR2/TGFB3/TCF21/SPARC/SP3/SOX11/SIM2/SHH/PTN/PTK7/PROX1/PHEX/PGR/PDGFRB/PDGFRA/NOTCH1/NOS3/NFIB/MMP14/MME/LOX/LIPA/LIF/LAMA5/ITGA3/IGFBP5/ID1/TNC/HSD11B1/HOX…	94
GO:0045216	cell-cell junction organization	107/5382	210/18866	5.10936e-12	1.02746e-10	5.5419e-11	CADM2/SDK1/CLDN19/PLEKHA7/CLDN23/CRB3/MTDH/PARD6B/PARD6G/JAM3/TLN2/SVEP1/POF1B/GRHL2/MICALL2/PERP/TRPV4/ACE2/CADM3/CAMSAP3/NLGN2/NLGN4X/HEG1/CD177/LIMS2/SDK2/LSR/CLDN18/F11R/GRHL1/CDH19/TJP3/CLDN17/EPB41L3/NFASC/RASSF8/PKP3/GJB6/CLDN16/RAMP2/GJC1/NUMBL/DLG5/CLDN9/CLDN1/CLDN2/CLDN6/CLDN10/DCHS1/CNTNAP1/WNT11/VCL/TNF/CLDN5/TLN1/TGFB3/TGFB2/TGFB1/STRN/FSCN1/SNAI1/SNAI2/ROCK1/RDX/PTPRO/PRKCI/PRKCH/PK…	107
GO:0006968	cellular defense response	40/5382	54/18866	5.11609e-12	1.02746e-10	5.5419e-11	CCR2/NCF1/IL33/RAB23/TRAT1/LY96/CLEC5A/CD300C/CCR9/GNLY/TCIRG1/LILRB2/KLRG1/NCR1/BCL10/IL1RL2/FOSL1/TYROBP/SPN/PRF1/NCF2/MNDA/CXCL9/SH2D1A/LSP1/LBP/KLRC2/KIR3DL2/KIR2DL4/ITK/ITGB1/CXCR2/CX3CR1/CCR6/CCR5/CCR3/CD5L/C5AR1/ADORA2B/ADORA2A	40
GO:0030888	regulation of B cell proliferation	44/5382	62/18866	5.11698e-12	1.02746e-10	5.5419e-11	TNFRSF13C/FCRL3/CARD11/SLC39A10/PELI1/SASH3/MZB1/TNFRSF21/CLCF1/TNFRSF13B/IKZF3/CD300A/TNFSF13B/VAV3/TYROBP/TLR4/TFRC/PTPRC/NFATC2/MNDA/MIF/MEF2C/LYN/INPP5D/IL10/IL7/IL2/NCKAP1L/FCGR2B/GPR183/CTLA4/CHRNB2/CD74/CD40/CD38/CD22/BTK/BST1/BLK/BCL6/BCL2/ATM/AHR/ADA	44
GO:0043547	positive regulation of GTPase activity	180/5382	406/18866	5.29285e-12	1.05857e-10	5.70974e-11	RASA4B/RGPD8/CCL3L3/CCL4L1/AGRN/TBC1D10C/ALS2CL/ARHGAP30/RANBP3L/ARHGAP27/ARHGAP42/DOCK11/ARHGEF19/LRRK2/TAGAP/AGAP2/ARAP2/SNX18/ARHGAP11B/RGS8/SYDE1/ARHGAP24/DOCK8/PREX2/DOCK5/RIN3/ARHGAP28/GRTP1/ARHGAP10/RTN4R/RASAL3/SMAP2/ARAP3/RGS18/ARHGAP9/ARHGAP22/GRHL3/ARHGAP23/RIC1/ARHGAP21/PREX1/ARHGAP20/TBC1D14/SRGAP1/ARHGAP31/RGL3/RCC2/ARHGAP15/ADAP2/DEPDC1B/DEPDC1/DOCK10/ASAP3/TBC1D2/PLEKHG6/ODAM/WNT4…	180
GO:0051091	positive regulation of DNA-binding transcription factor activity	130/5382	270/18866	5.30542e-12	1.05857e-10	5.70974e-11	RAB7B/RTKN2/NFAM1/ABRA/PPARGC1B/RHEBL1/TRIM6/CARD16/NLRP3/MYOCD/MTDH/TRIM15/TRIM5/CARD11/ARID5B/CRTC3/NOD2/NLRC4/LPAR5/CAMK1D/BEX1/CYTL1/TRIM34/PYCARD/SLCO3A1/GREM1/DDX58/IRAK3/TRIM31/MID2/RIPK3/MALT1/TRIM38/NOD1/TRIM22/TLR6/TRIM14/AIM2/RPS6KA5/ARHGEF2/TNFSF18/RPS6KA4/BCL10/SPHK1/IL18R1/IL18RAP/RIPK2/TNFSF11/FZD4/FZD1/FOSL1/ZIC2/WNT10B/WNT5A/WNT2/WNT1/TRAF5/TRAF1/TNF/TLR4/TLR3/TLR2/TFRC/STK3/TRIM…	130
GO:0003206	cardiac chamber morphogenesis	75/5382	131/18866	5.33577e-12	1.06128e-10	5.72434e-11	CCM2L/GRHL2/OVOL2/HEG1/PARVA/FGFRL1/BMP10/HEYL/ZFPM2/PPP1R13L/SEMA3C/ADAMTS1/HAND2/SLIT2/DHRS3/NOG/FOXH1/NRP1/NRP2/DNAH11/FZD1/WNT11/WNT5A/WNT2/TPM1/TNNT2/TNNI3/TNNC1/TGFBR3/TGFBR2/TGFB2/TGFB1/TEK/TBX3/TBX1/SOX11/SOX4/SMO/SLIT3/SFRP2/RYR2/ROBO1/RARB/PROX1/PKP2/NPY5R/NPY2R/NOTCH2/NOTCH1/NOS3/MYL3/MYH7/MYH6/MYBPC3/MSX2/MEF2C/HIF1A/NRG1/GJA5/GATA4/GATA3/FZD2/FOXC2/FOXC1/FOXF1/FHL2/FGFR2/CPE/COL11A1/…	75
GO:0032680	regulation of tumor necrosis factor production	66/5382	110/18866	5.4032e-12	1.07132e-10	5.77851e-11	NLRC3/SIRPA/HAVCR2/ZC3H12A/CARD9/NOD2/SASH3/TREM2/FOXP3/CLEC4A/PYCARD/C5AR2/PTPN22/ZBTB20/LY96/LILRA4/IRAK3/GPNMB/SPON2/NOD1/RASGRP1/ADIPOQ/ARHGEF2/RIPK2/ZFP36/TWIST1/TNFAIP3/TLR4/TLR3/TLR2/SLAMF1/CX3CL1/CCL19/CCL3/PTPRC/PTAFR/POMC/PIK3R1/NFATC4/MIF/LGALS9/LEP/LBP/JAK2/IL12B/IL10/IGF1/HLA-E/GSTP1/GPR18/GAS6/FCER1G/CYBA/CLU/CIDEA/CD36/CD34/CD33/CD14/CD2/TSPO/BPI/AXL/ARRB2/ANGPT1/ACP5	66
GO:0031032	actomyosin structure organization	103/5382	200/18866	5.50501e-12	1.0881e-10	5.86899e-11	LURAP1/SH3PXD2B/PHACTR1/FRMD6/MYLK3/PHLDB2/FRMD5/CGNL1/FHOD3/ARHGAP28/MYH14/EPB41L4A/CCDC88A/ASAP3/ANLN/WNT4/SIX4/MYOZ2/EVL/F11R/NOX4/TMOD2/TMOD3/RACGAP1/BMP10/ANKRD1/LMOD1/TMEFF2/EPB41L3/ARHGEF15/PPM1E/AKAP13/LDB3/CAPN9/SORBS1/DLC1/CORO2B/WASF2/KIF23/PDLIM1/NRP1/GPR65/ZYX/WNT11/WAS/TPM1/TNNT3/TNNT2/TNNT1/TMOD1/TGFB3/TAC1/SLC9A1/SFRP1/SDC4/S100A10/ROCK1/PTGER4/PROX1/SERPINF2/PIK3R1/PGM5/PDGFRB/PD…	103
GO:1902903	regulation of supramolecular fiber organization	168/5382	373/18866	5.63185e-12	1.1097e-10	5.98551e-11	C15orf62/FMN1/SH3PXD2B/KANK3/SYNPO2/KANK4/CDC42EP5/PLEKHH2/CAPZA3/MYLK3/MYADM/PHLDB2/NAV3/SCIN/SSH2/CGNL1/SPIRE2/FHOD3/BAIAP2L2/ANKRD53/ARHGAP28/COLGALT1/PLEKHG2/TRPV4/SPTBN4/CAMSAP3/PREX1/TRIM54/BAIAP2L1/CCDC88A/ASAP3/SSH3/MAGEL2/SSH1/WNT4/LIMA1/EVL/SPTBN5/NIN/SHANK1/VILL/F11R/NOX4/TMOD2/TMOD3/PYCARD/BMP10/CYFIP2/CLIP3/SPEF1/LMOD1/TMEFF2/SH3BP1/COTL1/CAMSAP2/CYFIP1/SWAP70/TPX2/ARHGEF15/PPM1E/SYN…	168
GO:0071805	potassium ion transmembrane transport	110/5382	218/18866	5.73902e-12	1.12731e-10	6.08048e-11	LRRC26/SLC9A4/RNF207/KCNT2/SLC9A9/NALCN/LRRC55/ANO6/KCNG3/SLC24A4/KCNH7/KCNK17/SLC12A8/NETO1/KCNH6/TMEM38A/WNK3/P2RY12/KCNK15/DPP10/KCNT1/SLC12A5/AMIGO1/KCNK13/KCNQ5/TREM2/FXYD4/CAB39/GAL/KCNIP1/KCNIP3/STK39/KCNMB4/KCNV1/KCNG2/SLC24A2/KCNE4/KCNE5/KCNMB2/KCNK7/ABCC9/KCNE3/SLC12A6/AKAP6/KCNK6/KCNB2/KCNQ4/PKD2L1/KCNAB2/KCNAB1/ABCC8/SNAP25/SLC12A4/SLC12A3/SLC12A2/SLC12A1/SLC9A3/SLC9A2/SLC9A1/SLC1A3/R…	110
GO:0032412	regulation of ion transmembrane transporter activity	128/5382	265/18866	5.8374e-12	1.14308e-10	6.16555e-11	SHISA7/CCR2/PIRT/LRRC26/RNF207/SHISA6/STAC2/ANO9/TCAF2/PCSK9/LRRC55/OSR1/JPH4/NETO1/AHNAK/WNK3/CACNG8/NLGN2/HECW2/AMIGO1/JPH2/SCN3B/NLGN3/TREM2/FXYD4/FXYD5/FXYD6/FXYD7/CAB39/GAL/SHANK1/EHD3/REM1/STK39/CACNG4/CACNG5/KCNE4/KCNE5/ARC/HECW1/NLGN1/CACNG2/TRDN/KCNE3/AKAP6/HOMER1/RGS9/DYSF/KCNAB1/SLMAP/UTRN/TRPC6/STAC/SLN/SLC9A1/CCL2/SCN4B/SCN2B/RYR2/RRAD/PTAFR/RELN/PRNP/PLN/FXYD3/FXYD1/PLCG2/PKD2/ABCB1…	128
GO:0002062	chondrocyte differentiation	65/5382	108/18866	6.42533e-12	1.25433e-10	6.7656e-11	SCX/GDF6/OSR1/OSR2/SCIN/ADAMTS12/WNT5B/SULF2/CYTL1/CHST11/GREM1/POC1A/SULF1/CHSY1/ADAMTS7/FGF18/GDF5/HMGA2/ZBTB16/WNT9A/WNT2B/WNT10B/WNT7A/TRPS1/TGFBR2/TGFBI/TGFB1/SOX5/SNAI2/SFRP2/RARG/RARB/PTH1R/PTHLH/NPPC/NFIB/MSX2/MEF2C/MDK/MAF/SMAD3/LOXL2/IHH/GPLD1/GLI3/GLI2/FGFR1/FGF9/EFEMP1/ECM1/CTNNB1/COMP/COL11A1/SERPINH1/RUNX3/RUNX1/RUNX2/BMPR2/BMPR1B/BMP6/BMP4/NKX3-2/ANXA6/ACAN/ACVRL1	65
GO:0002064	epithelial cell development	111/5382	221/18866	6.71764e-12	1.30736e-10	7.05162e-11	CCDC88C/SLC9A4/VSIG1/COL22A1/DACT2/STRC/FRMD6/MYADM/TMEM79/WNT5B/POF1B/GRHL2/PDZD7/BCL11B/TNMD/HEG1/RAB25/ROBO4/ADAMTSL4/F11R/TFCP2L1/TJP3/ARHGEF26/PPP1R16B/CLIC4/SPDEF/SCRIB/EXPH5/PALLD/YAP1/SLC4A7/ADIPOQ/S1PR2/CLDN1/IQGAP1/TP63/BFSP2/CXCR4/WNT7B/WNT7A/WNT5A/VIM/EZR/VCL/TNF/CLDN5/TMOD1/STC1/ST14/SMO/SDC1/ROS1/ROCK1/RDX/RARG/RARB/RAP1A/PTPRS/PROX1/PROC/PODXL/PGR/PECAM1/PDGFB/PDE2A/NTRK1/NPHS1/NOT…	111
GO:0150076	neuroinflammatory response	51/5382	77/18866	6.91663e-12	1.34195e-10	7.23823e-11	CD200R1L/CD200R1/LRRK2/IL33/TREM2/TLR8/TLR7/STAP1/BACE2/SYT11/TLR6/NAMPT/NR1D1/SPHK1/CST7/TYROBP/TNFRSF1B/TNF/TLR3/TLR2/SNCA/SMO/CX3CL1/CCL3/PTPRC/PTGS2/CD200/MMP9/MMP3/LRP1/LDLR/JAK2/ITGB2/ITGAM/IL18/IL6/IL1B/IGF1/IFNGR1/IFNG/FPR2/EGFR/CLU/CTSC/C5AR1/C1QA/AZU1/ATM/AIF1/ADORA2A/ADCY1	51
GO:0090130	tissue migration	168/5382	374/18866	7.37416e-12	1.42635e-10	7.69344e-11	APELA/NANOS1/BMPER/SPRED1/CLEC14A/AMOTL1/GLIPR2/CCBE1/LGALS12/ATOH8/ADTRP/EPPK1/ZC3H12A/DOCK5/GRHL2/MMRN2/SEMA4A/SMOC2/PLEKHG5/RHOJ/RAB25/ADAMTS9/FERMT1/ANLN/EVL/ANGPT4/BMP10/SRPX2/GREM1/KANK2/SH3BP1/CORO1C/MACF1/SIRT1/SASH1/PLXND1/VASH1/PDCD10/GIPC1/CXCL13/SEMA3A/AKT3/FGFBP1/ZEB2/HDAC9/MAP4K4/LPXN/SLIT2/KLF4/SEMA5A/NRP1/NRP2/FGF16/FGF18/ADAM9/TNFSF12/SCG2/WNT7A/WNT5A/TNF/NR2E1/THBS1/TGFBR2/TGFB2…	168
GO:0003007	heart morphogenesis	125/5382	258/18866	7.92567e-12	1.52835e-10	8.24361e-11	RNF207/CCDC39/ARL13B/CCM2L/ALPK2/MYLK2/GRHL2/FAT4/SOX17/OVOL2/HEG1/PARVA/TMEM100/FGFRL1/WNT16/TBX21/BMP10/ANKRD1/HEYL/FLRT2/ZFPM2/PLXND1/DKK1/PPP1R13L/SEMA3C/OLFM1/YAP1/DLC1/SPRY1/MICAL2/ADAMTS1/HAND2/SLIT2/DHRS3/NOG/FOXH1/ALDH1A2/NRP1/NRP2/DNAH11/DCHS1/TEAD2/FZD1/EOMES/WNT11/WNT5A/WNT2/TWIST1/TPM1/TNNT2/TNNI3/TNNC1/CLDN5/TGFBR3/TGFBR2/TGFB2/TGFB1/TEK/TBX3/TBX6/TBX1/SOX11/SOX4/SNAI1/SMO/SNAI2/SLI…	125
GO:0071692	protein localization to extracellular region	202/5382	470/18866	9.09969e-12	1.74941e-10	9.43596e-11	CTAGE8/TVP23A/CTAGE15/ILDR2/NRROS/BMP8A/HCAR2/CLEC9A/RFX6/DAND5/CBLN4/GPR119/SLC9B2/RAB3C/C1QTNF3/NLRP3/SYTL4/CLEC6A/NLRP12/RSAD2/IL33/MCU/ADTRP/TLR10/OR51E2/RHBDF2/RHBDF1/NOD2/CELA2A/NLGN2/RCN3/SUCNR1/CRTAM/IL26/FRMD4A/STEAP3/ANO1/TRPM4/TREM2/RAB8B/GHRL/TLR8/GAL/FOXP3/PCLO/ANKRD1/CLEC4E/KCNG2/RAB11FIP5/MYRIP/PANX1/CLEC5A/SYT11/EXPH5/BTN3A1/RAPGEF4/NMU/TNFSF13B/BTN2A2/TLR6/TCIRG1/NR1H3/HDAC9/RIMS…	202
GO:0032147	activation of protein kinase activity	152/5382	331/18866	9.42902e-12	1.80723e-10	9.74784e-11	SBK2/MAP3K15/CXCL17/NRK/MUC20/MLKL/IQGAP3/LRRK2/AGAP2/OSBPL8/PROK1/ZFP91/BIRC7/NOD2/CLSPN/PROK2/AVPI1/PDGFC/PBK/CCDC88A/GPRC5D/GHRL/CAB39/GPRC5B/ANGPT4/MDFIC/STK39/GREM1/LPAR3/TNIK/TPX2/CD300A/MAP4K1/MAP4K5/RIPK3/MALT1/NRG3/ERN2/NOD1/TLR6/TNFSF15/KIF14/TRAF4/CARTPT/GDF15/MAP4K4/S1PR2/MAP3K6/GPRC5A/TNFRSF10A/TNFRSF10B/RIPK2/ADAM9/PEA15/TNFSF11/CXCR4/WNT11/WNT7B/WNT5A/UCN/TP73/TNF/TLR4/TLR3/THBS1/T…	152
GO:0032675	regulation of interleukin-6 production	86/5382	159/18866	1.04819e-11	1.99787e-10	1.07761e-10	SCIMP/LILRA5/RAB7B/NLRC3/SIRPA/CD200R1/C1QTNF3/NLRP12/IL33/TSLP/HAVCR2/AFAP1L2/ZC3H12A/CLEC7A/CARD9/IFIH1/NOD2/TREM2/IL17D/GHRL/TLR8/TLR7/FOXP3/PYCARD/C5AR2/IL36RN/PTPN22/ZBTB20/DDX58/SYT11/IRAK3/LILRA2/SPON2/NOD1/KLF2/TLR6/LILRB2/SOCS5/ARHGEF2/IL1RL2/RIPK2/WNT5A/UCN/TYROBP/TNFSF4/TWIST1/TNFAIP3/TNF/TLR4/TLR3/TLR2/TLR1/SYK/SLAMF1/CX3CL1/POU2F2/POU2AF1/P2RX7/MYD88/CD200/LPL/LGALS9/LBP/IL16/IL10/IL…	86
GO:0097191	extrinsic apoptotic signaling pathway	114/5382	230/18866	1.04868e-11	1.99787e-10	1.07761e-10	UNC5B/TMC8/IL33/ITPRIP/BCL2L14/TMBIM1/TNFRSF12A/ZDHHC3/DDX47/G0S2/PYCARD/FAIM2/MLLT11/YAP1/BCL2L11/CASP8AP2/BAG3/ARHGEF2/NOL3/BCL10/NRP1/TNFRSF10A/TNFRSF10B/TNFSF10/TNFSF12/PEA15/SRPX/SCG2/TRPS1/TRAF1/TNFRSF1B/TNFAIP3/TNF/TLR3/TIMP3/THBS1/TGFB2/TGFB1/TERT/TCF7L2/STK4/STK3/SP100/SNAI2/SKIL/SFRP2/SFRP1/CX3CL1/RET/PTPRC/PMAIP1/PIK3R1/PAK2/SERPINE1/P2RX7/NOS3/NGF/KITLG/MCL1/MAL/SMAD3/LMNA/LGALS3/LCN2…	114
GO:0031960	response to corticosteroid	88/5382	164/18866	1.07864e-11	2.04876e-10	1.10506e-10	FIBIN/PPARGC1B/FBXO32/TRIM63/UGT1A1/DDIT4/AKAP13/FAM107A/PTPRU/BCL2L11/ADIPOQ/SLIT2/CLDN1/ADAM9/AKR1C3/FOSL1/ZFP36/WNT7B/UCN/TNF/STC1/STAR/SSTR3/SSTR2/SPARC/SLIT3/SDC1/S100B/REST/PTGS2/PTAFR/SERPINF1/PCK1/PAPPA/NTRK3/NOTCH1/NEFL/MDK/MAOB/IL10/IL6/IL1RN/IGFBP7/ICAM1/HTR1B/HSD11B2/HNMT/GSTP1/NR3C1/GNRH1/GJB2/FOSB/FOS/FLT3/FOXO1/EPO/EGFR/EDN1/DUSP1/CYBB/CYBA/CTSV/CSN1S1/COL1A1/CNGA3/CDO1/CALCR/KLF9/…	88
GO:0048706	embryonic skeletal system development	74/5382	130/18866	1.08408e-11	2.05293e-10	1.10731e-10	SCX/OSR1/OSR2/SLC2A10/GRHL2/XYLT1/DSCAML1/KIAA1217/SULF2/SIX4/CHST11/SULF1/IRX5/NOG/WNT9B/WNT9A/WNT11/WNT5A/TWIST1/TGFBR2/TGFB3/TFAP2A/ZEB1/TBX15/TBX1/SP3/SOX11/SIX1/SHH/PRRX1/PDGFRA/PCSK5/PAX5/MYF5/MMP16/MMP14/MEF2C/MDFI/SMAD3/LHX1/IHH/HOXD10/HOXD1/HOXC9/HOXC6/HOXC5/HOXC4/HOXB9/HOXB8/HOXB7/HOXB6/HOXB5/HOXB4/HOXB3/HOXA9/HOXA7/HOXA6/HOXA5/HOXA4/HOXA3/HOXA2/HOXA1/GLI3/FOXC2/FGFR2/FGF9/EXT1/CTNNB1/C…	74
GO:1903035	negative regulation of response to wounding	58/5382	93/18866	1.09165e-11	2.06109e-10	1.11171e-10	ADAMTS18/CLDN19/CD109/PHLDB2/SIGLEC10/UBASH3B/ADTRP/EPPK1/RTN4R/RGMA/WNT4/KLK8/SH2B3/KIAA0319/VTN/TNR/TNF/TSPAN8/THBS1/THBD/TFPI/SPP1/SLC12A2/PTPRS/PROS1/PROC/PRKG1/SERPINF2/PLAUR/PLAU/PLAT/SERPINE2/PDGFRA/PDGFB/SERPINB2/SERPINE1/NOS3/MDK/SMAD3/KRT1/KLKB1/GP1BA/GJA1/FGF2/FAP/F12/F2/EPHA4/EDN1/CLDN3/CD34/CD9/SERPING1/CEACAM1/APOH/APOE/ANXA2/ALOX5	58
GO:0032409	regulation of transporter activity	137/5382	291/18866	1.11609e-11	2.10098e-10	1.13322e-10	SHISA7/CCR2/PIRT/LRRC26/RNF207/SHISA6/STAC2/ANO9/TCAF2/PCSK9/LRRC55/OSR1/JPH4/NETO1/AHNAK/WNK3/CACNG8/ACE2/NLGN2/HECW2/AMIGO1/JPH2/CTTNBP2NL/SCN3B/NLGN3/TREM2/FXYD4/FXYD5/FXYD6/FXYD7/CAB39/GAL/SHANK1/EHD3/REM1/STK39/CACNG4/CACNG5/KCNE4/KCNE5/ARC/HECW1/NLGN1/CACNG2/TRDN/KCNE3/AKAP6/HOMER1/RGS9/DYSF/KCNAB1/SLMAP/UTRN/TWIST1/TRPC6/STAC/SNCA/SLN/SLC9A1/SGK1/CCL2/SCN4B/SCN2B/RYR2/RRAD/PTAFR/RELN/PRNP/…	137
GO:0035850	epithelial cell differentiation involved in kidney development	36/5382	47/18866	1.12678e-11	2.1148e-10	1.14068e-10	OSR1/FAT4/KLF15/GREM1/WWTR1/YAP1/BASP1/ADIPOQ/PROM1/IQGAP1/PAX8/WT1/WNT9B/STAT1/SMO/PTPRO/PRKX/PODXL/PDGFB/NPHS1/NOTCH2/NOTCH1/MYO1E/MMP9/MEF2C/LIF/LHX1/LAMB2/GDNF/GATA3/FOXC2/CTNNB1/CD34/BMP4/JAG1/ACTA2	36
GO:0002286	T cell activation involved in immune response	65/5382	109/18866	1.14962e-11	2.15129e-10	1.16036e-10	IFNE/CLEC4D/IFNL1/IL27/SLAMF6/NLRP3/HAVCR2/LOXL3/ZC3H12A/NFKBIZ/SEMA4A/APBB1IP/LEF1/FOXP3/TBX21/CLEC4E/MALT1/FGL2/LILRB1/BATF/SOCS5/TNFSF18/IL18R1/RIPK2/EOMES/TNFSF4/STAT6/SPN/SLC11A1/CCL19/RORA/PTGER4/PCK1/MYB/MDK/LY9/LGALS9/LGALS3/LCP1/JAK3/ITGAL/IRF4/IL18/IL12RB1/IL12B/IL6/IL4R/IL2/IFNG/IFNA1/ICAM1/HLX/HLA-DMB/GATA3/FCGR2B/FCER1G/F2RL1/GPR183/CD74/CD86/CD80/CD1C/CEACAM1/BCL6/ANXA1	65
GO:0055123	digestive system development	81/5382	147/18866	1.16749e-11	2.17828e-10	1.17492e-10	RBPMS2/CCDC39/PTF1A/NKX2-3/MYOCD/MIXL1/CLMP/FAT4/SOX17/STRA6/OVOL2/PDGFC/BARX1/DACT1/CLDN18/SPDEF/AGR2/YAP1/ALDH1A2/DCHS1/TP63/WNT11/WNT5A/TNF/TGFBR2/TGFB3/TGFB2/TCF21/TCF7/SOX11/SMO/SHH/SFRP2/SFRP1/SCT/RET/RARB/PTK6/PDGFRA/PCSK5/OXTR/OTC/NPY/NOTCH1/NKX2-2/SMAD3/KIT/CXCL8/IL6ST/IHH/IGF2/HRH2/HOXA5/HLX/HIF1A/GLI3/GLI2/GLI1/GATA4/FOXE1/FOXL1/FOXF2/FOXF1/FGFR2/FGF10/FGF9/EGFR/EDNRB/DAB1/CYP1A1/CTNNB…	81
GO:0045058	T cell selection	37/5382	49/18866	1.224e-11	2.27699e-10	1.22816e-10	THEMIS/SLAMF6/LOXL3/CARD11/BCL11B/FOXP3/TBX21/BATF/TOX/ZAP70/SYK/STAT6/SPN/SHH/PTPRC/LY9/ITPKB/IRF4/IL15/IL12RB1/IL12B/IL6/GLI3/GATA3/DOCK2/CYLD/CTSL/CCR7/CD74/CD28/CD4/CD3G/CD3E/CD3D/CD1D/BCL2/AIRE	37
GO:0110053	regulation of actin filament organization	132/5382	278/18866	1.2581e-11	2.33358e-10	1.25869e-10	C15orf62/FMN1/SH3PXD2B/KANK3/SYNPO2/KANK4/CDC42EP5/PLEKHH2/CAPZA3/MYADM/PHLDB2/SCIN/SSH2/CGNL1/SPIRE2/FHOD3/BAIAP2L2/ARHGAP28/PLEKHG2/SPTBN4/PREX1/BAIAP2L1/CCDC88A/ASAP3/SSH3/MAGEL2/SSH1/WNT4/LIMA1/EVL/SPTBN5/SHANK1/VILL/F11R/NOX4/TMOD2/TMOD3/PYCARD/CYFIP2/LMOD1/TMEFF2/SH3BP1/COTL1/CYFIP1/SWAP70/ARHGEF15/PPM1E/SYNPO/CORO1A/WASF3/CDC42EP3/CDC42EP2/DLC1/CORO2B/TENM1/WASF2/ARPC2/ACTR2/ACTR3/ARPC1B/F…	132
GO:0007266	Rho protein signal transduction	78/5382	140/18866	1.3282e-11	2.4564e-10	1.32493e-10	C15orf62/P2RY8/RHOV/ROPN1B/CDC42EP5/ARHGAP42/ABRA/ARHGEF25/GPR174/EPS8L3/RTN4R/EPS8L2/RHOU/HEG1/PLEKHG5/RHOJ/CDC42SE1/RASIP1/EPS8L1/F11R/RHOD/P2RY10/KANK2/AKAP13/GNA13/PDPN/CDC42EP3/CDC42EP2/DLC1/NET1/CNKSR1/LPAR6/STARD8/CELSR1/NTN1/ARHGAP29/GPR55/ARHGEF2/F2RL3/NRP1/GPR65/WAS/ROCK1/ROBO1/RASGRF2/PECAM1/PDGFRB/NGFR/MYOC/MYO9B/MET/LIMK1/ITGB1/ITGA3/GPR35/LPAR4/GPR20/GPR18/GPR17/F2RL2/F2RL1/F2R/EPS8…	78
GO:0061005	cell differentiation involved in kidney development	41/5382	57/18866	1.35307e-11	2.49509e-10	1.3458e-10	OSR1/GLIS2/FAT4/WNT4/KLF15/GREM1/WWTR1/YAP1/BASP1/ADIPOQ/PROM1/IQGAP1/PAX8/WT1/WNT9B/TCF21/STAT1/SMO/SHH/PTPRO/PRKX/PODXL/PDGFB/NPHS1/NOTCH2/NOTCH1/MYO1E/MMP9/MEF2C/LIF/LHX1/LAMB2/GLI3/GDNF/GATA3/FOXC2/CTNNB1/CD34/BMP4/JAG1/ACTA2	41
GO:0007265	Ras protein signal transduction	157/5382	346/18866	1.37091e-11	2.52064e-10	1.35958e-10	RASA4B/C15orf62/IQSEC3/P2RY8/MMD2/RHOV/ROPN1B/CDC42EP5/ARHGAP42/ABRA/IQGAP3/RAB39B/RASGRP4/ARHGEF25/RAB42/RERG/GPR174/ARHGAP24/DOK3/EPS8L3/RTN4R/RASAL3/EPS8L2/RHOU/HEG1/PLEKHG5/RHOJ/ZNF304/CDC42SE1/RASIP1/EPS8L1/RAB39A/RAB9B/F11R/RHOD/GPSM2/P2RY10/RAB30/CYTH4/LAT/KANK2/RASGRP3/SH3BP1/PSD3/CYFIP1/DENND3/RASA3/MRAS/AKAP13/GRAP/GNA13/PDPN/CDC42EP3/CDC42EP2/DLC1/NET1/CNKSR1/SPRY1/RASGRP2/WASF2/LPAR6/…	157
GO:0003002	regionalization	160/5382	355/18866	1.68442e-11	3.08811e-10	1.66567e-10	CFC1B/TIFAB/FEZF1/CYP26C1/CRB2/ARL13B/PKD1L1/RIPPLY2/OSR1/NKD1/CXXC4/DYNC2H1/BHLHE41/IRX3/AIDA/HHIP/GREM2/SOX17/DMRT3/OVOL2/HES4/DSCAML1/CYP26B1/BARX1/FEZF2/HES2/LEF1/CDON/GREM1/HEYL/SOSTDC1/GPR161/ARC/DKK1/CHSY1/SEMA3C/BASP1/SEMA3A/SPRY1/MAFB/ZEB2/CELSR1/GDF3/NOG/TBX18/FOXH1/ALDH1A2/NRP1/NRP2/CHRD/TP63/BHLHE40/EOMES/PAX8/BTG2/ZBTB16/WT1/WNT2B/WNT11/WNT7B/WNT7A/WNT5A/WNT2/WNT1/NR2F2/TDGF1/TBX3/TB…	160
GO:0031346	positive regulation of cell projection organization	174/5382	394/18866	1.77224e-11	3.23972e-10	1.74744e-10	C15orf62/AGRN/TUBB2B/NEGR1/ZDHHC15/PROM2/CDC42EP5/CHODL/DOCK11/SLITRK1/ZNF804A/PLXNA4/NAV3/SYT3/ESPN/NDNF/EPS8L3/CAPRIN2/P2RY12/EPS8L2/CPNE5/ISLR2/AMIGO1/TENM2/SMURF1/CAMK1D/TENM3/CCDC88A/EPS8L1/ANLN/C21orf91/RAB8B/ATP8A2/TRPV2/TNFRSF12A/NIN/SHANK1/PLA2G3/PACSIN1/DISC1/ANKRD1/PLEK2/DNM3/CORO1C/LPAR3/MACF1/RHOQ/CUX2/CYFIP1/PLXND1/SETX/UNC13A/RIMS1/TRAK1/NLGN1/IL1RAPL1/STMN2/CDC42EP3/CDC42EP2/TENM1…	174
GO:0031644	regulation of nervous system process	81/5382	148/18866	1.86144e-11	3.39298e-10	1.83011e-10	SHISA7/SHISA6/LRRK2/ZNF488/STX1B/NETO1/SPX/TMEM108/DLGAP3/JAM2/NLGN2/NLGN4X/CELF4/TMEM100/SSH1/NLGN3/GHRL/SHANK1/TNFRSF21/CACNG4/CACNG5/TENM4/CUX2/RIMS1/IGSF9B/NLGN1/MGLL/SCN11A/KLK8/NMU/WASF3/RIMS2/CARTPT/HOMER1/NRXN1/S1PR2/DLGAP1/MTMR2/CST7/WNT7A/VIP/TNR/TNFRSF1B/STX1A/SLC9A1/SLC8A3/SLC8A2/CCL3/S100B/RGS4/PTAFR/RELN/OPRM1/OPRL1/OPRD1/NTSR1/NPY2R/NPTX1/NOS3/ITGAX/ITGA2/IL10/HGF/GRIN2D/GPR35/GLRA…	81
GO:0001823	mesonephros development	62/5382	103/18866	1.94247e-11	3.53049e-10	1.90428e-10	FMN1/ADAMTS16/BMPER/OSR1/OSR2/GREB1L/FAT4/KIF26B/WNT4/SIX4/GREM1/BASP1/SPRY1/SLIT2/CRLF1/NOG/DCHS1/PAX8/ZBTB16/WT1/WNT9B/WNT2B/WNT11/WNT1/TCF21/SMO/SIX1/SHH/SFRP1/SDC4/SDC1/RET/REN/RARB/PKD2/PGF/SMAD3/SMAD1/EPCAM/TACSTD2/LHX1/LAMA5/ILK/HOXB7/GLI3/GPC3/GDNF/GATA3/FOXC2/FOXD1/FOXC1/FGFR2/FGFR1/FGF10/FGF2/CTNNB1/CALB1/BMP7/BMP4/BDNF/BCL2/AGTR2	62
GO:0030048	actin filament-based movement	83/5382	153/18866	1.94884e-11	3.53192e-10	1.90505e-10	WIPF3/CCDC88C/RNF207/FRMD6/MYLK2/MYH14/MYO1G/SCN3B/PARVA/TRPM4/CTNNA3/KCNE4/KCNE5/SYNE2/PDPN/WASF2/GJC1/KCNE3/CACNA1G/WIPF1/WAS/VIM/TPM4/TPM2/TPM1/TNNT3/TNNT2/TNNT1/TNNI3/TNNI2/TNNC1/TNNC2/TMOD1/STC1/SLC9A1/SGCD/SCN5A/SCN4B/SCN2B/RYR2/ROCK1/PLN/PKP2/PDE4B/NEB/MYO9B/MYO7B/MYO5A/MYO1E/MYL4/MYL3/MYH10/MYH9/MYH7/MYH6/MYBPC3/MYBPC2/MYO1F/KCNJ8/KCNJ5/KCNJ3/KCNE1/KCND3/KCNA5/JUP/GJA5/GJA1/GATA4/FLNA/FGF…	83
GO:0002821	positive regulation of adaptive immune response	65/5382	110/18866	2.02972e-11	3.66799e-10	1.97844e-10	C17orf99/CCR2/TNFRSF13C/NLRP3/RSAD2/NFKBIZ/SASH3/FOXP3/TBX21/CD274/PYCARD/CLCF1/SIRT1/MALT1/TNFSF13B/CD226/SOCS5/IL27RA/IL18R1/RIPK2/TNFSF13/ZP3/TNFSF4/TNF/TGFB1/TFRC/STAT6/SLC11A1/XCL1/CCL19/PTPRC/PRKCQ/PLA2G4A/P2RX7/LTA/IL18/IL12RB1/IL12B/IL6ST/IL6/IL2/IL1R1/IL1B/HLX/MR1/HLA-F/HLA-E/HLA-B/GATA3/FCER2/FCER1G/CD40/CD80/CD28/CD4/CD1E/CD1D/CD1C/CD1B/CD1A/C3/BTK/B2M/ANXA1/ADA	65
GO:0006937	regulation of muscle contraction	91/5382	173/18866	2.07644e-11	3.74174e-10	2.01822e-10	RNF207/ARHGAP42/HSPB6/MYOCD/MYLK2/SPX/ZC3H12A/DOCK5/TMEM38A/PROK2/ACE2/TRPM4/GHRL/EHD3/CTNNA3/BMP10/NMU/MYL9/CALCRL/KCNE3/DOCK4/KCNB2/SPHK1/UCN/TPM1/TNNT3/TNNT2/TNNT1/TNNI3/TNNI2/TNNC1/TNNC2/TACR1/STC1/SSTR2/SLC9A1/SLC8A3/SLC8A1/SCN5A/SCN4A/RYR2/RGS2/PTGS2/PTAFR/PRKG1/PLN/PKP2/PIK3CG/PDE4B/P2RX1/OXTR/NPY2R/NOS1/PPP1R12B/MYL3/MYH7/MYBPC3/KIT/KCNMA1/KCNA1/JUP/ITGA2/GJA5/GATA4/FLNA/FGF13/F2R/ENO1/CT…	91
GO:0090257	regulation of muscle system process	123/5382	256/18866	2.34684e-11	4.21697e-10	2.27455e-10	TIFAB/RNF207/PI16/ARHGAP42/HSPB6/FBXO32/MYOCD/MLIP/MYLK2/TRIM63/SPX/ZC3H12A/DOCK5/TMEM38A/PROK2/ACE2/HAMP/TRPM4/GHRL/EHD3/LMCD1/CTNNA3/BMP10/NMU/MYL9/CALCRL/KCNE3/DOCK4/AKAP6/HAND2/KLF4/KCNB2/SPHK1/NR4A3/UTRN/UCN/TRPC3/TPM1/TNNT3/TNNT2/TNNT1/TNNI3/TNNI2/TNNC1/TNFRSF1B/TNNC2/TACR1/STC1/SSTR2/SLN/SLC9A1/SLC8A3/SLC8A1/SGCA/SCN5A/SCN4A/RYR2/ROCK1/RGS4/RGS2/PTGS2/PTAFR/PRKG1/PPP3CA/PLN/PKP2/PIK3CG/PDE…	123
GO:0001654	eye development	170/5382	384/18866	2.3754e-11	4.2562e-10	2.29571e-10	PRSS56/RD3/ABCB5/SH3PXD2B/LAMA1/PTF1A/SDK1/ADAMTS18/SPRED1/CRYGN/UNC45B/CRYBG3/OLFM3/OSR2/RDH13/RP1L1/FOXP2/CHRDL1/IGFN1/NKD1/MFSD2A/MFRP/WNT5B/PBX4/GRHL2/BCL11B/STRA6/SMOC1/GRHL3/RHOJ/SLC17A6/TWSG1/SLC17A7/CABP4/CELF4/TENM3/SDK2/ATP8A2/WNT16/CDON/CPAMD8/TSKU/CLIC4/SLC7A11/CRB1/ARHGEF15/KERA/PPP1R13L/MAB21L2/MERTK/TCIRG1/IRX5/SPRY1/ANGPTL7/ZEB2/GDF3/KLF4/ALDH1A2/PROM1/NRP1/BFSP2/BCAR3/FZD4/MFAP5/…	170
GO:0046718	viral entry into host cell	75/5382	134/18866	2.42135e-11	4.32629e-10	2.33351e-10	CLEC4G/TRIM6/TRIM5/ACE2/SLC52A1/TRIM34/F11R/CD209/HAVCR1/CLEC5A/TRIM31/MID2/IFITM2/TRIM38/IFITM3/TRIM22/TRIM10/TRIM14/CLDN9/CLDN1/CLDN6/TNFRSF14/FCN3/IFITM1/CXCR4/UVRAG/TMPRSS2/TFRC/TRIM21/SIGLEC1/SLC1A5/SLAMF1/SELPLG/SERPINB3/PTX3/NCAM1/MRC1/LGALS9/LGALS1/LDLR/ITGB7/ITGB6/ITGB5/ITGB3/ITGB1/ITGAV/ITGA5/ITGA2/ICAM1/HTR2A/HSPA1B/HSPA1A/HLA-DRB1/GPR15/GAS6/FCN1/EPS15/EPHA2/EGFR/EFNB2/DPP4/CD55/CTSL/…	75
GO:0014066	regulation of phosphatidylinositol 3-kinase signaling	72/5382	127/18866	2.66488e-11	4.74798e-10	2.56097e-10	NCF1/UNC5B/NLRC3/PIK3IP1/PRR5L/PDGFC/CEP55/LIME1/WNT16/PPP1R16B/PIK3R5/SIRT1/HCST/BTN2A2/RASGRP1/KLF4/IER3/TWIST1/TNF/TGFB2/TEK/SELP/CCL5/RELN/PIP4K2A/PIK3R1/PIK3CG/PIK3CD/PIK3CA/SERPINE2/PDGFRB/PDGFRA/PDGFB/OSM/ROR2/ROR1/NTRK3/NTRK2/NTRK1/NTF3/NKX3-1/NEDD4/MYOC/LYN/LEP/KIT/KDR/JAK2/IL18/IGF1/HGF/HCLS1/GH1/GAB1/FYN/FLT3/FGR/FGFR1/F2RL1/F2R/F2/ERBB4/ERBB3/EPO/EGFR/DCN/CSF3/ENTPD5/CD28/CBL/CEACAM1/…	72
GO:0015837	amine transport	60/5382	99/18866	2.7343e-11	4.85799e-10	2.6203e-10	SYT6/SYT12/SYT8/SLC22A16/SYT3/SYT15/P2RY12/ACE2/RHCG/FGF20/SYT11/HRH3/SV2A/CARTPT/SYT7/CHRNA6/KMO/VIP/SYT4/SYT1/STX1A/SNCG/SNCA/SLC22A2/SLC18A2/SLC18A1/SLC12A2/SLC6A1/CXCL12/RGS4/RGS2/P2RY1/P2RX7/OXTR/NTSR1/NPY5R/NPY2R/LEP/KCNB1/KCNA2/ITGB1/HTR2A/HTR1B/GRM7/FFAR3/GDNF/DRD4/DRD1/DDC/CNR1/CHRNB2/CHRNA3/CCK/AVPR1A/ATP1A2/ARG1/AQP9/AGTR2/ADRA2A/ADORA2A	60
GO:0060078	regulation of postsynaptic membrane potential	79/5382	144/18866	2.80225e-11	4.96477e-10	2.6779e-10	RGS7BP/SEZ6/LRRK2/GRIN3A/STX1B/NETO1/TMEM108/NLGN2/NLGN4X/SLC17A7/CELF4/SSH1/NLGN3/GHRL/SHANK1/CUX2/RIMS1/IGSF9B/P2RX2/NLGN1/RIMS2/NRXN1/S1PR2/DGKI/CHRNA6/MTMR2/GLRA3/WNT7A/STX1A/SLC8A3/SLC8A2/RGS4/RELN/PPP3CA/P2RX7/P2RX5/P2RX1/OPRM1/NTSR1/NPY2R/MEF2C/KCND2/KCNA1/GRIN2D/GRIN2B/GRIN2A/GRIK5/GRIK3/GRID1/GRIA3/GRIA1/GLRA1/GABRR2/GABRR1/GABRG3/GABRG2/GABRE/GABRB3/GABRB2/GABRA4/GABRA2/GABRA1/DVL1/DRD4…	79
GO:0090132	epithelium migration	164/5382	368/18866	2.82781e-11	4.99415e-10	2.69375e-10	APELA/NANOS1/BMPER/SPRED1/CLEC14A/AMOTL1/GLIPR2/CCBE1/LGALS12/ATOH8/ADTRP/EPPK1/ZC3H12A/DOCK5/GRHL2/MMRN2/SEMA4A/SMOC2/PLEKHG5/RHOJ/RAB25/ADAMTS9/FERMT1/ANLN/EVL/ANGPT4/BMP10/SRPX2/GREM1/KANK2/SH3BP1/CORO1C/MACF1/SIRT1/SASH1/PLXND1/VASH1/PDCD10/GIPC1/CXCL13/SEMA3A/AKT3/FGFBP1/ZEB2/HDAC9/MAP4K4/LPXN/SLIT2/KLF4/SEMA5A/NRP1/NRP2/FGF16/FGF18/ADAM9/TNFSF12/SCG2/WNT7A/WNT5A/TNF/NR2E1/THBS1/TGFBR2/TGFB2…	164
GO:0046637	regulation of alpha-beta T cell differentiation	44/5382	64/18866	2.84252e-11	4.99415e-10	2.69375e-10	ZNF683/IL27/NLRP3/LOXL3/ZC3H12A/NFKBIZ/SASH3/FOXP3/TBX21/MALT1/SOCS5/CD83/RIPK2/ZBTB16/ZAP70/TNFSF4/TGFBR2/SYK/SHH/CCL19/MYB/LGALS9/JAK3/ITPKB/IRF4/IL18/IL12RB1/IL12B/IL4R/IL2/IHH/IFNG/HLX/NCKAP1L/GLI3/GATA3/CD86/CD80/RUNX3/RUNX1/PRDM1/BCL6/ANXA1/ADA	44
GO:2000401	regulation of lymphocyte migration	44/5382	64/18866	2.84252e-11	4.99415e-10	2.69375e-10	KLRC4-KLRK1/CCR2/GCSAM/GCSAML/CD200R1/ADTRP/DOCK8/JAM2/PYCARD/STK39/KLRK1/PADI2/RIPK3/CXCL13/CXCL14/IL27RA/TNFRSF14/TNFSF14/MADCAM1/WNT5A/ADAM17/XCL2/STK10/SPN/CXCL12/XCL1/CCL21/CCL20/CCL5/CCL4/CCL3/CCL2/S100A7/MSN/CD200/ITGA4/CXCL10/ECM1/CCR6/APOD/AIRE/AIF1/ADAM10/ADAM8	44
GO:0010518	positive regulation of phospholipase activity	43/5382	62/18866	3.03314e-11	5.29962e-10	2.85851e-10	RASGRP4/P2RY12/GNA13/NMUR1/GPR55/LPAR2/S1PR4/TXK/SELE/CCL5/PTAFR/PLCB2/PLA2G5/PLA2G1B/PDGFRB/PDGFRA/P2RY6/NTRK3/NTRK2/NTF4/NTF3/KIT/ITK/HTR2B/HTR2A/GNA15/FGFR2/FGFR1/FGF2/ESR1/EGFR/EDNRA/LPAR1/CD86/C5AR1/BDNF/AVPR1B/AVPR1A/ARHGAP6/AGTR1/ADRA1A/ADCYAP1R1/ABL2	43
GO:0034113	heterotypic cell-cell adhesion	43/5382	62/18866	3.03314e-11	5.29962e-10	2.85851e-10	GLDN/SIRPA/CD200R1/MYADM/JAM3/PERP/PARVA/CTNNA3/NFASC/LILRB2/ADIPOQ/KLF4/MADCAM1/VCAM1/TNF/THY1/PTPRC/PKP2/NRCAM/CEACAM6/CD200/LCK/JUP/ITGB7/ITGB3/ITGB2/ITGB1/ITGAX/ITGAV/ITGAD/ITGA7/ITGA5/ITGA4/IL10/IL1RN/IL1B/GCNT2/CD58/CD44/CD2/CD1D/BMP7/ALOX15	43
GO:0042100	B cell proliferation	59/5382	97/18866	3.23558e-11	5.63775e-10	3.04089e-10	IFNE/GAPT/TNFRSF13C/FCRL3/CARD11/SLC39A10/PELI1/SASH3/MZB1/LEF1/TNFRSF21/CLCF1/TNFRSF13B/PLCL2/IKZF3/CD300A/TNFSF13B/VAV3/RASGRP1/TYROBP/TLR4/TFRC/PTPRC/NFATC2/MNDA/MIF/MEF2C/LYN/CD180/INPP5D/IL10/IL7R/IL7/IL2/IFNA1/NCKAP1L/FCGR2B/GPR183/CTLA4/CR2/CHRNB2/CD79A/CD74/CD70/CD40LG/CD40/CD38/CD22/MS4A1/CD19/BTK/BST1/BLK/BCL6/BCL2/ATM/AHR/ADA/ABL1	59
GO:0050708	regulation of protein secretion	158/5382	352/18866	3.31801e-11	5.7655e-10	3.1098e-10	BMP8A/HCAR2/CLEC9A/RFX6/SLC9B2/C1QTNF3/SYTL4/CLEC6A/NLRP12/RSAD2/IL33/MCU/ADTRP/TLR10/OR51E2/RHBDF2/RHBDF1/CELA2A/NLGN2/CRTAM/IL26/FRMD4A/ANO1/TRPM4/TREM2/GHRL/TLR8/FOXP3/ANKRD1/CLEC4E/KCNG2/RAB11FIP5/MYRIP/PANX1/CLEC5A/SYT11/EXPH5/RAPGEF4/NMU/BTN2A2/TLR6/TCIRG1/NR1H3/HDAC9/CARTPT/NR1D1/STXBP5L/CACNA2D2/SYT7/BRSK2/ADAM9/KLF7/DOC2B/GPR68/VSNL1/EZR/TNFSF4/TNF/TLR4/TLR2/TLR1/TIAM1/TGFB3/TGFB2/TGFB1/…	158
GO:0044409	entry into host	80/5382	147/18866	3.61754e-11	6.26875e-10	3.38124e-10	CLEC4G/TRIM6/TRIM5/ACE2/SLC52A1/TRIM34/F11R/CD209/HAVCR1/CLEC5A/TRIM31/MID2/IFITM2/TRIM38/IFITM3/TRIM22/TRIM10/TRIM14/CLDN9/CLDN1/CLDN6/TNFRSF14/FCN3/IFITM1/CXCR4/UVRAG/TMPRSS2/TFRC/TRIM21/SIGLEC1/SLC1A5/SLAMF1/SELPLG/SERPINB3/PTX3/NCAM1/MRC1/MET/LGALS9/LGALS1/LDLR/KRT6A/ITGB7/ITGB6/ITGB5/ITGB3/ITGB1/ITGAV/ITGA5/ITGA2/CXCL8/ICAM1/HTR2A/HSPA1B/HSPA1A/HLA-DRB1/GPR15/GAS6/FCN1/EPS15/EPHA2/EGFR/EFNB2…	80
GO:0032640	tumor necrosis factor production	67/5382	116/18866	4.17105e-11	7.20816e-10	3.88794e-10	ZG16/NLRC3/SIRPA/HAVCR2/ZC3H12A/CARD9/NOD2/SASH3/TREM2/FOXP3/CLEC4A/PYCARD/C5AR2/PTPN22/ZBTB20/LY96/LILRA4/IRAK3/GPNMB/SPON2/NOD1/RASGRP1/ADIPOQ/ARHGEF2/RIPK2/ZFP36/TWIST1/TNFAIP3/TLR4/TLR3/TLR2/SLAMF1/CX3CL1/CCL19/CCL3/PTPRC/PTAFR/POMC/PIK3R1/NFATC4/MIF/LGALS9/LEP/LBP/JAK2/IL12B/IL10/IGF1/HLA-E/GSTP1/GPR18/GAS6/FCER1G/CYBA/CLU/CIDEA/CD36/CD34/CD33/CD14/CD2/TSPO/BPI/AXL/ARRB2/ANGPT1/ACP5	67
GO:0097305	response to alcohol	114/5382	234/18866	4.20815e-11	7.25246e-10	3.91183e-10	GRIN3A/OSBPL7/SETD7/HAMP/UNC79/UGT1A1/XRN1/GNG2/CLDN18/MLC1/MAP4K1/KLF2/RGS19/ACTR2/ADIPOQ/SLIT2/KLF4/CLDN1/AKR1C3/FOSL1/TNFSF4/TGFBR3/TGFBR2/TGFB1/STAR/SPI1/SPARC/SMO/SLIT3/SLC6A3/SLC2A4/SFRP1/CCL21/CCL19/CCL3/S100A8/RGS4/RGS2/RAD51/PTGFR/PTGER4/PTGER2/PTGDR/PPARG/PENK/P2RY6/OPRM1/NTRK3/NPPC/NEFL/MAOB/LEP/KCNMB1/JUP/ITPR2/INHBA/IL2/IGFBP7/ICAM1/TNC/HTR3A/HTR1B/HPGD/GSTP1/GRIN2B/GRIN2A/GPLD1/GNRH…	114
GO:0006939	smooth muscle contraction	64/5382	109/18866	4.2538e-11	7.31122e-10	3.94353e-10	TIFAB/ARHGAP42/MYOCD/SPX/DOCK5/PROK2/SULF2/GHRL/SULF1/P2RX2/NMU/NMUR1/CALCRL/DOCK4/KCNB2/SPHK1/TNNI3/TACR1/SSTR2/SLC8A1/ROCK1/RGS2/PTGS2/PTGER3/PTAFR/PRKG1/P2RX1/OXTR/NPY2R/NEUROG1/MYLK/MYH11/KIT/KCNMA1/ITGA2/HTR7/HTR2B/HTR2A/HTR1D/GDNF/F2R/CTTN/EDNRB/EDNRA/EDN2/EDN1/DRD1/COMP/CNN1/CHRNB4/CHRNB2/CHRNA3/CHRM2/CD38/CAV1/BDKRB2/ATP2B4/ATP1A2/ADRB2/ADRA2A/ADRA1A/ADORA2B/ADA/ACTA2	64
GO:0015849	organic acid transport	158/5382	353/18866	4.33182e-11	7.4246e-10	4.00468e-10	PLA2G2C/SLC6A17/SLC16A12/SLC26A5/SLC10A6/SLCO1B7/SLC13A5/SLC25A47/PLA2G4F/SLC29A4/SLC36A1/SLC5A8/SLC25A48/SLC16A14/SLC38A11/EMB/OSR1/SLC51B/SLC16A10/SLC26A9/SLC38A5/SLC7A3/MFSD2A/LRRC8C/STARD5/SPX/LRRC8E/SLC13A3/STRA6/ACE2/SLC7A14/SLC17A6/SLC17A7/SLC7A10/LRRC8A/SLC47A1/SLC6A15/SLC6A20/SLC38A2/SLCO1C1/ACSL5/PLA2G3/SLC27A6/SLCO1B3/SLCO3A1/STK39/PLA2G2D/SLC7A11/RIMS1/PLA2R1/SLCO2B1/HRH3/SLC6A14/GIPC…	158
GO:0042445	hormone metabolic process	109/5382	221/18866	4.34325e-11	7.4246e-10	4.00468e-10	AKR1B15/DUOXA2/IYD/CYP26C1/CYP27C1/SDR16C5/PLB1/SLC16A10/RDH13/DUOXA1/CHST9/CHST8/SCPEP1/ACE2/AKR1B10/CYP26B1/CYP2W1/PCSK4/UGT1A1/UGT1A9/UGT1A7/WNT4/SLCO1C1/DUOX1/BCO1/GCNT4/GAL/DUOX2/CYP2S1/PCSK1N/SULT1B1/DKK3/TIPARP/BACE2/CORIN/DHRS9/H6PD/DHRS3/PCSK7/ALDH1A2/AKR1C3/HSD17B6/PAX8/TPO/TG/TCF7L2/SULT1E1/STAR/SPP1/SLC16A2/SLC5A5/SHH/SCG5/REST/REN/KLK6/PDGFRA/PCSK5/PCSK1/PCSK6/NGF/MME/LHB/LEP/HSD17B2…	109
GO:0002292	T cell differentiation involved in immune response	47/5382	71/18866	4.74551e-11	8.09039e-10	4.3638e-10	CLEC4D/IFNL1/IL27/SLAMF6/NLRP3/LOXL3/ZC3H12A/NFKBIZ/SEMA4A/LEF1/FOXP3/TBX21/CLEC4E/MALT1/FGL2/BATF/SOCS5/IL18R1/RIPK2/EOMES/TNFSF4/STAT6/SPN/CCL19/RORA/PTGER4/PCK1/MYB/LY9/LGALS9/JAK3/IRF4/IL18/IL12RB1/IL12B/IL6/IL4R/IL2/IFNG/HLX/GATA3/FCER1G/GPR183/CD86/CD80/BCL6/ANXA1	47
GO:0051051	negative regulation of transport	204/5382	483/18866	4.79975e-11	8.16086e-10	4.40181e-10	CCR2/TIFAB/SLC26A5/BMP8A/ANO9/TCAF2/SIAH3/SNX33/PCSK9/PROM2/CD300LF/SIRPA/OSR1/LRRK2/TRIM9/STX1B/SYTL4/NLRP12/RSAD2/SESTD1/DERL3/IL33/TRIM15/ADTRP/SPX/MCTP1/RHBDF2/WNK3/P2RY12/RHBDF1/HAMP/HECW2/CTTNBP2NL/FRMD4A/FERMT1/YOD1/PID1/PXK/GHRL/CAB39/RAB23/FOXP3/TRAT1/PACSIN1/MDFIC/PACSIN3/REM1/STK39/RAB11FIP5/LRRTM2/KCNE4/KCNE5/SYT11/CYFIP1/HECW1/PLA2R1/CD300A/HRH3/CORO1A/IL1RAPL1/NMU/LILRB1/BTN2A2/TRDN…	204
GO:0052547	regulation of peptidase activity	198/5382	466/18866	4.95472e-11	8.40177e-10	4.53175e-10	ANXA8L1/ANXA8/CARD17/ITIH6/CRB2/HMSD/WFDC10B/PI16/NLRP7/WFDC13/A2ML1/WFDC3/CD109/CARD16/NLRP3/EGLN3/NLRP12/PAPLN/SPINK7/ANTXR1/SOX7/ITIH5/PRR7/BIRC7/CLEC7A/CARD9/PERP/NLRC4/RCN3/LXN/UACA/CRIM1/LEF1/SERPINA10/PI15/PYCARD/PCSK1N/CPAMD8/BBC3/LAMP3/CYFIP2/PCOLCE2/TNFAIP8/SIRT1/CARD8/MALT1/WFDC2/DLC1/NOD1/BCL2L11/TANK/CASP8AP2/TNFSF15/SPOCK2/ST18/AIM2/KLF4/PTTG1/NOL3/BCL10/TNFRSF10A/TNFRSF10B/RIPK2/TN…	198
GO:0022617	extracellular matrix disassembly	52/5382	82/18866	5.10842e-11	8.63924e-10	4.65984e-10	CTRB2/SH3PXD2B/SCUBE3/CAPNS2/SCUBE1/ADAMTS5/PDPN/KLK4/ADAMTS4/TPSAB1/TLL1/TIMP2/TGFB1/FSCN1/HTRA1/KLK7/DDR2/MMP19/MMP16/MMP14/MMP13/MMP12/MMP11/MMP10/MMP9/MMP7/MMP3/MMP2/MMP1/LRP1/LCP1/LAMC1/KLKB1/KLK2/IL6/HPN/FAP/ETS1/ELANE/DPP4/CTSS/CTSV/CTSL/CTSK/CTSG/CMA1/CD44/CAPN1/BMP1/ADAM10/ADAM8/A2M	52
GO:0050854	regulation of antigen receptor-mediated signaling pathway	46/5382	69/18866	5.27059e-11	8.88972e-10	4.79494e-10	GCSAM/NFAM1/GCSAML/CMTM3/FCRL3/CARD11/SLA2/SLC39A10/UBASH3A/TRAT1/STAP1/PTPN22/PLCL2/CD300A/CD160/LILRB4/MALT1/CD226/BTN2A2/TESPA1/LPXN/BCL10/EZR/THY1/PTPRC/PRNP/PRKCH/PRKCB/PAX5/SH2D1A/LYN/LGALS3/LCK/KCNN4/GBP1/FCGR2B/ELF1/CYLD/CCR7/CD22/CD19/RUNX1/CACNA1F/BLK/CEACAM1/ADA	46
GO:0010631	epithelial cell migration	162/5382	365/18866	5.49702e-11	9.24698e-10	4.98764e-10	NANOS1/BMPER/SPRED1/CLEC14A/AMOTL1/GLIPR2/CCBE1/LGALS12/ATOH8/ADTRP/EPPK1/ZC3H12A/DOCK5/MMRN2/SEMA4A/SMOC2/PLEKHG5/RHOJ/RAB25/ADAMTS9/FERMT1/ANLN/EVL/ANGPT4/BMP10/SRPX2/GREM1/KANK2/SH3BP1/CORO1C/MACF1/SIRT1/SASH1/PLXND1/VASH1/PDCD10/GIPC1/CXCL13/SEMA3A/AKT3/FGFBP1/ZEB2/HDAC9/MAP4K4/LPXN/SLIT2/KLF4/SEMA5A/NRP1/NRP2/FGF16/FGF18/ADAM9/TNFSF12/SCG2/WNT7A/WNT5A/TNF/NR2E1/THBS1/TGFBR2/TGFB2/TGFB1/NR2F2…	162
GO:0071300	cellular response to retinoic acid	45/5382	67/18866	5.81439e-11	9.7549e-10	5.2616e-10	BRINP3/OSR1/WNT5B/BRINP2/CYP26B1/SETX/FZD10/YAP1/KLF4/ALDH1A2/TEAD2/FZD7/FZD4/WNT9B/WNT9A/WNT11/WNT10B/WNT7B/WNT5A/WNT2/TBX1/SLC6A4/RORB/RET/RARG/PTK7/PTK6/PPARG/SERPINF1/PCK1/NTRK3/MYB/LYN/LTK/LEP/TNC/HOXA2/GJB3/FGFR2/EPHA3/COL1A1/ATM/AQP1/ABL2/ABCA1	45
GO:0002824	positive regulation of adaptive immune response based on somatic recombination of immune receptors built from immunoglobulin superfamily domains	62/5382	105/18866	6.13008e-11	1.02573e-09	5.53261e-10	C17orf99/CCR2/TNFRSF13C/NLRP3/RSAD2/NFKBIZ/SASH3/FOXP3/TBX21/CD274/CLCF1/MALT1/TNFSF13B/CD226/SOCS5/IL27RA/IL18R1/RIPK2/TNFSF13/ZP3/TNFSF4/TNF/TGFB1/TFRC/STAT6/SLC11A1/XCL1/CCL19/PTPRC/PRKCQ/PLA2G4A/P2RX7/LTA/IL18/IL12RB1/IL12B/IL6/IL2/IL1R1/IL1B/HLX/MR1/HLA-F/HLA-E/HLA-B/GATA3/FCER2/FCER1G/CD40/CD80/CD28/CD4/CD1E/CD1D/CD1C/CD1B/CD1A/C3/BTK/B2M/ANXA1/ADA	62
GO:2000027	regulation of animal organ morphogenesis	121/5382	254/18866	6.83301e-11	1.14034e-09	6.15075e-10	AMTN/RNF207/RSPO2/PRICKLE2/PRICKLE1/PSMA8/ARHGEF19/CTHRC1/FOXP2/SAPCD2/NKD1/RSPO3/VANGL1/WNT10A/SP6/DMRT3/GRHL3/PLEKHA4/SMURF1/SULF2/LIMS2/ASPN/WNT4/SIX4/DACT1/BMP10/GREM1/SULF1/DKK1/ANKRD6/SEMA3C/BASP1/SPRY1/ENAM/GPC6/CELSR1/HAND2/NOG/FZD7/FZD6/FZD4/FZD1/PAX8/WT1/WNT9B/WNT2B/WNT11/WNT7A/WNT5A/WNT2/WNT1/VDR/TWIST1/TNFAIP3/TNF/TIAM1/TGFBR2/TGFB2/TFAP2A/TBX1/STAT1/SMO/SNAI2/SIX1/SHH/SFRP2/SFRP1/RYK…	121
GO:0009306	protein secretion	196/5382	462/18866	7.27413e-11	1.21076e-09	6.53059e-10	CTAGE8/TVP23A/CTAGE15/ILDR2/BMP8A/HCAR2/CLEC9A/RFX6/CBLN4/GPR119/SLC9B2/RAB3C/C1QTNF3/NLRP3/SYTL4/CLEC6A/NLRP12/RSAD2/IL33/MCU/ADTRP/TLR10/OR51E2/RHBDF2/RHBDF1/NOD2/CELA2A/NLGN2/RCN3/SUCNR1/CRTAM/IL26/FRMD4A/STEAP3/ANO1/TRPM4/TREM2/RAB8B/GHRL/TLR8/GAL/FOXP3/PCLO/ANKRD1/CLEC4E/KCNG2/RAB11FIP5/MYRIP/PANX1/CLEC5A/SYT11/EXPH5/BTN3A1/RAPGEF4/NMU/TNFSF13B/BTN2A2/TLR6/TCIRG1/NR1H3/HDAC9/RIMS2/CARTPT/NR1…	196
GO:0072009	nephron epithelium development	64/5382	110/18866	7.34817e-11	1.21987e-09	6.57976e-10	FMN1/ADAMTS16/OSR1/GREB1L/FAT4/IRX3/KIF26B/WNT4/SIX4/KLF15/GREM1/HEYL/WWTR1/YAP1/BASP1/ADIPOQ/NOG/PROM1/IQGAP1/DCHS1/PAX8/WT1/WNT9B/WNT2B/WNT11/WNT7B/WNT1/TCF21/STAT1/SMO/SIX1/SHH/PTPRO/PODXL/PKD2/PGF/PECAM1/NPHS1/NOTCH2/NOTCH1/MYO1E/MEF2C/TACSTD2/LIF/LHX1/LAMB2/LAMA5/ILK/HOXB7/GLI3/GPC3/GDNF/GATA3/FOXC2/FOXD1/FOXC1/FGF2/CTNNB1/CD34/CALB1/BMP4/BCL2/AGTR2/JAG1	64
GO:0060193	positive regulation of lipase activity	49/5382	76/18866	7.69243e-11	1.27368e-09	6.86999e-10	GPIHBP1/RASGRP4/P2RY12/ABHD5/GNA13/NMUR1/NR1H3/GPR55/LPAR2/S1PR4/TXK/SELE/CCL5/PTAFR/PNLIP/PLCB2/PLA2G5/PLA2G1B/PDGFRB/PDGFRA/P2RY6/NTRK3/NTRK2/NTF4/NTF3/KIT/ITK/HTR2B/HTR2A/GNA15/FGFR2/FGFR1/FGF2/ESR1/EGFR/EDNRA/LPAR1/CD86/C5AR1/BDNF/AVPR1B/AVPR1A/ARHGAP6/RHOC/APOH/AGTR1/ADRA1A/ADCYAP1R1/ABL2	49
GO:0046683	response to organophosphorus	74/5382	134/18866	7.75717e-11	1.28105e-09	6.90971e-10	PPARGC1B/P2RY12/TRPM4/SSH1/DUOX1/NOX4/DUOX2/PANX1/P2RX2/TRIM16/ABCC9/AKAP6/ADIPOQ/FOSL1/WT1/WNT10B/EZR/TRPC3/THBD/TEK/STC1/STAT1/STAR/SPARC/SLC8A3/SLC8A1/SLC6A4/SLC6A3/SLC5A5/SELL/SDC1/RYR3/REN/RAP1A/PTGS2/PTAFR/PLA2G5/PKD2/PIK3CG/PENK/PDE3A/PDE2A/PCK1/P2RY6/P2RY2/P2RY1/P2RX7/P2RX5/P2RX1/MMP19/LDHA/KCNE1/ITPR2/IL1B/IGFBP5/GPD1/FOSB/FOS/LPAR1/DUSP1/AKR1C1/CRHBP/COL1A1/CNGA3/CDO1/ZFP36L1/AREG/AQP9/…	74
GO:0043030	regulation of macrophage activation	41/5382	59/18866	7.93029e-11	1.30623e-09	7.04552e-10	LRFN5/IL31RA/SPACA3/LRRK2/IL33/HAVCR2/ZC3H12A/TREM2/STAP1/SYT11/VSIG4/TLR6/NR1H3/NR1D1/MFHAS1/IL1RL1/SPHK1/CST7/PLA2G10/WNT5A/GPR137B/TLR4/THBS1/SLC7A2/CX3CL1/CCL3/RORA/PTPRC/PLA2G4A/CD200/MIF/LDLR/LBP/IL10/IL6/IL4R/FCGR2B/CTSC/CD74/BPI/ATM	41
GO:0110110	positive regulation of animal organ morphogenesis	53/5382	85/18866	8.49518e-11	1.39564e-09	7.52779e-10	AMTN/FOXP2/WNT4/SIX4/BMP10/GREM1/DKK1/SEMA3C/BASP1/SPRY1/ENAM/HAND2/NOG/PAX8/WT1/WNT2B/WNT11/WNT5A/WNT2/VDR/TWIST1/TNFAIP3/TGFBR2/TGFB2/TFAP2A/SMO/SIX1/ROBO1/PTN/PIM1/NOTCH1/NGFR/MDK/LIF/LHX1/HPN/HOXB7/GDNF/GATA3/FGFR2/FGFR1/FGF10/FGF7/EDN1/CTNNB1/CSF1/CD34/BMP7/BMP4/AR/AGTR2/JAG1/ACVR1	53
GO:0014074	response to purine-containing compound	80/5382	149/18866	8.85972e-11	1.45176e-09	7.83048e-10	PPARGC1B/TMEM38A/P2RY12/TRPM4/XRN1/SSH1/DUOX1/NOX4/DUOX2/PANX1/P2RX2/ABCC9/AKAP6/ADIPOQ/FOSL1/WT1/WNT10B/EZR/TRPM2/TRPC3/THBD/TEK/STC1/STAT1/STAR/SPARC/SLC8A3/SLC8A1/SLC6A4/SLC6A3/SLC6A1/SLC5A5/SELL/SDC1/RYR3/RYR2/RYR1/REN/RAP1A/PTGS2/PTAFR/PPARG/PLA2G5/PKD2/PIK3CG/PENK/PDE3A/PDE2A/PCK1/P2RY6/P2RY2/P2RY1/P2RX7/P2RX5/P2RX1/MMP19/LDHA/KCNE1/ITPR2/IL1B/IGFBP5/GPD1/FOSB/FOS/DUSP1/CRHBP/COL1A1/CNGA3/C…	80
GO:0099172	presynapse organization	38/5382	53/18866	8.91691e-11	1.45399e-09	7.84251e-10	LRRTM3/MDGA1/CBLN2/LRFN5/SLITRK4/SLITRK1/SLITRK2/NTNG2/LRFN4/NLGN2/NLGN4X/NLGN3/CNTN5/PCLO/PCDH17/IL1RAPL2/SLITRK5/DKK1/NLGN1/SLITRK3/IL1RAPL1/GPC6/NRXN1/BSN/PPFIA2/FZD1/WNT7A/WNT5A/SNCA/PTPRD/NTRK3/IL1RAP/GPC4/EFNB2/DVL1/CEL/CBLN1/C5AR1	38
GO:0002673	regulation of acute inflammatory response	36/5382	49/18866	8.91932e-11	1.45399e-09	7.84251e-10	C2CD4B/C2CD4A/NLRP3/IL20RB/PLA2G2D/OSMR/TNFSF11/ZP3/TNF/TAC1/PTGS2/PTGER3/PPARG/PIK3CG/OSM/NPY5R/KLKB1/IL6ST/IL6/IL1B/HLA-E/GSTP1/FFAR2/FFAR3/FUT7/FCGR2B/FCER1G/F12/EDNRB/DNASE1L3/CNR1/CCR7/C3/BTK/ADCYAP1/ADAM8	36
GO:1900047	negative regulation of hemostasis	37/5382	51/18866	9.00038e-11	1.46343e-09	7.89344e-10	ADAMTS18/UBASH3B/ADTRP/SH2B3/VTN/TSPAN8/THBS1/THBD/TFPI/PROS1/PROC/PRKG1/SERPINF2/PLAUR/PLAU/PLAT/SERPINE2/PDGFRA/PDGFB/SERPINB2/SERPINE1/NOS3/KRT1/KLKB1/GP1BA/FAP/F12/F2/EDN1/COMP/CD34/CD9/SERPING1/CEACAM1/APOH/APOE/ANXA2	37
GO:0001764	neuron migration	86/5382	164/18866	9.03789e-11	1.46576e-09	7.90602e-10	SRGAP2C/FEZF1/TUBB2B/IGSF10/MDGA1/ASPM/PHACTR1/ARX/UNC5D/NTNG2/KIRREL3/POMK/SCRT1/NDNF/TNN/SEMA6A/FEZF2/NDE1/DDIT4/LRP12/DISC1/LHX6/FLRT2/SRGAP2/ZNF609/NTNG1/CHL1/NRG3/SEMA3A/KIAA0319/CELSR1/KIF20B/NTN1/DCLK1/ARHGEF2/PHOX2B/NRP1/NRP2/CXCR4/TWIST1/NR2F2/CNTN2/SPOCK1/CXCL12/CX3CL1/RELN/PRKG1/NR4A2/NTRK3/NTRK2/NRCAM/NDN/MYH10/MEF2C/MDK/MARK1/MAP1B/LHX1/ITGA3/NRG1/GPM6A/GNRH1/GFRA3/GATA3/GATA2/GAS6/F…	86
GO:0035592	establishment of protein localization to extracellular region	196/5382	463/18866	9.09739e-11	1.47164e-09	7.93772e-10	CTAGE8/TVP23A/CTAGE15/ILDR2/BMP8A/HCAR2/CLEC9A/RFX6/CBLN4/GPR119/SLC9B2/RAB3C/C1QTNF3/NLRP3/SYTL4/CLEC6A/NLRP12/RSAD2/IL33/MCU/ADTRP/TLR10/OR51E2/RHBDF2/RHBDF1/NOD2/CELA2A/NLGN2/RCN3/SUCNR1/CRTAM/IL26/FRMD4A/STEAP3/ANO1/TRPM4/TREM2/RAB8B/GHRL/TLR8/GAL/FOXP3/PCLO/ANKRD1/CLEC4E/KCNG2/RAB11FIP5/MYRIP/PANX1/CLEC5A/SYT11/EXPH5/BTN3A1/RAPGEF4/NMU/TNFSF13B/BTN2A2/TLR6/TCIRG1/NR1H3/HDAC9/RIMS2/CARTPT/NR1…	196
GO:0002825	regulation of T-helper 1 type immune response	24/5382	27/18866	9.14964e-11	1.47631e-09	7.96294e-10	CCR2/IL27/IL33/HAVCR2/SOCS5/IL27RA/IL1RL1/IL18R1/RIPK2/TNFSF4/SLC11A1/XCL1/CCL19/PLA2G4A/JAK3/IL18/IL12RB1/IL12B/IL4R/IL1R1/IL1B/HLX/CD80/ANXA1	24
GO:0034612	response to tumor necrosis factor	145/5382	320/18866	9.29843e-11	1.4965e-09	8.07184e-10	CCL3L3/CCL4L1/PSMA8/TNFRSF13C/CARD16/CCDC3/PLVAP/ADAMTS12/DCSTAMP/ZC3H12A/HMHB1/HAMP/TNFRSF19/PID1/TNFRSF12A/CLDN18/CDIP1/PYCARD/TNFRSF21/ANKRD1/CLIP3/TNFRSF13B/SIRT1/CARD8/ADAMTS7/EDAR/TNFSF13B/POSTN/UBD/PIAS3/KLF2/TANK/TNFSF15/ST18/TRAF4/AKAP12/NR1D1/AIM2/ADIPOQ/ARHGEF2/CLDN1/TNFSF18/SPHK1/TNFRSF18/TNFRSF14/ADAM9/TNFSF9/TNFSF12/TNFSF13/TNFSF14/TNFRSF25/TNFSF11/YBX3/TCL1A/ZFP36/TNFSF4/TRAF5/TRAF…	145
GO:0030183	B cell differentiation	75/5382	137/18866	1.01014e-10	1.62161e-09	8.74662e-10	C17orf99/IFNE/ATP11C/NKX2-3/NFAM1/DOCK11/FCRL3/CMTM7/CARD11/NHEJ1/AICDA/SLAMF8/LRRC8A/DOCK10/CLCF1/PLCL2/IKZF3/MALT1/TCIRG1/HDAC9/ITM2A/FZD9/VCAM1/ADAM17/SYK/SP3/SFRP1/RAG1/PTPRC/PRKDC/POU2F2/POU2AF1/PLCG2/PIK3R1/NTRK1/NOTCH2/MMP14/MFNG/LYL1/LGALS1/LFNG/KIT/JAK3/ITGB1/ITGA4/INPP5D/INHBA/INHA/IL11/IL10/IL7/IL6/IFNA1/NCKAP1L/FLT3/FCGR2B/GPR183/CYLD/CR2/KLF6/CDH17/CD79B/CD79A/CD40LG/CD27/MS4A1/CD19/…	75
GO:0007389	pattern specification process	193/5382	455/18866	1.03302e-10	1.65414e-09	8.92212e-10	CFC1B/TIFAB/FEZF1/RNF207/CYP26C1/CCDC39/CRB2/ARL13B/DAND5/PKD1L1/RIPPLY2/OSR1/MMP21/NKD1/CXXC4/BICC1/DYNC2H1/BHLHE41/IRX3/AIDA/DNAI2/HHIP/GREM2/SOX17/DMRT3/OVOL2/GRHL3/HES4/DSCAML1/CYP26B1/BARX1/ARMC4/FEZF2/HES2/LEF1/CDON/TBX21/GREM1/HEYL/SOSTDC1/DAAM2/GPR161/ARC/DKK1/CHSY1/NRG3/SEMA3C/BASP1/SEMA3A/SPRY1/MAFB/ZEB2/MICAL2/CELSR1/GDF3/HAND2/NOG/TBX18/FOXH1/ALDH1A2/NRP1/NRP2/DNAH11/CHRD/DCHS1/TP63/B…	193
GO:0034446	substrate adhesion-dependent cell spreading	62/5382	106/18866	1.06697e-10	1.70419e-09	9.19206e-10	UNC13D/MYADM/NTNG2/ANTXR1/FERMT3/DOCK5/PEAK1/MICALL2/PARVG/PREX1/CASS4/RCC2/PARVA/RADIL/LIMS2/ATRNL1/TMEFF2/CORO1C/SRGAP2/NTNG1/LAMB4/BVES/FERMT2/POSTN/PDPN/MERTK/ARPC2/KIF14/LPXN/NRP1/ITGA8/FZD7/FZD4/TEK/S100A10/PIK3R1/MYOC/MDK/TACSTD2/LIMS1/LAMC1/LAMB3/LAMB2/LAMB1/LAMA5/ITGB7/ITGB3/ITGAV/ITGA4/ILK/HAS2/GBP1/FN1/FLNA/FER/FBLN1/EPHA1/EFNA5/EFNA1/AXL/ACTN4/ABL1	62
GO:0006022	aminoglycan metabolic process	89/5382	172/18866	1.07914e-10	1.71929e-09	9.27352e-10	AGRN/ITIH6/CHSY3/B3GNT6/EGFLAM/PGLYRP3/B3GNT7/PXYLP1/DSEL/HS6ST2/CHST9/ITIH5/NDNF/NDST4/XYLT1/CEMIP/PGLYRP4/STAB2/CSGALNACT2/CHST15/CHST11/DSE/B3GAT1/CHSY1/GALNT5/KERA/LYVE1/HPSE/B3GNT3/B3GALT5/UST/GPC6/HS3ST1/HS3ST2/HS3ST3A1/HS3ST3B1/SPOCK2/SDC3/CHST3/CHST2/B4GALT5/PGLYRP1/B3GALT2/B3GALNT1/UGDH/TGFB1/SLC9A1/ST3GAL1/SDC4/SDC2/SDC1/PRELP/PIM1/PDGFRB/PDGFB/OGN/OMD/CHST6/LUM/ITIH3/IL15/IL1B/HSPG2/HM…	89
GO:0051384	response to glucocorticoid	79/5382	147/18866	1.09103e-10	1.73386e-09	9.35208e-10	FIBIN/PPARGC1B/FBXO32/TRIM63/UGT1A1/DDIT4/AKAP13/FAM107A/PTPRU/BCL2L11/ADIPOQ/SLIT2/CLDN1/ADAM9/FOSL1/ZFP36/WNT7B/UCN/TNF/STC1/STAR/SSTR3/SSTR2/SPARC/SLIT3/SDC1/S100B/REST/PTGS2/PTAFR/SERPINF1/PCK1/PAPPA/NTRK3/NEFL/MDK/MAOB/IL10/IL6/IL1RN/IGFBP7/ICAM1/HSD11B2/HNMT/GSTP1/NR3C1/GJB2/FOSB/FOS/FLT3/FOXO1/EPO/EGFR/EDN1/DUSP1/CTSV/CDO1/CALCR/KLF9/ZFP36L2/ZFP36L1/BMP6/BCL2/CCND1/BCHE/AVPR1A/ARG1/AREG/AQ…	79
GO:0051896	regulation of protein kinase B signaling	120/5382	253/18866	1.15846e-10	1.83641e-09	9.90521e-10	TNFAIP8L3/KLB/SESN3/OSBPL8/MTDH/TSPYL5/P2RY12/TRIB3/RCN3/IL26/BANK1/TRAT1/NOX4/ICOS/FGF20/PHLDA3/PIK3R5/SIRT1/HPSE/BTN2A2/RAMP3/SH2B3/FGF19/NRG2/GDF15/KL/KLF4/MFHAS1/SEMA5A/FGF16/FGF18/AKR1C3/TNFSF11/XDH/VAV1/TNF/THPO/THBS1/TGFB1/TGFA/TEK/TCF7L2/STK3/ITSN1/CX3CL1/CCL21/CCL19/CCL3/RRAS/RET/RAC2/PKHD1/PIK3R1/PIK3CG/PIK3CD/PIK3CA/PDGFRB/PDGFRA/PDGFB/OSM/NTRK3/NTRK2/NTRK1/MYOC/MST1R/KITLG/MET/LEP/LCK…	120
GO:1901214	regulation of neuron death	145/5382	321/18866	1.22312e-10	1.93406e-09	1.04319e-09	DRAXIN/PCSK9/UNC5B/NCOA7/CD200R1/VSTM2L/LRRK2/AGAP2/EGLN3/FOXQ1/TFAP2D/NDNF/SNX6/SLC30A10/OXR1/DDIT4/SSH1/SIX4/PLA2G3/FGF20/SLC7A11/CLCF1/SIRT1/FAIM2/DKK1/CORO1A/GPR75/CHL1/GPNMB/TLR6/BCL2L11/KIF14/CRLF1/NRP1/KMO/FZD9/FZD1/PICALM/GDF5/NR4A3/BTG2/WNT5A/WNT1/UCN/TYROBP/TNFRSF1B/TNF/TLR4/TGFB3/TGFB2/TFAP2A/TERT/STAR/SOD2/SNCG/SNCA/SIX1/ITSN1/CX3CL1/CCL5/CCL3/CCL2/ROCK1/REST/REL/RASA1/LGMN/PRNP/PRKCI…	145
GO:0032642	regulation of chemokine production	45/5382	68/18866	1.24391e-10	1.96202e-09	1.05828e-09	MCOLN2/DEFB124/SIRPA/C1QTNF3/TSLP/HAVCR2/CLEC7A/TRPV4/TREM2/TLR7/SOCS5/ADIPOQ/KLF4/RIPK2/TWIST1/TNF/TLR4/TLR3/TLR2/ADAM17/SYK/SNAI2/CXCL6/EIF2AK2/MIF/MEFV/LPL/LGALS9/LBP/IL10/IL7/IL6R/IL6/IL1B/HIF1A/GSTP1/FFAR2/FFAR3/ACKR1/F2RL1/EPHA2/CD74/APOD/ADORA2B/ADCYAP1	45
GO:0032652	regulation of interleukin-1 production	64/5382	111/18866	1.25369e-10	1.97254e-09	1.06395e-09	CARD17/LILRA5/NLRP7/PYHIN1/SIRPA/CARD16/NLRP3/NLRP12/HAVCR2/ZC3H12A/CLEC7A/NOD2/NLRC4/TREM2/GHRL/TLR8/PYCARD/PANX1/CARD8/LILRA2/MALT1/TRIM16/NOD1/AIM2/SPHK1/RIPK2/WNT5A/TYROBP/TNFAIP3/TNF/TLR4/CX3CL1/CCL19/CCL3/SAA1/P2RX7/MNDA/MEFV/SMAD3/LPL/LGALS9/JAK2/IL16/IL10/IL6/IGF1/IFNG/IFI16/GSTP1/FFAR1/GAS6/F2R/EGR1/S1PR3/CX3CR1/CCR7/CD33/CASP8/CASP1/CEACAM1/AZU1/ARRB2/ANXA1/ACP5	64
GO:0051235	maintenance of location	146/5382	324/18866	1.30828e-10	2.05332e-09	1.10752e-09	SMIM22/NPSR1/NRROS/ASPM/MCOLN2/VSTM2A/DAND5/FITM1/OSBPL11/OSBPL8/SCIN/UBASH3B/JPH4/ZC3H12A/TMEM38A/ARHGAP21/CEMIP/JPH2/TMEM159/SLC17A7/CCDC88A/MCOLN3/ASXL2/TBCCD1/LIME1/INSIG2/ABHD5/HILPDA/GPSM2/MORC3/SIRT1/SYNE1/RASA3/CORO1A/KDELR3/EHD1/TRDN/PLIN3/NR1H3/AKAP6/TMSB10/F2RL3/NOL3/PLA2G4C/PLA2G10/DYSF/NRIP1/SLC30A3/UVRAG/TRPM2/TRPC1/TNF/THY1/SQLE/SP100/SNCA/SLC18A2/SLC8A1/CX3CL1/XCL1/CXCL11/CCL21/CC…	146
GO:0001505	regulation of neurotransmitter levels	113/5382	235/18866	1.41391e-10	2.2136e-09	1.19397e-09	UNC13C/STX19/SLC29A4/SYT6/PRIMA1/RIMS4/LRRK2/GRIN3A/TRIM9/STX1B/SYT12/SYT8/SYT3/SLC44A4/MCTP1/SLC5A7/SLC17A7/PCLO/KCNMB4/MOXD1/SCRIB/SYT11/UNC13A/RIMS1/RPH3A/NLGN1/HRH3/CPLX2/GIPC1/NAALAD2/SV2A/RIMS2/SNCAIP/STXBP5L/SLC4A8/NRXN2/NRXN1/DGKI/SYT7/CHRNA6/LIN7A/SNAP23/STX11/CADPS/KMO/PPFIA2/PPFIA4/DOC2B/SYN3/WNT7A/SYT4/SYT1/SYP/SYN2/STX1A/SNCG/SNCA/SNAP25/SLC22A2/SLC22A3/SLC18A3/SLC18A2/SLC18A1/SLC6A4…	113
GO:0071356	cellular response to tumor necrosis factor	136/5382	297/18866	1.46779e-10	2.29228e-09	1.23641e-09	CCL3L3/CCL4L1/PSMA8/TNFRSF13C/CARD16/CCDC3/PLVAP/ADAMTS12/DCSTAMP/ZC3H12A/HMHB1/HAMP/TNFRSF19/PID1/TNFRSF12A/CLDN18/CDIP1/PYCARD/TNFRSF21/ANKRD1/CLIP3/TNFRSF13B/SIRT1/CARD8/ADAMTS7/EDAR/TNFSF13B/POSTN/PIAS3/KLF2/TANK/TNFSF15/ST18/TRAF4/AKAP12/NR1D1/AIM2/ADIPOQ/ARHGEF2/CLDN1/TNFSF18/SPHK1/TNFRSF18/TNFRSF14/TNFSF9/TNFSF12/TNFSF13/TNFSF14/TNFRSF25/TNFSF11/YBX3/TCL1A/ZFP36/TNFSF4/TRAF5/TRAF1/TNFRSF1B…	136
GO:0071772	response to BMP	87/5382	168/18866	1.65018e-10	2.56447e-09	1.38322e-09	SCX/RNF165/GDF6/VWC2/BMP8A/RBPMS2/CRB2/VSTM2A/DAND5/BMPER/GDF7/HTRA3/CHRDL1/ADAMTS12/GREM2/TNMD/SMURF1/TWSG1/RGMA/TMEM100/LEF1/BMP10/GREM1/HEYL/SOSTDC1/SULF1/ZNF423/DKK1/ADAMTS7/FSTL1/FSTL3/GDF3/GDF15/NOG/PHOX2B/CHRD/FZD1/GDF5/WNT5A/WNT1/TGFBR3/LEFTY2/TGFB3/TGFB2/TGFB1/SPINT1/SOX11/SKIL/SKI/SFRP4/SFRP2/SFRP1/HTRA1/PCSK6/ROR2/NOTCH2/NOTCH1/NBL1/MSX2/SMAD9/SMAD3/SMAD1/ITGA3/ILK/ID1/HIVEP1/GPC3/GATA…	87
GO:0071773	cellular response to BMP stimulus	87/5382	168/18866	1.65018e-10	2.56447e-09	1.38322e-09	SCX/RNF165/GDF6/VWC2/BMP8A/RBPMS2/CRB2/VSTM2A/DAND5/BMPER/GDF7/HTRA3/CHRDL1/ADAMTS12/GREM2/TNMD/SMURF1/TWSG1/RGMA/TMEM100/LEF1/BMP10/GREM1/HEYL/SOSTDC1/SULF1/ZNF423/DKK1/ADAMTS7/FSTL1/FSTL3/GDF3/GDF15/NOG/PHOX2B/CHRD/FZD1/GDF5/WNT5A/WNT1/TGFBR3/LEFTY2/TGFB3/TGFB2/TGFB1/SPINT1/SOX11/SKIL/SKI/SFRP4/SFRP2/SFRP1/HTRA1/PCSK6/ROR2/NOTCH2/NOTCH1/NBL1/MSX2/SMAD9/SMAD3/SMAD1/ITGA3/ILK/ID1/HIVEP1/GPC3/GATA…	87
GO:0002260	lymphocyte homeostasis	42/5382	62/18866	1.67027e-10	2.58932e-09	1.39663e-09	GAPT/DOCK11/TNFRSF13C/GPR174/SLC46A2/DOCK10/FOXP3/SLC40A1/SIT1/LAT/TNFRSF13B/CORO1A/RIPK3/TNFSF13B/TCIRG1/BCL2L11/CCNB2/BCL10/TNFSF14/TNFAIP3/SPTA1/SKIL/RAG1/PMAIP1/P2RX7/MIF/MEF2C/LYN/LGALS9/JAK3/IL2RA/IL2/HIF1A/NCKAP1L/TSC22D3/CD74/CACNA1F/TNFRSF17/BCL2/FAS/ADA/ABL1	42
GO:0046879	hormone secretion	142/5382	314/18866	1.72049e-10	2.66066e-09	1.43511e-09	ILDR2/BMP8A/HCAR2/RFX6/GPR119/SLC9B2/SLC16A10/C1QTNF3/SYTL4/MCU/CELA2A/TRPV4/NLGN2/RETN/ANO1/TRPM4/RAB8B/GHRL/GAL/PLA2G3/PCLO/KCNG2/RAB11FIP5/MYRIP/RAPGEF4/NMU/TCIRG1/RIMS2/CARTPT/NR1D1/STXBP5L/ADIPOQ/CACNA2D2/SYT7/BRSK2/SNAP23/KLF7/TNFSF11/DOC2B/FZD4/GPR68/PAX8/VSNL1/VIP/UCN/TNF/TIAM1/TCF7L2/TBX3/TAC1/ABCC8/STX1A/SPP1/SOX11/SOX4/SNAP25/SLC16A2/SLC16A1/SLC2A2/SLC2A1/ITSN1/SCG5/SFRP1/CCL5/SCT/REST…	142
GO:0030336	negative regulation of cell migration	155/5382	350/18866	1.73987e-10	2.67754e-09	1.44421e-09	KLRC4-KLRK1/SRGAP2C/SRGAP2B/GCSAM/MAPK15/SPRED1/CLDN19/PIP5KL1/CD200R1/PODN/OSBPL8/CYGB/MYOCD/IL33/PHLDB2/NAV3/ADTRP/EPPK1/SEMA6D/MMRN2/MCTP1/MMP28/TNN/SRGAP1/SLURP1/ADAMTS9/SLAMF8/CCL28/WNT4/STK26/EVL/ANGPT4/BMP10/C5AR2/GREM1/STAP1/CLIC4/TMEFF2/CORO1C/SRGAP2/PLCB1/SULF1/KLRK1/VASH1/CD300A/PADI2/PDCD10/PTPRT/EMILIN1/ABHD2/IL24/NRG3/CXCL13/DLC1/SEMA3A/TRIB1/PTPRU/IL27RA/ADIPOQ/SLIT2/KLF4/NOG/DLG5/…	155
GO:0046942	carboxylic acid transport	155/5382	350/18866	1.73987e-10	2.67754e-09	1.44421e-09	PLA2G2C/SLC6A17/SLC16A12/SLC26A5/SLC10A6/SLCO1B7/SLC13A5/SLC25A47/PLA2G4F/SLC36A1/SLC5A8/SLC25A48/SLC16A14/SLC38A11/EMB/SLC51B/SLC16A10/SLC26A9/SLC38A5/SLC7A3/MFSD2A/LRRC8C/STARD5/SPX/LRRC8E/SLC13A3/STRA6/ACE2/SLC7A14/SLC17A6/SLC17A7/SLC7A10/LRRC8A/SLC47A1/SLC6A15/SLC6A20/SLC38A2/SLCO1C1/ACSL5/PLA2G3/SLC27A6/SLCO1B3/SLCO3A1/PLA2G2D/SLC7A11/RIMS1/PLA2R1/SLCO2B1/HRH3/SLC6A14/GIPC1/PDPN/SLC19A2/ABCC…	155
GO:0019229	regulation of vasoconstriction	41/5382	60/18866	1.81323e-10	2.77691e-09	1.49781e-09	SMTNL2/SMTNL1/ARHGAP42/DOCK5/ACE2/TRPM4/KCNMB4/KCNMB2/DOCK4/PTGS2/PTAFR/P2RX1/OXTR/LEP/KCNA5/ICAM1/HTR2A/HRH2/HRH1/GJA5/GJA1/F2R/EGFR/EDN2/EDN1/DBH/CD38/CAV1/BMPR2/BDKRB2/AVPR2/AVPR1B/AVPR1A/ATP1A2/AGTR1/ADRA2A/ADRA1A/ADRA1B/ADRA1D/ADM/ASIC2	41
GO:0061900	glial cell activation	41/5382	60/18866	1.81323e-10	2.77691e-09	1.49781e-09	LRRK2/IL33/TREM2/TLR8/TLR7/STAP1/BACE2/SYT11/TLR6/NAMPT/NR1D1/SPHK1/CST7/TYROBP/TNF/TLR3/TLR2/SNCA/SMO/CX3CL1/CCL3/PTPRC/LRP1/LDLR/JAK2/ITGB2/ITGAM/IL6/IL1B/IFNGR1/IFNG/FPR2/EGFR/CLU/CTSC/C5AR1/C1QA/AZU1/ATM/AIF1/ADORA2A	41
GO:0003231	cardiac ventricle development	72/5382	131/18866	1.86529e-10	2.84974e-09	1.5371e-09	DAND5/CCM2L/MYOCD/GREB1L/GRHL2/STRA6/HEG1/SALL4/FGFRL1/BMP10/HEYL/ZFPM2/PPP1R13L/SEMA3C/HAND2/SLIT2/NOG/FOXH1/LMO4/FZD1/PAX8/LUZP1/WNT11/WNT5A/TPM1/TNNT2/TNNI3/TNNC1/TGFBR3/TGFBR2/TGFB2/TGFB1/TBX3/SOX11/SOX4/SLIT3/SFRP2/SCN5A/RYR2/ROBO1/PTK7/PROX1/PKP2/PDE2A/NPY5R/NPY2R/NOTCH1/NOS3/MYL3/MYH7/MYH6/MYBPC3/MEF2C/LTBP1/KCNK2/HIF1A/NRG1/GJA5/GATA4/GATA3/FZD2/FOXC2/FOXC1/FOXF1/FGFR2/CPE/COL11A1/BMPR2/B…	72
GO:0051283	negative regulation of sequestering of calcium ion	67/5382	119/18866	1.94738e-10	2.968e-09	1.60088e-09	NPSR1/MCOLN2/UBASH3B/JPH4/TMEM38A/CEMIP/JPH2/MCOLN3/LIME1/RASA3/CORO1A/TRDN/AKAP6/F2RL3/NOL3/TRPM2/TRPC1/THY1/SNCA/SLC8A1/CX3CL1/XCL1/CXCL11/CCL21/CCL19/CCL3/RYR3/RYR2/RYR1/PTPRC/PLN/PLCG2/PKD2/P2RY6/P2RX7/NTSR1/NOS1/MYO5A/CXCL9/LYN/LCK/ITPR3/ITPR2/ITPR1/CXCL10/HTR2B/HTR2A/XCR1/FGF2/F2R/F2/DRD1/DMD/CYBA/CCR7/CCR5/CLIC2/CD19/CASQ2/CASQ1/BDKRB1/ATP1A2/FASLG/ANXA6/ANK2/APLNR/ABL1	67
GO:0010976	positive regulation of neuron projection development	133/5382	290/18866	2.0543e-10	3.12343e-09	1.68472e-09	TUBB2B/NEGR1/ZDHHC15/CHODL/SLITRK1/ZNF804A/PLXNA4/SYT3/NDNF/CAPRIN2/CPNE5/ISLR2/AMIGO1/SMURF1/CAMK1D/TENM3/C21orf91/ATP8A2/TRPV2/TNFRSF12A/NIN/SHANK1/PLA2G3/PACSIN1/DISC1/ANKRD1/LPAR3/MACF1/CUX2/CYFIP1/PLXND1/SETX/UNC13A/RIMS1/TRAK1/NLGN1/IL1RAPL1/STMN2/PLXNC1/ACTR2/ZEB2/TOX/RIMS2/FEZ1/NTN1/CPNE6/SLIT2/DLG5/NEURL1/SEMA5A/NRP1/IQGAP1/CAMK1/ENC1/SEMA7A/RASAL1/FZD4/FZD1/CXCR4/WNT5A/TIAM1/SYT4/SYT1/S…	133
GO:0070228	regulation of lymphocyte apoptotic process	39/5382	56/18866	2.0741e-10	3.14597e-09	1.69687e-09	PTCRA/GIMAP8/HSH2D/DOCK8/BIRC7/SLC46A2/SLC39A10/CD274/RIPK3/AURKB/BCL10/WNT5A/CCL5/RAG1/PRKCQ/PIP/PDCD1/P2RX7/MIF/LYN/LGALS9/LGALS3/JAK3/IDO1/IL10/IL7R/IL2/HIF1A/EFNA1/TSC22D3/CD74/CD27/CD3G/BTK/BMP4/BLK/BCL6/ADAM8/ADA	39
GO:0009914	hormone transport	145/5382	323/18866	2.10025e-10	3.17802e-09	1.71416e-09	ILDR2/BMP8A/HCAR2/RFX6/GPR119/SLC9B2/SLC16A10/C1QTNF3/SYTL4/MCU/CELA2A/TRPV4/NLGN2/RETN/ANO1/TRPM4/SLCO1C1/RAB8B/GHRL/GAL/PLA2G3/SLCO4A1/PCLO/KCNG2/RAB11FIP5/MYRIP/RAPGEF4/NMU/TCIRG1/RIMS2/CARTPT/NR1D1/STXBP5L/ADIPOQ/CACNA2D2/SYT7/BRSK2/SNAP23/KLF7/TNFSF11/DOC2B/FZD4/SLC7A5/GPR68/PAX8/VSNL1/VIP/UCN/TNF/TIAM1/TCF7L2/TBX3/TAC1/ABCC8/STX1A/SPP1/SOX11/SOX4/SNAP25/SLC16A2/SLC16A1/SLC2A2/SLC2A1/ITSN1/S…	145
GO:0001656	metanephros development	55/5382	91/18866	2.11156e-10	3.1875e-09	1.71928e-09	FMN1/OSR1/OSR2/GREB1L/FAT4/IRX3/SOX17/KIF26B/WNT4/SIX4/GREM1/WWTR1/YAP1/BASP1/SPRY1/ADIPOQ/DLG5/ITGA8/PAX8/WT1/WNT9B/WNT7B/TCF21/STAT1/SMO/SIX1/SHH/RET/PKD2/PDGFRB/PDGFRA/PDGFB/NKX3-1/LIF/LHX1/LAMB2/CXCR2/GLI3/GPC3/GDNF/GATA3/FOXC2/FOXD1/FGF10/FBN1/EGR1/CTSH/CTNNB1/CD34/CALB1/BMP7/BMP4/BCL2/AQP2/AGTR2	55
GO:0002698	negative regulation of immune effector process	69/5382	124/18866	2.1312e-10	3.20949e-09	1.73114e-09	CCR2/CLEC12B/CLEC4G/IFNL1/FCRL3/PGLYRP3/IL33/HAVCR2/LOXL3/ZC3H12A/SLAMF8/RNF125/IL20RB/FOXP3/TBX21/VSIG4/CD300A/IRAK3/FGL2/LILRB1/TRIM38/CD96/PARP3/SOCS5/PGLYRP1/CD84/TNFSF4/TNF/TSPAN6/TGFB3/TGFB2/TGFB1/XCL1/PTPRC/HTRA1/PRKDC/SERPINB9/ENPP3/MICB/LGALS9/LGALS3/KIR2DL4/JAK3/IL13RA2/IL10/IL7R/IL4R/IL2RA/IL2/HMOX1/HLX/HLA-F/HLA-E/HLA-B/FOXF1/FER/FCGR2B/CD55/CR1/CD22/C4BPB/SERPING1/BST2/CEACAM1/BCL6/A…	69
GO:0042088	T-helper 1 type immune response	33/5382	44/18866	2.1876e-10	3.2866e-09	1.77273e-09	CCR2/IL27/IL33/HAVCR2/SEMA4A/LEF1/EBI3/IL18BP/SOCS5/IL27RA/IL1RL1/IL18R1/IL18RAP/RIPK2/TNFSF4/TLR4/STAT6/SPN/SLC11A1/XCL1/CCL19/PLA2G4A/JAK3/IL18/IL12RB1/IL12B/IL4R/IL1R1/IL1B/HLX/HLA-DRB1/CD80/ANXA1	33
GO:0034764	positive regulation of transmembrane transport	103/5382	210/18866	2.21339e-10	3.30995e-09	1.78532e-09	CCR2/PIRT/LRRC26/RNF207/NPSR1/STAC2/LRRC55/ANO6/OSBPL8/WNK3/ACE2/AMIGO1/CEMIP/GJC2/JPH2/NLGN3/TREM2/ACSL5/GAL/EHD3/KLF15/STK39/CACNG4/CLIP3/KCNE5/RHOQ/ARC/SORBS1/CACNG2/TRDN/RAMP3/KCNE3/FGF19/AKAP6/ADIPOQ/F2RL3/RGS9/NR4A3/TRPC6/TRPC1/THY1/TERT/STAC/SNCA/SLC9A1/SLC1A2/CX3CL1/XCL1/CXCL11/CCL2/RYR2/RAP1A/PTAFR/RELN/PRKCI/FXYD1/PLCG2/PKD2/PIK3R1/ABCB1/P2RY6/P2RX7/NTSR1/NOS1/NFE2L2/CXCL9/MEF2A/KCNMB1/…	103
GO:0031532	actin cytoskeleton reorganization	61/5382	105/18866	2.21361e-10	3.30995e-09	1.78532e-09	THSD7A/PHACTR1/NRK/CLDN19/MCU/SYDE1/ANTXR1/THSD7B/BAIAP2L2/MICALL2/PARVG/TRPV4/CASS4/BAIAP2L1/PARVA/GDPD2/F11R/RHOD/PLEK2/STAP1/TNIK/EFS/SEMA3E/GMFG/S1PR2/BRSK2/NRP1/GPR65/EZR/TRPM2/TEK/SHC1/PTK7/PLEK/PDGFRA/PAK1/NTRK3/NTF3/NOTCH2/MYH9/MDK/KIT/INSRR/HCLS1/HCK/GAB1/FLNA/FGF10/FGF7/FES/FER/EPS8/CTTN/S1PR1/CSF3/CSF1R/CLDN3/ARHGDIB/ANXA1/ABL2/ABL1	61
GO:0001657	ureteric bud development	58/5382	98/18866	2.22057e-10	3.31252e-09	1.78671e-09	FMN1/ADAMTS16/BMPER/OSR1/GREB1L/FAT4/KIF26B/WNT4/SIX4/GREM1/BASP1/SPRY1/SLIT2/CRLF1/NOG/DCHS1/PAX8/WT1/WNT9B/WNT2B/WNT11/WNT1/TCF21/SMO/SIX1/SHH/SFRP1/SDC4/SDC1/RET/RARB/PKD2/PGF/SMAD3/SMAD1/EPCAM/TACSTD2/LHX1/LAMA5/ILK/HOXB7/GLI3/GPC3/GDNF/GATA3/FOXC2/FOXD1/FOXC1/FGFR2/FGFR1/FGF2/CTNNB1/CALB1/BMP7/BMP4/BDNF/BCL2/AGTR2	58
GO:0002675	positive regulation of acute inflammatory response	26/5382	31/18866	2.26198e-10	3.36386e-09	1.8144e-09	C2CD4B/C2CD4A/OSMR/TNFSF11/ZP3/TNF/TAC1/PTGS2/PTGER3/PIK3CG/OSM/NPY5R/KLKB1/IL6ST/IL6/IL1B/HLA-E/FFAR2/FFAR3/FCER1G/F12/CNR1/CCR7/C3/BTK/ADAM8	26
GO:2000146	negative regulation of cell motility	160/5382	365/18866	2.26562e-10	3.36386e-09	1.8144e-09	KLRC4-KLRK1/SRGAP2C/SRGAP2B/GCSAM/MAPK15/SPRED1/CLDN19/PIP5KL1/CD200R1/PODN/OSBPL8/CYGB/MYOCD/IL33/PHLDB2/NAV3/FRMD5/ADTRP/EPPK1/SEMA6D/MMRN2/MCTP1/MMP28/TNN/SRGAP1/SLURP1/ADAMTS9/SLAMF8/CCL28/WNT4/STK26/EVL/ANGPT4/BMP10/C5AR2/GREM1/STAP1/CLIC4/TMEFF2/CORO1C/SRGAP2/PLCB1/SULF1/KLRK1/VASH1/CD300A/PADI2/PDCD10/PTPRT/EMILIN1/ABHD2/IL24/NRG3/CXCL13/DLC1/SEMA3A/TRIB1/PTPRU/IL27RA/ADIPOQ/SLIT2/KLF4/NOG…	160
GO:0003044	regulation of systemic arterial blood pressure mediated by a chemical signal	36/5382	50/18866	2.30854e-10	3.40362e-09	1.83585e-09	OR51E2/ACE2/SUCNR1/CORIN/TPM1/SOD2/SLC2A5/REN/SERPINF2/PCSK5/OXTR/NOS3/MME/HSD11B2/GJA5/F2RL1/F2R/ENPEP/EDN2/EDN1/CYBA/CTSZ/CTSG/CPA3/CMA1/CES1/AVPR2/AVPR1B/AVPR1A/AGTR2/AGTR1/ADRB3/ADRB2/ADRA1A/ADRA1B/ADRA1D	36
GO:0030195	negative regulation of blood coagulation	36/5382	50/18866	2.30854e-10	3.40362e-09	1.83585e-09	ADAMTS18/UBASH3B/ADTRP/SH2B3/VTN/TSPAN8/THBS1/THBD/TFPI/PROS1/PROC/PRKG1/SERPINF2/PLAUR/PLAU/PLAT/SERPINE2/PDGFRA/PDGFB/SERPINB2/SERPINE1/NOS3/KRT1/KLKB1/GP1BA/FAP/F12/F2/EDN1/CD34/CD9/SERPING1/CEACAM1/APOH/APOE/ANXA2	36
GO:0099054	presynapse assembly	36/5382	50/18866	2.30854e-10	3.40362e-09	1.83585e-09	LRRTM3/MDGA1/CBLN2/LRFN5/SLITRK4/SLITRK1/SLITRK2/NTNG2/LRFN4/NLGN2/NLGN4X/NLGN3/CNTN5/PCLO/PCDH17/IL1RAPL2/SLITRK5/DKK1/NLGN1/SLITRK3/IL1RAPL1/GPC6/NRXN1/BSN/FZD1/WNT7A/WNT5A/SNCA/PTPRD/NTRK3/IL1RAP/GPC4/EFNB2/DVL1/CEL/CBLN1	36
GO:0006909	phagocytosis	166/5382	382/18866	2.35616e-10	3.46575e-09	1.86936e-09	IGLL5/CCR2/SFTPA1/WIPF3/XKR9/XKR5/PEAR1/TICAM2/XKR7/RAB7B/UNC13D/ANO6/CD300LF/SIRPA/SPACA3/PLD4/XKR4/RAB34/TXNDC5/COLEC12/ELMO3/CLEC7A/MYO1G/CAMK1D/CDC42SE1/SIRPG/RAB39A/TREM2/GULP1/BIN2/PYCARD/CYFIP2/HAVCR1/STAP1/SH3BP1/CORO1C/SYT11/CYFIP1/CD93/CD300A/CORO1A/RAB31/MERTK/VAV3/SPON2/SIRPB1/WASF2/ARPC2/ACTR2/ACTR3/ARPC1B/NR1H3/ARHGAP25/CD302/RHOBTB1/ELMO1/ADIPOQ/SYT7/SPHK1/MARCO/FCN3/SRPX/DYSF/WIPF…	166
GO:0071559	response to transforming growth factor beta	121/5382	258/18866	2.37565e-10	3.4863e-09	1.88044e-09	TGFBR3L/SCX/NRROS/BCL9L/HTRA4/DAND5/SPRED1/CD109/HTRA3/MYOCD/SLC2A10/WNT10A/RASL11B/FNDC4/SNX6/OVOL2/CGN/SMURF1/TWSG1/PMEPA1/FERMT1/ASPN/IL17RD/WNT4/F11R/CHST11/NOX4/DKK3/ANKRD1/MXRA5/SIRT1/PEG10/EMILIN1/FERMT2/GIPC1/POSTN/SPRY1/GDF15/LPXN/NREP/CLDN1/FOXH1/ADAM9/ITGA8/CILP/GDF5/ZYX/WNT7A/WNT5A/WNT2/WNT1/CLEC3B/CLDN5/THBS1/TGFBR3/TGFBR2/LEFTY2/TGFB3/TGFB2/TGFB1I1/TGFB1/ZEB1/ADAM17/STAR/SOX11/SOX5/…	121
GO:0090596	sensory organ morphogenesis	125/5382	269/18866	2.53282e-10	3.70836e-09	2.00021e-09	TIFAB/HMX3/PTF1A/SDK1/STRC/OSR1/LRIG3/OLFM3/OSR2/CTHRC1/RDH13/IGFN1/NKD1/MFSD2A/MFRP/SLC44A4/PDZD7/STRA6/GRHL3/CABP4/CYP26B1/TENM3/SOBP/SDK2/SIX4/ATP8A2/WNT16/INSIG2/CDON/TSKU/SCRIB/CRB1/GJB6/IRX5/MAFB/CELSR1/NTN1/NOG/KCNQ4/PROM1/ITGA8/BCAR3/FZD6/MFAP5/NR4A3/PAX8/WNT9A/WNT2B/WNT5A/WNT2/WNT1/TWIST1/TULP1/THY1/TFAP2A/ZEB1/TBX1/SP3/SOX11/SKI/SIX1/RORB/RARG/RARB/PTN/PTK7/PROX1/PRKCI/PRRX1/PITX2/OTX1/…	125
GO:0090287	regulation of cellular response to growth factor stimulus	140/5382	310/18866	2.59137e-10	3.78531e-09	2.04172e-09	TGFBR3L/RNF165/SHISA2/VWC2/NRROS/RBPMS2/CRB2/BCL9L/HTRA4/DAND5/BMPER/SPRED1/CCBE1/CD109/HTRA3/MYOCD/CHRDL1/CREB3L1/ADAMTS12/SLC2A10/MMRN2/TMEM204/TMEM108/RASL11B/HHIP/GREM2/TNMD/SMOC2/SNX6/SEMA6A/SMURF1/TWSG1/PMEPA1/SULF2/DOK5/FERMT1/ASPN/IL17RD/WNT4/CHST11/DKK3/CYFIP2/GREM1/MYOF/SOSTDC1/SIRT1/SULF1/CYFIP1/ZNF423/PEG10/DKK1/FSTL1/EMILIN1/GIPC1/CXCL13/FSTL3/SPRY1/FGFBP1/GDF3/ADAMTS3/SLIT2/NREP/NOG…	140
GO:0043588	skin development	181/5382	425/18866	2.67219e-10	3.89437e-09	2.10055e-09	LIPN/LIPK/KRTAP5-10/KRTAP5-1/KRTAP10-3/LCE2C/LCE1E/KRT27/LIPM/KRT79/KRT73/KRT6C/KRT78/DACT2/KRT80/KRT72/CD109/REG3G/RPTN/ACER1/FOXQ1/KRTAP4-1/TMEM79/SLC2A10/WNT10A/GRHL2/ZBED2/FA2H/BCL11B/PERP/CELA2A/OVOL2/GRHL3/ARRDC3/CYP26B1/FERMT1/TNFRSF19/ATP8A2/LSR/WNT16/GAL/COL5A3/GRHL1/DKK4/ABCA12/SLITRK5/KRT23/CLIC4/SOSTDC1/KAZN/EXPH5/PALLD/DKK1/PKP3/SOX21/EDAR/HPSE/TXNIP/TRIM16/YAP1/CELSR1/ADAMTS2/TGM5/K…	181
GO:0048588	developmental cell growth	113/5382	237/18866	2.69843e-10	3.92358e-09	2.1163e-09	DRAXIN/SEMA3D/PI16/PLXNA4/SYT3/SEMA6D/TMEM108/RTN4R/RAPH1/SEMA4A/TNN/HAMP/SEMA4G/CPNE5/ISLR2/SEMA6A/SMURF1/SEMA3G/SEMA4C/NLGN3/BCL11A/TRPV2/TNFRSF12A/NIN/DISC1/CYFIP2/FLRT3/LPAR3/MACF1/CYFIP1/FSTL4/UNC13A/RIMS1/AKAP13/POSTN/PDLIM5/SEMA3C/SEMA4B/SEMA6B/OLFM1/SEMA3A/KIAA0319/ZEB2/SEMA3E/RIMS2/AKAP6/NTN1/CPNE6/SLIT2/DCLK1/SEMA5A/NRP1/NRP2/IQGAP1/SEMA7A/RASAL1/SEMA3B/CXCR4/WNT5A/VCL/TNR/TIAM1/TGFBR2/…	113
GO:0048872	homeostasis of number of cells	120/5382	256/18866	2.93053e-10	4.24451e-09	2.28941e-09	CCR2/ILDR2/HCAR2/GAPT/NKX2-3/DOCK11/TNFRSF13C/GPR174/L3MBTL3/CARD11/JAM3/SLC46A2/DOCK10/SASH3/IL20RB/KLF13/GCNT4/FOXP3/SLC40A1/TMOD3/SIT1/LAT/TRIM58/SLC7A11/TNFRSF13B/CORO1A/RIPK3/TNFSF13B/MERTK/KLF2/IKZF1/TCIRG1/TRIM10/SH2B3/BCL2L11/MAFB/RASSF2/ISG15/MFHAS1/CCNB2/BCL10/TNFSF14/ZFP36/TNFAIP3/TGFBR3/TAL1/ADAM17/STAT1/SPTA1/SPI1/SP3/SMO/SKIL/CXCL6/RAG1/PRKDC/PMAIP1/PLA2G2A/PIK3CD/PDE4B/P2RX7/NOTCH1…	120
GO:1990138	neuron projection extension	88/5382	172/18866	2.93257e-10	4.24451e-09	2.28941e-09	DRAXIN/SEMA3D/PLXNA4/SYT3/SEMA6D/TMEM108/RTN4R/RAPH1/SEMA4A/TNN/SEMA4G/CPNE5/ISLR2/SEMA6A/SMURF1/SEMA3G/SEMA4C/NLGN3/BCL11A/TRPV2/TNFRSF12A/DISC1/CYFIP2/FLRT3/MACF1/CYFIP1/UNC13A/RIMS1/POSTN/SEMA3C/SEMA4B/SEMA6B/OLFM1/SEMA3A/KIAA0319/SEMA3E/RIMS2/NTN1/CPNE6/SLIT2/DCLK1/SEMA5A/NRP1/NRP2/IQGAP1/SEMA7A/RASAL1/SEMA3B/CXCR4/WNT5A/VCL/TNR/TIAM1/SYT4/SYT1/AURKA/SLIT3/SLIT1/SH3GL2/CXCL12/RYK/PTPRS/PLXNA1…	88
GO:0051048	negative regulation of secretion	95/5382	190/18866	2.95631e-10	4.2691e-09	2.30267e-09	CCR2/TIFAB/BMP8A/TRIM9/SYTL4/NLRP12/RSAD2/IL33/ADTRP/SPX/RHBDF2/WNK3/P2RY12/RHBDF1/FRMD4A/GHRL/FOXP3/STK39/RAB11FIP5/SYT11/PLA2R1/CD300A/HRH3/IL1RAPL1/NMU/LILRB1/BTN2A2/NR1H3/HDAC9/CARTPT/STXBP5L/ADIPOQ/CD84/KLF7/VSNL1/UCN/TNFRSF1B/SYT4/SNCA/SFRP1/SCT/REST/RAP1A/PTGER4/PTGER3/SRGN/PPP3CA/P2RY1/OXTR/OSM/OPRM1/NPY5R/NPY2R/NOTCH1/NMB/NEUROG1/CD200/MAOB/LIF/LGALS9/LEP/KCNB1/IRS1/INHBB/INHBA/INHA/IL13…	95
GO:0030534	adult behavior	74/5382	137/18866	3.08313e-10	4.4421e-09	2.39598e-09	RNF180/SDK1/LGI4/DMBX1/SEZ6/SLITRK1/TPGS1/PPP1R1B/PREX2/DMRT3/SPTBN4/KLHL1/UNC79/NLGN4X/OXR1/NLGN3/ADAM22/GHRL/SHANK1/PCDH17/SLITRK5/SLC7A11/SEZ6L/WDR47/CHL1/CARTPT/HOMER1/NRXN2/NRXN1/NRXN3/NR4A3/UCHL1/TMOD1/CNTN2/SPTBN2/SNCG/SLC1A2/CXCL12/PAX5/OPRM1/OPRD1/NR4A2/NTSR1/NTF4/NPY/LEP/KCNJ10/HTR2A/HOXD10/HOXB8/FOXA2/GRIN2D/PRLHR/GLRA1/GDNF/GABRG2/FGF12/EPS8/EPHA4/EN1/DRD4/DRD1/DBH/DAB1/CSTB/CRHBP/CHR…	74
GO:0032526	response to retinoic acid	62/5382	108/18866	3.10968e-10	4.47017e-09	2.41112e-09	BRINP3/OSR1/WNT5B/BRINP2/CYP26B1/SETX/DKK1/FZD10/TRIM16/YAP1/PTGES/KLF4/ALDH1A2/TEAD2/FZD7/FZD4/WNT9B/WNT9A/WNT11/WNT10B/WNT7B/WNT5A/WNT2/TIE1/TBX1/SLC6A4/RXRG/RORB/RET/RARG/PTK7/PTK6/PPARG/SERPINF1/PDGFRB/PCK1/NTRK3/MYB/MICB/LYN/LTK/LEP/IGFBP7/TNC/HSD17B2/HOXA2/GJB3/GJB2/GJA1/FGFR2/EPHA3/DUSP1/CYP26A1/CTSH/COL1A1/CD38/BMP6/ATM/ASCL1/AQP1/ABL2/ABCA1	62
GO:1903305	regulation of regulated secretory pathway	84/5382	162/18866	3.11986e-10	4.47463e-09	2.41353e-09	CCR2/UNC13D/SYT6/RIMS4/LRRK2/GRIN3A/TRIM9/STX1B/SYT12/SYT8/SYT3/PRAM1/SYT15/CD177/PLA2G3/SYT11/RIMS1/NLGN1/CD300A/CPLX2/GIPC1/GAB2/RIMS2/STXBP5L/SLC4A8/DGKI/SYT7/CHRNA6/CACNA1G/CACNA1I/CD84/PPFIA2/DOC2B/ZP3/WNT7A/SYT4/SYT1/SYP/SYK/STX1A/REST/RAP1A/RAC2/PTAFR/PRKCB/P2RY1/P2RX1/NOTCH1/LYN/LGALS9/KCNB1/ITGB2/ITGAM/IL13RA2/IL4R/HTR2A/HTR1B/HMOX1/HLA-F/GRIK5/GATA2/FOXF1/FGR/FES/FER/FCGR2B/FCER1G/F2RL1…	84
GO:2001257	regulation of cation channel activity	93/5382	185/18866	3.1398e-10	4.49304e-09	2.42345e-09	SHISA7/CCR2/PIRT/LRRC26/RNF207/SHISA6/STAC2/LRRC55/JPH4/NETO1/AHNAK/CACNG8/NLGN2/AMIGO1/JPH2/NLGN3/TREM2/GAL/SHANK1/EHD3/REM1/CACNG4/CACNG5/KCNE4/KCNE5/ARC/NLGN1/CACNG2/TRDN/KCNE3/AKAP6/HOMER1/RGS9/DYSF/KCNAB1/SLMAP/STAC/CCL2/RRAD/RELN/PLN/PLCG2/PKD2/PDE4B/P2RY6/OPRM1/OPRL1/NTSR1/NOS1/NEFL/MYO5A/MMP9/MEF2C/KCNS2/KCNS1/KCNG1/KCNE1/KCNA1/ITGB1/IFNG/GRIN2B/GRIN2A/GRIA4/GRIA3/GRIA2/GRIA1/GPR35/GEM/FG…	93
GO:0045778	positive regulation of ossification	56/5382	94/18866	3.17922e-10	4.53917e-09	2.44834e-09	TMEM119/ANO6/OSR1/OSR2/CTHRC1/GDPD2/WNT4/ISG15/KL/PDLIM7/TP63/IFITM1/FZD9/ZBTB16/WNT10B/WNT7B/WNT5A/TGFB3/TGFB2/TGFB1/TFAP2A/TAC1/SOX11/SLC8A1/SFRP2/PTN/PRKD1/P2RX7/DDR2/NPPC/MSX2/MEF2C/SMAD3/SMAD1/ILK/IL6ST/IL6R/IL6/IGF1/HGF/GPM6B/GLI3/FBN2/CTNNB1/CLIC1/CEBPB/RUNX2/BMPR2/BMPR1B/BMP7/BMP6/BMP4/ALOX5/JAG1/ADRB2/ACVR1	56
GO:0001952	regulation of cell-matrix adhesion	69/5382	125/18866	3.43599e-10	4.89473e-09	2.64012e-09	FMN1/PHLDB2/PEAK1/PLEKHA2/CAMSAP3/CCL28/RCC2/FERMT1/WNT4/RHOD/DISC1/GREM1/CORO1C/MACF1/FAM107A/POSTN/DLC1/SLK/SEMA3E/MAP4K4/NRP1/IQGAP1/VCL/UTRN/THY1/THBS1/TEK/SLC9A1/SFRP1/SDC4/CX3CL1/CCL21/S100A10/RRAS/ROCK1/RASA1/PLAU/PIK3R1/SERPINE1/CEACAM6/MYOC/MYF5/MMP14/MMP12/SMAD3/LRP1/LIMS1/KDR/JUP/ILK/HOXA7/GPM6B/EPHA3/EPHA1/EFNA5/CSF1/COL16A1/CCR7/CDKN2A/CD36/CD3E/BST1/BCL6/BCL2/ARHGAP6/APOD/JAG1/ACVRL…	69
GO:0033077	T cell differentiation in thymus	48/5382	76/18866	3.44934e-10	4.90272e-09	2.64443e-09	CARD11/PRR7/BCL11B/WNT4/FOXP3/RIPK3/RASGRP1/MAFB/TESPA1/TOX/FZD7/ZAP70/WNT1/ZEB1/ADAM17/SHH/RAG1/PTPRC/PRKDC/ITPKB/IL7R/IL1B/IL1A/IHH/MR1/GLI3/GLI2/GATA3/ERBB2/EGR3/DOCK2/CTNNB1/CCR7/CCR6/CD74/CD28/CD3G/CD3E/CD3D/CAMK4/ZFP36L2/ZFP36L1/BMP4/BCL2/B2M/AIRE/ADAM8/ADA	48
GO:2000514	regulation of CD4-positive, alpha-beta T cell activation	42/5382	63/18866	3.62779e-10	5.14479e-09	2.775e-09	LGALS9C/LGALS9B/IL27/NLRP3/LOXL3/ZC3H12A/NFKBIZ/TWSG1/SASH3/FOXP3/TBX21/CD274/CD160/MALT1/SOCS5/CD83/RIPK2/TNFSF4/TGFBR2/XCL1/CCL19/PRKCQ/MYB/LGALS9/JAK3/IRF4/IL18/IL12RB1/IL12B/IL4R/IL2/IFNG/HLX/NCKAP1L/GATA3/CD55/CD86/CD80/RUNX3/RUNX1/BCL6/ANXA1	42
GO:0072163	mesonephric epithelium development	58/5382	99/18866	3.87542e-10	5.47143e-09	2.95118e-09	FMN1/ADAMTS16/BMPER/OSR1/GREB1L/FAT4/KIF26B/WNT4/SIX4/GREM1/BASP1/SPRY1/SLIT2/CRLF1/NOG/DCHS1/PAX8/WT1/WNT9B/WNT2B/WNT11/WNT1/TCF21/SMO/SIX1/SHH/SFRP1/SDC4/SDC1/RET/RARB/PKD2/PGF/SMAD3/SMAD1/EPCAM/TACSTD2/LHX1/LAMA5/ILK/HOXB7/GLI3/GPC3/GDNF/GATA3/FOXC2/FOXD1/FOXC1/FGFR2/FGFR1/FGF2/CTNNB1/CALB1/BMP7/BMP4/BDNF/BCL2/AGTR2	58
GO:0072164	mesonephric tubule development	58/5382	99/18866	3.87542e-10	5.47143e-09	2.95118e-09	FMN1/ADAMTS16/BMPER/OSR1/GREB1L/FAT4/KIF26B/WNT4/SIX4/GREM1/BASP1/SPRY1/SLIT2/CRLF1/NOG/DCHS1/PAX8/WT1/WNT9B/WNT2B/WNT11/WNT1/TCF21/SMO/SIX1/SHH/SFRP1/SDC4/SDC1/RET/RARB/PKD2/PGF/SMAD3/SMAD1/EPCAM/TACSTD2/LHX1/LAMA5/ILK/HOXB7/GLI3/GPC3/GDNF/GATA3/FOXC2/FOXD1/FOXC1/FGFR2/FGFR1/FGF2/CTNNB1/CALB1/BMP7/BMP4/BDNF/BCL2/AGTR2	58
GO:0051209	release of sequestered calcium ion into cytosol	66/5382	118/18866	3.89117e-10	5.48143e-09	2.95658e-09	NPSR1/MCOLN2/UBASH3B/JPH4/TMEM38A/CEMIP/JPH2/MCOLN3/LIME1/RASA3/CORO1A/TRDN/AKAP6/F2RL3/NOL3/TRPM2/TRPC1/THY1/SNCA/SLC8A1/CX3CL1/XCL1/CXCL11/CCL21/CCL19/CCL3/RYR3/RYR2/RYR1/PTPRC/PLN/PLCG2/PKD2/P2RY6/P2RX7/NTSR1/NOS1/MYO5A/CXCL9/LYN/LCK/ITPR3/ITPR2/ITPR1/CXCL10/HTR2B/HTR2A/XCR1/FGF2/F2R/F2/DRD1/DMD/CYBA/CCR7/CCR5/CLIC2/CD19/CASQ2/CASQ1/BDKRB1/ATP1A2/FASLG/ANK2/APLNR/ABL1	66
GO:0031343	positive regulation of cell killing	41/5382	61/18866	4.00459e-10	5.62868e-09	3.036e-09	KLRC4-KLRK1/NCR3/RAET1E/SLAMF6/CLEC7A/CRTAM/STAP1/KLRK1/CD160/CD226/RASGRP1/BCL2L11/IL18RAP/VAV1/TYROBP/SYK/XCL1/PTPRC/PRF1/P2RX7/NOS2/SH2D1A/LAG3/ITGAM/IL12RB1/IL12B/IFNG/MR1/HLA-F/HLA-E/HLA-B/FCER2/F2RL1/CD5L/CD1E/CD1D/CD1C/CD1B/CD1A/B2M/ARG1	41
GO:0007178	transmembrane receptor protein serine/threonine kinase signaling pathway	157/5382	359/18866	4.11304e-10	5.76828e-09	3.1113e-09	TGFBR3L/CFC1B/SCX/RNF165/GDF6/VWC2/NRROS/BMP8A/RBPMS2/CRB2/BCL9L/HTRA4/DAND5/BMPER/DACT2/SPRED1/GDF7/CD109/HTRA3/MYOCD/CHRDL1/ATOH8/SLC2A10/RASL11B/GREM2/SNX6/OVOL2/CGN/SMURF1/TWSG1/RGMA/PMEPA1/FERMT1/TMEM100/ASPN/IL17RD/LEF1/F11R/CHST11/BMP10/DKK3/GREM1/WWTR1/SOSTDC1/SIRT1/SULF1/ZNF423/PEG10/DKK1/FSTL1/EMILIN1/FERMT2/GIPC1/FSTL3/SPRY1/KIAA0319/GDF3/GDF15/LPXN/NREP/NOG/FOXH1/ADAM9/CHRD/ITGA8/CILP…	157
GO:0070252	actin-mediated cell contraction	68/5382	123/18866	4.20946e-10	5.89045e-09	3.17719e-09	CCDC88C/RNF207/FRMD6/MYLK2/SCN3B/PARVA/TRPM4/CTNNA3/KCNE4/KCNE5/PDPN/GJC1/KCNE3/CACNA1G/VIM/TPM4/TPM2/TPM1/TNNT3/TNNT2/TNNT1/TNNI3/TNNI2/TNNC1/TNNC2/TMOD1/STC1/SLC9A1/SGCD/SCN5A/SCN4B/SCN2B/RYR2/ROCK1/PLN/PKP2/PDE4B/NEB/MYL4/MYL3/MYH7/MYH6/MYBPC3/MYBPC2/KCNJ8/KCNJ5/KCNJ3/KCNE1/KCND3/KCNA5/JUP/GJA5/GJA1/GATA4/FLNA/FGF13/FGF12/DMD/DES/CAV1/CACNB2/CACNA2D1/ATP2A1/ATP1A2/ANK2/ACTN3/ACTN2/ACTC1	68
GO:0002456	T cell mediated immunity	60/5382	104/18866	4.56187e-10	6.36951e-09	3.43558e-09	CCR2/CLEC4G/IL31RA/NLRP3/RSAD2/MYO1G/TRPM4/SASH3/IL20RB/FOXP3/TBX21/RFTN1/BTN3A2/RIPK3/MALT1/LILRB1/BTN3A3/IL18R1/IL18RAP/ZP3/WAS/TNFSF4/TNFRSF1B/SLC11A1/XCL1/PTPRC/PRF1/P2RX7/IL18/IL12RB1/IL12B/IL7R/IL6/IL1R1/IL1B/ICAM1/MR1/HLA-F/HLA-E/HLA-B/GZMM/GATA3/FUT7/FCGR2B/CD55/CTSH/CLC/CTSC/CD70/CD8A/CD1E/CD1D/CD1C/CD1B/CD1A/CEACAM1/B2M/ARG1/AIRE/JAG1	60
GO:0032651	regulation of interleukin-1 beta production	57/5382	97/18866	4.66071e-10	6.49317e-09	3.50229e-09	CARD17/LILRA5/NLRP7/PYHIN1/SIRPA/CARD16/NLRP3/NLRP12/ZC3H12A/CLEC7A/NOD2/NLRC4/TREM2/GHRL/TLR8/PYCARD/PANX1/CARD8/LILRA2/MALT1/TRIM16/NOD1/AIM2/SPHK1/RIPK2/WNT5A/TYROBP/TNFAIP3/TNF/TLR4/CX3CL1/CCL19/CCL3/P2RX7/MNDA/MEFV/SMAD3/LPL/LGALS9/JAK2/IL6/IGF1/IFNG/IFI16/GSTP1/FFAR1/F2R/EGR1/S1PR3/CX3CR1/CCR7/CD33/CASP8/CASP1/AZU1/ARRB2/ACP5	57
GO:0007187	G protein-coupled receptor signaling pathway, coupled to cyclic nucleotide second messenger	122/5382	263/18866	4.73747e-10	6.5856e-09	3.55214e-09	GPHA2/GPR119/UCN2/ADM2/P2RY12/HRH4/ARRDC3/MRAP/GNG2/GPR78/LPAR3/GPR161/HRH3/PTGDR2/GPR176/AKAP13/GNA13/RAMP3/RAMP2/CALCRL/WASF2/GNA14/AKAP12/AKAP5/GLP2R/S1PR2/LPAR2/S1PR4/MARCO/LGR5/GPR65/VIPR2/VIP/TSHR/SSTR3/SSTR2/CXCL11/CCL2/RGS2/RGS1/PTH1R/PTHLH/PTGIR/PTGFR/PTGER4/PTGER3/PTGER2/PLN/PDE2A/PALM/P2RY1/OPRM1/OPRL1/OPRD1/NPY2R/NPR3/NPY/NOS1/CXCL9/MC4R/CXCL10/HTR7/HTR4/HTR2B/HTR2A/HTR1F/HTR1D/HTR1B/…	122
GO:0030203	glycosaminoglycan metabolic process	82/5382	158/18866	4.76969e-10	6.61586e-09	3.56846e-09	AGRN/ITIH6/CHSY3/EGFLAM/PGLYRP3/B3GNT7/PXYLP1/DSEL/HS6ST2/CHST9/ITIH5/NDNF/NDST4/XYLT1/CEMIP/PGLYRP4/STAB2/CSGALNACT2/CHST15/CHST11/DSE/B3GAT1/CHSY1/GALNT5/KERA/LYVE1/HPSE/B3GNT3/UST/GPC6/HS3ST1/HS3ST2/HS3ST3A1/HS3ST3B1/SPOCK2/SDC3/CHST3/CHST2/B4GALT5/PGLYRP1/UGDH/TGFB1/SLC9A1/ST3GAL1/SDC4/SDC2/SDC1/PRELP/PIM1/PDGFRB/PDGFB/OGN/OMD/CHST6/LUM/ITIH3/IL15/IL1B/HSPG2/HMMR/HGF/HAS3/HAS2/HAS1/GPC1/GPC3/…	82
GO:0001649	osteoblast differentiation	110/5382	231/18866	5.08931e-10	7.04373e-09	3.79925e-09	RSPO2/TMEM119/SH3PXD2B/RANBP3L/GLIS1/TWIST2/CTHRC1/CREB3L1/SMOC1/TNN/TWSG1/HEMGN/GDPD2/TRPM4/WNT4/LEF1/DHH/GREM1/WWTR1/CLEC5A/DNAJC13/ITGA11/GPNMB/TCIRG1/MRC2/RASSF2/HAND2/PDLIM7/NOG/DDX21/CHRD/TP63/IFITM1/SEMA7A/FZD1/WNT11/WNT10B/WNT7B/TWIST1/TPM4/TNF/SPP1/SOX11/SOX2/SNAI1/SMO/SNAI2/SKI/SHH/SFRP2/SFRP1/CCL3/RORB/REST/PTH1R/PTHLH/PRKD1/PENK/DDR2/NPPC/NOTCH1/MYOC/MSX2/MEF2C/SMAD3/SMAD1/LOX/ILK/IL6…	110
GO:0051282	regulation of sequestering of calcium ion	67/5382	121/18866	5.15538e-10	7.11961e-09	3.84017e-09	NPSR1/MCOLN2/UBASH3B/JPH4/TMEM38A/CEMIP/JPH2/MCOLN3/LIME1/RASA3/CORO1A/TRDN/AKAP6/F2RL3/NOL3/TRPM2/TRPC1/THY1/SNCA/SLC8A1/CX3CL1/XCL1/CXCL11/CCL21/CCL19/CCL3/RYR3/RYR2/RYR1/PTPRC/PLN/PLCG2/PKD2/P2RY6/P2RX7/NTSR1/NOS1/MYO5A/CXCL9/LYN/LCK/ITPR3/ITPR2/ITPR1/CXCL10/HTR2B/HTR2A/XCR1/FGF2/F2R/F2/DRD1/DMD/CYBA/CCR7/CCR5/CLIC2/CD19/CASQ2/CASQ1/BDKRB1/ATP1A2/FASLG/ANXA6/ANK2/APLNR/ABL1	67
GO:0007369	gastrulation	94/5382	189/18866	5.25522e-10	7.24168e-09	3.90602e-09	APELA/CFC1B/SCX/CRB2/OSR1/MYADM/PHLDB2/TRIM15/ATOH8/MIXL1/SOX7/SOX17/TWSG1/LEF1/TENM4/PHLDB1/DKK1/GDF3/ADIPOQ/KLF4/NOG/CHRD/ITGA8/FZD7/EOMES/HMGA2/NR4A3/WNT11/WNT5A/VTN/UGDH/TGFBR2/TBX6/TAL1/SOX2/SNAI1/SFRP2/SFRP1/POU5F1/OTX2/MMP14/MMP9/MMP2/SMAD3/SMAD1/LHX1/LAMB3/LAMB1/LAMA3/ITGB5/ITGB4/ITGB3/ITGB2/ITGB1/ITGAV/ITGA7/ITGA5/ITGA4/ITGA3/ITGA2/INHBA/IL10/IL1RN/FOXA2/GPC3/GJA1/FN1/FOXC2/FOXC1/FOXF1/F…	94
GO:0048545	response to steroid hormone	152/5382	346/18866	5.27127e-10	7.248e-09	3.90943e-09	FIBIN/ZNF366/PPARGC1B/CATSPER1/FBXO32/ADTRP/MGARP/TRIM63/LBH/OR51E2/PMEPA1/LMO3/TRERF1/UGT1A1/DDIT4/LEF1/HEYL/KANK2/SIRT1/CNOT1/PADI2/AKAP13/FAM107A/ABHD2/TXNIP/YAP1/RAMP2/PTPRU/NR1H3/BCL2L11/NR1D1/CYP7B1/ADIPOQ/SLIT2/CLDN1/FOXH1/ADAM9/AKR1C3/TP63/FOSL1/NR4A3/ZFP36/WNT7B/UCN/TNF/NR2E1/TLR2/THBS1/TGFBR2/TGFB3/TGFB2/TGFB1/TFPI/TCF21/STC1/STAR/SSTR3/SSTR2/SPP1/SPARC/SLIT3/SFRP1/SDC1/S100B/RXRG/REST/…	152
GO:0052548	regulation of endopeptidase activity	183/5382	434/18866	5.57399e-10	7.64761e-09	4.12497e-09	ANXA8L1/ANXA8/CARD17/ITIH6/CRB2/HMSD/WFDC10B/NLRP7/WFDC13/A2ML1/WFDC3/CD109/CARD16/NLRP3/EGLN3/NLRP12/PAPLN/SPINK7/SOX7/ITIH5/PRR7/BIRC7/CLEC7A/CARD9/PERP/NLRC4/LXN/UACA/CRIM1/LEF1/SERPINA10/PYCARD/PCSK1N/CPAMD8/BBC3/LAMP3/CYFIP2/TNFAIP8/SIRT1/CARD8/MALT1/WFDC2/DLC1/NOD1/BCL2L11/CASP8AP2/TNFSF15/SPOCK2/ST18/AIM2/KLF4/PTTG1/NOL3/BCL10/TNFRSF10A/TNFRSF10B/RIPK2/TNFSF10/TNFSF14/SERPINB7/TP63/CST7/RE…	183
GO:0034767	positive regulation of ion transmembrane transport	83/5382	161/18866	5.74809e-10	7.86941e-09	4.24461e-09	CCR2/PIRT/LRRC26/RNF207/NPSR1/STAC2/LRRC55/ANO6/WNK3/ACE2/AMIGO1/CEMIP/GJC2/JPH2/NLGN3/TREM2/ACSL5/GAL/EHD3/STK39/CACNG4/KCNE5/ARC/CACNG2/TRDN/RAMP3/KCNE3/AKAP6/F2RL3/RGS9/TRPC6/TRPC1/THY1/STAC/SNCA/SLC9A1/CX3CL1/XCL1/CXCL11/CCL2/RYR2/PTAFR/RELN/FXYD1/PLCG2/PKD2/ABCB1/P2RY6/P2RX7/NTSR1/NOS1/CXCL9/KCNMB1/KCNE1/KCNA1/ITGB1/CXCL10/IFNG/HTR3A/FLNA/F2R/F2/EPHB2/DRD4/DRD1/DMD/CTSS/CD19/CASQ1/CALCR/CACN…	83
GO:0001558	regulation of cell growth	178/5382	420/18866	5.95215e-10	8.13117e-09	4.38579e-09	DRAXIN/IGFBPL1/NANOS1/SEMA3D/PI16/DACT3/TMC8/DCBLD2/DCUN1D3/MYOCD/PLXNA4/RERG/MFSD2A/SYT3/KAZALD1/DCSTAMP/SLC44A4/SEMA6D/CAPRIN2/RTN4R/SOX17/SEMA4A/PAPPA2/HAMP/SEMA4G/CPNE5/ISLR2/SEMA6A/SMURF1/CHPT1/SEMA3G/EAF2/SEMA4C/CDHR2/BCL11A/TRPV2/CRLF3/TNFRSF12A/LEF1/BMP10/DISC1/GREM1/KIF26A/SH3BP4/LPAR3/MACF1/SIRT1/CYFIP1/EPB41L3/FSTL4/UNC13A/RIMS1/FAM107A/NRG3/FBLN5/SEMA3C/SEMA4B/SEMA6B/OLFM1/SEMA3A/NET1…	178
GO:0050919	negative chemotaxis	34/5382	47/18866	5.97083e-10	8.13912e-09	4.39008e-09	SEMA3D/PLXNA4/SEMA6D/SEMA4A/LGR6/SEMA4G/SEMA6A/SEMA3G/SEMA4C/FLRT2/FLRT3/NRG3/SEMA3C/SEMA4B/SEMA6B/SEMA3A/SEMA3E/NTN1/SLIT2/SEMA5A/NRP2/UNC5C/SEMA7A/SEMA3B/WNT5A/SLIT3/SLIT1/RYK/ROBO1/ITGB3/ITGAV/NRG1/EFNA5/DPP4	34
GO:0035725	sodium ion transmembrane transport	88/5382	174/18866	6.29129e-10	8.55751e-09	4.61575e-09	SLC9A4/SLC6A17/SLC9A9/NALCN/PCSK9/ANO6/SLC9B2/OSR1/SLC5A10/SLC24A4/SLC4A11/NETO1/WNK3/SLC28A3/HECW2/SLC4A10/SLC17A7/SCN3B/SLC6A15/TRPM4/SLC6A20/FXYD4/FXYD5/FXYD6/FXYD7/SLC6A16/STK39/CNNM4/SLC24A2/HECW1/SCN11A/SLC6A14/SLC34A2/SLC4A8/SLC4A7/PKD2L1/CACNA1G/CACNA1I/ABCB11/SLMAP/UTRN/TRPM2/SLC20A1/SLC12A3/SLC12A2/SLC12A1/SLC9A3/SLC9A2/SLC9A1/SLC8A3/SLC8A1/SLC8A2/SLC6A13/SLC6A12/SLC6A8/SLC6A6/SLC6A4/SL…	88
GO:0097756	negative regulation of blood vessel diameter	52/5382	86/18866	6.39547e-10	8.68054e-09	4.68211e-09	SMTNL2/SMTNL1/ARHGAP42/DOCK5/ACE2/TRPM4/KCNMB4/KCNMB2/DOCK4/SLC8A1/SLC6A4/PTGS2/PTAFR/P2RX1/OXTR/LEP/KEL/KCNA5/ICAM1/HTR7/HTR2B/HTR2A/HTR1D/HTR1B/HRH2/HRH1/GJA5/GJA1/F2R/EGFR/EDNRB/EDNRA/EDN2/EDN1/DBH/COMP/CD38/CAV1/BMPR2/BDKRB2/AVPR2/AVPR1B/AVPR1A/ATP1A2/AGTR1/ADRA2A/ADRA1A/ADRA1B/ADRA1D/ADM/ACTA2/ASIC2	52
GO:0002702	positive regulation of production of molecular mediator of immune response	58/5382	100/18866	6.66954e-10	9.03316e-09	4.87231e-09	C17orf99/SCIMP/TRIM6/CLNK/NLRP3/RSAD2/IL33/NOD2/SASH3/CD244/GPRC5B/MZB1/TBX21/PTPN22/DDX58/CLCF1/CD160/MALT1/LILRB1/CD226/SPON2/DDX21/BCL10/IL18R1/TNFRSF14/TNFSF13/SEMA7A/SLC7A5/NR4A3/WNT5A/TNFSF4/TLR4/TGFB1/TFRC/STAT6/XCL1/PTPRC/KLK7/MIF/KIR2DL4/IL18/IL6/IL4R/IL2/IL1R1/IL1B/HLA-F/HLA-E/FFAR2/FFAR3/GATA3/FCER1G/F2RL1/CD74/CD40/CD36/CD28/B2M	58
GO:0002228	natural killer cell mediated immunity	43/5382	66/18866	6.7774e-10	9.15963e-09	4.94052e-09	KLRC4-KLRK1/CLEC12B/NCR3/UNC13D/PIK3R6/RAET1E/SH2D1B/CLNK/SLAMF6/HAVCR2/ULBP1/ULBP2/ULBP3/SLAMF7/CRTAM/KLRK1/CORO1A/CD160/LILRB1/CD226/CD96/RASGRP1/NCR1/IL18RAP/VAV1/SERPINB9/SH2D1A/LGALS9/LEP/LAG3/KLRD1/KLRC2/KIR3DL1/KIR2DL4/IL18/IL12B/HLA-F/HLA-E/HLA-B/GZMB/LYST/CEACAM1/ARRB2	43
GO:0015844	monoamine transport	51/5382	84/18866	7.58179e-10	1.02249e-08	5.51511e-09	MAPK15/SLC29A4/SYT6/SYT12/SYT8/SYT3/SYT15/P2RY12/FGF20/SYT11/HRH3/LILRB1/CARTPT/SYT7/CHRNA6/VIP/SYT4/SYT1/SYK/STX1A/SNCG/SNCA/SLC22A2/SLC22A3/SLC18A2/SLC18A1/SLC6A4/SLC6A3/CXCL12/P2RY1/P2RX1/OXTR/NPY2R/NOS1/MAOB/KCNB1/KCNA2/ITGB3/HTR2A/HTR1B/FFAR3/GPM6B/GDNF/FCER1G/DRD4/DRD1/CNR1/CHRNB2/AGTR2/ADRA2A/ADORA2A	51
GO:1902106	negative regulation of leukocyte differentiation	60/5382	105/18866	7.6929e-10	1.03527e-08	5.58403e-09	IFNL1/PGLYRP3/UBASH3B/LOXL3/ZC3H12A/CLDN18/FOXP3/TBX21/LILRB3/LILRB4/FGL2/LILRB1/PIAS3/FSTL3/LRRC17/TRIB1/MAFB/SOCS5/CARTPT/ADIPOQ/GPR55/PGLYRP1/GPR68/TNFSF4/GPR137B/TLR4/TLR3/SHH/SFRP1/CCL3/PIK3R1/MDK/LYN/LAG3/JAK3/IRF1/INPP5D/INHBA/INHA/IL4R/IL2/IHH/HOXA7/HLX/GLI3/GATA2/FCGR2B/FBN1/ERBB2/DTX1/CTNNB1/CTLA4/CD74/RUNX3/RUNX1/C1QC/BMP4/CEACAM1/BCL6/ANXA1	60
GO:0042692	muscle cell differentiation	167/5382	390/18866	8.01776e-10	1.07669e-08	5.80748e-09	ERVFRD-1/RBPMS2/TMEM119/SYPL2/RBM24/PI16/BHLHA15/TCF23/ALPK2/MYOCD/PRDM6/MYLK3/BOC/TANC1/FHOD3/TMEM204/BHLHE41/POPDC2/JAM2/HAMP/CYP26B1/SEMA4C/WNT4/SIX4/MYOZ2/PLEKHO1/CDON/NOX4/EHD2/TMOD2/TMOD3/BMP10/ANKRD1/GREM1/MYOF/LMOD1/SIRT1/SYNE1/P2RX2/DKK1/AKAP13/LDB3/BVES/EHD1/CAPN9/PDLIM5/RAMP2/HDAC9/GDF15/AKAP6/HOMER1/QKI/CACNA2D2/TNFSF14/BARX2/CAMK1/ITGA8/FZD7/DYSF/ADAM12/WT1/WNT10B/WNT1/UCHL1/TPM1/TNN…	167
GO:0030316	osteoclast differentiation	57/5382	98/18866	8.0531e-10	1.07915e-08	5.82072e-09	SIGLEC15/CD109/PPARGC1B/SLC9B2/OSCAR/UBASH3B/DCSTAMP/LRRK1/TREM2/CLDN18/SNX10/OSTM1/SBNO2/LILRB3/LILRB4/LILRB1/PIAS3/TCIRG1/FSTL3/LRRC17/MAFB/GAB2/RASSF2/SH3PXD2A/CARTPT/GPR55/TNFSF11/GPR68/TYROBP/TNF/GPR137B/TLR4/TLR3/KLF10/TFRC/SFRP1/CCL3/PIK3R1/NOTCH2/MITF/INPP5D/IL12B/IFNG/GPC3/FOS/FCER1G/FBN1/EPHA2/EFNA2/GPR183/CTNNB1/CSF1R/CSF1/CCR1/CEBPB/CAMK4/ANXA2	57
GO:0090092	regulation of transmembrane receptor protein serine/threonine kinase signaling pathway	118/5382	254/18866	8.1209e-10	1.08593e-08	5.85732e-09	TGFBR3L/RNF165/GDF6/VWC2/NRROS/BMP8A/RBPMS2/CRB2/BCL9L/HTRA4/DAND5/BMPER/DACT2/SPRED1/GDF7/CD109/HTRA3/MYOCD/CHRDL1/SLC2A10/RASL11B/GREM2/SNX6/OVOL2/SMURF1/TWSG1/PMEPA1/FERMT1/ASPN/IL17RD/CHST11/BMP10/DKK3/GREM1/WWTR1/SOSTDC1/SIRT1/SULF1/ZNF423/PEG10/DKK1/FSTL1/EMILIN1/GIPC1/FSTL3/SPRY1/KIAA0319/GDF3/GDF15/NREP/NOG/CHRD/ITGA8/CILP/FZD1/GDF5/WNT5A/WNT1/TTK/THBS1/TGFBR3/TGFBR2/LEFTY2/TGFB3/TGFB2/TG…	118
GO:0051146	striated muscle cell differentiation	133/5382	295/18866	8.26009e-10	1.10222e-08	5.94514e-09	ERVFRD-1/TMEM119/RBM24/PI16/BHLHA15/ALPK2/MYOCD/MYLK3/TANC1/FHOD3/BHLHE41/POPDC2/JAM2/HAMP/CYP26B1/SIX4/MYOZ2/PLEKHO1/CDON/NOX4/EHD2/TMOD2/TMOD3/BMP10/ANKRD1/GREM1/MYOF/LMOD1/P2RX2/DKK1/AKAP13/LDB3/BVES/EHD1/CAPN9/PDLIM5/HDAC9/GDF15/AKAP6/HOMER1/CACNA2D2/TNFSF14/BARX2/FZD7/DYSF/ADAM12/WT1/WNT10B/WNT1/UCHL1/TPM1/TNNT3/TNNT2/TNNT1/TMOD1/TGFB1/TBX3/TBX1/SMO/SLC9A1/SLC8A1/SKI/SIX1/SHH/SGCD/SDC1/RYR1/…	133
GO:2001236	regulation of extrinsic apoptotic signaling pathway	83/5382	162/18866	8.5094e-10	1.13309e-08	6.11168e-09	UNC5B/TMC8/ITPRIP/BCL2L14/TMBIM1/TNFRSF12A/G0S2/PYCARD/FAIM2/YAP1/ARHGEF2/NOL3/BCL10/NRP1/TNFRSF10A/TNFRSF10B/TNFSF10/TNFSF12/PEA15/SRPX/SCG2/TRPS1/TRAF1/TNFAIP3/TNF/TIMP3/THBS1/TERT/TCF7L2/STK4/STK3/SP100/SNAI2/SKIL/SFRP2/SFRP1/CX3CL1/RET/PTPRC/PMAIP1/PAK2/SERPINE1/NOS3/MCL1/MAL/LMNA/LGALS3/ITGAV/ITGA6/INHBA/IL7/IL1B/IL1A/IGF1/ICAM1/HSPA1B/HSPA1A/HMOX1/HGF/GSTP1/GDNF/GATA1/FYN/FGFR1/FGF10/EYA2/E…	83
GO:0051017	actin filament bundle assembly	81/5382	157/18866	8.79544e-10	1.16627e-08	6.29064e-09	ESPNL/SH3PXD2B/PHACTR1/SYNPO2/PHLDB2/CGNL1/SPIRE2/ESPN/AIF1L/BAIAP2L2/ARHGAP28/FMN2/BAIAP2L1/CCDC88A/ASAP3/WNT4/LIMA1/EVL/SHANK1/F11R/NOX4/RHOD/TMEFF2/SWAP70/ARHGEF15/PPM1E/SYNPO/FAM107A/SORBS1/DLC1/CORO2B/WASF2/PDLIM1/NRP1/GPR65/ZYX/WNT11/WAS/EZR/TPM1/TGFB3/TAC1/FSCN1/SLC9A1/SFRP1/SDC4/CX3CL1/S100A10/ROCK1/RDX/PTGER4/PLS3/PLS1/SERPINF2/PLEK/PIK3R1/PAK2/PAK1/MYOC/MET/SMAD3/TACSTD2/LIMK1/LCP1/ITGB…	81
GO:0098739	import across plasma membrane	81/5382	157/18866	8.79544e-10	1.16627e-08	6.29064e-09	FAM155A/SLC9A4/SLC9A9/SLC36A1/TRPV3/SLC7A3/SLC12A8/SLC2A10/WNK3/TRPV4/ACE2/SLC12A5/SLC39A10/SLC39A4/SLC47A1/TRPM4/SLC6A20/ACSL5/TRPV2/SLC24A2/SLC7A11/SLC6A14/RAMP3/ABCC9/SLC12A6/SLC7A5/TRPM2/THBS1/SLC22A2/SLC16A2/SLC15A2/SLC15A1/SLC12A4/SLC12A3/SLC12A2/SLC12A1/SLC9A3/SLC9A2/SLC9A1/SLC8A3/SLC8A1/SLC8A2/SLC7A2/SLC6A13/SLC6A6/SLC6A1/SLC5A3/SLC5A1/SLC2A5/SLC2A3/SLC2A1/SLC1A5/SLC1A3/SLC1A2/RGS4/RGS2/P…	81
GO:0070227	lymphocyte apoptotic process	46/5382	73/18866	8.96115e-10	1.18576e-08	6.39574e-09	PTCRA/GIMAP8/HSH2D/DOCK8/BIRC7/SLC46A2/SLC39A10/CD274/TNFRSF21/RIPK3/BCL2L11/AURKB/BCL10/WNT5A/CCL5/RAG1/PRKCQ/PIP/PDCD1/P2RX7/MIF/LYN/LGALS9/LGALS3/JAK3/IDO1/IL10/IL7R/IL2RA/IL2/HIF1A/GLI3/EFNA1/TSC22D3/CLC/CD74/CD27/CD3G/BTK/BMP4/BLK/BCL6/FASLG/FAS/ADAM8/ADA	46
GO:0015850	organic hydroxy compound transport	123/5382	268/18866	9.20102e-10	1.21496e-08	6.55323e-09	SLC10A6/SLCO1B7/PCSK9/MAPK15/SLC29A4/SLC5A8/SYT6/EMB/SLC51B/OSBPL11/OSBPL10/OSBPL8/OSBPL7/OSBPL6/OSBPL5/SYT12/SYT8/SYT3/SYT15/STARD5/P2RY12/STRA6/SLCO1C1/GHRL/LIMA1/GAL/SLCO1B3/FGF20/ABCA12/OSBPL3/SIRT1/SYT11/SLCO2B1/HRH3/LILRB1/MFSD10/NR1H3/CARTPT/LIPG/ADIPOQ/SLC16A7/SLC16A3/SYT7/CHRNA6/ABCC3/ABCB11/PLA2G10/VIP/TAC1/SYT4/SYT1/SYK/STX1A/STAR/SPP1/SNCG/SNCA/SLC22A2/SLC22A3/SLCO1A2/SLC18A2/SLC18A1/…	123
GO:0006814	sodium ion transport	113/5382	241/18866	9.39285e-10	1.2377e-08	6.67593e-09	SLC9A4/SLC6A17/SLC10A6/NKAIN3/SLC9A9/SLC13A5/NALCN/PCSK9/SLC5A9/ANO6/SLC5A8/NKAIN2/SLC38A11/SLC9B2/OSR1/NKAIN4/SLC5A10/SLC24A4/SLC4A11/NETO1/WNK3/SLC13A3/SLC28A3/SLC5A7/SPTBN4/HECW2/SLC4A10/SLC17A6/SLC17A7/SCN3B/SLC6A15/TRPM4/SLC6A20/SLC38A2/FXYD4/FXYD5/FXYD6/FXYD7/SLC6A16/STK39/CNNM4/SLC24A2/HECW1/SCN11A/SLC6A14/SLC34A2/SLC4A8/SLC4A7/PKD2L1/CACNA1G/CACNA1I/ABCB11/SLMAP/UTRN/TRPM2/SLC20A1/SLC12A3…	113
GO:0007188	adenylate cyclase-modulating G protein-coupled receptor signaling pathway	110/5382	233/18866	9.5428e-10	1.25485e-08	6.7684e-09	GPHA2/GPR119/UCN2/ADM2/P2RY12/HRH4/ARRDC3/MRAP/GNG2/GPR78/LPAR3/GPR161/HRH3/PTGDR2/GPR176/AKAP13/GNA13/RAMP3/RAMP2/CALCRL/WASF2/GNA14/AKAP12/AKAP5/GLP2R/S1PR2/LPAR2/S1PR4/MARCO/LGR5/GPR65/VIPR2/VIP/TSHR/SSTR2/CXCL11/RGS2/RGS1/PTH1R/PTHLH/PTGIR/PTGFR/PTGER4/PTGER3/PTGER2/PLN/PDE2A/PALM/P2RY1/OPRM1/OPRL1/OPRD1/NPY2R/NPR3/NOS1/CXCL9/MC4R/CXCL10/HTR4/HTR1F/HTR1D/HTR1B/GRM7/GRM2/GRIK3/FFAR3/GPR26/MCHR…	110
GO:0045665	negative regulation of neuron differentiation	107/5382	225/18866	9.59487e-10	1.25908e-08	6.79122e-09	SRGAP2C/DRAXIN/ASPM/SEMA3D/CNTN4/LRRK2/STX1B/DIXDC1/SEMA6D/IRX3/RTN4R/ISL2/SEMA4A/TRPV4/SEMA4G/SEMA6A/RGMA/SEMA3G/FEZF2/SEMA4C/NLGN3/BCL11A/ASAP1/DNM3/NGEF/DENND5A/FSTL4/DKK1/ZNF365/NLGN1/KLK8/STMN2/SEMA3C/SEMA4B/SEMA6B/SEMA3A/HMG20A/KIAA0319/ZNF536/SEMA3E/NTN1/SLIT2/SEMA5A/PHOX2B/NRP1/SEMA7A/SEMA3B/WNT5A/VIM/TRPC6/TP73/TNR/NR2E1/THY1/NR2F1/TBX6/CNTN2/SPP1/SPOCK1/SOX3/SOX2/SLC6A4/SHH/RYK/REST/PTP…	107
GO:0008544	epidermis development	197/5382	477/18866	9.81921e-10	1.28585e-08	6.93561e-09	EVPLL/LIPN/LIPK/KRTAP5-10/KRTAP5-1/KRTAP10-3/LCE2C/LCE1E/KRT27/LIPM/KRT79/KRT73/KRT6C/KRT78/STRC/KRT80/KRT72/CD109/REG3G/RPTN/ACER1/TMEM132E/FOXQ1/KRTAP4-1/TMEM79/SLC44A4/WNT10A/SVEP1/GRHL2/PDZD7/ZNF750/ZBED2/FA2H/BCL11B/PERP/CELA2A/OVOL2/GRHL3/CYP26B1/FERMT1/TNFRSF19/MCOLN3/ESRP1/WNT16/GAL/GRHL1/DKK4/ABCA12/KRT23/CLIC4/SOSTDC1/POU2F3/MAFF/SCRIB/KAZN/EXPH5/PALLD/DKK1/PKP3/SOX21/EDAR/HPSE/TXNIP/TR…	197
GO:0071560	cellular response to transforming growth factor beta stimulus	117/5382	252/18866	1.00057e-09	1.30757e-08	7.05275e-09	TGFBR3L/SCX/NRROS/BCL9L/HTRA4/DAND5/SPRED1/CD109/HTRA3/MYOCD/SLC2A10/WNT10A/RASL11B/SNX6/OVOL2/CGN/SMURF1/TWSG1/PMEPA1/FERMT1/ASPN/IL17RD/WNT4/F11R/CHST11/NOX4/DKK3/ANKRD1/SIRT1/PEG10/EMILIN1/FERMT2/GIPC1/POSTN/SPRY1/GDF15/LPXN/NREP/CLDN1/FOXH1/ADAM9/ITGA8/CILP/GDF5/ZYX/WNT7A/WNT5A/WNT2/WNT1/CLEC3B/CLDN5/THBS1/TGFBR3/TGFBR2/LEFTY2/TGFB3/TGFB2/TGFB1I1/TGFB1/ZEB1/ADAM17/STAR/SOX11/SOX5/SKIL/SKI/SFR…	117
GO:0043010	camera-type eye development	146/5382	332/18866	1.05597e-09	1.37711e-08	7.42787e-09	PRSS56/RD3/LAMA1/PTF1A/SDK1/SPRED1/CRYGN/UNC45B/CRYBG3/OSR2/RDH13/RP1L1/FOXP2/IGFN1/MFSD2A/MFRP/WNT5B/GRHL2/BCL11B/STRA6/GRHL3/RHOJ/SLC17A6/TWSG1/SLC17A7/CABP4/CELF4/TENM3/SDK2/ATP8A2/WNT16/CDON/TSKU/CLIC4/SLC7A11/CRB1/ARHGEF15/KERA/PPP1R13L/MAB21L2/MERTK/TCIRG1/IRX5/SPRY1/ANGPTL7/ZEB2/KLF4/ALDH1A2/PROM1/NRP1/BFSP2/BCAR3/FZD4/WT1/WNT9B/WNT9A/WNT2B/WNT7B/WNT7A/WNT5A/WNT2/VIM/TWIST1/TULP1/TUB/TMOD1…	146
GO:0003151	outflow tract morphogenesis	49/5382	80/18866	1.05866e-09	1.37778e-08	7.43148e-09	SOX17/PARVA/HEYL/ZFPM2/PLXND1/SEMA3C/HAND2/DHRS3/NOG/FOXH1/NRP1/NRP2/FZD1/WNT11/WNT5A/TWIST1/CLDN5/TGFBR3/TGFBR2/TGFB2/TBX3/TBX1/SOX11/SIX1/SFRP2/RYR1/ROBO1/RARB/PITX2/NPY5R/NPY2R/NOTCH1/NEDD4/MSX2/MEF2C/ILK/HIF1A/GJA5/FZD2/FOLR1/FOXC2/FOXC1/FGFR2/ELN/CTNNB1/BMPR2/BMP7/BMP4/JAG1	49
GO:0007202	activation of phospholipase C activity	27/5382	34/18866	1.07223e-09	1.38972e-08	7.49587e-09	RASGRP4/P2RY12/NMUR1/GPR55/LPAR2/S1PR4/TXK/SELE/PLCB2/P2RY6/NTRK2/NTF4/ITK/HTR2B/HTR2A/GNA15/EGFR/EDNRA/LPAR1/CD86/C5AR1/BDNF/AVPR1B/AVPR1A/ARHGAP6/ADRA1A/ADCYAP1R1	27
GO:0051482	positive regulation of cytosolic calcium ion concentration involved in phospholipase C-activating G protein-coupled signaling pathway	27/5382	34/18866	1.07223e-09	1.38972e-08	7.49587e-09	P2RY8/GPR174/GPR157/P2RY10/LPAR3/LPAR6/GPR55/F2RL3/GPR65/TGM2/OPRL1/KISS1/GPR35/LPAR4/GPR20/GPR18/GPR17/GNA15/F2RL2/F2RL1/F2R/EDN1/LPAR1/S1PR1/DRD1/C3AR1/AGTR1	27
GO:0009615	response to virus	152/5382	349/18866	1.10686e-09	1.43167e-08	7.72215e-09	BTBD17/IRGM/IFNE/IFNL1/SERINC5/IL27/VWCE/UNC13D/APOBEC3A/MLKL/APOBEC3H/DTX3L/SLFN13/APOBEC3D/TRIM6/NLRP3/SLFN11/RSAD2/IL33/TRIM15/TRIM5/AGBL4/NLRC5/PARP9/UNC93B1/ZBP1/ZC3H12A/ZDHHC11/CARD9/IFIH1/RTP4/APOBEC3G/AICDA/DDX60/BATF3/RNF125/DDIT4/TRIM34/TLR8/TLR7/HERC5/FOXP3/DUOX2/CD207/TBX21/PYCARD/APOBEC3C/PTPN22/SAMHD1/DDX58/IRAK3/PIM2/RIPK3/IFI44L/FGL2/LILRB1/IFITM2/IFI44/TRIM38/SPON2/IFITM3/IRF9/TR…	152
GO:0099173	postsynapse organization	87/5382	173/18866	1.13096e-09	1.45986e-08	7.8742e-09	SHISA7/SHISA6/ACTBL2/ZDHHC15/LRRK2/ZNF804A/TANC1/NTNG2/LRFN4/TMEM108/CAPRIN2/LRRC4/ARHGAP22/ABHD17C/NLGN2/NLGN4X/DOCK10/SSH1/NLGN3/GHRL/SHANK1/DNM3/LRRTM2/CHMP2B/NGEF/SLC7A11/CUX2/ARC/ZNF365/NLGN1/CNKSR2/IL1RAPL1/PDLIM5/LILRB2/WASF2/ACTR2/FRMPD4/HOMER1/NRXN2/NRXN1/INA/MTMR2/NRP1/NRP2/PPFIA2/FZD9/WNT7A/WNT5A/TIAM1/SPTBN2/PTPRS/PTPRD/PTN/RELN/LGMN/PRNP/SRGN/PAK3/NTRK3/NRCAM/NEFL/NEFH/MYH10/MUSK/ITP…	87
GO:0090183	regulation of kidney development	38/5382	56/18866	1.15197e-09	1.48395e-08	8.00416e-09	OSR1/FAT4/WNT4/SIX4/GREM1/WWTR1/YAP1/BASP1/ADIPOQ/NOG/PROM1/SERPINB7/PAX8/WT1/WNT9B/WNT2B/STAT1/SMO/SIX1/SHH/RET/PRKX/PDGFRB/PDGFB/MMP9/TACSTD2/LIF/LHX1/IL6R/HOXB7/GDNF/GATA3/FOXD1/EGR1/CTNNB1/BMP7/BMP4/AGTR2	38
GO:0008361	regulation of cell size	90/5382	181/18866	1.2349e-09	1.58755e-08	8.56294e-09	SLC26A5/DRAXIN/SEMA3D/ANO6/IQGAP3/TMEM123/PLXNA4/SLC12A8/SEMA6D/WNK3/RTN4R/SEMA4A/TRPV4/SEMA4G/ISLR2/SEMA6A/SLC12A5/SEMA3G/LRRC8A/SEMA4C/TRPV2/PRR16/TNFRSF12A/DISC1/LPAR3/MACF1/CYFIP1/FSTL4/SEMA3C/SEMA4B/SEMA6B/VAV3/OLFM1/SEMA3A/SLC12A6/KIAA0319/SEMA3E/NTN1/SEMA5A/NRP1/SEMA7A/SEMA3B/WNT5A/VAV1/UCN/TNR/SPP1/SLC12A4/SLC12A3/SLC12A2/SLC12A1/CXCL12/SCT/RYK/RET/RDX/RARG/PTPRS/PLEK/PAK1/P2RX7/NTRK3/NRC…	90
GO:0061045	negative regulation of wound healing	48/5382	78/18866	1.2465e-09	1.59921e-08	8.62584e-09	ADAMTS18/CLDN19/CD109/PHLDB2/UBASH3B/ADTRP/EPPK1/WNT4/SH2B3/VTN/TNF/TSPAN8/THBS1/THBD/TFPI/SLC12A2/PROS1/PROC/PRKG1/SERPINF2/PLAUR/PLAU/PLAT/SERPINE2/PDGFRA/PDGFB/SERPINB2/SERPINE1/NOS3/SMAD3/KRT1/KLKB1/GP1BA/GJA1/FGF2/FAP/F12/F2/EDN1/CLDN3/CD34/CD9/SERPING1/CEACAM1/APOH/APOE/ANXA2/ALOX5	48
GO:0032623	interleukin-2 production	37/5382	54/18866	1.24926e-09	1.59951e-08	8.62744e-09	CCR2/NAV3/HAVCR2/CARD11/CLEC7A/SASH3/IL20RB/FOXP3/TBX21/VSIG4/MALT1/HOMER3/CD83/RIPK2/ZFP36/EZR/TNFAIP3/SPTBN1/SLC11A1/XCL1/PTPRC/PRNP/PDE4B/IRF4/IL1B/IL1A/GBP1/GATA3/FCER1G/CD34/CD86/CD80/CD28/CD4/CD247/RUNX1/ANXA1	37
GO:0002708	positive regulation of lymphocyte mediated immunity	60/5382	106/18866	1.28124e-09	1.63714e-08	8.83041e-09	KLRC4-KLRK1/C17orf99/NCR3/RAET1E/SH2D1B/CLNK/SLAMF6/NLRP3/RSAD2/CRTAM/SASH3/FOXP3/TBX21/CLCF1/KLRK1/CD160/MALT1/CD226/RASGRP1/IL18R1/IL18RAP/TNFSF13/ZP3/VAV1/TNFSF4/TNF/TGFB1/TFRC/STAT6/XCL1/PTPRC/P2RX7/SH2D1A/LTA/LAG3/KIR2DL4/IL18/IL12RB1/IL12B/IL6/IL2/IL1R1/IL1B/MR1/HLA-F/HLA-E/HLA-B/GATA3/FCER2/FCER1G/CD40/CD28/CD1E/CD1D/CD1C/CD1B/CD1A/C3/BTK/B2M	60
GO:0001894	tissue homeostasis	120/5382	261/18866	1.28604e-09	1.63996e-08	8.8456e-09	CCR2/SCX/ILDR2/NANOS1/VSIG1/TMEM119/SIGLEC15/LCA5/NXNL2/PPARGC1B/ZG16B/RP1L1/CDHR1/UBASH3B/MFSD2A/JAM3/DCSTAMP/LRRK1/WNK3/NOD2/CDH23/JAM2/RCN3/SASH3/CYTL1/IL20RB/LSR/CLDN18/F11R/NOX4/SNX10/STK39/TJP3/ABCA12/WWTR1/CRB1/CORO1A/GJB6/YAP1/TCIRG1/CARTPT/HOMER1/GPR55/LDB2/CLDN1/PROM1/TNFSF11/VCL/TULP1/TUB/TNFAIP3/CLDN5/GPR137B/TLR4/TFRC/TFF3/TFF1/SYK/SPP1/SMO/SLC12A2/SLC2A1/SH3GL2/RAC2/PTH1R/PTGS2/PIP/…	120
GO:0014013	regulation of gliogenesis	69/5382	128/18866	1.35988e-09	1.73063e-08	9.33467e-09	CCR2/IL34/ZNF488/SLC45A3/P2RY12/GJC2/TREM2/TNFRSF21/STAP1/TENM4/CLCF1/DAAM2/ZNF365/NR1D1/NOG/CXCR4/RNF112/TP73/TNFRSF1B/TNF/NR2E1/TLR2/TIAM1/TGFB1/TERT/CNTN2/SPINT1/SOX11/SKI/SHH/CX3CL1/CCL3/PTN/PRKCI/PRKCH/PPARG/PLAG1/SERPINE2/NTRK3/NOTCH1/NKX2-2/MYB/MDK/LYN/LTA/LRP1/LIF/LDLR/IL6ST/IL6/IL1B/ID4/F2/EPHA4/EMX1/EGR2/GPR183/E2F1/DAB1/CX3CR1/CTNNB1/CSF1/CDH2/CDK1/TSPO/ATP1B2/ASPA/ASCL2/ADCYAP1	69
GO:0051965	positive regulation of synapse assembly	43/5382	67/18866	1.36985e-09	1.73982e-08	9.38422e-09	AGRN/AMIGO2/LRRTM3/LINGO2/CBLN2/SLITRK4/SLITRK1/SLITRK2/SYNDIG1/SEMA4A/CLSTN2/LRRN1/NLGN2/AMIGO1/LRRN3/NLGN3/GHRL/SRPX2/SLITRK5/LRRTM2/FLRT2/FLRT3/CUX2/NLGN1/SLITRK3/IL1RAPL1/NRXN1/DLG5/WNT7A/TPBG/THBS2/PTPRD/OXTR/NTRK3/NTRK2/NTRK1/IL1RAP/EPHB2/EPHB1/EFNA5/CBLN1/BDNF/ASIC2	43
GO:0001508	action potential	73/5382	138/18866	1.40185e-09	1.77689e-08	9.5842e-09	RNF207/CLDN19/MYH14/SCN3B/TRPM4/GPR88/CTNNA3/KCNMB4/KCNE4/KCNE5/SCN11A/KCNMB2/GJC1/KCNE3/GNA14/AKAP6/CACNA1G/CACNA1I/KCNAB2/CNTNAP1/SLMAP/TAC1/SLC9A1/SLC8A1/SLC8A2/SCN7A/SCN5A/SCN4B/SCN4A/SCN3A/SCN2B/RYR2/PKP2/P2RX1/NTSR1/NTRK3/NTRK2/NRCAM/KCNJ8/KCNJ5/KCNJ3/KCNE1/KCND3/KCND2/KCNB1/KCNA5/KCNA2/KCNA1/JUP/GPR35/GNA15/GLRA1/GJA5/GJA1/FLNA/FGF13/FGF12/DRD1/DMD/CNR2/CNR1/CLCN1/CHRNB4/CHRNB2/CHRNA1/CD36…	73
GO:0001774	microglial cell activation	35/5382	50/18866	1.42042e-09	1.79324e-08	9.67238e-09	LRRK2/IL33/TREM2/TLR8/TLR7/STAP1/SYT11/TLR6/NAMPT/NR1D1/SPHK1/CST7/TYROBP/TNF/TLR3/TLR2/SNCA/CX3CL1/CCL3/PTPRC/LDLR/JAK2/ITGB2/ITGAM/IL6/IFNGR1/IFNG/FPR2/CLU/CTSC/C5AR1/C1QA/AZU1/ATM/AIF1	35
GO:0002269	leukocyte activation involved in inflammatory response	35/5382	50/18866	1.42042e-09	1.79324e-08	9.67238e-09	LRRK2/IL33/TREM2/TLR8/TLR7/STAP1/SYT11/TLR6/NAMPT/NR1D1/SPHK1/CST7/TYROBP/TNF/TLR3/TLR2/SNCA/CX3CL1/CCL3/PTPRC/LDLR/JAK2/ITGB2/ITGAM/IL6/IFNGR1/IFNG/FPR2/CLU/CTSC/C5AR1/C1QA/AZU1/ATM/AIF1	35
GO:0046883	regulation of hormone secretion	122/5382	267/18866	1.50334e-09	1.89415e-08	1.02167e-08	BMP8A/HCAR2/RFX6/SLC9B2/C1QTNF3/SYTL4/MCU/CELA2A/NLGN2/RETN/ANO1/TRPM4/RAB8B/GHRL/GAL/PLA2G3/KCNG2/RAB11FIP5/MYRIP/RAPGEF4/NMU/TCIRG1/CARTPT/NR1D1/STXBP5L/ADIPOQ/CACNA2D2/SYT7/BRSK2/KLF7/TNFSF11/DOC2B/GPR68/PAX8/VSNL1/UCN/TNF/TIAM1/TCF7L2/TAC1/ABCC8/STX1A/SPP1/SOX11/SOX4/SNAP25/SLC16A1/SLC2A2/SLC2A1/ITSN1/SCG5/SFRP1/CCL5/SCT/REST/REN/RAP1A/PPP3CA/POMC/P2RY1/OSM/NOS2/NMB/NNAT/NKX3-1/MYB/LRP1/LIF/L…	122
GO:0048041	focal adhesion assembly	50/5382	83/18866	1.63193e-09	2.05208e-08	1.10685e-08	FMN1/PHLDB2/AJUBA/PEAK1/CAMSAP3/RCC2/WNT4/RHOD/GREM1/CORO1C/MACF1/FAM107A/FERMT2/SORBS1/DLC1/CORO2B/SLK/MAP4K4/NRP1/IQGAP1/VCL/TRIP6/THY1/THBS1/TEK/SLC9A1/SFRP1/SDC4/S100A10/ROCK1/MYOC/MMP14/SMAD3/LRP1/LIMS1/KDR/ITGA2/GPM6B/EPHA3/CTTN/EFNA5/COL16A1/BCL2/ARHGAP6/APOD/ACVRL1/ACTN3/ACTN2/ACTN1/ABL1	50
GO:0016331	morphogenesis of embryonic epithelium	78/5382	151/18866	1.66468e-09	2.0891e-08	1.12682e-08	GDF7/PRICKLE1/TRIM71/OSR1/CTHRC1/GRHL2/IRX3/OVOL2/GRHL3/SALL4/SEMA4C/WNT4/SIX4/WNT16/GREM1/SCRIB/SULF1/DLC1/ZEB2/CELSR1/KIF20B/NOG/TBX18/BCL10/ALDH1A2/TP63/LMO4/TEAD2/FZD6/FZD1/PAX8/LUZP1/WNT9B/WNT2B/WNT7B/WNT5A/WNT2/VASP/TWIST1/TGFB2/TGFB1I1/TGFB1/TFAP2A/STK4/STK3/ST14/SPINT1/SOX11/SOX4/SKI/SIX1/STIL/SHH/SFRP2/SFRP1/SDC4/RET/RARG/PTK7/PCDH8/LAMA5/HIF1A/GLI2/GDNF/GATA3/FZD2/FOLR1/FGFR2/FGF10/DVL1…	78
GO:0002287	alpha-beta T cell activation involved in immune response	41/5382	63/18866	1.77578e-09	2.21973e-08	1.19728e-08	IL27/SLAMF6/NLRP3/LOXL3/ZC3H12A/NFKBIZ/SEMA4A/LEF1/FOXP3/TBX21/MALT1/BATF/SOCS5/IL18R1/RIPK2/EOMES/TNFSF4/STAT6/SPN/CCL19/RORA/PTGER4/MYB/LY9/LGALS9/JAK3/IRF4/IL18/IL12RB1/IL12B/IL6/IL4R/IL2/IFNG/HLX/GATA3/GPR183/CD86/CD80/BCL6/ANXA1	41
GO:0002293	alpha-beta T cell differentiation involved in immune response	41/5382	63/18866	1.77578e-09	2.21973e-08	1.19728e-08	IL27/SLAMF6/NLRP3/LOXL3/ZC3H12A/NFKBIZ/SEMA4A/LEF1/FOXP3/TBX21/MALT1/BATF/SOCS5/IL18R1/RIPK2/EOMES/TNFSF4/STAT6/SPN/CCL19/RORA/PTGER4/MYB/LY9/LGALS9/JAK3/IRF4/IL18/IL12RB1/IL12B/IL6/IL4R/IL2/IFNG/HLX/GATA3/GPR183/CD86/CD80/BCL6/ANXA1	41
GO:0030099	myeloid cell differentiation	180/5382	431/18866	1.87829e-09	2.34324e-08	1.26389e-08	NRROS/RAB7B/SIGLEC15/NKX2-3/IL34/GAB3/CD109/PPARGC1B/IL31RA/SLC9B2/OSCAR/BATF2/RASGRP4/SCIN/UBASH3B/L3MBTL3/DCSTAMP/LRRK1/TNRC6C/BATF3/SNRK/TREM2/KLF13/CLEC1B/CLDN18/LEF1/GPR171/SNX10/TMOD3/OSTM1/ZNF385A/TRIM58/CLEC5A/SIRT1/SBNO2/LILRB3/LILRB4/LILRB1/BATF/UBD/PIAS3/MYL9/KLF2/IKZF1/TCIRG1/FSTL3/LRRC17/TRIB1/WASF2/TRIM10/TSPAN2/SH2B3/MAFB/GAB2/RASSF2/SH3PXD2A/ISG15/CARTPT/CD101/ADIPOQ/GPR55/MFHAS1/…	180
GO:0002523	leukocyte migration involved in inflammatory response	16/5382	16/18866	1.89362e-09	2.3577e-08	1.2717e-08	JAM3/SLAMF8/SELE/CX3CL1/S100A9/S100A8/PTN/MDK/LBP/ITGB2/FFAR2/FUT7/ELANE/CCR6/ALOX5/ADAM8	16
GO:0051092	positive regulation of NF-kappaB transcription factor activity	81/5382	159/18866	1.91779e-09	2.38311e-08	1.2854e-08	RAB7B/RTKN2/RHEBL1/TRIM6/CARD16/NLRP3/MTDH/TRIM15/TRIM5/CARD11/NOD2/NLRC4/TRIM34/PYCARD/SLCO3A1/GREM1/IRAK3/MID2/RIPK3/MALT1/TRIM38/NOD1/TRIM22/TLR6/TRIM14/AIM2/RPS6KA5/ARHGEF2/TNFSF18/RPS6KA4/BCL10/SPHK1/IL18R1/IL18RAP/RIPK2/TNFSF11/WNT5A/TRAF5/TRAF1/TNF/TLR4/TLR3/TLR2/TFRC/TRIM21/CX3CL1/S100A12/S100A9/S100A8/EIF2AK2/PRKCQ/PRKD1/PRKCI/PRKCH/PRKCB/PLA2G1B/ROR1/NTRK1/MYD88/LGALS9/ITGB2/IRAK2/IL18/…	81
GO:0061351	neural precursor cell proliferation	79/5382	154/18866	1.99532e-09	2.47459e-08	1.33475e-08	TRNP1/ASPM/ARX/TRIM71/LRRK2/DIXDC1/HOOK3/AKNA/ELL3/SHCBP1/HHIP/LHX5/GJC2/LIMS2/NDE1/LEF1/CDON/RACGAP1/DISC1/OTP/WDR47/IGF2BP1/KIF14/ZEB2/MELK/TOX/NUMBL/ARHGEF2/FZD9/FZD6/BTG2/WNT7A/WNT5A/WNT2/WNT1/NR2E1/TEAD3/SPINT1/SOX5/SMO/SLC16A2/SLC6A4/SHH/CX3CL1/RYK/RORA/PTN/PROX1/NOTCH1/MDK/LYN/LHX1/KCNA1/INSM1/ILK/ID4/HIF1A/GLI3/GLI2/GLI1/GATA2/FLNA/FOXO1/FGFR2/FGFR1/FGF13/EPHB1/EMX1/EML1/DCT/CX3CR1/CTSZ/C…	79
GO:0051208	sequestering of calcium ion	67/5382	124/18866	2.0603e-09	2.55018e-08	1.37551e-08	NPSR1/MCOLN2/UBASH3B/JPH4/TMEM38A/CEMIP/JPH2/MCOLN3/LIME1/RASA3/CORO1A/TRDN/AKAP6/F2RL3/NOL3/TRPM2/TRPC1/THY1/SNCA/SLC8A1/CX3CL1/XCL1/CXCL11/CCL21/CCL19/CCL3/RYR3/RYR2/RYR1/PTPRC/PLN/PLCG2/PKD2/P2RY6/P2RX7/NTSR1/NOS1/MYO5A/CXCL9/LYN/LCK/ITPR3/ITPR2/ITPR1/CXCL10/HTR2B/HTR2A/XCR1/FGF2/F2R/F2/DRD1/DMD/CYBA/CCR7/CCR5/CLIC2/CD19/CASQ2/CASQ1/BDKRB1/ATP1A2/FASLG/ANXA6/ANK2/APLNR/ABL1	67
GO:0043122	regulation of I-kappaB kinase/NF-kappaB signaling	116/5382	252/18866	2.21032e-09	2.73052e-08	1.47279e-08	LURAP1/TICAM2/TRIM59/NLRC3/NLRP6/OTUD7A/PPM1N/SIRPA/TRIM6/CARD16/CLEC6A/MTDH/NLRP12/TRIM5/AJUBA/CARD11/APOL3/ALPK1/ZC3H12A/TNIP3/CARD9/NOD2/MIER1/PLEKHG5/PELI1/SLC44A2/TNFRSF19/LIME1/TRIM34/GPRC5B/PYCARD/SIRT1/CARD8/AKAP13/MID2/PIM2/EDAR/MALT1/NEK6/UBD/TRIM38/NOD1/TRIM22/TLR6/TANK/TRIM14/TRAF4/NR1D1/LITAF/ADIPOQ/DDX21/BCL10/TNFRSF10B/RIPK2/TNFSF10/TNFSF11/WNT5A/TRAF5/TRAF1/TNFAIP3/TNF/TSPAN6/TLR4…	116
GO:0031663	lipopolysaccharide-mediated signaling pathway	39/5382	59/18866	2.24877e-09	2.77261e-08	1.49549e-08	SCIMP/CARD16/MTDH/TRIM5/PTPN22/LY96/SASH1/CARD8/LILRA2/MALT1/TRIB1/LY86/BCL10/RIPK2/TNFAIP3/TNF/TLR4/TLR2/TGFB1/CX3CL1/CCL5/CCL3/CCL2/PTAFR/NOS3/MIF/LYN/CD180/LBP/IRAK2/IL18/IL1B/HCK/CD55/CD36/CD14/CD6/BPI/BMP6	39
GO:0051090	regulation of DNA-binding transcription factor activity	188/5382	455/18866	2.2663e-09	2.78879e-08	1.50422e-08	RAB7B/RTKN2/NLRC3/NFAM1/ABRA/PPARGC1B/RHEBL1/TRIM6/CARD16/NLRP3/MYOCD/MTDH/NLRP12/TRIM15/TRIM5/HAVCR2/GLIS2/CARD11/NLRC5/ARID5B/ZC3H12A/CRTC3/NOD2/NLRC4/PELI1/LPAR5/CAMK1D/TCEAL7/BEX1/CYTL1/TRIM34/FOXP3/PYCARD/SLCO3A1/GREM1/HEYL/DDX58/SIRT1/CARD8/IRAK3/TRIM31/MID2/RIPK3/MALT1/TRIM38/NOD1/TRIM22/TLR6/TRIB1/TRIM14/HAND2/AIM2/KLF4/RPS6KA5/ARHGEF2/TNFSF18/RPS6KA4/FOXH1/BCL10/SPHK1/IL18R1/IL18RAP/RIPK…	188
GO:0007492	endoderm development	48/5382	79/18866	2.29855e-09	2.81751e-08	1.51971e-08	APELA/MIXL1/SOX7/SOX17/ARC/DKK1/GDF3/NOG/EOMES/HMGA2/VTN/SOX2/POU5F1/PAX9/NOTCH1/MMP14/MMP9/MMP2/SMAD3/LHX1/LAMC1/LAMB3/LAMB1/LAMA3/ITGB5/ITGB2/ITGAV/ITGA7/ITGA5/ITGA4/INHBA/GATA4/FN1/EXT1/DUSP5/DUSP2/DUSP1/CTNNB1/COL12A1/COL11A1/COL8A1/COL7A1/COL6A1/COL5A2/COL5A1/COL4A2/ZFP36L1/BMP4	48
GO:0021675	nerve development	48/5382	79/18866	2.29855e-09	2.81751e-08	1.51971e-08	TIFAB/RNF165/PLXNA4/COL25A1/SULF2/SIX4/SULF1/UNC13A/SEMA3A/TCIRG1/MAFB/PHOX2B/NRP1/NRP2/TFAP2A/TBX1/SLC1A3/SIX1/RET/SERPINE2/NTRK1/NTF4/NTF3/NPTX1/NKX2-2/NGFR/NGF/NEUROG1/KCNA2/ITGA4/ILK/HOXB3/HOXA3/HOXA1/GLI3/GABRB3/GABRB2/ERBB3/EPHB2/EPHB1/EGR2/LPAR1/CTSV/CTNNB1/CHRNB2/BDNF/PHOX2A/ADARB1	48
GO:0002831	regulation of response to biotic stimulus	172/5382	409/18866	2.32179e-09	2.84048e-08	1.5321e-08	KLRC4-KLRK1/MUC5B/MUC21/SCIMP/CLEC12B/IRGM/CLEC4D/NCR3/IL27/MUC20/NLRC3/CLEC4C/DTX3L/PYHIN1/DCST1/PIK3R6/MUC15/PSMA8/RAET1E/TRIM6/SH2D1B/CLNK/GBP5/SLAMF6/CARD16/MUC16/CLEC6A/TRIM15/TRIM5/HAVCR2/CARD11/NLRC5/PARP9/ZBP1/ZC3H12A/TREML2/ZDHHC11/CARD9/APOBEC3G/NLRC4/SLAMF8/CRTAM/DDX60/RNF125/PARP14/TREM2/ERAP1/TLR8/HERC5/CLEC4A/CD209/CD274/PYCARD/CLEC4E/PTPN22/SAMHD1/LY96/DDX58/SASH1/SYT11/TTLL12/KLRK…	172
GO:0035023	regulation of Rho protein signal transduction	51/5382	86/18866	2.43684e-09	2.97549e-08	1.60492e-08	P2RY8/ARHGAP42/ABRA/ARHGEF25/GPR174/EPS8L3/RTN4R/EPS8L2/HEG1/CDC42SE1/RASIP1/EPS8L1/F11R/P2RY10/KANK2/AKAP13/DLC1/NET1/LPAR6/STARD8/GPR55/ARHGEF2/F2RL3/NRP1/GPR65/ROBO1/RASGRF2/PDGFRB/MYOC/MYO9B/MET/ITGB1/ITGA3/GPR35/LPAR4/GPR20/GPR18/GPR17/F2RL2/F2RL1/F2R/EPS8/LPAR1/COL3A1/BCL6/ARHGDIB/APOE/ADRA1A/ABL2/ABL1/ABCA1	51
GO:0016358	dendrite development	114/5382	247/18866	2.50622e-09	3.0543e-08	1.64743e-08	SRGAP2C/SDK1/PHACTR1/ZDHHC15/SEZ6/LRRK2/GRIN3A/MFSD2A/PREX2/CAPRIN2/KLHL1/PREX1/IGSF9/HECW2/SLC12A5/CAMK1D/DOCK10/FEZF2/NLGN3/C21orf91/BCL11A/GHRL/ACTL6B/SHANK1/ASAP1/PACSIN1/DISC1/DNM3/SLITRK5/NGEF/SRGAP2/CUX2/CAMSAP2/ARC/CYFIP1/FSTL4/HECW1/TNIK/TRAK1/ZNF365/NLGN1/LZTS1/IL1RAPL1/PDLIM5/SEMA3A/ACTR2/KIAA0319/NTN1/DLG5/DCLK1/NEURL1/NRP1/IQGAP1/KLF7/CAMK1/PPFIA2/PICALM/LST1/WNT7A/TULP1/TRPC6/NR2E1/…	114
GO:0001706	endoderm formation	37/5382	55/18866	2.76676e-09	3.35404e-08	1.8091e-08	MIXL1/SOX7/SOX17/DKK1/NOG/EOMES/HMGA2/VTN/SOX2/POU5F1/MMP14/MMP9/MMP2/LHX1/LAMB3/LAMB1/LAMA3/ITGB5/ITGB2/ITGAV/ITGA7/ITGA5/ITGA4/INHBA/FN1/DUSP5/DUSP2/DUSP1/CTNNB1/COL12A1/COL11A1/COL8A1/COL7A1/COL6A1/COL5A2/COL5A1/COL4A2	37
GO:0032753	positive regulation of interleukin-4 production	21/5382	24/18866	2.76807e-09	3.35404e-08	1.8091e-08	NLRP3/IL33/HAVCR2/SASH3/IL20RB/FOXP3/SLC7A5/ZP3/TNFSF4/SYK/PRKCQ/LGALS9/IRF4/HLA-E/GATA3/FCER1G/CEBPB/CD40LG/CD86/CD28/CD3E	21
GO:0098581	detection of external biotic stimulus	21/5382	24/18866	2.76807e-09	3.35404e-08	1.8091e-08	SSC5D/PGLYRP3/CLEC7A/NOD2/NLRC4/PGLYRP4/TREM2/LY96/NOD1/TLR6/PGLYRP1/TLR4/TLR2/TLR1/NAIP/LBP/HLA-DRB1/HLA-B/DMBT1/CD1D/C4B	21
GO:0002460	adaptive immune response based on somatic recombination of immune receptors built from immunoglobulin superfamily domains	158/5382	370/18866	2.88018e-09	3.4832e-08	1.87877e-08	IGLL5/C17orf99/CCR2/CLEC4G/IL27/GAPT/UNC13D/RNF168/IL31RA/TNFRSF13C/SLAMF6/NLRP3/RSAD2/IL33/KLHL6/HAVCR2/LOXL3/SLA2/ZC3H12A/NFKBIZ/SEMA4A/MYO1G/BACH2/AICDA/TRPM4/SASH3/IL20RB/TLR8/LEF1/FOXP3/TBX21/CD274/CLCF1/RFTN1/SWAP70/BTN3A2/RIPK3/MALT1/FGL2/LILRB1/TNFSF13B/CD226/CXCL13/BATF/BTN3A3/TCIRG1/EBI3/IL18BP/PARP3/SOCS5/IL27RA/GCNT3/IL1RL1/EXO1/BCL10/IL18R1/IL18RAP/RIPK2/TNFSF13/ZP3/WAS/TNFSF4/TNFRSF…	158
GO:0051952	regulation of amine transport	53/5382	91/18866	2.93272e-09	3.53998e-08	1.90939e-08	SYT6/SYT12/SYT8/SYT3/SYT15/P2RY12/ACE2/FGF20/SYT11/HRH3/SV2A/CARTPT/SYT7/CHRNA6/KMO/VIP/SYT4/SYT1/STX1A/SNCG/SNCA/SLC12A2/SLC6A1/CXCL12/RGS4/RGS2/P2RY1/P2RX7/OXTR/NTSR1/NPY5R/NPY2R/LEP/KCNB1/KCNA2/ITGB1/HTR2A/HTR1B/GRM7/FFAR3/GDNF/DRD4/DRD1/CNR1/CHRNB2/CHRNA3/CCK/AVPR1A/ATP1A2/ARG1/AGTR2/ADRA2A/ADORA2A	53
GO:0030509	BMP signaling pathway	79/5382	155/18866	2.93849e-09	3.54018e-08	1.9095e-08	SCX/RNF165/GDF6/VWC2/BMP8A/RBPMS2/CRB2/DAND5/BMPER/GDF7/HTRA3/CHRDL1/GREM2/SMURF1/TWSG1/RGMA/TMEM100/LEF1/BMP10/GREM1/SOSTDC1/SULF1/ZNF423/DKK1/FSTL1/FSTL3/GDF3/GDF15/NOG/CHRD/FZD1/GDF5/WNT5A/WNT1/TGFBR3/LEFTY2/TGFB3/TGFB2/TGFB1/SOX11/SKIL/SKI/SFRP4/SFRP2/SFRP1/HTRA1/PCSK6/ROR2/NOTCH2/NOTCH1/NBL1/MSX2/SMAD9/SMAD3/SMAD1/ITGA3/ILK/ID1/HIVEP1/GPC3/GATA4/FOXD1/FBN1/EGR1/DLX5/COMP/CDH5/RUNX2/BMPR2/BMP…	79
GO:0006023	aminoglycan biosynthetic process	63/5382	115/18866	2.98364e-09	3.58775e-08	1.93516e-08	AGRN/CHSY3/B3GNT6/B3GNT7/PXYLP1/DSEL/HS6ST2/CHST9/NDST4/XYLT1/CEMIP/CSGALNACT2/CHST15/CHST11/DSE/CHSY1/GALNT5/KERA/B3GNT3/B3GALT5/UST/GPC6/HS3ST1/HS3ST2/HS3ST3A1/HS3ST3B1/SDC3/CHST3/CHST2/B4GALT5/B3GALT2/B3GALNT1/UGDH/TGFB1/ST3GAL1/SDC4/SDC2/SDC1/PRELP/PDGFRB/PDGFB/OGN/OMD/CHST6/LUM/IL1B/HSPG2/HAS3/HAS2/HAS1/GPC1/GPC3/B4GALT1/GCNT2/FMOD/GPC5/GPC4/EXT1/DCN/VCAN/BGN/ANGPT1/ACAN	63
GO:0007249	I-kappaB kinase/NF-kappaB signaling	128/5382	286/18866	2.98965e-09	3.58815e-08	1.93537e-08	LURAP1/TIFAB/TICAM2/TRIM59/DEFB124/NLRC3/NLRP6/OTUD7A/PPM1N/SIRPA/TRIM6/CARD16/CLEC6A/MTDH/NLRP12/TRIM5/AJUBA/CARD11/APOL3/ALPK1/ZC3H12A/TNIP3/CARD9/NOD2/MIER1/PLEKHG5/PELI1/SLC44A2/TNFRSF19/LIME1/TRIM34/GPRC5B/TLR8/TLR7/PYCARD/LY96/SIRT1/CARD8/AKAP13/MID2/PIM2/RIPK3/EDAR/MALT1/NEK6/UBD/TRIM38/NOD1/TRIM22/TLR6/TANK/TRIM14/TRAF4/NR1D1/LITAF/ADIPOQ/DDX21/BCL10/TNFRSF10B/RIPK2/TNFSF10/TNFSF11/WNT5A/…	128
GO:0032731	positive regulation of interleukin-1 beta production	36/5382	53/18866	3.02924e-09	3.62877e-08	1.95729e-08	LILRA5/PYHIN1/NLRP3/NLRP12/CLEC7A/NOD2/NLRC4/TLR8/PYCARD/PANX1/CARD8/LILRA2/MALT1/TRIM16/NOD1/AIM2/RIPK2/WNT5A/TYROBP/TNF/TLR4/CCL19/CCL3/P2RX7/MNDA/SMAD3/LPL/LGALS9/JAK2/IL6/IFNG/IFI16/EGR1/CASP8/CASP1/AZU1	36
GO:0050922	negative regulation of chemotaxis	42/5382	66/18866	3.11437e-09	3.72371e-08	2.00849e-08	KLRC4-KLRK1/SEMA3D/SEMA6D/MMP28/SEMA4A/SEMA4G/SEMA6A/SEMA3G/SLAMF8/SEMA4C/C5AR2/GREM1/STAP1/KLRK1/PADI2/CXCL13/SEMA3C/SEMA4B/SEMA6B/SEMA3A/SEMA3E/SLIT2/SEMA5A/NRP1/SEMA7A/SEMA3B/WNT5A/THBS1/CCL2/RYK/ROBO1/PTPRO/NOTCH1/NBL1/MIF/GSTP1/GPR18/ELANE/DUSP1/DPP4/CYP19A1/AIF1	42
GO:0042113	B cell activation	143/5382	328/18866	3.14686e-09	3.75545e-08	2.02562e-08	IGLL5/C17orf99/TBC1D10C/IFNE/ATP11C/GAPT/RNF168/NKX2-3/NFAM1/DOCK11/TNFRSF13C/FCRL3/FCRL1/CMTM7/CARD11/NHEJ1/NOD2/SAMSN1/AICDA/SLC39A10/PELI1/SLAMF8/LRRC8A/DOCK10/BANK1/LAX1/SASH3/MZB1/LEF1/FOXP3/SH3KBP1/TBX21/TNFRSF21/CLCF1/TNFRSF13B/ICOSLG/PLCL2/SWAP70/IKZF3/CD300A/MALT1/TNFSF13B/BATF/VAV3/TCIRG1/RASGRP1/PARP3/HDAC9/IL27RA/ITM2A/EXO1/SKAP2/TNFSF13/FZD9/ZAP70/LAT2/VCAM1/TYROBP/TNFSF4/TNFAIP3/TLR…	143
GO:0003158	endothelium development	71/5382	135/18866	3.25371e-09	3.87565e-08	2.09045e-08	COL22A1/MYADM/ATOH8/ADAMTS12/APOLD1/SCUBE1/SOX17/TNMD/HEG1/TMEM100/ROBO4/F11R/SLC40A1/TJP3/ARHGEF26/PPP1R16B/CLIC4/PDPN/S1PR2/CLDN1/NRP1/CXCR4/XDH/WNT7B/WNT7A/EZR/VCL/TNF/CLDN5/NR2F2/ZEB1/STC1/ROCK1/RDX/RAP1A/PTPRS/PTN/PROX1/PROC/PECAM1/PDE2A/NOTCH1/MSN/MET/KDR/ITGAX/CXCL10/IL1B/ID1/ICAM1/HOXB5/NRG1/GJA5/GJA4/GJA1/FOXC2/F2RL1/S1PR3/S1PR1/CTNNB1/CLDN3/COL15A1/CDH5/CD34/BMPR2/BMP6/BMP4/CEACAM1/JAG1…	71
GO:0043277	apoptotic cell clearance	35/5382	51/18866	3.28312e-09	3.90333e-08	2.10538e-08	CCR2/XKR9/XKR5/PEAR1/XKR7/CD300LF/XKR4/TXNDC5/TREM2/MERTK/NR1H3/RHOBTB1/MARCO/FCN3/TYROBP/THBS1/TGM2/CCL2/RAC2/MFGE8/LRP1/ITGB3/ITGAV/GAS6/FCN2/FCN1/CD36/C4B/C4A/C3/C2/AXL/RHOH/ANXA1/ALOX15	35
GO:0032633	interleukin-4 production	27/5382	35/18866	3.40942e-09	4.04588e-08	2.18227e-08	ZG16/CLECL1/NLRP3/IL33/HAVCR2/SASH3/IL20RB/LEF1/FOXP3/CD83/SLC7A5/ZP3/TNFSF4/SYK/PRKCQ/LGALS9/ITK/IRF4/HLA-E/HLA-DRB1/GATA3/FCER1G/CEBPB/CD40LG/CD86/CD28/CD3E	27
GO:0021537	telencephalon development	118/5382	259/18866	3.42939e-09	4.06197e-08	2.19094e-08	SRGAP2C/FEZF1/ASPM/PHACTR1/ARL13B/ARX/LRRK2/FOXP2/PLXNA4/ARHGAP11B/DIXDC1/MFSD2A/KIRREL3/FAT4/TMEM108/RTN4R/BCL11B/P2RY12/LHX5/GNG12/FEZF2/NDE1/SLC38A2/NIN/LEF1/CDON/DISC1/LHX6/SLITRK5/TSKU/SLC7A11/CORO1C/SRGAP2/PLCB1/SYNE2/WDR47/NRG3/IGF2BP1/SEMA3A/KIF14/ZEB2/FEZ1/SLIT2/NUMBL/HERC1/SEMA7A/EOMES/NR4A3/CXCR4/BTG2/WNT5A/TNR/NR2E1/CNTN2/TACC1/SMO/SLC8A3/SLC8A1/SLC2A1/SLC1A2/SKI/SHH/CXCL12/SCT/SCN5A/…	118
GO:0002448	mast cell mediated immunity	34/5382	49/18866	3.51756e-09	4.14313e-08	2.23472e-08	MILR1/UNC13D/PLA2G3/LAT/CD300A/CPLX2/SPON2/RASGRP1/GAB2/CD84/SNAP23/NR4A3/LAT2/SYK/RAC2/PIK3CG/PIK3CD/SERPINB9/LYN/LGALS9/KIT/IL13RA2/IL4R/HMOX1/GATA2/FOXF1/FGR/FES/FER/FCER1G/CBL/BTK/BLK/ADORA2B	34
GO:0002686	negative regulation of leukocyte migration	34/5382	49/18866	3.51756e-09	4.14313e-08	2.23472e-08	KLRC4-KLRK1/GCSAM/CD200R1/IL33/ADTRP/MMP28/SLAMF8/CCL28/C5AR2/GREM1/STAP1/PLCB1/KLRK1/CD300A/PADI2/EMILIN1/IL27RA/SLIT2/CXCL12/CCL21/CCL2/PTGER4/NBL1/CD200/MIF/HOXA7/HMOX1/GPR18/DUSP1/DPP4/CYP19A1/BMP5/APOD/ADA	34
GO:0032663	regulation of interleukin-2 production	34/5382	49/18866	3.51756e-09	4.14313e-08	2.23472e-08	CCR2/NAV3/HAVCR2/CARD11/CLEC7A/SASH3/IL20RB/FOXP3/TBX21/VSIG4/MALT1/HOMER3/CD83/RIPK2/ZFP36/EZR/TNFAIP3/SPTBN1/XCL1/PTPRC/PRNP/PDE4B/IRF4/IL1B/IL1A/GBP1/GATA3/CD34/CD86/CD80/CD28/CD4/RUNX1/ANXA1	34
GO:0042130	negative regulation of T cell proliferation	41/5382	64/18866	3.57914e-09	4.20782e-08	2.26962e-08	LGALS9C/CLEC4G/LGALS9B/HAVCR2/PDCD1LG2/PELI1/TWSG1/CRTAM/IL20RB/FOXP3/CD274/TNFRSF21/PLA2G2D/SCRIB/VSIG4/LILRB1/GPNMB/BTN2A2/LILRB2/DLG5/TNFRSF14/SPN/SHH/SDC4/XCL1/PRNP/LGALS9/IDO1/IL10/IL2RA/IHH/HLA-DRB1/GNRH1/LRRC32/ERBB2/CTLA4/CEBPB/CD86/CD80/BMP4/ARG1	41
GO:0046638	positive regulation of alpha-beta T cell differentiation	33/5382	47/18866	3.71961e-09	4.36485e-08	2.35431e-08	NLRP3/NFKBIZ/SASH3/FOXP3/MALT1/SOCS5/CD83/RIPK2/ZBTB16/ZAP70/TNFSF4/TGFBR2/SYK/SHH/CCL19/MYB/LGALS9/ITPKB/IL18/IL12RB1/IL12B/IL4R/IHH/IFNG/HLX/NCKAP1L/GLI3/CD86/CD80/RUNX3/RUNX1/ANXA1/ADA	33
GO:0070997	neuron death	154/5382	360/18866	3.93699e-09	4.61138e-08	2.48729e-08	DRAXIN/PCSK9/UNC5B/NCOA7/CD200R1/VSTM2L/LRRK2/AGAP2/EGLN3/FOXQ1/TFAP2D/NDNF/SNX6/SLC30A10/OXR1/DDIT4/SSH1/SIX4/PLA2G3/TNFRSF21/FGF20/SLC7A11/CLCF1/SIRT1/FAIM2/DKK1/CORO1A/GPR75/CHL1/DPYSL4/GPNMB/TLR6/NAMPT/BCL2L11/KIF14/CRLF1/NRP1/TP63/KMO/FZD9/FZD1/PICALM/GDF5/NR4A3/BTG2/WNT5A/WNT1/UCN/TYROBP/TNFRSF1B/TNF/TLR4/TGFB3/TGFB2/TFAP2A/TERT/STAR/SOD2/SNCG/SNCA/SLC9A1/SIX1/ITSN1/CX3CL1/CCL5/CCL3/CCL2/RO…	154
GO:0045444	fat cell differentiation	109/5382	235/18866	3.95046e-09	4.61326e-08	2.4883e-08	GDF6/PTPRQ/SH3PXD2B/METRNL/FNDC5/VSTM2A/CCDC71L/GLIS1/JDP2/C1QTNF3/OSBPL11/OSBPL8/LGALS12/MEDAG/LRRC8C/ARID5B/CCDC3/WNT5B/ZC3H12A/STEAP4/EBF2/TRPV4/TRIB3/RETN/LMO3/ASXL2/TRPM4/ERAP1/PLAC8/TRIB2/DKKL1/CLIP3/ZNF385A/WWTR1/ZFPM2/SIRT1/PLCB1/WIF1/MAFB/GDF3/NR1D1/ADIPOQ/KLF4/DYSF/HMGA2/NR4A3/ZBTB16/ZFP36/WNT10B/WNT5A/WNT1/UCP1/TRIO/TPH1/TNF/TGFB1I1/TGFB1/TCF7L2/STK4/STK3/SULT1E1/SNAI2/SLC2A4/SIX1/SFRP…	109
GO:0002761	regulation of myeloid leukocyte differentiation	66/5382	123/18866	3.95318e-09	4.61326e-08	2.4883e-08	SIGLEC15/IL34/PPARGC1B/SLC9B2/UBASH3B/DCSTAMP/TREM2/CLDN18/LEF1/LILRB3/LILRB4/LILRB1/PIAS3/FSTL3/LRRC17/TRIB1/MAFB/RASSF2/CARTPT/CD101/ADIPOQ/GPR55/TNFSF11/GPR68/TYROBP/TNF/GPR137B/TLR4/TLR3/KLF10/TGFB1/TAL1/SFRP1/CCL3/PIK3R1/ROR2/NOTCH2/MITF/KITLG/LYN/LIF/INPP5D/INHBA/INHA/IL12B/IFNG/HOXA7/HLA-DRB1/HCLS1/GATA2/FOS/FES/FBN1/EVI2B/CTNNB1/CSF1/CCR1/CEBPB/CD74/CD4/RUNX1/CASP8/CAMK4/C1QC/ZFP36L1/CEAC…	66
GO:0061572	actin filament bundle organization	81/5382	161/18866	4.07532e-09	4.74703e-08	2.56045e-08	ESPNL/SH3PXD2B/PHACTR1/SYNPO2/PHLDB2/CGNL1/SPIRE2/ESPN/AIF1L/BAIAP2L2/ARHGAP28/FMN2/BAIAP2L1/CCDC88A/ASAP3/WNT4/LIMA1/EVL/SHANK1/F11R/NOX4/RHOD/TMEFF2/SWAP70/ARHGEF15/PPM1E/SYNPO/FAM107A/SORBS1/DLC1/CORO2B/WASF2/PDLIM1/NRP1/GPR65/ZYX/WNT11/WAS/EZR/TPM1/TGFB3/TAC1/FSCN1/SLC9A1/SFRP1/SDC4/CX3CL1/S100A10/ROCK1/RDX/PTGER4/PLS3/PLS1/SERPINF2/PLEK/PIK3R1/PAK2/PAK1/MYOC/MET/SMAD3/TACSTD2/LIMK1/LCP1/ITGB…	81
GO:0002294	CD4-positive, alpha-beta T cell differentiation involved in immune response	40/5382	62/18866	4.09314e-09	4.75903e-08	2.56693e-08	IL27/SLAMF6/NLRP3/LOXL3/ZC3H12A/NFKBIZ/SEMA4A/LEF1/FOXP3/TBX21/MALT1/BATF/SOCS5/IL18R1/RIPK2/TNFSF4/STAT6/SPN/CCL19/RORA/PTGER4/MYB/LY9/LGALS9/JAK3/IRF4/IL18/IL12RB1/IL12B/IL6/IL4R/IL2/IFNG/HLX/GATA3/GPR183/CD86/CD80/BCL6/ANXA1	40
GO:0060349	bone morphogenesis	54/5382	94/18866	4.12845e-09	4.79127e-08	2.58432e-08	SCX/TIFAB/TMEM119/PHOSPHO1/FREM1/RIPPLY2/OSR2/PAPPA2/TRPV4/CYP26B1/RAB23/INSIG2/POC1A/CHSY1/DHRS3/FGF18/TWIST1/TGFBR2/TGFB3/TFAP2A/TEK/STC1/SKI/SFRP4/SFRP2/RARG/RARB/NPPC/NEUROG1/MSX2/MMP16/MMP14/MMP13/MEF2C/IHH/HAS2/GLI3/FOXC1/FGFR2/DLX5/COMP/COL13A1/COL1A1/FOXN3/CDX1/SERPINH1/RUNX2/BMPR2/BMPR1B/BMP6/BMP4/ANXA6/ALPL/ACP5	54
GO:0010469	regulation of signaling receptor activity	86/5382	174/18866	4.14285e-09	4.79918e-08	2.58858e-08	SHISA7/CCR2/NCF1/SHISA6/CLEC12B/PCSK9/LYPD6B/LYPD6/LYPD1/NETO1/LYNX1/GREM2/CACNG8/SNX6/DLGAP3/NLGN2/SLURP1/NLGN3/SHANK1/DKK2/DKK3/DKK4/DKKL1/CACNG4/CACNG5/GREM1/CNRIP1/CBLC/ARC/DKK1/NLGN1/CACNG2/RAMP3/IL18BP/SOCS5/HOMER1/NOG/DLGAP1/NEURL1/GPRC5A/NRP1/RGS9/PSCA/PHLDA2/TGFA/TAL1/ADAM17/SHC1/CCL2/RELN/PLAU/SERPINE1/P2RY1/OPRM1/NPTX1/NEFL/MUC4/MEF2C/LY6E/ITGB1/IL10/IFNG/GRIN2B/GRIN2A/GRIA4/GRIA3/GRIA…	86
GO:0019233	sensory perception of pain	59/5382	106/18866	4.19608e-09	4.85196e-08	2.61705e-08	CCR2/POMK/SPX/PROK2/NLGN2/LXN/SCN3B/TMEM100/ANO1/MGLL/SCN11A/NMU/CXCR4/VIP/UCHL1/TAC1/SLC9A1/CXCL12/CCL3/CCL2/PTGS2/PTAFR/PENK/P2RY1/P2RX7/OPRM1/OPRL1/OPRD1/NTSR1/NTRK1/NPY2R/NDN/MME/KCND2/KCNA2/KCNA1/ITGA2/IL12B/IL10/HTR2A/HOXD1/HOXB8/GRIN2D/GRIN2A/FYN/F2R/NR2F6/EPHB1/EDNRB/EDN1/DLG2/CNR2/CNR1/CHRNB2/CCK/CACNB3/BDKRB1/ARRB2/ADCYAP1	59
GO:0046579	positive regulation of Ras protein signal transduction	44/5382	71/18866	4.43173e-09	5.11509e-08	2.75898e-08	P2RY8/MMD2/ABRA/RASGRP4/GPR174/RTN4R/F11R/P2RY10/AKAP13/NET1/LPAR6/RASGRP1/MAP4K4/GPR55/DGKI/F2RL3/GPR65/VAV1/SHC1/ROBO1/PDGFRB/NTRK1/NOTCH2/NOTCH1/NGF/KITLG/LYN/JAK2/ITPKB/IGF1/NRG1/GPR35/LPAR4/GPR20/GPR18/GPR17/FGF10/F2RL2/F2RL1/F2R/EPO/LPAR1/CSF1/COL3A1	44
GO:0052126	movement in host environment	84/5382	169/18866	4.44958e-09	5.12634e-08	2.76504e-08	CLEC4G/TRIM6/CHMP4C/TRIM15/TRIM5/ACE2/SLC52A1/TRIM34/F11R/CD209/HAVCR1/CHMP2B/CLEC5A/TRIM31/MID2/IFITM2/TRIM38/IFITM3/TRIM22/TRIM10/TRIM14/CLDN9/CLDN1/CLDN6/TNFRSF14/FCN3/IFITM1/CXCR4/UVRAG/TMPRSS2/TFRC/TRIM21/SIGLEC1/SLC1A5/SLAMF1/SELPLG/SERPINB3/PTX3/PC/NCAM1/MRC1/MET/LGALS9/LGALS1/LDLR/KRT6A/ITGB7/ITGB6/ITGB5/ITGB3/ITGB1/ITGAV/ITGA5/ITGA2/CXCL8/ICAM1/HTR2A/HSPA1B/HSPA1A/HLA-DRB1/GPR15/GAS6/FCN…	84
GO:0032732	positive regulation of interleukin-1 production	39/5382	60/18866	4.65564e-09	5.35398e-08	2.88783e-08	LILRA5/PYHIN1/NLRP3/NLRP12/HAVCR2/CLEC7A/NOD2/NLRC4/TLR8/PYCARD/PANX1/CARD8/LILRA2/MALT1/TRIM16/NOD1/AIM2/RIPK2/WNT5A/TYROBP/TNF/TLR4/CCL19/CCL3/SAA1/P2RX7/MNDA/SMAD3/LPL/LGALS9/JAK2/IL16/IL6/IFNG/IFI16/EGR1/CASP8/CASP1/AZU1	39
GO:0051057	positive regulation of small GTPase mediated signal transduction	47/5382	78/18866	4.95145e-09	5.68384e-08	3.06575e-08	P2RY8/MMD2/ABRA/RASGRP4/GPR174/RTN4R/CDON/F11R/P2RY10/AKAP13/NET1/LPAR6/RASGRP1/MAP4K4/GPR55/DGKI/F2RL3/GPR65/VAV1/SHC1/ROBO1/RELN/PDGFRB/NTRK1/NOTCH2/NOTCH1/NGF/KITLG/LYN/JAK2/ITPKB/IGF1/NRG1/GPR35/LPAR4/GPR20/GPR18/GPR17/FGF10/F2RL2/F2RL1/F2R/EPO/LPAR1/CSF1/COL3A1/ADCYAP1R1	47
GO:0002886	regulation of myeloid leukocyte mediated immunity	38/5382	58/18866	5.26366e-09	6.03128e-08	3.25315e-08	CCR2/UNC13D/PRAM1/CD177/PLA2G3/STAP1/DDX58/CD300A/GAB2/DDX21/CD84/TYROBP/SYK/CXCL6/RAC2/PTAFR/LYN/LGALS9/ITGB2/ITGAM/IL13RA2/IL4R/HMOX1/HLA-E/GATA2/FOXF1/FGR/FES/FER/FCGR2B/FCER1G/F2RL1/DNASE1L3/C3/BTK/BLK/ARG1/ADORA2B	38
GO:0043123	positive regulation of I-kappaB kinase/NF-kappaB signaling	91/5382	188/18866	5.62472e-09	6.43334e-08	3.47002e-08	LURAP1/TICAM2/TRIM6/CARD16/CLEC6A/MTDH/TRIM5/AJUBA/CARD11/APOL3/ALPK1/CARD9/NOD2/MIER1/PLEKHG5/PELI1/SLC44A2/TNFRSF19/TRIM34/GPRC5B/AKAP13/MID2/PIM2/EDAR/MALT1/NEK6/UBD/TRIM38/NOD1/TRIM22/TLR6/TRIM14/LITAF/ADIPOQ/DDX21/BCL10/TNFRSF10B/RIPK2/TNFSF10/TNFSF11/TRAF5/TNF/TSPAN6/TLR4/TLR3/TGM2/TFRC/TRIM21/SLC20A1/SECTM1/CX3CL1/CCL21/CCL19/S100B/S100A12/S100A4/REL/PRKD1/PRKCB/ROR1/MYD88/MAP3K3/LGALS9/LG…	91
GO:0048704	embryonic skeletal system morphogenesis	55/5382	97/18866	5.68408e-09	6.48949e-08	3.5003e-08	OSR1/OSR2/GRHL2/DSCAML1/SIX4/CHST11/IRX5/NOG/WNT9B/WNT9A/TWIST1/TGFBR2/TGFB3/TFAP2A/ZEB1/TBX15/TBX1/SOX11/SIX1/PRRX1/PDGFRA/PAX5/MYF5/MMP16/MMP14/MEF2C/MDFI/SMAD3/LHX1/HOXD10/HOXC9/HOXC4/HOXB9/HOXB8/HOXB7/HOXB6/HOXB5/HOXB4/HOXB3/HOXA9/HOXA7/HOXA6/HOXA5/HOXA4/HOXA3/HOXA2/HOXA1/GLI3/FOXC2/FGFR2/CTNNB1/COL11A1/RUNX2/BMP7/BMP4	55
GO:0099560	synaptic membrane adhesion	23/5382	28/18866	5.74027e-09	6.54184e-08	3.52854e-08	MDGA1/LRFN5/SLITRK1/SLITRK2/NTNG2/LRFN4/LRRC4/LRRC4C/PCDH17/FLRT3/IGSF9B/NLGN1/SLITRK3/NTNG1/GPC6/NRXN1/SPARCL1/PTPRS/PTPRD/PCDH8/IL1RAP/GPC4/EFNA5	23
GO:0001570	vasculogenesis	49/5382	83/18866	6.1575e-09	7.00471e-08	3.7782e-08	TGFBR3L/APELA/SPRED1/MYOCD/SOX17/HEG1/ACKR3/TMEM100/RASIP1/ASB4/TIPARP/ZFPM2/YAP1/RAMP2/GJC1/QKI/TEAD2/FZD4/XDH/WT1/WNT7B/WNT7A/TNNI3/TIE1/TGFBR3/TGFBR2/TGFB1/SMO/SHH/RRAS/RASA1/RAP1A/PDGFRB/NTRK2/NOTCH1/MYO1E/KDR/ITGAV/HAS2/FOXM1/FOXF1/EPHA2/CTNNB1/CD34/CAV1/ZFP36L1/CEACAM1/APLNR/ADM	49
GO:0035265	organ growth	92/5382	191/18866	6.33235e-09	7.19068e-08	3.87851e-08	RSPO2/PI16/ARX/CCM2L/MAEL/WWC2/HAMP/NLGN4X/HEG1/WWC3/BNC2/SASH3/BMP10/LATS2/FGF20/TENM4/POC1A/ZFPM2/AKAP13/PDLIM5/FBLN5/YAP1/BASP1/BCL2L11/VGLL4/AKAP6/CACNA2D2/NOG/YBX3/WT1/WNT2/TP73/TGFBR3/TGFBR2/TGFB2/STK4/STK3/STC1/SMO/SLC6A4/SHH/RGS4/RGS2/RARG/RARB/PROX1/PRLR/PLAG1/PIM1/PDGFRB/PAK1/DDR2/NPPC/NOTCH1/MYH6/MSX2/MMP13/MEF2C/SMAD1/LEPR/LEP/KCNK2/IL7/IGF1/HLX/GLI1/GJA1/GATA4/FOXC2/FOXC1/FGFR2/FGFR1…	92
GO:0048863	stem cell differentiation	119/5382	264/18866	6.38489e-09	7.23736e-08	3.90369e-08	SHC4/CYP26C1/SEMA3D/RBM24/PRICKLE1/PSMA8/OSR1/TRIM6/MYOCD/KBTBD8/LBH/WNT10A/ELL3/SEMA6D/SOX17/SEMA4A/OVOL2/SEMA4G/SEMA6A/SEMA3G/SEMA4C/GREM1/CORO1C/ZNF281/POU6F2/SOX21/BATF/SEMA3C/SEMA4B/SEMA6B/YAP1/SEMA3A/ZEB2/SEMA3E/HAND2/SEMA5A/PHOX2B/ALDH1A2/NRP1/NRP2/TP63/SEMA7A/TEAD2/FZD1/EOMES/HMGA2/SEMA3B/WNT7A/TWIST1/TP73/TGFB2/TCF12/TBX1/TAL1/SOX11/SOX5/SMO/SNAI2/SHH/SFRP1/RET/REST/PTPRC/PTN/PSMB9/EIF2A…	119
GO:0099504	synaptic vesicle cycle	95/5382	199/18866	6.41627e-09	7.25992e-08	3.91585e-08	UNC13C/STX19/SYT6/RIMS4/LRRK2/GRIN3A/TRIM9/STX1B/SYT12/SYT8/SYT3/SYNDIG1/NLGN2/NLGN4X/SLC17A6/SLC17A7/NLGN3/PACSIN1/PCLO/PCDH17/DNM3/SCRIB/SYT11/CYFIP1/UNC13A/RIMS1/NLGN1/RAPGEF4/STON1/CPLX2/GIPC1/SV2A/SNAP91/DNAJC6/RIMS2/STXBP5L/SLC4A8/NRXN1/DGKI/SYT7/BRSK2/CHRNA6/BSN/SNAP23/STX11/CADPS/PPFIA2/DOC2B/PICALM/SYN3/WNT7A/SYT4/SYT1/SYP/SYN2/STX1A/SNCG/SNCA/SNAP25/SLC18A2/SLC18A1/SLC2A4/SH3GL2/ITSN1/R…	95
GO:0001837	epithelial to mesenchymal transition	77/5382	152/18866	6.59039e-09	7.44361e-08	4.01494e-08	TGFBR3L/CRB2/BCL9L/SPRED1/GLIPR2/DACT3/PHLDB2/LOXL3/KBTBD8/FAM83D/AKNA/ELL3/OVOL2/TMEM100/IL17RD/WNT4/WNT16/LEF1/GREM1/HEYL/WWTR1/PHLDB1/PDPN/OLFM1/SPRY1/NOG/DLG5/EOMES/HMGA2/WNT11/WNT5A/WNT2/TWIST1/TIAM1/TGFBR3/TGFBR2/TGFB3/TGFB2/TGFB1I1/TGFB1/TCF7L2/SNAI1/SNAI2/SFRP2/SFRP1/SERPINB3/S100A4/NOTCH1/MSX2/MDK/SMAD3/LOXL2/IL6/IL1B/HPN/FOXA2/FOXA1/HIF1A/HGF/HAS2/GCNT2/GATA3/FOXC1/FOXF2/FGFR2/FGFR1/EPH…	77
GO:0006941	striated muscle contraction	87/5382	178/18866	6.70891e-09	7.56397e-08	4.07985e-08	RNF207/STAC2/CCDC78/RCSD1/MYLK2/ZC3H12A/MYH14/TMEM38A/ACE2/SCN3B/TRPM4/ATP8A2/EHD3/CTNNA3/BMP10/KCNE4/KCNE5/SYNM/PPP1R13L/GJC1/KCNE3/HOMER1/CACNA1G/CXCR4/UCN/TPM1/TNNT3/TNNT2/TNNT1/TNNI3/TNNI2/TNNC1/TNNC2/STC1/STAC/SLC9A1/SLC8A3/SLC8A1/SGCD/SCN5A/SCN4B/SCN4A/SCN2B/RYR2/RGS2/PLN/PKP2/PIK3CG/PIK3CA/PDE4B/NOS1/MYL4/MYL3/MYH7/MYH6/MYBPC3/MB/KCNJ8/KCNJ5/KCNJ3/KCNE1/KCND3/KCNA5/JUP/GJA5/GJA1/GATA4/FLNA…	87
GO:0007043	cell-cell junction assembly	75/5382	147/18866	6.89982e-09	7.73784e-08	4.17363e-08	CLDN19/CLDN23/CRB3/MTDH/PARD6B/PARD6G/JAM3/TLN2/POF1B/GRHL2/MICALL2/TRPV4/ACE2/HEG1/LSR/CLDN18/F11R/CDH19/CLDN17/EPB41L3/NFASC/PKP3/GJB6/CLDN16/RAMP2/GJC1/DLG5/CLDN9/CLDN1/CLDN2/CLDN6/CLDN10/DCHS1/CNTNAP1/WNT11/VCL/TNF/CLDN5/TLN1/STRN/FSCN1/SNAI1/SNAI2/ROCK1/PTPRO/PRKCI/PRKCH/PKP2/PKP1/PECAM1/PAK2/CLDN11/JUP/IL1B/GJB2/GJA5/GJA4/GJA1/EPHA2/ECT2/CTNNB1/CLDN7/CLDN3/CLDN4/CDH18/CDH11/CDH10/CDH6/CDH5/…	75
GO:0051592	response to calcium ion	75/5382	147/18866	6.89982e-09	7.73784e-08	4.17363e-08	RASA4B/SYT6/CPNE8/S100A16/ACER1/SYT12/SYT8/SYT3/SYT15/CPNE5/SUCNR1/SLC25A24/KCNMB4/CPNE7/CLIC4/SYT11/NLGN1/TXNIP/CACNG2/KCNMB2/RASGRP2/PTGES/HOMER1/CPNE6/SYT7/IQGAP1/ADAM9/AKR1C3/RASAL1/WNT5A/TRPM2/TRPC3/TRPC1/TNNT2/THBS1/SYT4/SYT1/SPARC/SLC6A1/SDC1/SCN5A/RYR3/RYR2/RYR1/LGMN/PPP3CA/PKD2/PENK/P2RX7/NEDD4/MEF2C/MEF2A/KCNMB1/KCNMA1/KCNH1/ITPR3/ITPKB/GUCA1A/GPLD1/FOSB/FOS/EGFR/EDN1/ECT2/DUSP1/CRHBP/C…	75
GO:1904064	positive regulation of cation transmembrane transport	75/5382	147/18866	6.89982e-09	7.73784e-08	4.17363e-08	CCR2/PIRT/LRRC26/RNF207/NPSR1/STAC2/LRRC55/ANO6/WNK3/ACE2/AMIGO1/CEMIP/GJC2/JPH2/NLGN3/TREM2/GAL/EHD3/CACNG4/KCNE5/ARC/CACNG2/TRDN/RAMP3/KCNE3/AKAP6/F2RL3/RGS9/TRPC1/THY1/STAC/SNCA/SLC9A1/CX3CL1/XCL1/CXCL11/CCL2/RYR2/RELN/FXYD1/PLCG2/PKD2/P2RY6/NTSR1/NOS1/CXCL9/KCNMB1/KCNE1/KCNA1/CXCL10/IFNG/FLNA/F2R/F2/EPHB2/DRD4/DRD1/DMD/CTSS/CD19/CASQ1/CALCR/CACNB3/CACNB2/CACNA2D1/BDKRB1/ATP2A1/ATP1B3/ATP1B2/A…	75
GO:0046578	regulation of Ras protein signal transduction	93/5382	194/18866	7.09968e-09	7.94788e-08	4.28693e-08	RASA4B/IQSEC3/P2RY8/MMD2/ARHGAP42/ABRA/RASGRP4/ARHGEF25/GPR174/ARHGAP24/EPS8L3/RTN4R/RASAL3/EPS8L2/HEG1/CDC42SE1/RASIP1/EPS8L1/F11R/P2RY10/CYTH4/KANK2/SH3BP1/PSD3/DENND3/RASA3/AKAP13/DLC1/NET1/SPRY1/LPAR6/RASGRP1/KIF14/STARD8/MAP4K4/GPR55/CYTH3/ARHGEF2/DGKI/F2RL3/NRP1/GPR65/RASAL1/VAV1/TIMP2/TGFB2/SHC1/ROBO1/RDX/RASGRF2/RASA2/RASA1/PDGFRB/NTRK1/NOTCH2/NOTCH1/NGF/MYOC/MYO9B/KITLG/MET/LYN/JAK2/ITPK…	93
GO:0099565	chemical synaptic transmission, postsynaptic	61/5382	112/18866	7.13461e-09	7.97286e-08	4.3004e-08	SEZ6/LRRK2/STX1B/NETO1/TMEM108/NLGN2/NLGN4X/SLC17A7/CELF4/SSH1/NLGN3/GHRL/SHANK1/CUX2/RIMS1/IGSF9B/P2RX2/NLGN1/RIMS2/NRXN1/S1PR2/DGKI/CHRNA6/MTMR2/GLRA3/WNT7A/STX1A/SLC8A3/SLC8A2/RGS4/RELN/PPP3CA/P2RX7/P2RX5/P2RX1/OPRM1/NTSR1/NPY2R/MEF2C/GRIN2D/GRIN2B/GRIN2A/GRIK5/GLRA1/GABRB3/DVL1/DRD4/CHRNG/CHRNE/CHRNB4/CHRNB3/CHRNB2/CHRNA5/CHRNA3/CHRNA1/CBLN1/CACNB3/BDNF/ARRB2/ADRB2/ADORA2A	61
GO:1903557	positive regulation of tumor necrosis factor superfamily cytokine production	35/5382	52/18866	7.28314e-09	8.12449e-08	4.38219e-08	CARD9/NOD2/SASH3/PYCARD/ZBTB20/LY96/SPON2/NOD1/RASGRP1/ARHGEF2/RIPK2/TWIST1/TLR4/TLR3/TLR2/CCL19/CCL3/PTPRC/PTAFR/PIK3R1/NFATC4/MIF/LEP/LBP/JAK2/IL12B/IFNG/HLA-E/FCER1G/CYBA/CLU/CD36/CD14/CD2/ADAM8	35
GO:0021700	developmental maturation	127/5382	287/18866	8.0004e-09	8.9089e-08	4.80528e-08	UNC13C/AGRN/SLFN14/GLDN/ANO6/BHLHA15/LGI4/PHOSPHO1/ZDHHC15/ROPN1B/SEZ6/LRRK2/SRRM4/L3MBTL3/TMEM79/PABPC1L/FAT4/CLEC7A/XYLT1/SPTBN4/SLC17A7/FERMT1/PCSK4/FEV/BCL11A/ACTL6B/GAL/SHANK1/TFCP2L1/DISC1/GREM1/LHX6/TRIM58/RAB38/SEZ6L/NFASC/UNC13A/ARHGEF15/DMC1/ABHD2/RAB32/C1QL1/KLF2/IRX5/KIF14/NRXN1/B4GALT5/TRIP13/NEURL1/ALDH1A2/DCHS1/RECK/BFSP2/PICALM/YWHAZ/WNT10B/WNT5A/WNT1/TGFB2/TBX6/CNTN2/TAL1/SYT4/SY…	127
GO:0051346	negative regulation of hydrolase activity	192/5382	473/18866	8.03774e-09	8.93474e-08	4.81922e-08	KLRC4-KLRK1/ANXA8L1/ANXA8/CARD17/ITIH6/TMEM225/CRB2/HMSD/WFDC10B/BOD1L1/PHACTR1/PI16/NLRP7/WFDC13/SPRED1/SH3RF2/PPP1R1C/A2ML1/WFDC3/CD109/TMEM132D/LRRK2/PHACTR3/ELFN2/CARD16/SPOCD1/PAPLN/MASTL/SPINK7/PPP1R1B/CCDC8/PPP1R14C/ITIH5/CSRNP3/BIRC7/SH2D4A/TSKS/PPP4R4/SLC7A14/CAMSAP3/LXN/CDC42SE1/RCC2/PXK/PPP1R14D/SYTL2/CRIM1/LEF1/SERPINA10/ANGPTL4/PI15/F11R/PCSK1N/PCDH11X/CPAMD8/LAMP3/TNFAIP8/SH3BP4/PPP…	192
GO:0043583	ear development	104/5382	224/18866	8.34144e-09	9.25607e-08	4.99254e-08	TIFAB/SLC26A5/HMX3/BMPER/STRC/OSR1/LRIG3/OSR2/CTHRC1/SLC44A4/PDZD7/FAT4/STRA6/CDH23/GRHL3/MCOLN3/SOBP/ESRP1/CYTL1/SIX4/ATP8A2/INSIG2/FGF20/SCRIB/GJB6/BCL2L11/MAFB/CELSR1/CXCL14/SLC4A7/NTN1/NOG/KCNQ4/PHOX2B/LIN7A/DCHS1/LGR5/ITGA8/FZD6/NR4A3/PAX8/WNT5A/WNT1/TWIST1/TGFB3/TGFB2/TFAP2A/ZEB1/TBX1/SPARC/SOX2/SIX1/SHH/SDC4/PVALB/PTK7/PROX1/PRRX1/PDGFRB/OTX1/ROR2/ROR1/NTRK3/NOTCH1/NEUROG1/MCM2/MAF/KCNK3/K…	104
GO:1904894	positive regulation of receptor signaling pathway via STAT	53/5382	93/18866	8.41541e-09	9.32179e-08	5.02799e-08	IFNL1/IL31RA/TSLP/PARP9/CRLF2/IL26/STAP2/PARP14/CRLF3/CLCF1/CD300A/IL24/CRLF1/SOCS3/TNFSF18/TNFRSF18/TNF/CCL5/PTK6/PRLR/PECAM1/OSM/NOTCH1/LYN/LIF/LEP/KIT/JAK2/IL18/IL15/IL12B/IL10RA/IL10/IL7R/IL6ST/IL6R/IL6/IL2/IGF1/IFNG/HCLS1/GHR/GH1/FYN/FLT3/F2R/F2/ERBB4/EPO/CYP1B1/CSF2/CSF1R/CD40	53
GO:0002279	mast cell activation involved in immune response	33/5382	48/18866	8.63661e-09	9.53343e-08	5.14214e-08	MILR1/UNC13D/PLA2G3/LAT/CD300A/CPLX2/RASGRP1/GAB2/CD84/SNAP23/NR4A3/LAT2/SYK/RAC2/PIK3CG/PIK3CD/ENPP3/LYN/LGALS9/KIT/IL13RA2/IL4R/HMOX1/GATA2/FOXF1/FGR/FES/FER/FCER1G/CBL/BTK/BLK/ADORA2B	33
GO:0043370	regulation of CD4-positive, alpha-beta T cell differentiation	33/5382	48/18866	8.63661e-09	9.53343e-08	5.14214e-08	IL27/NLRP3/LOXL3/ZC3H12A/NFKBIZ/SASH3/FOXP3/TBX21/MALT1/SOCS5/CD83/RIPK2/TNFSF4/CCL19/MYB/LGALS9/JAK3/IRF4/IL18/IL12RB1/IL12B/IL4R/IL2/IFNG/HLX/NCKAP1L/GATA3/CD86/CD80/RUNX3/RUNX1/BCL6/ANXA1	33
GO:0021953	central nervous system neuron differentiation	92/5382	192/18866	8.77634e-09	9.67079e-08	5.21623e-08	DRAXIN/NANOS1/MDGA1/ARX/MDGA2/GDF7/UNC5D/PLXNA4/AGBL4/DYNC2H1/BCL11B/ISL2/LHX5/DMRT3/SPTBN4/SLC4A10/FEZF2/C21orf91/NIN/DISC1/LHX6/TSKU/OTP/MYCBP2/FAIM2/DKK1/SEMA3A/ZEB2/TOX/SLIT2/B4GALT5/DCLK1/PHOX2B/HERC1/NRP1/NRP2/LMO4/FZD1/EOMES/BTG2/WNT9B/WNT7A/WNT5A/WNT2/WNT1/NR2E1/CNTN2/TAL1/SPOCK1/SOX4/SMO/SHH/SFRP2/SFRP1/RYK/RORA/ROBO1/PROX1/NR4A2/NTRK2/NPY/NKX2-2/NFIB/MAP2/LMX1A/LHX1/LEP/INHBA/ID4/HOXD10…	92
GO:0010771	negative regulation of cell morphogenesis involved in differentiation	55/5382	98/18866	9.36888e-09	1.03058e-07	5.55873e-08	DRAXIN/SEMA3D/SEMA6D/RTN4R/SEMA4A/SEMA4G/SEMA6A/SEMA3G/RCC2/SEMA4C/NLGN3/DNM3/NGEF/CORO1C/FSTL4/NLGN1/POSTN/SEMA3C/SEMA4B/SEMA6B/SEMA3A/KIAA0319/SEMA3E/NTN1/SLIT2/SEMA5A/NRP1/SEMA7A/SEMA3B/WNT5A/TRPC6/TNR/THY1/SPP1/RYK/PTPRS/PTPRO/PPP3CA/OMG/NGFR/NFATC4/MCF2/MAP2/TACSTD2/ID1/GBP1/FGF13/FBLN1/EPHB2/EFNA5/EFNA1/DCC/DAB1/ARHGAP4/ACTN4	55
GO:0009952	anterior/posterior pattern specification	102/5382	219/18866	9.40843e-09	1.03313e-07	5.5725e-08	CFC1B/TIFAB/FEZF1/CYP26C1/CRB2/RIPPLY2/OSR1/NKD1/BHLHE41/SOX17/HES4/BARX1/FEZF2/HES2/LEF1/CDON/HEYL/ARC/DKK1/SEMA3C/BASP1/ZEB2/CELSR1/GDF3/NOG/TBX18/FOXH1/ALDH1A2/BHLHE40/BTG2/ZBTB16/WT1/WNT2B/WNT5A/WNT2/WNT1/NR2F2/TDGF1/TBX3/TBX6/TBX1/AURKA/SMO/SKI/SHH/SFRP2/SFRP1/RARG/PRKDC/PCSK5/PCDH8/PCSK6/OTX2/OTX1/ROR2/NOTCH1/NKX3-1/NEUROG1/MYF5/MSX2/MEOX2/MEOX1/SMAD3/LHX1/LFNG/HOXD10/HOXD8/HOXC9/HOXC8/HOXC…	102
GO:0033003	regulation of mast cell activation	31/5382	44/18866	9.74533e-09	1.06827e-07	5.76204e-08	MILR1/UNC13D/CD300LF/TSLP/CRLF2/PLA2G3/HAVCR1/CD300A/CD226/GAB2/CD84/NR4A3/SYK/RAC2/PLSCR1/ENPP3/LYN/LGALS9/IL13RA2/IL4R/HMOX1/GATA2/FOXF1/FGR/FES/FER/FCER1G/CNR2/CNR1/BLK/ADORA2B	31
GO:0003382	epithelial cell morphogenesis	27/5382	36/18866	9.91381e-09	1.0774e-07	5.8113e-08	CCDC88C/VSIG1/COL22A1/DACT2/FRMD6/POF1B/GRHL2/BCL11B/TNMD/HEG1/RAB25/ARHGEF26/CLIC4/PALLD/STC1/ST14/ROCK1/PECAM1/MET/IHH/ID1/HRH2/FLNB/FAT1/CLDN3/COL15A1/AR	27
GO:0010543	regulation of platelet activation	27/5382	36/18866	9.91381e-09	1.0774e-07	5.8113e-08	ADAMTS18/UBASH3B/CELA2A/F11R/PDPN/SH2B3/TXK/TLR4/THBD/TEC/SYK/SELP/PRKG1/PRKCQ/PLEK/PLA2G4A/SERPINE2/PDGFRA/PDGFB/NOS3/LYN/FCER1G/F2/CD9/BLK/CEACAM1/APOE	27
GO:0043368	positive T cell selection	27/5382	36/18866	9.91381e-09	1.0774e-07	5.8113e-08	THEMIS/SLAMF6/LOXL3/BCL11B/FOXP3/TBX21/BATF/TOX/ZAP70/STAT6/SPN/SHH/PTPRC/LY9/ITPKB/IRF4/IL12RB1/IL12B/IL6/DOCK2/CYLD/CTSL/CD74/CD3G/CD3E/CD3D/BCL2	27
GO:0046633	alpha-beta T cell proliferation	27/5382	36/18866	9.91381e-09	1.0774e-07	5.8113e-08	CCR2/LGALS9C/LGALS9B/RASAL3/TWSG1/CD274/PTPN22/EBI3/RIPK2/TNFRSF14/ZAP70/TNFSF4/TGFBR2/SYK/XCL1/PTPRC/LGALS9/IRF1/IL18/IL15/IL12B/HLA-E/ELF4/DOCK2/CD55/CD28/CD3E	27
GO:2000516	positive regulation of CD4-positive, alpha-beta T cell activation	27/5382	36/18866	9.91381e-09	1.0774e-07	5.8113e-08	NLRP3/NFKBIZ/SASH3/FOXP3/CD160/MALT1/SOCS5/CD83/RIPK2/TNFSF4/TGFBR2/XCL1/CCL19/PRKCQ/MYB/LGALS9/IL18/IL12RB1/IL12B/IL4R/IFNG/HLX/NCKAP1L/CD55/CD86/CD80/ANXA1	27
GO:1902622	regulation of neutrophil migration	30/5382	42/18866	1.01111e-08	1.09695e-07	5.91675e-08	MCU/JAM3/CAMK1D/SLAMF8/C5AR2/SLIT2/DYSF/XG/THBS4/XCL1/CCL21/CCL19/RAC2/MPP1/MDK/LBP/CXCR2/CXCL8/IL1R1/NCKAP1L/FUT7/EDN1/DPP4/CCR7/CD74/C5AR1/C3AR1/BST1/RHOH/ADAM8	30
GO:0006024	glycosaminoglycan biosynthetic process	59/5382	108/18866	1.0776e-08	1.16709e-07	6.29506e-08	AGRN/CHSY3/B3GNT7/PXYLP1/DSEL/HS6ST2/CHST9/NDST4/XYLT1/CEMIP/CSGALNACT2/CHST15/CHST11/DSE/CHSY1/GALNT5/KERA/B3GNT3/UST/GPC6/HS3ST1/HS3ST2/HS3ST3A1/HS3ST3B1/SDC3/CHST3/CHST2/B4GALT5/UGDH/TGFB1/ST3GAL1/SDC4/SDC2/SDC1/PRELP/PDGFRB/PDGFB/OGN/OMD/CHST6/LUM/IL1B/HSPG2/HAS3/HAS2/HAS1/GPC1/GPC3/B4GALT1/GCNT2/FMOD/GPC5/GPC4/EXT1/DCN/VCAN/BGN/ANGPT1/ACAN	59
GO:0070268	cornification	61/5382	113/18866	1.12077e-08	1.21177e-07	6.53607e-08	LIPN/LIPK/KRT27/LIPM/KRT79/KRT73/KRT6C/KRT78/KRT80/KRT72/RPTN/TMEM79/PERP/CELA2A/CYP26B1/KRT23/KAZN/PKP3/TGM5/KRT75/KRT37/TCHH/ST14/SPRR3/SPRR2A/SPRR1B/SPRR1A/PRSS8/PPL/PKP2/PKP1/PI3/PCSK6/KRT86/KRT81/KRT34/KRT33A/KRT19/KRT18/KRT17/KRT16/KRT15/KRT13/KRT9/KRT8/KRT7/KRT6B/KRT6A/KRT5/KRT4/KRT3/KRT2/KRT1/JUP/IVL/FLG/EVPL/DSG3/DSC3/CSTA/CAPN1	61
GO:0010876	lipid localization	180/5382	440/18866	1.19541e-08	1.29027e-07	6.95944e-08	SFTPA1/SMIM22/PLA2G2C/XKR9/XKR5/MFSD2B/TNFAIP8L3/SLC10A6/XKR7/SLCO1B7/ANO9/ATP11C/PCSK9/PLA2G4F/VSTM2A/ANO6/FITM1/SLC5A8/ABCA13/PRELID2/ATP8B3/SLC51B/ANO4/PDZD8/OSBPL11/OSBPL10/OSBPL8/OSBPL7/OSBPL6/OSBPL5/XKR4/MFSD2A/APOLD1/APOL3/APOL4/APOL6/STARD5/SPX/ZC3H12A/ATP8B4/STRA6/ANO3/ATP10D/ATP8B2/ATP10A/TMEM159/PLSCR4/RETN/APOBR/ASXL2/SLCO1C1/ATP8A2/GHRL/ACSL5/LIMA1/GULP1/ABHD5/GAL/ANO7/PLA2G3/HILPDA/…	180
GO:0032615	interleukin-12 production	37/5382	57/18866	1.22143e-08	1.3161e-07	7.09879e-08	SCIMP/LILRA5/TIGIT/CLEC7A/TLR8/PLCB1/IRAK3/LILRB1/RIPK2/TNFSF4/TLR4/TLR3/TLR2/THBS1/SYK/SLAMF1/CCL19/MEFV/MDK/LTB/LGALS9/LEP/JAK3/IDO1/IL16/IL12B/IL10/IFNG/IRF8/HLA-B/CMKLR1/CCR7/CD40LG/CD40/CD36/ARRB2/ACP5	37
GO:0010522	regulation of calcium ion transport into cytosol	56/5382	101/18866	1.24493e-08	1.33914e-07	7.22307e-08	NPSR1/UBASH3B/JPH4/TMEM38A/CEMIP/JPH2/LIME1/P2RX2/CORO1A/TRDN/RAMP3/AKAP6/F2RL3/TRPC3/TRPC1/THY1/SNCA/SLC8A1/CX3CL1/XCL1/CXCL11/RYR2/PRNP/PLN/PLA2G1B/PKD2/P2RY6/P2RX7/P2RX5/NTSR1/NOS1/MYO5A/CXCL9/LYN/CXCL10/FYN/F2R/F2/EPO/DRD1/DMD/CYBA/CLIC2/CD19/CD4/CAV1/CASQ2/CASQ1/CALCR/BDKRB1/BCL2/ATP1A2/ANK2/APLNR/ADCYAP1R1/ABL1	56
GO:0060571	morphogenesis of an epithelial fold	21/5382	25/18866	1.26131e-08	1.35446e-07	7.30568e-08	GDF7/OVOL2/SOSTDC1/SULF1/NOG/TP63/LUZP1/WNT2B/WNT5A/WNT2/SHH/HIF1A/GLI2/FGFR2/FGF10/EGFR/CTNNB1/BMP7/BMP5/BMP4/AR	21
GO:0099003	vesicle-mediated transport in synapse	102/5382	220/18866	1.26593e-08	1.35712e-07	7.32005e-08	UNC13C/STX19/SYT6/RIMS4/LRRK2/GRIN3A/TRIM9/STX1B/SYT12/SYT8/SYT3/SYNDIG1/NLGN2/NLGN4X/SLC17A6/SLC17A7/NLGN3/CALY/PACSIN1/PCLO/PCDH17/DNM3/SCRIB/ARC/SYT11/CYFIP1/UNC13A/RIMS1/NLGN1/RAPGEF4/STON1/CPLX2/GIPC1/SV2A/SNAP91/DNAJC6/RIMS2/STXBP5L/SLC4A8/NRXN1/DGKI/SYT7/BRSK2/CHRNA6/BSN/SNAP23/STX11/CADPS/PPFIA2/DOC2B/PICALM/SYN3/WNT7A/SYT4/SYT1/SYP/SYN2/STX1A/SNCG/SNCA/SNAP25/SLC18A2/SLC18A1/SLC2A4/SH3GL…	102
GO:0032655	regulation of interleukin-12 production	36/5382	55/18866	1.38317e-08	1.47637e-07	7.96325e-08	SCIMP/LILRA5/TIGIT/CLEC7A/TLR8/PLCB1/IRAK3/LILRB1/RIPK2/TNFSF4/TLR4/TLR3/TLR2/THBS1/SYK/SLAMF1/CCL19/MEFV/MDK/LTB/LGALS9/JAK3/IDO1/IL16/IL12B/IL10/IFNG/IRF8/HLA-B/CMKLR1/CCR7/CD40LG/CD40/CD36/ARRB2/ACP5	36
GO:0050819	negative regulation of coagulation	36/5382	55/18866	1.38317e-08	1.47637e-07	7.96325e-08	ADAMTS18/UBASH3B/ADTRP/SH2B3/VTN/TSPAN8/THBS1/THBD/TFPI/PROS1/PROC/PRKG1/SERPINF2/PLAUR/PLAU/PLAT/SERPINE2/PDGFRA/PDGFB/SERPINB2/SERPINE1/NOS3/KRT1/KLKB1/GP1BA/FAP/F12/F2/EDN1/CD34/CD9/SERPING1/CEACAM1/APOH/APOE/ANXA2	36
GO:0010977	negative regulation of neuron projection development	77/5382	154/18866	1.38417e-08	1.47637e-07	7.96325e-08	SRGAP2C/DRAXIN/SEMA3D/LRRK2/STX1B/SEMA6D/RTN4R/SEMA4A/TRPV4/SEMA4G/SEMA6A/RGMA/SEMA3G/SEMA4C/NLGN3/BCL11A/ASAP1/DNM3/NGEF/DENND5A/FSTL4/DKK1/ZNF365/NLGN1/KLK8/STMN2/SEMA3C/SEMA4B/SEMA6B/SEMA3A/KIAA0319/SEMA3E/NTN1/SLIT2/SEMA5A/NRP1/SEMA7A/SEMA3B/WNT5A/VIM/TRPC6/TNR/THY1/NR2F1/TBX6/SPP1/SPOCK1/RYK/PTPRS/PTPRO/PTPRG/PTPN9/PPP3CA/PMP22/OMG/NGFR/NFATC4/MCF2/MAP2/LRP1/LGALS1/ID1/GFI1/FGF13/EPHB2/EPHA4…	77
GO:0060993	kidney morphogenesis	53/5382	94/18866	1.39571e-08	1.48617e-07	8.01611e-08	FMN1/ADAMTS16/OSR1/LRRK2/GREB1L/FAT4/IRX3/KIF26B/WNT4/SIX4/GCNT4/GREM1/WWTR1/BASP1/GCNT3/NOG/DCHS1/PAX8/WT1/WNT9B/WNT2B/WNT11/WNT7B/WNT1/TCF21/STAT1/SOX4/SMO/SIX1/SHH/PRKX/PKD2/PGF/PDGFRB/TACSTD2/LIF/LHX1/LAMA5/ILK/HOXB7/GLI3/GPC3/GDNF/GATA3/FOXD1/FGF10/FGF2/CTNNB1/CALB1/BMP7/BMP4/BCL2/AGTR2	53
GO:0007613	memory	64/5382	121/18866	1.42572e-08	1.51557e-07	8.1747e-08	SHISA7/LRRN4/PTCHD1/PPP1R1B/NETO1/SLC17A7/SHANK1/SLC24A2/CUX2/ARC/PLCB1/SYT11/SORCS3/KLK8/RIN1/ITGA8/TAC1/SYT4/SLC8A3/SLC8A2/SLC6A4/SLC6A1/SLC2A4/SGK1/ATXN1/S100B/PTN/PTGS2/RELN/LGMN/PRNP/SERPINF1/OXTR/NTF4/NTF3/NGF/NFATC4/MUSK/MDK/MAP1A/LMX1A/LDLR/KCNK2/ITPR3/ITGA5/ITGA3/HTR2A/HRH2/HRH1/GRIN2A/GRIA1/FGF13/DRD1/DBH/CX3CR1/CNR1/CHRNB2/CEBPB/CCK/CAMK4/CALB1/BDNF/APOE/ADCY1	64
GO:0003208	cardiac ventricle morphogenesis	44/5382	73/18866	1.50421e-08	1.59366e-07	8.59587e-08	CCM2L/GRHL2/HEG1/BMP10/HEYL/ZFPM2/PPP1R13L/SEMA3C/HAND2/NOG/FOXH1/TPM1/TNNT2/TNNI3/TNNC1/TGFBR3/TGFBR2/TGFB2/TGFB1/SOX11/SOX4/SFRP2/RYR2/PROX1/PKP2/NPY5R/NPY2R/NOTCH1/MYL3/MYH7/MYH6/MYBPC3/MEF2C/HIF1A/NRG1/GATA4/GATA3/FOXC2/FOXC1/FOXF1/FGFR2/CPE/COL11A1/JAG1	44
GO:0051966	regulation of synaptic transmission, glutamatergic	44/5382	73/18866	1.50421e-08	1.59366e-07	8.59587e-08	CCR2/LRRK2/CACNG8/TSHZ3/NLGN2/NLGN3/SHANK1/DISC1/CACNG4/CACNG5/UNC13A/DKK1/NLGN1/CACNG2/HOMER1/NRXN1/DGKI/KMO/UCN/TNR/TNF/SYT1/CCL2/PTGS2/RELN/SERPINE2/OXTR/ROR2/NTRK1/NPY2R/MEF2C/HTR2A/HTR1B/GRM7/GRM2/GRIK3/GLUL/EGFR/DRD1/CNR1/CDH2/ATP1A2/ADORA2A/ADCYAP1	44
GO:0002449	lymphocyte mediated immunity	154/5382	366/18866	1.51227e-08	1.59952e-07	8.62747e-08	KLRC4-KLRK1/IGLL5/C17orf99/CCR2/CLEC12B/CLEC4G/NCR3/GAPT/UNC13D/RNF168/PIK3R6/RAET1E/IL31RA/SH2D1B/CLNK/SLAMF6/NLRP3/RSAD2/HAVCR2/SLA2/ULBP1/ULBP2/ULBP3/MYO1G/SLAMF7/AICDA/CRTAM/TRPM4/SASH3/IL20RB/TLR8/FOXP3/TBX21/CLCF1/RFTN1/SWAP70/KLRK1/CORO1A/CD160/BTN3A2/RIPK3/MALT1/FGL2/LILRB1/CD226/BATF/BTN3A3/TCIRG1/CD96/RASGRP1/PARP3/IL27RA/NCR1/GCNT3/EXO1/BCL10/IL18R1/IL18RAP/TNFSF13/ZP3/WAS/VAV1/TNFSF4/…	154
GO:0007272	ensheathment of neurons	71/5382	139/18866	1.62061e-08	1.70839e-07	9.21472e-08	SERINC5/LGI4/ZNF488/MAL2/FAM126A/MARVELD1/JAM3/SH3TC2/FA2H/JAM2/AMIGO1/ADAM22/PLLP/DHH/TNFRSF21/TENM4/EPB41L3/NFASC/KLK8/WASF3/TSPAN2/KIF14/QKI/B4GALT5/MTMR2/BCAS1/CST7/CNTNAP1/CXCR4/MALL/TNFRSF1B/TLR2/TG/CNTN2/SLC8A3/SKI/S100B/RARG/RARB/PTN/KLK6/POU3F1/PMP22/PLP1/CLDN11/NTRK3/NTRK2/MYOC/MYO5A/MPZ/MAL/KEL/KCNJ10/ITGAX/ILK/ID4/NRG1/HGF/GPC1/ERBB2/EGR2/LPAR1/TYMP/CTNNB1/CLU/CTSC/CD9/MYRF/ASPA/ANK2/…	71
GO:0008366	axon ensheathment	71/5382	139/18866	1.62061e-08	1.70839e-07	9.21472e-08	SERINC5/LGI4/ZNF488/MAL2/FAM126A/MARVELD1/JAM3/SH3TC2/FA2H/JAM2/AMIGO1/ADAM22/PLLP/DHH/TNFRSF21/TENM4/EPB41L3/NFASC/KLK8/WASF3/TSPAN2/KIF14/QKI/B4GALT5/MTMR2/BCAS1/CST7/CNTNAP1/CXCR4/MALL/TNFRSF1B/TLR2/TG/CNTN2/SLC8A3/SKI/S100B/RARG/RARB/PTN/KLK6/POU3F1/PMP22/PLP1/CLDN11/NTRK3/NTRK2/MYOC/MYO5A/MPZ/MAL/KEL/KCNJ10/ITGAX/ILK/ID4/NRG1/HGF/GPC1/ERBB2/EGR2/LPAR1/TYMP/CTNNB1/CLU/CTSC/CD9/MYRF/ASPA/ANK2/…	71
GO:0045995	regulation of embryonic development	69/5382	134/18866	1.68064e-08	1.76873e-07	9.54016e-08	SCX/RNF207/CRB2/LAMA1/NRK/OSR1/MYADM/PHLDB2/NKD1/SOX17/GRHL3/WNT4/SIX4/RACGAP1/TENM4/GPR161/PLCB1/SULF1/PHLDB1/DKK1/CELSR1/ADIPOQ/B4GALT5/KLF4/TBX18/FZD7/FZD1/WNT2B/WNT5A/WNT2/WNT1/PHLDA2/STK4/STK3/SNAI1/SIX1/SHH/SFRP2/SFRP1/PTK7/OTX2/NOTCH1/NFE2L2/LHX1/LFNG/LAMA5/LAMA4/LAMA3/LAMA2/IL10/IL1RN/IGF1/FOXA2/GJA1/GDNF/GATA3/GATA2/GATA1/FZD2/FGFR1/DVL1/CTNNB1/COL5A2/COL5A1/CDX1/CDK1/BMP7/BMP4/AR	69
GO:0071675	regulation of mononuclear cell migration	34/5382	51/18866	1.73558e-08	1.82351e-07	9.83564e-08	CCR2/CXCL17/DEFB124/ANO6/IL34/TRPV4/S100A14/SLAMF8/GREM1/PLCB1/SLIT2/PLA2G7/TNF/THBS1/CXCL12/CCL5/S100A7/LGMN/SERPINE1/NBL1/MDK/LYN/LGALS3/CXCL10/FPR2/DUSP1/CSF1R/CSF1/CMKLR1/CCR1/C5AR1/C3AR1/BMP5/AIF1	34
GO:0048839	inner ear development	93/5382	197/18866	1.84025e-08	1.93028e-07	1.04116e-07	TIFAB/SLC26A5/HMX3/BMPER/STRC/LRIG3/CTHRC1/SLC44A4/PDZD7/FAT4/CDH23/GRHL3/MCOLN3/SOBP/ESRP1/CYTL1/SIX4/ATP8A2/INSIG2/FGF20/SCRIB/GJB6/MAFB/CELSR1/CXCL14/SLC4A7/NTN1/KCNQ4/PHOX2B/LIN7A/DCHS1/LGR5/ITGA8/FZD6/NR4A3/PAX8/WNT5A/WNT1/TGFB3/TGFB2/TFAP2A/ZEB1/TBX1/SPARC/SOX2/SIX1/SHH/SDC4/PVALB/PTK7/PROX1/PRRX1/PDGFRB/OTX1/ROR2/ROR1/NTRK3/NOTCH1/NEUROG1/MCM2/MAF/KCNK3/KCNK2/HPN/HOXA1/GLI3/GLI2/GJB2/GATA3…	93
GO:0042552	myelination	70/5382	137/18866	2.00638e-08	2.10105e-07	1.13326e-07	SERINC5/LGI4/ZNF488/MAL2/FAM126A/MARVELD1/JAM3/SH3TC2/FA2H/JAM2/AMIGO1/ADAM22/PLLP/DHH/TNFRSF21/TENM4/EPB41L3/NFASC/KLK8/WASF3/TSPAN2/KIF14/QKI/B4GALT5/MTMR2/BCAS1/CST7/CNTNAP1/CXCR4/MALL/TNFRSF1B/TLR2/TG/CNTN2/SLC8A3/SKI/S100B/RARG/RARB/PTN/KLK6/POU3F1/PMP22/PLP1/NTRK3/NTRK2/MYOC/MYO5A/MPZ/MAL/KEL/KCNJ10/ITGAX/ILK/ID4/NRG1/HGF/GPC1/ERBB2/EGR2/LPAR1/TYMP/CTNNB1/CLU/CTSC/CD9/MYRF/ASPA/ANK2/ABCD2	70
GO:0036336	dendritic cell migration	23/5382	29/18866	2.02069e-08	2.10905e-07	1.13758e-07	CCR2/ANO6/NLRP12/DOCK8/SLAMF8/TRPM4/CXCR4/TRPM2/CCL21/CCL19/CCL5/PIK3CG/LGALS9/CXCR2/CXCR1/GAS6/EPS8/GPR183/CCR7/CCR6/CCR5/CCR1/ALOX5	23
GO:0050901	leukocyte tethering or rolling	23/5382	29/18866	2.02069e-08	2.10905e-07	1.13758e-07	CCR2/JAM2/CCL28/MADCAM1/VCAM1/TNF/SPN/SELPLG/SELP/SELL/SELE/CXCL12/CCL21/ROCK1/PTAFR/LEP/ITGB7/ITGB1/ITGA4/FUT7/ELANE/CX3CR1/ADD2	23
GO:0046427	positive regulation of receptor signaling pathway via JAK-STAT	51/5382	90/18866	2.07428e-08	2.16142e-07	1.16583e-07	IFNL1/IL31RA/TSLP/PARP9/IL26/STAP2/PARP14/CRLF3/CLCF1/CD300A/IL24/CRLF1/SOCS3/TNFSF18/TNFRSF18/TNF/CCL5/PTK6/PRLR/PECAM1/OSM/NOTCH1/LYN/LIF/LEP/KIT/JAK2/IL18/IL15/IL12B/IL10RA/IL10/IL6ST/IL6R/IL6/IL2/IGF1/IFNG/HCLS1/GHR/GH1/FYN/FLT3/F2R/F2/ERBB4/EPO/CYP1B1/CSF2/CSF1R/CD40	51
GO:0007157	heterophilic cell-cell adhesion via plasma membrane cell adhesion molecules	32/5382	47/18866	2.10155e-08	2.18265e-07	1.17728e-07	AMIGO2/CRB2/SCARF2/HMCN1/FAT4/CADM3/AMIGO1/TENM2/CRTAM/TENM3/CD209/TENM4/CRB1/NLGN1/IL1RAPL1/TENM1/DCHS1/VCAM1/SELP/SELE/PTPRD/REG3A/CEACAM6/ITGAL/ITGA5/ICAM1/CEACAM8/CEACAM5/CDH2/CD6/CBLN1/ALCAM	32
GO:0043303	mast cell degranulation	32/5382	47/18866	2.10155e-08	2.18265e-07	1.17728e-07	MILR1/UNC13D/PLA2G3/LAT/CD300A/CPLX2/RASGRP1/GAB2/CD84/SNAP23/NR4A3/LAT2/SYK/RAC2/PIK3CG/PIK3CD/LYN/LGALS9/KIT/IL13RA2/IL4R/HMOX1/GATA2/FOXF1/FGR/FES/FER/FCER1G/CBL/BTK/BLK/ADORA2B	32
GO:0042093	T-helper cell differentiation	38/5382	60/18866	2.11926e-08	2.19743e-07	1.18525e-07	IL27/SLAMF6/NLRP3/LOXL3/ZC3H12A/NFKBIZ/SEMA4A/LEF1/FOXP3/TBX21/MALT1/BATF/SOCS5/IL18R1/RIPK2/TNFSF4/STAT6/SPN/CCL19/RORA/PTGER4/MYB/LY9/JAK3/IRF4/IL18/IL12RB1/IL12B/IL6/IL4R/IL2/HLX/GATA3/GPR183/CD86/CD80/BCL6/ANXA1	38
GO:0045446	endothelial cell differentiation	62/5382	117/18866	2.17346e-08	2.24994e-07	1.21357e-07	COL22A1/MYADM/ATOH8/APOLD1/SCUBE1/SOX17/TNMD/HEG1/TMEM100/ROBO4/F11R/TJP3/ARHGEF26/PPP1R16B/CLIC4/PDPN/S1PR2/CLDN1/NRP1/CXCR4/XDH/WNT7B/WNT7A/EZR/VCL/TNF/CLDN5/NR2F2/ZEB1/STC1/ROCK1/RDX/RAP1A/PTPRS/PTN/PROX1/PROC/PECAM1/PDE2A/NOTCH1/MSN/MET/KDR/IL1B/ID1/ICAM1/HOXB5/NRG1/F2RL1/S1PR3/S1PR1/CTNNB1/CLDN3/COL15A1/CDH5/BMPR2/BMP6/BMP4/CEACAM1/JAG1/ACVRL1/ACVR1	62
GO:0030856	regulation of epithelial cell differentiation	83/5382	171/18866	2.20901e-08	2.283e-07	1.23141e-07	SPRED1/CD109/OSR1/REG3G/ATOH8/APOLD1/GRHL2/FAT4/ZBED2/OVOL2/TMEM100/ESRP1/F11R/GRHL1/WWTR1/MAFF/TRIM16/YAP1/SPRY1/ZEB2/GDF3/ADIPOQ/S1PR2/PROM1/PTCH2/TP63/KLF7/PAX8/ZFP36/XDH/WNT9B/WNT10B/VDR/VCL/TNF/CLDN5/ZEB1/TBX3/SULT2B1/STAT1/SMO/SFRP4/ROCK1/PROC/PRLR/PRKX/PRKCH/REG3A/SERPINE1/NOTCH1/MSX2/MMP9/LIF/LHX1/IL1B/IFNG/ID1/HOXA7/SFN/GDNF/GATA3/FRZB/FOXC1/FGF2/ETV4/S1PR3/CTSV/CTSL/CTSK/CTNNB1/CEBPB/CD…	83
GO:0017157	regulation of exocytosis	102/5382	222/18866	2.26549e-08	2.33371e-07	1.25876e-07	CCR2/LGI3/UNC13D/SYT6/RIMS4/LRRK2/GRIN3A/RAB3C/TRIM9/STX1B/SYTL4/SYT12/SYT8/SYT3/PRAM1/SYT15/CD177/RAB8B/PLA2G3/PCLO/RAB26/SYT11/EXPH5/RIMS1/NLGN1/CD300A/IL1RAPL1/RAPGEF4/CPLX2/GIPC1/GAB2/RIMS2/STXBP5L/SLC4A8/DGKI/SYT7/CHRNA6/CACNA1G/CACNA1I/CD84/CADPS/PPFIA2/DOC2B/ZP3/WNT7A/VSNL1/SYT4/SYT1/SYP/SYK/STX1A/SNCA/SDC4/SDC1/REST/RAP1A/RALB/RAC2/RAB27B/PTAFR/PRKCB/P2RY1/P2RX1/NOTCH1/LYN/LGALS9/KCNB1/IT…	102
GO:0002715	regulation of natural killer cell mediated immunity	31/5382	45/18866	2.27452e-08	2.33371e-07	1.25876e-07	KLRC4-KLRK1/CLEC12B/NCR3/PIK3R6/RAET1E/SH2D1B/CLNK/SLAMF6/HAVCR2/CRTAM/KLRK1/CD160/LILRB1/CD226/CD96/RASGRP1/NCR1/IL18RAP/VAV1/SERPINB9/SH2D1A/LGALS9/LEP/LAG3/KIR2DL4/IL12B/HLA-F/HLA-E/HLA-B/CEACAM1/ARRB2	31
GO:0032722	positive regulation of chemokine production	31/5382	45/18866	2.27452e-08	2.33371e-07	1.25876e-07	MCOLN2/DEFB124/TSLP/HAVCR2/CLEC7A/TRPV4/TLR7/ADIPOQ/RIPK2/TWIST1/TNF/TLR4/TLR3/TLR2/ADAM17/SYK/EIF2AK2/MIF/LPL/LGALS9/LBP/IL7/IL6R/IL6/IL1B/HIF1A/FFAR2/FFAR3/CD74/ADORA2B/ADCYAP1	31
GO:0048639	positive regulation of developmental growth	89/5382	187/18866	2.28359e-08	2.33371e-07	1.25876e-07	AGRN/SH3PXD2B/ARX/SYT3/HAMP/SPTBN4/CPNE5/ISLR2/SMURF1/SASH3/ATP8A2/GHRL/TRPV2/TNFRSF12A/BMP10/DISC1/LPAR3/MACF1/ZFPM2/PLCB1/CYFIP1/UNC13A/RIMS1/AGR2/YAP1/BASP1/RIMS2/AKAP6/NTN1/CPNE6/CACNA2D2/SEMA5A/NRP1/YBX3/SEMA7A/RASAL1/CXCR4/ZP3/WT1/WNT2/EZR/TGFBR3/TGFBR2/SYT4/SYT1/SMO/SLC6A3/CXCL12/PROX1/PRKDC/PLS1/PIM1/PAK1/NTRK3/NOTCH1/NGF/MEF2C/MAP1B/LRP1/LIMK1/LEP/L1CAM/ILK/IL7/IGF2/IGF1/HLX/GLI1/GHRH/GH…	89
GO:0061326	renal tubule development	53/5382	95/18866	2.2839e-08	2.33371e-07	1.25876e-07	FMN1/ADAMTS16/OSR1/GREB1L/FAT4/IRX3/KIF26B/WNT4/SIX4/GREM1/HEYL/WWTR1/YAP1/NOG/PROM1/DCHS1/LGR5/PAX8/WT1/WNT9B/WNT2B/WNT11/WNT7B/WNT1/TCF21/STAT1/SMO/SIX1/SHH/PKD2/PGF/NOTCH2/NOTCH1/MEF2C/TACSTD2/LIF/LHX1/LAMA5/ILK/HOXB7/GLI3/GPC3/GDNF/GATA3/FOXD1/FGF2/CTNNB1/COL4A1/CALB1/BMP4/BCL2/AGTR2/JAG1	53
GO:0070167	regulation of biomineral tissue development	53/5382	95/18866	2.2839e-08	2.33371e-07	1.25876e-07	AMTN/TMEM119/ANO6/SGMS2/PHOSPHO1/OSR1/OSR2/BMP2K/ASPN/TRPM4/WNT4/GREM1/ENAM/ISG15/KL/FZD9/WNT10B/TWIST1/TGFB3/TGFB1/TFAP2A/SLC8A1/CCL3/ROCK1/PTN/SRGN/P2RX7/OMD/DDR2/NOTCH1/NOS3/MGP/MEF2C/SMAD3/HIF1A/GPM6B/GATA1/GAS6/FBN2/S1PR1/ECM1/COMP/CCR1/CEBPB/BMPR2/BMPR1B/BMP7/BMP6/BMP4/ALOX5/AHSG/ADRB2/ACVR1	53
GO:0110149	regulation of biomineralization	53/5382	95/18866	2.2839e-08	2.33371e-07	1.25876e-07	AMTN/TMEM119/ANO6/SGMS2/PHOSPHO1/OSR1/OSR2/BMP2K/ASPN/TRPM4/WNT4/GREM1/ENAM/ISG15/KL/FZD9/WNT10B/TWIST1/TGFB3/TGFB1/TFAP2A/SLC8A1/CCL3/ROCK1/PTN/SRGN/P2RX7/OMD/DDR2/NOTCH1/NOS3/MGP/MEF2C/SMAD3/HIF1A/GPM6B/GATA1/GAS6/FBN2/S1PR1/ECM1/COMP/CCR1/CEBPB/BMPR2/BMPR1B/BMP7/BMP6/BMP4/ALOX5/AHSG/ADRB2/ACVR1	53
GO:0007548	sex differentiation	123/5382	280/18866	2.29366e-08	2.33991e-07	1.2621e-07	CCDC182/SCX/TIFAB/ASPM/OSR1/DACH2/ARID5B/BRIP1/KIF18A/GREB1L/STRA6/DMRTA1/DMRT3/LHX9/RETN/TEX11/WNT4/SIX4/DHH/TIPARP/ZFPM2/SIRT1/DMC1/ADAM29/MERTK/BASP1/SEMA3A/FSTL3/IRX5/LHFPL2/BCL2L11/ADAMTS1/PCYT1B/SLIT2/TNFSF10/AKR1C3/TP63/YBX3/UTF1/FZD4/NRIP1/ZP3/WT1/WNT9B/WNT2B/WNT7A/WNT5A/TLR3/TGFB2/TFAP2C/TCF21/TCF7/TBX3/STAR/SLIT3/SHH/SFRP2/SFRP1/SDC1/REN/PTX3/PGR/PDGFRB/PDGFRA/ROR2/NTRK1/NOS3/NKX3-1/NEU…	123
GO:0002828	regulation of type 2 immune response	24/5382	31/18866	2.30693e-08	2.34588e-07	1.26532e-07	CCR2/IFNL1/NLRP3/RSAD2/IL33/NOD2/TBX21/SOCS5/IL27RA/TNFSF4/STAT6/XCL1/IDO1/IL18/IL6/IL4R/HLX/GATA3/ECM1/CD74/CD86/BCL6/ARG1/ANXA1	24
GO:0070229	negative regulation of lymphocyte apoptotic process	24/5382	31/18866	2.30693e-08	2.34588e-07	1.26532e-07	PTCRA/HSH2D/DOCK8/SLC46A2/SLC39A10/AURKB/BCL10/CCL5/RAG1/PRKCQ/PIP/MIF/JAK3/IDO1/IL7R/IL2/HIF1A/EFNA1/TSC22D3/CD74/CD27/BMP4/BCL6/ADA	24
GO:0031348	negative regulation of defense response	119/5382	269/18866	2.38561e-08	2.42199e-07	1.30637e-07	CLEC12B/CXCL17/METRNL/NLRP7/NLRC3/NLRP6/DCST1/LRFN5/SIRPA/CD200R1/IL22RA2/C1QTNF3/NLRP3/NLRP12/SIGLEC10/HAVCR2/NLRC5/ZC3H12A/TNFAIP8L2/FNDC4/SLAMF8/PBK/RNF125/PARP14/IL20RB/GHRL/FOXP3/PYCARD/SAMHD1/SYT11/TTLL12/VSIG4/IRAK3/FGL2/LILRB1/TRIM38/CD96/CALCRL/NR1H3/SOCS5/NR1D1/ADIPOQ/KLF4/MFHAS1/NMI/SOCS3/PGLYRP1/CST7/IL1R2/TNFRSF1B/TNFAIP6/TNFAIP3/TSPAN6/TEK/CX3CL1/SAA1/RORA/PTPRC/PTGIS/PTGER4/HTRA1/P…	119
GO:0007435	salivary gland morphogenesis	26/5382	35/18866	2.6278e-08	2.6636e-07	1.43669e-07	LAMA1/ESRP2/TWSG1/PLXND1/EDAR/SEMA3C/SEMA3A/NRP1/TNF/TGM2/TGFB3/TGFB2/TGFB1/SNAI2/SHH/PLXNA1/NKX3-1/NFIB/LAMA5/HGF/FGFR2/FGFR1/FGF10/FGF7/EGFR/BMP7	26
GO:0042092	type 2 immune response	28/5382	39/18866	2.63834e-08	2.67e-07	1.44015e-07	CCR2/IFNL1/BCL6B/IL31RA/NLRP3/RSAD2/IL33/NOD2/TBX21/BATF/SOCS5/IL27RA/TNFSF4/STAT6/XCL1/IDO1/IL18/IL10/IL6/IL4R/HLX/GATA3/ECM1/CD74/CD86/BCL6/ARG1/ANXA1	28
GO:0048846	axon extension involved in axon guidance	27/5382	37/18866	2.66705e-08	2.69044e-07	1.45117e-07	SEMA3D/PLXNA4/SEMA6D/SEMA4A/SEMA4G/SEMA6A/SEMA3G/SEMA4C/SEMA3C/SEMA4B/SEMA6B/SEMA3A/SEMA3E/SLIT2/SEMA5A/NRP1/NRP2/SEMA7A/SEMA3B/WNT5A/SLIT3/SLIT1/CXCL12/RYK/DSCAM/BMPR2/ALCAM	27
GO:1902284	neuron projection extension involved in neuron projection guidance	27/5382	37/18866	2.66705e-08	2.69044e-07	1.45117e-07	SEMA3D/PLXNA4/SEMA6D/SEMA4A/SEMA4G/SEMA6A/SEMA3G/SEMA4C/SEMA3C/SEMA4B/SEMA6B/SEMA3A/SEMA3E/SLIT2/SEMA5A/NRP1/NRP2/SEMA7A/SEMA3B/WNT5A/SLIT3/SLIT1/CXCL12/RYK/DSCAM/BMPR2/ALCAM	27
GO:0031099	regeneration	94/5382	201/18866	2.75315e-08	2.77288e-07	1.49564e-07	JAM3/EPPK1/RTN4R/LGR6/HAMP/RGMA/SULF2/UGT1A1/KLK8/POSTN/YAP1/PTPRU/KIAA0319/NREP/KLF4/CLDN1/FZD9/FZD7/DYSF/NR4A3/WNT10B/WNT7A/WNT1/VTN/TXK/TNR/THY1/TGFBR3/TGFBR2/TEC/AURKA/SPP1/SOX2/SGCA/CXCL12/RAP1A/PTPRS/PTPN12/PTN/PTGFRN/KLK6/PPP3CA/PPARG/PRRX1/PKM/PGF/OMG/NTRK3/NOTCH1/NNMT/NINJ2/NEFL/MDK/MAP1B/LRP1/LCP1/LAMB2/JAK2/IL10/IL6/IHH/IGFBP1/IGF1/TNC/HMOX1/HGF/GSTP1/GLI3/GLI1/GATA4/GAS6/GAP43/FOLR1/F…	94
GO:0034109	homotypic cell-cell adhesion	49/5382	86/18866	3.07439e-08	3.09149e-07	1.66749e-07	PEAR1/ADAMTS18/CCM2L/UBASH3B/FERMT3/P2RY12/CELA2A/F11R/CTNNA3/SLC7A11/PDPN/MYL9/TSPAN32/PTPRU/SH2B3/TNFSF11/XG/VCL/TLN1/SYK/CCL5/RDX/RAP2B/PRKG1/PRKCQ/PLEK/PLAUR/PKP2/PIK3CG/SERPINE2/PDGFRA/MYH9/LYN/LGALS1/JUP/JAK1/ITGB3/ILK/HBB/GP1BA/GATA1/FN1/FLNA/COMP/CLIC1/CEACAM5/CD9/BLK/CEACAM1	49
GO:0060079	excitatory postsynaptic potential	56/5382	103/18866	3.16455e-08	3.17711e-07	1.71367e-07	SEZ6/LRRK2/STX1B/NETO1/TMEM108/NLGN2/NLGN4X/SLC17A7/CELF4/SSH1/NLGN3/GHRL/SHANK1/CUX2/RIMS1/P2RX2/NLGN1/RIMS2/NRXN1/S1PR2/DGKI/CHRNA6/MTMR2/GLRA3/WNT7A/STX1A/SLC8A3/SLC8A2/RGS4/RELN/PPP3CA/P2RX7/P2RX5/P2RX1/OPRM1/NPY2R/MEF2C/GRIN2D/GRIN2B/GRIN2A/GRIK5/GLRA1/DVL1/CHRNG/CHRNE/CHRNB4/CHRNB3/CHRNB2/CHRNA5/CHRNA3/CHRNA1/CBLN1/CACNB3/ARRB2/ADRB2/ADORA2A	56
GO:0010524	positive regulation of calcium ion transport into cytosol	35/5382	54/18866	3.20699e-08	3.20787e-07	1.73026e-07	NPSR1/CEMIP/JPH2/P2RX2/TRDN/RAMP3/AKAP6/F2RL3/TRPC3/TRPC1/THY1/SNCA/CX3CL1/XCL1/CXCL11/PLA2G1B/PKD2/P2RY6/P2RX7/P2RX5/NTSR1/CXCL9/CXCL10/F2R/F2/DRD1/CD19/CD4/CAV1/CASQ1/CALCR/BDKRB1/APLNR/ADCYAP1R1/ABL1	35
GO:0032757	positive regulation of interleukin-8 production	35/5382	54/18866	3.20699e-08	3.20787e-07	1.73026e-07	AFAP1L2/CLEC7A/NOD2/IL17D/CD244/TLR8/TLR7/PYCARD/DDX58/ADIPOQ/BCL10/TNF/TLR4/TLR3/TLR2/TLR1/SYK/SERPINE1/MYD88/LGALS9/LBP/IL6/IL1B/HSPA1B/HSPA1A/FFAR2/FCN1/F3/F2RL1/F2R/ELANE/CD74/CD58/CD14/CD2	35
GO:0019226	transmission of nerve impulse	43/5382	72/18866	3.21548e-08	3.20787e-07	1.73026e-07	CLDN19/OTOA/JAM3/MYH14/CACNG8/DMRT3/SPTBN4/GPR88/GHRL/KCNMB4/CACNG4/CACNG5/NFASC/SCN11A/CACNG2/KCNMB2/CARTPT/CACNA1G/CACNA1I/CNTNAP1/TNR/SCN7A/SCN5A/SCN4A/SCN3A/P2RX1/NTRK3/NTRK2/NRCAM/KCND2/KCNA2/KCNA1/ITGA2/GPR35/GLRA1/FGF12/S1PR1/TYMP/DRD1/CLCN1/CHRNB4/CHRNA1/AVPR1A	43
GO:0050663	cytokine secretion	43/5382	72/18866	3.21548e-08	3.20787e-07	1.73026e-07	CLEC9A/C1QTNF3/NLRP3/CLEC6A/NLRP12/TLR10/NOD2/CRTAM/IL26/TLR8/FOXP3/CLEC4E/PANX1/CLEC5A/SYT11/BTN3A1/BTN2A2/TLR6/HDAC9/DYSF/TNF/TLR2/TLR1/SYK/SAA1/S100A12/PTGER4/SRGN/P2RX7/MIF/LYN/LCP2/IL10/IL1A/IFNG/HTR2B/LRRC32/FGR/FCGR2B/CIDEA/CD34/CD14/AGTR2	43
GO:0051893	regulation of focal adhesion assembly	39/5382	63/18866	3.47764e-08	3.4585e-07	1.86544e-07	FMN1/PHLDB2/PEAK1/CAMSAP3/RCC2/WNT4/RHOD/GREM1/CORO1C/MACF1/FAM107A/DLC1/SLK/MAP4K4/NRP1/IQGAP1/VCL/THY1/THBS1/TEK/SLC9A1/SFRP1/SDC4/S100A10/ROCK1/MYOC/MMP14/SMAD3/LRP1/LIMS1/KDR/GPM6B/EPHA3/EFNA5/COL16A1/ARHGAP6/APOD/ACVRL1/ABL1	39
GO:0090109	regulation of cell-substrate junction assembly	39/5382	63/18866	3.47764e-08	3.4585e-07	1.86544e-07	FMN1/PHLDB2/PEAK1/CAMSAP3/RCC2/WNT4/RHOD/GREM1/CORO1C/MACF1/FAM107A/DLC1/SLK/MAP4K4/NRP1/IQGAP1/VCL/THY1/THBS1/TEK/SLC9A1/SFRP1/SDC4/S100A10/ROCK1/MYOC/MMP14/SMAD3/LRP1/LIMS1/KDR/GPM6B/EPHA3/EFNA5/COL16A1/ARHGAP6/APOD/ACVRL1/ABL1	39
GO:0055001	muscle cell development	87/5382	183/18866	3.48574e-08	3.46111e-07	1.86685e-07	SYPL2/PI16/ALPK2/MYLK3/FHOD3/HAMP/SIX4/MYOZ2/TMOD2/TMOD3/BMP10/ANKRD1/MYOF/LMOD1/P2RX2/AKAP13/LDB3/BVES/CAPN9/PDLIM5/RAMP2/HDAC9/AKAP6/HOMER1/CACNA2D2/DYSF/WNT10B/UCHL1/TPM1/TNNT3/TNNT2/TNNT1/TMOD1/TBX3/SMO/SLC8A1/SKI/SIX1/SGCD/SDC1/RYR1/RGS4/RGS2/PROX1/PPP3CA/PGM5/PDGFRB/PDGFRA/PAK1/NOTCH1/NFATC4/NFATC2/NEB/MYH11/MYH10/MYH6/MYF5/MEF2C/MEF2A/LOX/LMNA/KRT19/KRT8/KEL/ITGB1/IGF1/GATA4/FLNC/FHL2/EDN1…	87
GO:0001912	positive regulation of leukocyte mediated cytotoxicity	34/5382	52/18866	3.63818e-08	3.60117e-07	1.9424e-07	KLRC4-KLRK1/NCR3/RAET1E/SLAMF6/CRTAM/STAP1/KLRK1/CD160/CD226/RASGRP1/IL18RAP/VAV1/TYROBP/XCL1/PTPRC/P2RX7/NOS2/SH2D1A/LAG3/ITGAM/IL12RB1/IL12B/MR1/HLA-F/HLA-E/HLA-B/F2RL1/CD1E/CD1D/CD1C/CD1B/CD1A/B2M/ARG1	34
GO:0071622	regulation of granulocyte chemotaxis	34/5382	52/18866	3.63818e-08	3.60117e-07	1.9424e-07	CXCL17/IL34/MCU/JAM3/TRPV4/S100A14/CAMK1D/C5AR2/SLIT2/DYSF/THBS4/THBS1/XCL1/CCL21/CCL19/CCL5/S100A7/RAC2/MPP1/MDK/LBP/CXCR2/CXCL8/NCKAP1L/EDN1/DPP4/CSF1R/CSF1/CMKLR1/CCR7/CD74/C5AR1/C3AR1/BST1	34
GO:0045926	negative regulation of growth	113/5382	254/18866	3.67364e-08	3.63059e-07	1.95827e-07	DRAXIN/SEMA3D/PI16/DACT3/DCBLD2/DCUN1D3/NKD1/RERG/DCSTAMP/SEMA6D/WWC2/CAPRIN2/RTN4R/SOX17/SEMA4A/SEMA4G/SEMA6A/SEMA3G/TMPRSS4/WWC3/EAF2/SEMA4C/CDHR2/BCL11A/CRLF3/PLAC8/BMP10/GREM1/SH3BP4/SIRT1/FSTL4/SEMA3C/SEMA4B/SEMA6B/SEMA3A/KIAA0319/SERTAD2/SEMA3E/VGLL4/GDF15/NTN1/SLIT2/NOG/SEMA5A/SOCS2/NRP1/SEMA7A/SEMA3B/WT1/WNT11/WNT5A/TP73/TNR/TGFBR2/TGFB2/TGFB1/STK4/STK3/SPP1/SLIT3/SLC6A4/SIPA1/SFRP2/SFRP1…	113
GO:0002438	acute inflammatory response to antigenic stimulus	20/5382	24/18866	3.73632e-08	3.68678e-07	1.98857e-07	IL31RA/IL20RB/PLA2G2D/ZP3/OPRM1/NPY5R/CXCR2/ICAM1/HLA-E/GATA3/FUT7/FCGR2B/FCER1G/ELANE/CNR1/CCR7/CD6/C3/BTK/ADCYAP1	20
GO:0043524	negative regulation of neuron apoptotic process	74/5382	149/18866	3.77404e-08	3.7182e-07	2.00552e-07	DRAXIN/UNC5B/VSTM2L/AGAP2/FOXQ1/TFAP2D/NDNF/SNX6/SLC30A10/OXR1/SIX4/PLA2G3/FGF20/CLCF1/FAIM2/CORO1A/CHL1/KIF14/CRLF1/NRP1/FZD9/GDF5/NR4A3/BTG2/TGFB3/TERT/STAR/SOD2/SIX1/ITSN1/CX3CL1/CCL2/ROCK1/RASA1/LGMN/PRKCI/PIK3CA/NR4A2/NTRK2/NTRK1/NTF4/NTF3/NGF/NFATC4/NEFL/NAIP/MEF2C/MDK/LRP1/JAK2/ILK/IL10/HMOX1/HIF1A/GDNF/GABRB3/GABRB2/FYN/F2R/ERBB3/EN1/CX3CR1/CNTFR/CEBPB/C5AR1/BOK/BDNF/BCL2/AXL/ARRB2/APOE/A…	74
GO:0030500	regulation of bone mineralization	45/5382	77/18866	3.90641e-08	3.84262e-07	2.07263e-07	TMEM119/ANO6/SGMS2/PHOSPHO1/OSR1/OSR2/BMP2K/TRPM4/WNT4/GREM1/ISG15/KL/FZD9/WNT10B/TWIST1/TGFB3/TGFB1/TFAP2A/SLC8A1/CCL3/PTN/SRGN/P2RX7/OMD/DDR2/MGP/MEF2C/SMAD3/HIF1A/GPM6B/GATA1/FBN2/S1PR1/ECM1/COMP/CCR1/BMPR2/BMPR1B/BMP7/BMP6/BMP4/ALOX5/AHSG/ADRB2/ACVR1	45
GO:0019935	cyclic-nucleotide-mediated signaling	102/5382	224/18866	3.99341e-08	3.9221e-07	2.1155e-07	GPHA2/GPR119/UCN2/OR51E2/ADM2/CRTC3/ARRDC3/MRAP/GNG2/PEX5L/GAL/PCLO/GPR78/PDE7B/LPAR3/GPR161/AKAP13/RAPGEF4/RUNDC3A/PDE10A/GNA13/RAMP3/RAMP2/CALCRL/RIMS2/AKAP6/S1PR2/LPAR2/S1PR4/LGR5/GPR65/VIP/UCN/TSHR/THBS1/CXCL11/SCT/RGS2/PTH1R/PTHLH/PTGIR/PTGFR/PTGER4/PTGER3/PTGER2/PRKG1/PRKAR2B/PLN/PDE7A/PDE3B/PDE3A/PDE2A/OPRM1/OPRL1/NPY2R/NPR2/NPR1/NPPC/NOS1/CXCL9/MC4R/CXCL10/HTR2B/GUCA2B/GPR26/GPR6/GNAL/GHR…	102
GO:0042267	natural killer cell mediated cytotoxicity	38/5382	61/18866	4.07505e-08	3.98727e-07	2.15066e-07	KLRC4-KLRK1/CLEC12B/NCR3/UNC13D/PIK3R6/RAET1E/SLAMF6/HAVCR2/ULBP1/ULBP2/ULBP3/SLAMF7/CRTAM/KLRK1/CORO1A/CD160/LILRB1/CD226/RASGRP1/NCR1/IL18RAP/VAV1/SERPINB9/SH2D1A/LGALS9/LEP/LAG3/KIR3DL1/KIR2DL4/IL18/IL12B/HLA-F/HLA-E/HLA-B/GZMB/LYST/CEACAM1/ARRB2	38
GO:0006821	chloride transport	59/5382	111/18866	4.08904e-08	3.98727e-07	2.15066e-07	SLC26A5/ANO9/BEST4/ANO6/ANO4/SLC26A9/TTYH2/SLC12A8/TTYH3/ANO3/SLC12A5/SLC4A10/ANO2/SLC17A7/GABRQ/ANO1/CLIC6/CLIC5/ANO7/CLDN17/CLIC4/NMUR1/SLC12A6/CLCA2/SLC4A8/CLIC3/APOL1/GLRA3/BEST1/SLC12A4/SLC12A3/SLC12A2/SLC12A1/SLC6A1/SLC1A3/PTAFR/PRNP/FXYD3/FXYD1/ABCB1/SLC26A4/P2RY6/GLRA1/GABRR2/GABRR1/GABRP/GABRG3/GABRG2/GABRE/GABRB3/GABRB2/GABRA4/GABRA2/GABRA1/CLDN4/CLIC2/CLIC1/CLCN1/TSPO	59
GO:0008038	neuron recognition	33/5382	50/18866	4.09759e-08	3.98727e-07	2.15066e-07	CNTN4/EMB/VSTM2L/NEXN/TNN/IGSF9/AMIGO1/DSCAML1/FEZF2/ROBO4/NTM/CNTN6/TNFRSF21/PALLD/SEMA3A/SEMA5A/NRP1/CXCR4/YWHAZ/CNTN2/ROBO1/OPCML/NRCAM/NDN/NCAM2/GAP43/EPHB2/EPHA4/EPHA3/CELSR3/DSCAM/CNR1/BDNF	33
GO:0032760	positive regulation of tumor necrosis factor production	33/5382	50/18866	4.09759e-08	3.98727e-07	2.15066e-07	CARD9/NOD2/SASH3/PYCARD/ZBTB20/LY96/SPON2/NOD1/RASGRP1/ARHGEF2/RIPK2/TWIST1/TLR4/TLR3/TLR2/CCL19/CCL3/PTPRC/PTAFR/PIK3R1/NFATC4/MIF/LEP/LBP/JAK2/IL12B/HLA-E/FCER1G/CYBA/CLU/CD36/CD14/CD2	33
GO:0043616	keratinocyte proliferation	33/5382	50/18866	4.09759e-08	3.98727e-07	2.15066e-07	SDR16C5/CD109/REG3G/EPPK1/BCL11B/OVOL2/SLURP1/FERMT1/WNT16/KLK8/YAP1/TP63/ZFP36/VDR/TLR4/SNAI2/PRKD1/REG3A/NOTCH2/MDK/KRT2/IRF6/HAS2/SFN/FGFR2/FGF10/FGF7/EREG/EFNB2/CDH3/KLF9/ZFP36L1/AREG	33
GO:0048546	digestive tract morphogenesis	33/5382	50/18866	4.09759e-08	3.98727e-07	2.15066e-07	RBPMS2/NKX2-3/SOX17/STRA6/OVOL2/DACT1/AGR2/TP63/WNT11/WNT5A/TCF21/TCF7/SOX11/SHH/SFRP2/SFRP1/PDGFRA/NOTCH1/SMAD3/IHH/HLX/HIF1A/GLI3/GLI2/GLI1/GATA4/FOXF1/FGFR2/FGF10/EGFR/CTNNB1/BMP4/BCL2	33
GO:1903169	regulation of calcium ion transmembrane transport	75/5382	152/18866	4.34556e-08	4.22207e-07	2.2773e-07	NPSR1/STAC2/TMC2/SESTD1/UBASH3B/JPH4/TMEM38A/AHNAK/CACNG6/CEMIP/GJC2/JPH2/LIME1/EHD3/REM1/CORO1A/TRDN/RAMP3/KCNE3/AKAP6/F2RL3/RGS9/DYSF/TRPC1/THY1/STAC/SNCA/SLN/SLC9A1/SLC8A1/CX3CL1/XCL1/CXCL11/RYR2/RRAD/PRNP/PLN/PLCG2/PKD2/PIK3CG/PDE4B/P2RY6/OPRL1/NTSR1/NOS1/MYO5A/CXCL9/LYN/CXCL10/GPR35/GEM/FYN/F2R/F2/DRD4/DRD1/DMD/CYBA/CLIC2/CD19/CASQ2/CASQ1/CALCR/CACNB4/CACNB3/CACNB2/CACNB1/CACNA2D1/BDKRB1/ATP…	75
GO:0007498	mesoderm development	68/5382	134/18866	4.51267e-08	4.37515e-07	2.35987e-07	APELA/SCX/CRB2/DAND5/OSR1/TRIM15/MIXL1/IRX3/TWSG1/LEF1/ZFPM2/DKK1/IKZF3/YAP1/IKZF1/GDF3/KLF4/NOG/FOXH1/CHRD/TP63/ITGA8/TEAD2/EOMES/HMGA2/NR4A3/WNT11/WNT5A/TIE1/TBX3/TBX6/TBX1/TAL1/SNAI1/SMO/SHH/SFRP2/SECTM1/OVOL1/SMAD3/SMAD1/LHX1/JAK2/ITGB4/ITGB3/ITGB1/ITGA3/ITGA2/INHBA/HCK/GJA1/FOXC2/FOXC1/FOXF1/FGFR2/FGFR1/EYA2/EXT1/ETS2/EPHA2/BTK/ZFP36L1/BMX/BMPR2/BMP7/BMP4/AMH/ACVR1	68
GO:0051591	response to cAMP	52/5382	94/18866	4.52387e-08	4.37515e-07	2.35987e-07	PPARGC1B/DUOX1/NOX4/DUOX2/AKAP6/ADIPOQ/FOSL1/WT1/WNT10B/EZR/THBD/TEK/STC1/STAT1/STAR/SPARC/SLC8A3/SLC8A1/SLC6A3/SLC5A5/SDC1/REN/RAP1A/PTAFR/PLA2G5/PKD2/PIK3CG/PENK/PDE2A/PCK1/MMP19/LDHA/KCNE1/ITPR2/IGFBP5/GPD1/FOSB/FOS/DUSP1/CRHBP/COL1A1/CNGA3/CDO1/ZFP36L1/AREG/AQP9/AQP1/AQP8/ALDH3A1/AHR/AGXT/AANAT	52
GO:1905954	positive regulation of lipid localization	52/5382	94/18866	4.52387e-08	4.37515e-07	2.35987e-07	VSTM2A/FITM1/OSBPL11/ZC3H12A/RETN/ASXL2/ATP8A2/GHRL/ACSL5/GAL/HILPDA/ABCA12/SIRT1/PLA2R1/EHD1/ATP8A1/PLIN3/NR1H3/LIPG/ADIPOQ/ABCB11/TNFSF11/PLA2G10/TAC1/SPP1/PLTP/ABCB4/P2RX7/NTSR1/NKX3-1/MYB/MSR1/MIF/LRP1/LPL/IL1B/GALR1/FABP3/EDN1/CYP19A1/CIDEA/CETP/CES1/CD36/CAV1/C3/BMP6/AVPR1B/APOE/ANXA2/PLIN2/ABCA1	52
GO:1904888	cranial skeletal system development	41/5382	68/18866	4.57661e-08	4.41335e-07	2.38048e-07	TIFAB/SH3PXD2B/FREM1/GRHL2/RIC1/CEP55/SIX4/RAB23/INSIG2/CHST11/IRX5/TP63/WNT9B/TWIST1/TGFBR2/TGFB3/TGFB2/TFAP2A/TBX15/TBX1/SIX1/PRRX1/PDGFRA/PAX5/NEUROG1/MSX2/MMP16/MMP14/MEF2C/SMAD3/LHX1/HOXA2/HOXA1/GLI3/FOXE1/FOXC2/FGFR2/CTNNB1/FOXN3/RUNX2/BMP4	41
GO:0033628	regulation of cell adhesion mediated by integrin	32/5382	48/18866	4.57733e-08	4.41335e-07	2.38048e-07	FERMT3/JAM3/P2RY12/FERMT1/SWAP70/CXCL13/PIEZO1/LPXN/ADAM9/TGFB2/SYK/SNAI2/SFRP2/CCL21/CCL5/RET/PODXL/PLAU/PIK3CG/PDE3B/SERPINE1/MUC1/LYN/LIF/NCKAP1L/FOXC2/EPHA2/EFNA1/DPP4/CYP1B1/CD3E/ADA	32
GO:0002576	platelet degranulation	66/5382	129/18866	4.71495e-08	4.53912e-07	2.44831e-07	CD109/SYTL4/FERMT3/TOR4A/SCG3/ENDOD1/MMRN1/FAM3C/ABCC4/LHFPL2/PHACTR2/TAGLN2/VCL/CLEC3B/TLN1/TIMP3/THBS1/LEFTY2/TGFB3/TGFB2/TGFB1/SYK/SPARC/SELP/RAB27B/QSOX1/PROS1/SRGN/PPBP/SERPINF2/PLEK/SERPINA4/PECAM1/PDGFB/PCDH7/SERPINE1/P2RX1/LYN/ITIH3/ITGB3/ISLR/IGF2/IGF1/HGF/GAS6/FN1/FLNA/FCER1G/F13A1/F8/ECM1/CFD/CTSW/CLU/CD36/CD9/SERPING1/BLK/APOH/ALDOA/ALB/AHSG/ACTN2/ACTN1/ACTN4/A2M	66
GO:0050707	regulation of cytokine secretion	37/5382	59/18866	4.7571e-08	4.57274e-07	2.46645e-07	CLEC9A/C1QTNF3/CLEC6A/NLRP12/TLR10/CRTAM/IL26/TLR8/FOXP3/CLEC4E/PANX1/CLEC5A/SYT11/BTN2A2/TLR6/HDAC9/TNF/TLR2/TLR1/SYK/SAA1/PTGER4/SRGN/P2RX7/MIF/LYN/IL10/IL1A/IFNG/HTR2B/LRRC32/FGR/FCGR2B/CIDEA/CD34/CD14/AGTR2	37
GO:0042403	thyroid hormone metabolic process	21/5382	26/18866	4.78316e-08	4.58386e-07	2.47244e-07	DUOXA2/IYD/SLC16A10/DUOXA1/SLCO1C1/DUOX1/GCNT4/DUOX2/SULT1B1/PAX8/TPO/TG/SLC16A2/SLC5A5/HPN/GATA3/FOXE1/DIO3/DIO2/CTSK/CTSB	21
GO:0090025	regulation of monocyte chemotaxis	21/5382	26/18866	4.78316e-08	4.58386e-07	2.47244e-07	CCR2/CXCL17/DEFB124/ANO6/S100A14/SLAMF8/GREM1/SLIT2/PLA2G7/CXCL12/CCL5/S100A7/LGMN/SERPINE1/NBL1/LYN/CXCL10/FPR2/DUSP1/CCR1/AIF1	21
GO:0098543	detection of other organism	17/5382	19/18866	4.93007e-08	4.7175e-07	2.54453e-07	SSC5D/PGLYRP3/CLEC7A/NOD2/NLRC4/PGLYRP4/NOD1/TLR6/PGLYRP1/TLR4/TLR2/TLR1/NAIP/HLA-DRB1/HLA-B/DMBT1/CD1D	17
GO:0010951	negative regulation of endopeptidase activity	114/5382	258/18866	5.03365e-08	4.80934e-07	2.59406e-07	ANXA8L1/ANXA8/CARD17/ITIH6/CRB2/HMSD/WFDC10B/NLRP7/WFDC13/A2ML1/WFDC3/CD109/CARD16/PAPLN/SPINK7/ITIH5/BIRC7/LXN/CRIM1/LEF1/SERPINA10/PCSK1N/CPAMD8/LAMP3/TNFAIP8/CARD8/WFDC2/SPOCK2/KLF4/PTTG1/NOL3/TNFSF14/SERPINB7/CST7/RECK/PICALM/TFPI2/WNT9A/VTN/TNF/TIMP4/TIMP3/TIMP2/THBS1/TFPI/SPOCK1/SPINT1/SPINK2/SNCA/SLPI/SFRP2/SERPINB3/ROCK1/RENBP/RARRES1/RAG1/PZP/PTGS2/PROS1/PRNP/SERPINF2/PLAUR/SERPINI2/SERP…	114
GO:1990778	protein localization to cell periphery	143/5382	340/18866	5.04182e-08	4.80988e-07	2.59436e-07	SHISA6/STAC2/TSPAN33/ZDHHC22/ARL13B/TTC7B/LRRC15/MISP/LYPD1/RAB3C/STX1B/CRB3/MYADM/SAPCD2/NKD2/FAM126A/PRAM1/RAB34/AMN/TSPAN14/PLEKHF1/WNK3/TMBIM1/CACNG8/SPTBN4/DPP10/GPR158/TTC7A/SMURF1/MRAP/SCN3B/CCDC88A/ZDHHC7/PID1/SYTL2/TREM2/ADAM22/RAB8B/ZDHHC3/F11R/EHD2/EHD3/EHD4/KCNIP3/PACSIN1/GPSM2/ARHGEF16/CACNG4/CACNG5/ABCA12/CLIP3/RAB26/TSPAN15/SCRIB/MACF1/RHOQ/EFR3A/EPB41L3/NFASC/TNIK/EFR3B/PKP3/RAB31…	143
GO:0035987	endodermal cell differentiation	31/5382	46/18866	5.06567e-08	4.82535e-07	2.6027e-07	MIXL1/SOX17/DKK1/EOMES/HMGA2/VTN/SOX2/POU5F1/MMP14/MMP9/MMP2/LAMB3/LAMB1/LAMA3/ITGB5/ITGB2/ITGAV/ITGA7/ITGA5/ITGA4/INHBA/FN1/CTNNB1/COL12A1/COL11A1/COL8A1/COL7A1/COL6A1/COL5A2/COL5A1/COL4A2	31
GO:0010466	negative regulation of peptidase activity	119/5382	272/18866	5.07866e-08	4.83045e-07	2.60545e-07	ANXA8L1/ANXA8/CARD17/ITIH6/CRB2/HMSD/WFDC10B/PI16/NLRP7/WFDC13/A2ML1/WFDC3/CD109/CARD16/PAPLN/SPINK7/ITIH5/BIRC7/LXN/CRIM1/LEF1/SERPINA10/PI15/PCSK1N/CPAMD8/LAMP3/TNFAIP8/CARD8/WFDC2/SPOCK2/KLF4/PTTG1/NOL3/TNFSF14/SERPINB7/CST7/RECK/PICALM/TFPI2/WNT9A/VTN/TNF/TIMP4/TIMP3/TIMP2/THBS1/TFPI/SPOCK1/SPINT1/SPINK2/SNCA/SLPI/SFRP2/SERPINB3/ROCK1/RENBP/RARRES1/RAG1/PZP/PTGS2/PROS1/PRNP/SERPINF2/PLAUR/SER…	119
GO:0043523	regulation of neuron apoptotic process	98/5382	214/18866	5.18573e-08	4.92489e-07	2.65639e-07	DRAXIN/PCSK9/UNC5B/VSTM2L/AGAP2/EGLN3/FOXQ1/TFAP2D/NDNF/SNX6/SLC30A10/OXR1/SIX4/PLA2G3/FGF20/CLCF1/FAIM2/CORO1A/CHL1/BCL2L11/KIF14/CRLF1/NRP1/FZD9/GDF5/NR4A3/BTG2/TYROBP/TNF/TGFB3/TGFB2/TFAP2A/TERT/STAR/SOD2/SIX1/ITSN1/CX3CL1/CCL3/CCL2/ROCK1/RASA1/LGMN/PRNP/PRKCI/PIK3CA/PAK3/NR4A2/NTRK2/NTRK1/NTF4/NTF3/NGF/NFATC4/NEFL/NAIP/MYBL2/MYB/MEF2C/MDK/MCL1/LRP1/KCNB1/JAK2/ITGAM/ITGA1/ILK/IL10/HMOX1/HIF1A/…	98
GO:1905517	macrophage migration	36/5382	57/18866	5.53007e-08	5.2281e-07	2.81993e-07	CCR2/CXCL17/MCOLN2/IL34/CD200R1/MMP28/P2RY12/TRPV4/SLAMF8/TREM2/CKLF/STAP1/EMILIN1/THBS1/CX3CL1/CCL5/CCL3/CCL2/SAA1/ROR2/CD200/MMP14/MIF/MDK/LGALS3/EDNRB/EDN2/CYP19A1/CX3CR1/CSF1R/CSF1/CMKLR1/CD9/C5AR1/C3AR1/AZU1	36
GO:0010463	mesenchymal cell proliferation	30/5382	44/18866	5.54633e-08	5.2281e-07	2.81993e-07	OSR1/FOXP2/FAT4/HAND2/CHRD/DCHS1/WNT11/WNT5A/WNT2/TGFBR2/ZEB1/TBX1/STAT1/SMO/SIX1/SHH/PTN/PRRX1/NFIB/LMNA/IHH/GPC3/FOXF1/FGFR2/FGFR1/FGF9/FGF7/CTNNB1/BMP7/BMP4	30
GO:0044060	regulation of endocrine process	30/5382	44/18866	5.54633e-08	5.2281e-07	2.81993e-07	HCAR2/C1QTNF3/OR51E2/RETN/RAB8B/GHRL/GAL/RAB11FIP5/UCN/TAC1/REN/POMC/NKX3-1/LEP/KISS1/INHBB/INHBA/INHA/IL1B/GJA5/GJA1/GALR1/FGFR1/F2RL1/F2R/CRHBP/FOXL2/BMP6/AGTR2/AGTR1	30
GO:0085029	extracellular matrix assembly	30/5382	44/18866	5.54633e-08	5.2281e-07	2.81993e-07	PHLDB2/NTNG2/ANTXR1/THSD4/EFEMP2/PHLDB1/NTNG1/LAMB4/EMILIN1/FBLN5/RAMP2/PXDN/TNXB/TGFB1/QSOX1/NOTCH1/MYH11/MFAP4/SMAD3/LOX/LAMB3/LAMB2/LAMB1/IHH/HAS3/HAS2/HAS1/GPM6B/GAS6/COL1A2	30
GO:2000404	regulation of T cell migration	30/5382	44/18866	5.54633e-08	5.2281e-07	2.81993e-07	CCR2/CD200R1/DOCK8/PYCARD/STK39/RIPK3/CXCL13/IL27RA/TNFRSF14/TNFSF14/WNT5A/ADAM17/XCL2/SPN/CXCL12/XCL1/CCL21/CCL20/CCL5/S100A7/CD200/ITGA4/CXCL10/ECM1/CCR6/APOD/AIRE/AIF1/ADAM10/ADAM8	30
GO:0007626	locomotory behavior	92/5382	198/18866	5.64606e-08	5.29429e-07	2.85563e-07	NEGR1/LGI4/DMBX1/SEZ6/LRRK2/PPP1R1B/ESPN/PREX2/CDH23/DMRT3/SPTBN4/KLHL1/ARRDC3/NLGN2/SLC4A10/SLURP1/MCOLN3/SOBP/FEZF2/OXR1/GPR88/ADAM22/HPGDS/ZNF385A/SEZ6L/WDR47/C1QL1/CHL1/CELSR1/FZD4/UCHL1/TNR/TMOD1/CNTN2/TAL1/STRN/SNCG/SNAP25/SLC18A2/SLC6A3/CXCL12/RELN/PENK/PDE1B/OPRM1/OPRL1/OPRD1/NR4A2/NTSR1/NTF4/NPY2R/NOVA1/MYO5A/LMX1A/KCNJ10/KCND2/IDO1/HOXD10/HOXB8/FOXA2/NRG1/GRIN2D/GNAO1/GLRA1/GDNF/GAD1/FG…	92
GO:0002335	mature B cell differentiation	22/5382	28/18866	5.6584e-08	5.29429e-07	2.85563e-07	C17orf99/NKX2-3/DOCK11/CMTM7/SLAMF8/DOCK10/PLCL2/MALT1/ITM2A/POU2F2/POU2AF1/PLCG2/NOTCH2/MFNG/LGALS1/LFNG/IL6/FCGR2B/GPR183/CDH17/CD19/ADA	22
GO:0060512	prostate gland morphogenesis	22/5382	28/18866	5.6584e-08	5.29429e-07	2.85563e-07	SULF1/CYP7B1/NOG/TP63/WNT5A/SHH/SFRP1/RARG/SERPINB5/NOTCH1/NKX3-1/ID4/TNC/FOXA1/GLI2/FGFR2/FGF10/ESR1/CRIP1/BMP7/BMP4/AR	22
GO:0061437	renal system vasculature development	22/5382	28/18866	5.6584e-08	5.29429e-07	2.85563e-07	OSR1/NRP1/SERPINB7/WT1/TEK/TCF21/PKD2/PECAM1/PDGFRB/PDGFRA/PDGFB/NOTCH3/NOTCH2/NOTCH1/IL6R/FOXC2/EGR1/CD34/BMP7/BMP4/ANGPT1/ACTA2	22
GO:0061440	kidney vasculature development	22/5382	28/18866	5.6584e-08	5.29429e-07	2.85563e-07	OSR1/NRP1/SERPINB7/WT1/TEK/TCF21/PKD2/PECAM1/PDGFRB/PDGFRA/PDGFB/NOTCH3/NOTCH2/NOTCH1/IL6R/FOXC2/EGR1/CD34/BMP7/BMP4/ANGPT1/ACTA2	22
GO:0002709	regulation of T cell mediated immunity	43/5382	73/18866	5.6683e-08	5.29571e-07	2.8564e-07	CCR2/CLEC4G/NLRP3/RSAD2/TRPM4/SASH3/IL20RB/FOXP3/TBX21/RIPK3/MALT1/LILRB1/IL18R1/ZP3/WAS/TNFSF4/TNFRSF1B/XCL1/PTPRC/P2RX7/IL18/IL12RB1/IL12B/IL7R/IL6/IL1R1/IL1B/MR1/HLA-F/HLA-E/HLA-B/GATA3/FUT7/FCGR2B/CLC/CD1E/CD1D/CD1C/CD1B/CD1A/CEACAM1/B2M/ARG1	43
GO:0015718	monocarboxylic acid transport	83/5382	174/18866	5.90978e-08	5.51318e-07	2.9737e-07	PLA2G2C/SLC16A12/SLC10A6/SLCO1B7/PLA2G4F/SLC5A8/SLC16A14/EMB/SLC51B/SLC38A5/MFSD2A/STARD5/SPX/STRA6/SLCO1C1/ACSL5/PLA2G3/SLC27A6/SLCO1B3/SLCO3A1/PLA2G2D/PLA2R1/SLCO2B1/ABCC4/SV2A/ABCG2/SLC16A7/SLC16A3/SLC16A4/SLC16A5/SLC16A6/ABCC3/ABCB11/TNFSF11/PLA2G10/TRPC4/THRSP/THBS1/SYK/SLCO1A2/SLCO2A1/SLC16A2/SLC16A1/SLC6A13/SLC6A12/SLC6A8/SLC6A6/SLC6A1/SLC2A1/PPARG/PLA2G5/PLA2G4A/PLA2G2A/PLA2G1B/ABCB4/P2RX…	83
GO:0045471	response to ethanol	63/5382	122/18866	6.04e-08	5.62637e-07	3.03475e-07	GRIN3A/SETD7/HAMP/UNC79/UGT1A1/CLDN18/RGS19/ACTR2/ADIPOQ/CLDN1/STAR/SPI1/SPARC/SLC6A3/SLC2A4/S100A8/RGS4/RGS2/PENK/OPRM1/NTRK3/NPPC/MAOB/LEP/KCNMB1/ITPR2/IL2/ICAM1/TNC/HTR3A/HTR1B/HPGD/GSTP1/GRIN2B/GRIN2A/GNRH1/GLRA1/GATA3/FYN/FGFR2/EPS8/DRD4/NQO1/DBH/CYBB/CSF3/CRHBP/CLDN7/CLDN3/CNR1/CHRNB2/CDO1/CDK1/CD27/CD14/CBL/CASP8/CCND1/APOBEC1/ADCYAP1R1/ADCYAP1/ADCY7/ACTC1	63
GO:0061082	myeloid leukocyte cytokine production	23/5382	30/18866	6.30895e-08	5.86825e-07	3.16522e-07	GPRC5B/DDX58/SIRT1/IRAK3/LILRB1/SPON2/DDX21/BCL10/SEMA7A/NR4A3/WNT5A/TLR4/TGFB3/TGFB2/TGFB1/MIF/KIT/HMOX1/GAS6/FCER1G/CD74/CD36/BCL6	23
GO:1901215	negative regulation of neuron death	97/5382	212/18866	6.37676e-08	5.92061e-07	3.19346e-07	DRAXIN/UNC5B/NCOA7/CD200R1/VSTM2L/LRRK2/AGAP2/FOXQ1/TFAP2D/NDNF/SNX6/SLC30A10/OXR1/SIX4/PLA2G3/FGF20/SLC7A11/CLCF1/SIRT1/FAIM2/CORO1A/CHL1/GPNMB/KIF14/CRLF1/NRP1/FZD9/FZD1/GDF5/NR4A3/BTG2/WNT1/UCN/TNFRSF1B/TGFB3/TERT/STAR/SOD2/SNCA/SIX1/ITSN1/CX3CL1/CCL2/ROCK1/REST/REL/RASA1/LGMN/PRKCI/PIK3CA/SERPINF1/NR4A2/NTRK2/NTRK1/NTF4/NTF3/NGF/NFATC4/NEFL/NAIP/CD200/MEF2C/MDK/LRP1/KIR3DL2/JAK2/ILK/IL10/HMOX…	97
GO:0001990	regulation of systemic arterial blood pressure by hormone	28/5382	40/18866	6.39332e-08	5.92061e-07	3.19346e-07	OR51E2/ACE2/SUCNR1/CORIN/REN/SERPINF2/PCSK5/OXTR/NOS3/MME/HSD11B2/GJA5/F2RL1/F2R/ENPEP/EDN2/EDN1/CYBA/CTSZ/CTSG/CPA3/CMA1/CES1/AVPR2/AVPR1B/AVPR1A/AGTR2/AGTR1	28
GO:0071526	semaphorin-plexin signaling pathway	28/5382	40/18866	6.39332e-08	5.92061e-07	3.19346e-07	SEMA3D/PLXNA4/SEMA6D/SEMA4A/SEMA4G/SEMA6A/SEMA3G/SEMA4C/SH3BP1/PLXND1/SEMA3C/SEMA4B/SEMA6B/SEMA3A/PLXNC1/SEMA3E/HAND2/SEMA5A/NRP1/NRP2/SEMA7A/SEMA3B/PLXNB3/PLXNA1/NCAM1/MET/GDNF/FLNA	28
GO:0016485	protein processing	101/5382	223/18866	6.47291e-08	5.98555e-07	3.22849e-07	ASTL/PCSK9/NLRP7/CCBE1/LDLRAD3/LRRK2/CPXM2/CARD16/NKD2/DYNC2H1/BIRC7/PERP/ACE2/NLRC4/CPXM1/PCSK4/DHH/CUZD1/PYCARD/PCSK1N/CYFIP2/BACE2/CARD8/CORIN/SPON1/BAG2/ADAMTS2/ADAMTS3/PCSK7/NOL3/RIPK2/CPZ/CST7/PRSS12/IL1R2/TNP2/CLEC3B/TMPRSS2/THBS1/CNTN2/SHH/SCG5/REN/KLK6/LGMN/PRNP/SRGN/SERPINF2/PLAU/PLAT/SERPINE2/PCSK5/PCSK1/SERPINE1/PCSK6/P2RX7/NGF/MYH9/MMP16/MMP14/MME/LHB/KLKB1/KLK2/IHH/IFI16/HPR/HPN/GRI…	101
GO:0055002	striated muscle cell development	81/5382	169/18866	6.54278e-08	6.04132e-07	3.25857e-07	PI16/ALPK2/MYLK3/FHOD3/HAMP/SIX4/MYOZ2/TMOD2/TMOD3/BMP10/ANKRD1/MYOF/LMOD1/P2RX2/AKAP13/LDB3/BVES/CAPN9/PDLIM5/HDAC9/AKAP6/HOMER1/CACNA2D2/DYSF/WNT10B/UCHL1/TPM1/TNNT3/TNNT2/TNNT1/TMOD1/TBX3/SMO/SLC8A1/SKI/SIX1/SGCD/SDC1/RYR1/RGS4/RGS2/PROX1/PPP3CA/PGM5/PDGFRB/PDGFRA/PAK1/NFATC2/NEB/MYH11/MYH10/MYH6/MYF5/MEF2C/MEF2A/LOX/LMNA/KRT19/KRT8/KEL/ITGB1/IGF1/GATA4/FLNC/FHL2/EDN1/DMD/CSRP2/COMP/CFL2/CDK1/…	81
GO:0032689	negative regulation of interferon-gamma production	27/5382	38/18866	6.7004e-08	6.16827e-07	3.32704e-07	LGALS9C/LGALS9B/PGLYRP3/IL33/HAVCR2/PDCD1LG2/ZC3H12A/IL20RB/FOXP3/CD274/IL36RN/LILRB1/CD96/IL1RL1/PGLYRP1/TNFSF4/TLR4/XCL1/PRNP/LGALS9/INHBA/INHA/IL10/HLA-DRB1/GATA3/GAS6/AXL	27
GO:2000403	positive regulation of lymphocyte migration	27/5382	38/18866	6.7004e-08	6.16827e-07	3.32704e-07	CCR2/DOCK8/JAM2/PYCARD/STK39/CXCL13/CXCL14/TNFRSF14/TNFSF14/MADCAM1/WNT5A/ADAM17/XCL2/SPN/CXCL12/XCL1/CCL21/CCL20/CCL5/CCL4/CCL3/S100A7/ITGA4/CXCL10/AIF1/ADAM10/ADAM8	27
GO:0032673	regulation of interleukin-4 production	24/5382	32/18866	6.71927e-08	6.16827e-07	3.32704e-07	NLRP3/IL33/HAVCR2/SASH3/IL20RB/LEF1/FOXP3/CD83/SLC7A5/ZP3/TNFSF4/SYK/PRKCQ/LGALS9/IRF4/HLA-E/HLA-DRB1/GATA3/FCER1G/CEBPB/CD40LG/CD86/CD28/CD3E	24
GO:0051968	positive regulation of synaptic transmission, glutamatergic	24/5382	32/18866	6.71927e-08	6.16827e-07	3.32704e-07	CCR2/CACNG8/TSHZ3/NLGN2/NLGN3/SHANK1/CACNG4/CACNG5/NLGN1/CACNG2/NRXN1/KMO/TNR/CCL2/PTGS2/RELN/OXTR/ROR2/NTRK1/GLUL/EGFR/DRD1/ADORA2A/ADCYAP1	24
GO:0048566	embryonic digestive tract development	25/5382	34/18866	6.90099e-08	6.32591e-07	3.41207e-07	RBPMS2/STRA6/OVOL2/ALDH1A2/TNF/TGFB2/TCF21/TCF7/SOX11/SHH/SCT/RARB/PDGFRA/PCSK5/CXCL8/IHH/HLX/GLI3/GLI2/FOXF2/FOXF1/FGFR2/FGF10/FGF9/ADA	25
GO:0044706	multi-multicellular organism process	102/5382	226/18866	6.93624e-08	6.34902e-07	3.42453e-07	APELA/PLA2G4B/HMX3/SH3PXD2B/NRK/TCF23/SYDE1/HAVCR2/VMP1/SLC38A2/WNT4/CLIC5/GHRL/DKKL1/MAFF/CORIN/RAMP2/NAMPT/ENDOU/PLA2G4C/RECK/FOSL1/VDR/UCN/TNP2/THBD/TGFBR2/TGFB3/NR2F2/TEAD3/TAC1/STC1/SPP1/SP3/SLC6A4/SLC2A1/SEMG1/RGS2/PZP/PTN/PTHLH/PTGS2/PTGIS/PTGFR/PTAFR/PRLR/PNOC/SERPINE2/PGR/PGF/PCSK5/PAPPA/P2RX1/OXTR/MMP9/MMP7/MMP2/LIF/LGALS9/LEP/ITGA5/ITGA3/ITGA2/IDO1/IL1B/IHH/IGFBP7/IGFBP5/HSD11B2/HPGD/P…	102
GO:0070304	positive regulation of stress-activated protein kinase signaling cascade	82/5382	172/18866	7.30394e-08	6.67593e-07	3.60086e-07	RELL1/NCF1/GDF6/SCIMP/SH3RF3/FGD2/NRK/MLKL/SH3RF2/ZC3H12A/BIRC7/CARD9/NOD2/TRPV4/IL26/TNFRSF19/SEMA4C/WNT16/MDFIC/PYCARD/SASH1/PLCB1/TNIK/DKK1/ANKRD6/PDCD10/FZD10/MAP4K1/MAP4K5/EDAR/ERN2/NOD1/SEMA3A/TLR6/RASGRP1/FGF19/ZEB2/RASSF2/TRAF4/HAND2/MFHAS1/MAP3K6/SPHK1/RIPK2/TNFSF11/FZD7/FZD4/XDH/WNT7B/WNT7A/WNT5A/TRAF5/TRAF1/TNF/TLR4/TLR3/TIAM1/TGFB2/SYK/STK3/SLAMF1/CCL21/CCL19/EIF2AK2/SERPINF2/PAK1/ROR…	82
GO:0060572	morphogenesis of an epithelial bud	15/5382	16/18866	7.80137e-08	7.1203e-07	3.84055e-07	SOSTDC1/SULF1/NOG/TP63/WNT2B/WNT5A/WNT2/SHH/GLI2/FGFR2/FGF10/CTNNB1/BMP7/BMP4/AR	15
GO:0008154	actin polymerization or depolymerization	100/5382	221/18866	7.94537e-08	7.23349e-07	3.9016e-07	C15orf62/FMN1/KANK3/KANK4/CDC42EP5/PLEKHH2/CAPZA3/MYADM/SCIN/SSH2/SPIRE2/DIAPH3/FHOD3/BAIAP2L2/ARHGAP28/MICALL2/PLEKHG2/SPTBN4/PREX1/BAIAP2L1/ENAH/SSH3/MAGEL2/SSH1/GHRL/LIMA1/EVL/SPTBN5/VILL/TMOD2/TMOD3/PYCARD/CYFIP2/LMOD1/SH3BP1/COTL1/CYFIP1/SWAP70/FAM107A/CORO1A/WASF3/CDC42EP3/CAP1/CAP2/CDC42EP2/TENM1/WASF2/ARPC2/ACTR2/ACTR3/ARPC1B/FCHSD2/MICAL2/GMFG/SLIT2/TMSB10/PSTPIP1/PSTPIP2/SEMA5A/GAS7/WIP…	100
GO:0006837	serotonin transport	18/5382	21/18866	7.9597e-08	7.23349e-07	3.9016e-07	SLC29A4/HRH3/LILRB1/SYK/SNCA/SLC22A2/SLC22A3/SLC18A2/SLC18A1/SLC6A4/P2RX1/NOS1/MAOB/ITGB3/HTR1B/GPM6B/FCER1G/CNR1	18
GO:0046641	positive regulation of alpha-beta T cell proliferation	18/5382	21/18866	7.9597e-08	7.23349e-07	3.9016e-07	CCR2/RASAL3/PTPN22/EBI3/RIPK2/ZAP70/TNFSF4/TGFBR2/SYK/XCL1/PTPRC/LGALS9/IL18/IL12B/HLA-E/CD55/CD28/CD3E	18
GO:1903524	positive regulation of blood circulation	44/5382	76/18866	8.10142e-08	7.34646e-07	3.96254e-07	APELA/RNF207/SMTNL2/SMTNL1/OR51E2/ACE2/SCN3B/TRPM4/GHRL/NMU/UCN/TPM1/TGFB2/RYR2/RGS4/RGS2/PTGS2/PTGER2/PTAFR/OXTR/ICAM1/HTR2A/HRH2/HRH1/GJA5/GJA1/F2RL1/F2R/EGFR/EDN2/EDN1/DBH/CD38/CAV1/AVPR2/AVPR1B/AVPR1A/ATP2A1/ATP1A2/ADRA1A/ADRA1B/ADRA1D/ADM/ADA	44
GO:0007269	neurotransmitter secretion	83/5382	175/18866	8.11886e-08	7.34646e-07	3.96254e-07	UNC13C/STX19/SYT6/RIMS4/LRRK2/GRIN3A/TRIM9/STX1B/SYT12/SYT8/SYT3/MCTP1/SLC5A7/PCLO/KCNMB4/SCRIB/SYT11/UNC13A/RIMS1/RPH3A/NLGN1/HRH3/CPLX2/GIPC1/SV2A/RIMS2/SNCAIP/STXBP5L/SLC4A8/NRXN2/NRXN1/DGKI/SYT7/CHRNA6/LIN7A/SNAP23/STX11/CADPS/KMO/PPFIA2/PPFIA4/DOC2B/SYN3/WNT7A/SYT4/SYT1/SYP/SYN2/STX1A/SNCG/SNCA/SNAP25/SLC22A2/SLC18A3/SLC18A2/RAP1A/PRKCB/P2RY1/P2RX7/P2RX1/MEF2C/HTR2A/HTR1B/GRIK5/GAD1/DVL1/DRD…	83
GO:0099643	signal release from synapse	83/5382	175/18866	8.11886e-08	7.34646e-07	3.96254e-07	UNC13C/STX19/SYT6/RIMS4/LRRK2/GRIN3A/TRIM9/STX1B/SYT12/SYT8/SYT3/MCTP1/SLC5A7/PCLO/KCNMB4/SCRIB/SYT11/UNC13A/RIMS1/RPH3A/NLGN1/HRH3/CPLX2/GIPC1/SV2A/RIMS2/SNCAIP/STXBP5L/SLC4A8/NRXN2/NRXN1/DGKI/SYT7/CHRNA6/LIN7A/SNAP23/STX11/CADPS/KMO/PPFIA2/PPFIA4/DOC2B/SYN3/WNT7A/SYT4/SYT1/SYP/SYN2/STX1A/SNCG/SNCA/SNAP25/SLC22A2/SLC18A3/SLC18A2/RAP1A/PRKCB/P2RY1/P2RX7/P2RX1/MEF2C/HTR2A/HTR1B/GRIK5/GAD1/DVL1/DRD…	83
GO:0072080	nephron tubule development	51/5382	93/18866	8.88721e-08	8.03023e-07	4.33134e-07	FMN1/ADAMTS16/OSR1/GREB1L/FAT4/IRX3/KIF26B/WNT4/SIX4/GREM1/HEYL/WWTR1/YAP1/NOG/PROM1/DCHS1/PAX8/WT1/WNT9B/WNT2B/WNT11/WNT7B/WNT1/TCF21/STAT1/SMO/SIX1/SHH/PKD2/PGF/NOTCH2/NOTCH1/MEF2C/TACSTD2/LIF/LHX1/LAMA5/ILK/HOXB7/GLI3/GPC3/GDNF/GATA3/FOXD1/FGF2/CTNNB1/CALB1/BMP4/BCL2/AGTR2/JAG1	51
GO:0048675	axon extension	63/5382	123/18866	8.95219e-08	8.0774e-07	4.35679e-07	DRAXIN/SEMA3D/PLXNA4/SEMA6D/RTN4R/RAPH1/SEMA4A/SEMA4G/ISLR2/SEMA6A/SEMA3G/SEMA4C/NLGN3/TRPV2/TNFRSF12A/DISC1/MACF1/CYFIP1/SEMA3C/SEMA4B/SEMA6B/OLFM1/SEMA3A/KIAA0319/SEMA3E/NTN1/SLIT2/DCLK1/SEMA5A/NRP1/NRP2/SEMA7A/SEMA3B/WNT5A/VCL/TNR/SLIT3/SLIT1/CXCL12/RYK/PTPRS/PAK1/NTRK3/NRCAM/NDN/MAP2/MAP1B/LRP1/LIMK1/LAMB2/L1CAM/ITGB1/ILK/FN1/CTTN/DVL1/DSCAM/BMPR2/BDNF/ARHGAP4/APOE/ALCAM/ABL1	63
GO:0032874	positive regulation of stress-activated MAPK cascade	81/5382	170/18866	9.02682e-08	8.13314e-07	4.38685e-07	RELL1/NCF1/GDF6/SCIMP/SH3RF3/FGD2/NRK/MLKL/SH3RF2/ZC3H12A/BIRC7/CARD9/NOD2/TRPV4/IL26/TNFRSF19/SEMA4C/WNT16/MDFIC/PYCARD/SASH1/PLCB1/TNIK/DKK1/ANKRD6/PDCD10/FZD10/MAP4K1/MAP4K5/EDAR/ERN2/NOD1/SEMA3A/TLR6/RASGRP1/FGF19/ZEB2/RASSF2/TRAF4/HAND2/MFHAS1/MAP3K6/SPHK1/RIPK2/TNFSF11/FZD7/FZD4/XDH/WNT7B/WNT7A/WNT5A/TRAF5/TRAF1/TNF/TLR4/TLR3/TIAM1/TGFB2/SYK/STK3/SLAMF1/CCL21/CCL19/EIF2AK2/SERPINF2/PAK1/ROR…	81
GO:0015695	organic cation transport	32/5382	49/18866	9.58037e-08	8.60736e-07	4.64264e-07	SLC25A47/SLC29A4/SLC25A48/SLC22A16/SLC44A4/SLC5A7/SLC44A2/SLC47A1/SLC6A20/SLC38A2/SLC44A1/HRH3/LILRB1/SYK/SNCA/SLC22A2/SLC22A3/SLC18A3/SLC18A2/SLC18A1/SLC6A4/P2RX1/SLC22A18/NOS1/MAOB/ITGB3/HTR1B/GPM6B/FCER1G/CNR1/CHRNA3/ADORA2A	32
GO:0030850	prostate gland development	32/5382	49/18866	9.58037e-08	8.60736e-07	4.64264e-07	EAF2/SULF1/CYP7B1/NOG/TP63/WNT5A/SHH/SFRP1/RARG/PRLR/PLAG1/SERPINB5/SERPINF1/NOTCH1/NKX3-1/ID4/TNC/FOXA1/GLI3/GLI2/GLI1/FGFR2/FGF10/ESR1/CYP19A1/CTNNB1/CRIP1/BMP7/BMP4/AR/ANXA1/ALOX15B	32
GO:0050918	positive chemotaxis	40/5382	67/18866	9.78842e-08	8.78181e-07	4.73674e-07	SCRIB/CORO1A/GPNMB/SEMA5A/NRP1/SCG2/WNT5A/CXCL12/CX3CL1/CCL16/CCL5/CCL3/PLXNB3/PGF/PDGFB/NTRK3/NTF3/MIF/MET/SMAD3/LRP1/LGALS3/KDR/ITGA2/CXCL10/IL16/CXCL8/HGF/GDNF/FPR2/FGF10/FGF7/FGF2/F3/F2RL1/S1PR1/CCR4/BMP4/AZU1/ANGPT1	40
GO:0043271	negative regulation of ion transport	76/5382	157/18866	9.8116e-08	8.79013e-07	4.74122e-07	SLC26A5/ANO9/TCAF2/PCSK9/OSR1/SESTD1/WNK3/HAMP/HECW2/PXK/CAB39/PACSIN3/REM1/STK39/KCNE4/KCNE5/SYT11/HECW1/PLA2R1/HRH3/LILRB1/TRDN/LILRB2/KCNE3/DYSF/KCNAB1/VIP/TWIST1/THBS1/STC1/SNCA/SLN/SFRP4/SEMG1/RRAD/RGS4/RGS2/PTGS2/PLN/PKD2/SERPINE2/OPRL1/NTSR1/NPY5R/NOS3/NOS1/NEDD4/MMP9/MAOB/LEP/KEL/KCNE1/ICAM1/HTR2A/HTR1B/GRM7/GPR35/GPM6B/GEM/GABRE/FGF12/EPO/EPHB2/DRD4/CNR1/CLIC2/CD33/CAV1/CASQ2/CACNB3/BCL2…	76
GO:0043542	endothelial cell migration	123/5382	286/18866	9.82922e-08	8.79347e-07	4.74302e-07	BMPER/SPRED1/CLEC14A/AMOTL1/CCBE1/LGALS12/ATOH8/ADTRP/ZC3H12A/MMRN2/SEMA4A/SMOC2/PLEKHG5/RHOJ/ADAMTS9/ANGPT4/BMP10/SRPX2/GREM1/SH3BP1/SIRT1/SASH1/PLXND1/VASH1/PDCD10/GIPC1/CXCL13/AKT3/FGFBP1/HDAC9/LPXN/SLIT2/KLF4/SEMA5A/NRP1/NRP2/FGF16/FGF18/TNFSF12/SCG2/WNT7A/WNT5A/TNF/NR2E1/THBS1/TGFB1/NR2F2/TEK/TDGF1/ADAM17/STC1/STAT5A/SPARC/SP100/SP1/S100P/S100A2/RRAS/ROBO1/PTN/PTGS2/LGMN/PROX1/PRKX/PRKD1/PRC…	123
GO:0048660	regulation of smooth muscle cell proliferation	82/5382	173/18866	1.00291e-07	8.95965e-07	4.83266e-07	RBPMS2/MYOCD/ABCC4/TRIB1/CALCRL/NAMPT/ADAMTS1/ADIPOQ/KLF4/NR4A3/VIPR2/VIP/TPM1/TNFAIP3/TNF/THBS1/TGM2/TGFBR2/TGFB3/TERT/TCF7L2/STAT1/SOD2/CX3CL1/CCL5/PTGS2/PTGIR/PTAFR/PRKG1/PRKDC/PPARG/SERPINF2/PDGFRB/PDGFB/PDE1A/PAK1/P2RY6/OGN/NPY5R/NPR3/NPR1/NPPC/NOTCH3/NOS3/MYB/MMP9/MMP2/MEF2C/JAK2/ITGA2/ILK/IL18/IL15/IL12B/IL10/IL6R/IL6/IGFBP5/IGFBP3/IGF1/IFNG/HTR1B/HPGD/HMOX1/GSTP1/GJA1/FGFR2/FGF9/FGF2/EREG…	82
GO:0033002	muscle cell proliferation	108/5382	244/18866	1.0049e-07	8.96472e-07	4.83539e-07	RBPMS2/MYOCD/BMP10/FGF20/TENM4/ZFPM2/YAP1/ABCC4/TRIB1/CALCRL/NAMPT/VGLL4/ADAMTS1/ADIPOQ/KLF4/NOG/NR4A3/WNT2/VIPR2/VIP/TPM1/TP73/TNFAIP3/TNF/THBS1/TGM2/TGFBR3/TGFBR2/TGFB3/TGFB2/TERT/TCF7L2/STAT1/SOD2/SIX1/SHH/CX3CL1/CCL5/PTGS2/PTGIR/PTAFR/PRKG1/PRKDC/PPARG/SERPINF2/PIM1/PDGFRB/PDGFB/PDE1A/PAK1/P2RY6/OGN/NPY5R/NPR3/NPR1/NPPC/NOTCH3/NOTCH1/NOS3/MYB/MMP9/MMP2/MEF2C/SMAD1/KCNK2/JAK2/ITGA2/ILK/IL18/IL…	108
GO:1901654	response to ketone	92/5382	200/18866	1.01369e-07	9.03039e-07	4.87081e-07	FIBIN/UGT3A2/CATSPER1/FBXO32/FOXP2/TRERF1/DDIT4/XRN1/GNG2/SIRT1/MAP4K1/ABHD2/TXNIP/YAP1/KLF2/RAMP2/NR1H3/SLIT2/KLF4/CLDN1/AKR1C3/FOSL1/TNFSF4/TLR2/THBS1/TGFBR3/TGFB3/TGFB2/TGFB1/STAR/SPP1/SLIT3/SFRP1/CCL21/CCL19/PTN/PTGFR/PTGER4/PTGER2/PTGDR/PTAFR/PPARG/PLN/ABCB4/SERPINF1/PCK1/P2RY6/OXTR/NTRK3/NKX3-1/NKX2-2/NEFL/MTAP/MSN/MAOB/IGFBP7/ICAM1/TNC/NR3C1/GNRH1/GJB2/FOSB/FOS/FOXO1/EPO/EGFR/EFNA5/EDN1/DU…	92
GO:0051607	defense response to virus	113/5382	258/18866	1.01702e-07	9.04737e-07	4.87997e-07	IFNE/IFNL1/SERINC5/IL27/UNC13D/APOBEC3A/MLKL/APOBEC3H/DTX3L/SLFN13/APOBEC3D/TRIM6/NLRP3/SLFN11/RSAD2/IL33/TRIM15/TRIM5/AGBL4/NLRC5/PARP9/UNC93B1/ZBP1/ZC3H12A/ZDHHC11/CARD9/IFIH1/RTP4/APOBEC3G/AICDA/DDX60/RNF125/DDIT4/TRIM34/TLR8/TLR7/HERC5/CD207/PYCARD/APOBEC3C/PTPN22/SAMHD1/DDX58/RIPK3/IFI44L/FGL2/LILRB1/IFITM2/TRIM38/SPON2/IFITM3/IRF9/TRIM22/TSPAN32/ABCC9/ISG15/APOBEC3B/AIM2/DDX21/OASL/FCN3/IFI…	113
GO:0030225	macrophage differentiation	31/5382	47/18866	1.08086e-07	9.58832e-07	5.17175e-07	NRROS/NKX2-3/IL34/GAB3/IL31RA/L3MBTL3/SIRT1/TRIB1/TSPAN2/ADIPOQ/TLR2/TGFB1/SPI1/ROR2/MMP9/LIF/INHBA/INHA/IL15/IFNG/HLA-DRB1/HCLS1/GATA2/CSF2/CSF1R/CSF1/CEBPE/CD4/CASP8/C1QC/BMP4	31
GO:0030574	collagen catabolic process	31/5382	47/18866	1.08086e-07	9.58832e-07	5.17175e-07	ADAMTS14/MMP21/MMP28/MMP25/MRC2/ADAMTS2/ADAMTS3/MMP23B/KLK6/MMP19/MMP17/MMP16/MMP14/MMP13/MMP12/MMP11/MMP10/MMP9/MMP7/MMP3/MMP2/MMP1/ITGB1/FAP/CTSS/CTSL/CTSK/CTSB/COL19A1/COL15A1/COL13A1	31
GO:0006590	thyroid hormone generation	19/5382	23/18866	1.09826e-07	9.729e-07	5.24763e-07	DUOXA2/IYD/SLC16A10/DUOXA1/SLCO1C1/DUOX1/DUOX2/PAX8/TPO/TG/SLC16A2/SLC5A5/HPN/GATA3/FOXE1/DIO3/DIO2/CTSK/CTSB	19
GO:0060538	skeletal muscle organ development	80/5382	168/18866	1.11559e-07	9.86167e-07	5.31919e-07	SCX/ANKRD33/BCL9L/RBM24/FOXP2/MYOCD/MYLK2/MYH14/STRA6/POPDC2/CYP26B1/FGFRL1/SIX4/MYOZ2/ASB2/CDON/ANKRD1/HEYL/MAFF/P2RX2/BVES/BASP1/HDAC9/HOMER1/MSC/NEURL1/PHOX2B/YBX3/EOMES/KCNAB1/BTG2/WT1/WNT10B/TWIST1/TGFB1/NR2F2/TCF21/TBX1/SVIL/SOX11/SMO/SKI/SIX1/SHH/S100B/RYR1/PPP3CA/PITX1/PAX5/NPHS1/NOTCH1/MYF5/MEOX2/MEF2C/KEL/FOXN2/HOXD10/HLX/HLF/GPC1/FOS/FLNB/EPHB1/ELN/EGR2/EGR1/DCN/CTNNB1/COL19A1/CNTFR/CH…	80
GO:0098656	anion transmembrane transport	133/5382	315/18866	1.11636e-07	9.86167e-07	5.31919e-07	SLC9A4/SLC16A12/SLC26A5/ANO9/TCAF2/SLC9A9/SLC13A5/BEST4/SLC37A2/SLC36A1/ANO6/SLC5A8/SLC38A11/EMB/OSR1/SLC24A4/ANO4/SLC16A10/SLC26A9/TTYH2/SLC38A5/SLC7A3/SLC12A8/LRRC8C/SLC4A11/SLC44A4/TTYH3/LRRC8E/SLC13A3/STRA6/ANO3/ACE2/SLC7A14/SLC12A5/SLC4A10/ANO2/SLC17A6/SLC17A7/SLC7A10/LRRC8A/GABRQ/SLC47A1/SLC6A15/ANO1/SLC6A20/SLC38A2/CLIC6/CLIC5/ACSL5/ANO7/STK39/CLDN17/CLIC4/SLC24A2/SLC7A11/SLC6A14/ADAMTS8/P…	133
GO:0061387	regulation of extent of cell growth	58/5382	111/18866	1.16979e-07	1.03193e-06	5.566e-07	DRAXIN/SEMA3D/PLXNA4/SEMA6D/RTN4R/SEMA4A/SEMA4G/ISLR2/SEMA6A/SEMA3G/SEMA4C/TRPV2/TNFRSF12A/DISC1/LPAR3/MACF1/CYFIP1/FSTL4/SEMA3C/SEMA4B/SEMA6B/OLFM1/SEMA3A/KIAA0319/SEMA3E/NTN1/SEMA5A/NRP1/SEMA7A/SEMA3B/WNT5A/TNR/SPP1/CXCL12/RYK/PTPRS/PAK1/NTRK3/NRCAM/NGF/MAP2/MAP1B/LRP1/LIMK1/L1CAM/ILK/FN1/FGF13/CTTN/EFNA5/DSCAM/DCC/CRABP2/BMPR2/BDNF/ARHGAP4/APOE/ABL1	58
GO:0048738	cardiac muscle tissue development	103/5382	231/18866	1.26284e-07	1.11246e-06	6.0004e-07	PI16/CCM2L/ALPK2/MYOCD/MYLK3/MYLK2/FHOD3/HAMP/HEG1/JPH2/ADAMTS9/NOX4/BMP10/ANKRD1/GREM1/FGF20/TENM4/ZFPM2/DKK1/AKAP13/BVES/PPP1R13L/PDLIM5/YAP1/GJC1/VGLL4/AKAP6/NOG/FOXH1/ALDH1A2/FZD7/WT1/WNT5A/WNT2/TPM1/TP73/TNNT2/TNNI3/TNNC1/TGFBR3/TGFBR2/TGFB2/TGFB1/TBX3/SLC9A1/SLC8A1/SGCG/SGCD/RYR2/RGS4/RGS2/RARB/PROX1/PLN/PKP2/PIM1/PDGFRB/PDGFRA/PAK1/NOTCH1/NEB/MYL3/MYH11/MYH10/MYH7/MYH6/MYBPC3/MEF2C/MEF2A/S…	103
GO:0035148	tube formation	73/5382	150/18866	1.32903e-07	1.16914e-06	6.30609e-07	GDF7/PRICKLE1/TRIM71/OSR1/CTHRC1/ATOH8/GRHL2/IRX3/OVOL2/GRHL3/SALL4/SEMA4C/WNT4/SIX4/GREM1/SCRIB/EDAR/DLC1/BCL2L11/ZEB2/CELSR1/KIF20B/NOG/BCL10/LMO4/TEAD2/FZD6/FZD1/PAX8/LUZP1/YWHAZ/WNT9B/WNT5A/VASP/TWIST1/TGM2/TGFB2/TGFB1/STK4/STK3/ST14/SPINT1/SOX11/SOX4/SKI/SIX1/STIL/SHH/SFRP2/SFRP1/SDC4/RET/RARG/PTK7/PROX1/PODXL/NOTCH1/NFIB/HOXA1/HIF1A/GDNF/GATA3/FZD2/FOLR1/FGFR2/FGF10/DVL1/CTNNB1/BMP7/BMP5/BM…	73
GO:0014015	positive regulation of gliogenesis	44/5382	77/18866	1.36948e-07	1.20305e-06	6.489e-07	CCR2/IL34/ZNF488/P2RY12/GJC2/TREM2/TENM4/CLCF1/ZNF365/CXCR4/RNF112/TP73/TNFRSF1B/TNF/TLR2/TIAM1/TGFB1/SPINT1/SHH/CX3CL1/CCL3/PTN/PRKCI/PRKCH/PPARG/PLAG1/SERPINE2/NOTCH1/NKX2-2/MYB/MDK/LYN/LTA/LRP1/LIF/IL6ST/IL6/IL1B/EGR2/E2F1/CX3CR1/CSF1/TSPO/ASPA	44
GO:0046660	female sex differentiation	61/5382	119/18866	1.37294e-07	1.20442e-06	6.49639e-07	CCDC182/DACH2/ARID5B/STRA6/DMRTA1/LHX9/RETN/WNT4/TIPARP/ZFPM2/SIRT1/DMC1/MERTK/LHFPL2/ADAMTS1/PCYT1B/SLIT2/TP63/FZD4/NRIP1/ZP3/WT1/WNT5A/TBX3/SLIT3/SFRP1/PTX3/PGR/PDGFRA/NOS3/MMP19/MMP14/KITLG/LHX1/LFNG/LEP/KIT/INHBB/INHBA/INHA/ICAM1/GNRH1/FOXC1/FGF10/FANCA/ESR1/EREG/DACH1/CYP19A1/CEBPB/BRCA2/FOXL2/BMPR1B/BCL2/AXL/ATM/ARRB2/AMHR2/AMH/ADCYAP1R1/ADCYAP1	61
GO:1903531	negative regulation of secretion by cell	79/5382	166/18866	1.37869e-07	1.20779e-06	6.51455e-07	CCR2/BMP8A/TRIM9/SYTL4/NLRP12/RSAD2/IL33/ADTRP/RHBDF2/P2RY12/RHBDF1/FRMD4A/GHRL/FOXP3/RAB11FIP5/SYT11/CD300A/HRH3/IL1RAPL1/LILRB1/BTN2A2/NR1H3/HDAC9/CARTPT/STXBP5L/ADIPOQ/CD84/KLF7/VSNL1/UCN/TNFRSF1B/SYT4/SNCA/SFRP1/REST/RAP1A/PTGER4/SRGN/PPP3CA/P2RY1/OSM/OPRM1/NPY5R/NOTCH1/NMB/CD200/MAOB/LIF/LGALS9/LEP/KCNB1/IRS1/INHBB/INHBA/INHA/IL13RA2/IL12B/IL11/IL1B/HTR1B/HMOX1/HLA-F/GRM7/GJA1/LRRC32/FOXF1/F…	79
GO:0060070	canonical Wnt signaling pathway	141/5382	339/18866	1.39343e-07	1.21901e-06	6.57508e-07	TMEM170B/CCDC88C/SHISA6/DRAXIN/RSPO2/RSPO1/BCL9L/ASPM/AMER2/AMER3/DACT3/PPM1N/NOTUM/PRICKLE1/PSMA8/LYPD6/LRRK2/CTHRC1/DIXDC1/NKD2/NKD1/RSPO3/SOX7/TCF7L1/WNT5B/WNT10A/BICC1/LRRK1/ZBED2/KREMEN2/CAPRIN2/SOX17/TNN/LGR6/PLEKHA4/SULF2/FERMT1/TRPM4/WNT4/GPRC5B/WNT16/DACT1/LEF1/RBMS3/DISC1/DKK2/DKK3/DKK4/DKKL1/GREM1/LATS2/PYGO1/WWTR1/SOSTDC1/DAAM2/HECW1/DKK1/ANKRD6/FZD10/YAP1/PTPRU/USP34/FAM53B/KLF4/NOG/…	141
GO:0018958	phenol-containing compound metabolic process	57/5382	109/18866	1.44693e-07	1.26407e-06	6.81814e-07	DUOXA2/IYD/RNF180/SLC16A10/DUOXA1/SLCO1C1/DUOX1/GCNT4/DUOX2/SULT1B1/MOXD1/SLC7A11/GIPC1/ZEB2/SNCAIP/HAND2/PAX8/WNT5A/TRPC1/TPO/TPH1/TGFB2/TG/STAR/SNCA/SLC16A2/SLC6A3/SLC5A5/PNMT/PDE1B/PAH/OCA2/NR4A2/NPR1/MYO5A/MAOB/ITGB2/ITGAM/INSM1/HPN/HDC/GRIN2A/GATA3/FOXE1/DRD4/DRD1/DIO3/DIO2/DDC/DCT/DBH/CTSK/CTSB/CHRNB2/CDH3/BCL2/AGTR2	57
GO:0042269	regulation of natural killer cell mediated cytotoxicity	28/5382	41/18866	1.46613e-07	1.27907e-06	6.89905e-07	KLRC4-KLRK1/CLEC12B/NCR3/PIK3R6/RAET1E/SLAMF6/HAVCR2/CRTAM/KLRK1/CD160/LILRB1/CD226/RASGRP1/NCR1/IL18RAP/VAV1/SERPINB9/SH2D1A/LGALS9/LEP/LAG3/KIR2DL4/IL12B/HLA-F/HLA-E/HLA-B/CEACAM1/ARRB2	28
GO:0007431	salivary gland development	27/5382	39/18866	1.584e-07	1.38e-06	7.44346e-07	LAMA1/ESRP2/TWSG1/TFCP2L1/PLXND1/EDAR/SEMA3C/SEMA3A/NRP1/TNF/TGM2/TGFB3/TGFB2/TGFB1/SNAI2/SHH/PLXNA1/NKX3-1/NFIB/LAMA5/HGF/FGFR2/FGFR1/FGF10/FGF7/EGFR/BMP7	27
GO:0031345	negative regulation of cell projection organization	87/5382	188/18866	1.60291e-07	1.39456e-06	7.52196e-07	SRGAP2C/DRAXIN/SEMA3D/LRRK2/STX1B/ARHGAP24/SEMA6D/RTN4R/SEMA4A/TRPV4/SEMA4G/SEMA6A/RGMA/SEMA3G/SEMA4C/NLGN3/BCL11A/EVL/ASAP1/STAP1/DNM3/NGEF/DENND5A/FSTL4/DKK1/ZNF365/NLGN1/KLK8/STMN2/SEMA3C/SEMA4B/SEMA6B/SEMA3A/KIAA0319/SEMA3E/NTN1/SLIT2/SEMA5A/NRP1/SEMA7A/SEMA3B/WNT5A/VIM/TRPC6/TNR/THY1/NR2F1/TBX6/SPP1/SPOCK1/CCL21/RYK/PTPRS/PTPRO/PTPRG/PTPN9/PRNP/PPP3CA/PMP22/PLXNB3/OMG/NGFR/NFATC4/MCF2/MAP2/T…	87
GO:0045927	positive regulation of growth	118/5382	274/18866	1.62469e-07	1.41156e-06	7.61366e-07	AGRN/SH3PXD2B/ARX/MFSD2A/SYT3/SLC44A4/HAMP/SPTBN4/CPNE5/ISLR2/SMURF1/SASH3/ATP8A2/GHRL/TRPV2/TNFRSF12A/LEF1/TFCP2L1/BMP10/DISC1/LPAR3/MACF1/ZFPM2/PLCB1/CYFIP1/RFTN1/UNC13A/RIMS1/AGR2/YAP1/BASP1/RIMS2/AKAP6/NTN1/CPNE6/CACNA2D2/LGI1/SEMA5A/SPHK1/NRP1/YBX3/SEMA7A/RASAL1/CXCR4/ZP3/WT1/WNT2/EZR/UCN/TGFBR3/TGFBR2/TGFB2/ADAM17/SYT4/SYT1/SMO/SLC9A1/SLC6A3/SFRP2/SFRP1/CXCL12/S100A9/S100A8/PROX1/PRKDC/PLS1…	118
GO:0021782	glial cell development	62/5382	122/18866	1.63005e-07	1.41428e-06	7.62833e-07	NRROS/LGI4/ZNF488/SH3TC2/FA2H/PRDM8/MXRA8/TREM2/ADAM22/TENM4/BACE2/WASF3/TSPAN2/NR1D1/B4GALT5/CNTNAP1/VIM/TNF/TLR4/TLR2/CNTN2/SOX11/SOX4/SMO/SKI/SHH/S100A9/S100A8/POU3F1/PLP1/ROR2/ROR1/NTRK3/NTRK2/NKX2-2/MYOC/MDK/LYN/LRP1/LDLR/LAMB2/KCNJ10/ILK/IL6/IL1B/IFNGR1/IFNG/ID4/NRG1/GSTP1/FPR2/EGFR/LPAR1/DRD1/CLU/CD9/MYRF/C5AR1/C1QA/ASPA/ASCL1/ADORA2A	62
GO:0002704	negative regulation of leukocyte mediated immunity	33/5382	52/18866	1.6747e-07	1.44706e-06	7.80517e-07	CCR2/CLEC12B/CLEC4G/HAVCR2/IL20RB/FOXP3/TBX21/CD300A/LILRB1/CD96/PARP3/CD84/XCL1/PTPRC/SERPINB9/LGALS9/KIR2DL4/JAK3/IL13RA2/IL7R/HMOX1/HLA-F/HLA-E/HLA-B/FOXF1/FCGR2B/CR1/C4BPB/BST2/CEACAM1/BCL6/ARRB2/ARG1	33
GO:0003179	heart valve morphogenesis	33/5382	52/18866	1.6747e-07	1.44706e-06	7.80517e-07	SCX/STRA6/ADAMTS9/FGFRL1/HEYL/EMILIN1/OLFM1/SLIT2/DCHS1/TWIST1/TGFBR2/TGFB2/TGFB1/SOX4/SNAI1/SNAI2/SLIT3/ROCK1/ROBO1/NOTCH2/NOTCH1/NOS3/NFATC1/MEF2C/GJA5/GATA4/GATA3/ELN/EFNA1/BMPR2/BMP4/JAG1/ACVR1	33
GO:0060425	lung morphogenesis	33/5382	52/18866	1.6747e-07	1.44706e-06	7.80517e-07	RSPO2/LAMA1/FOXP2/ESRP2/GRHL2/HHIP/YAP1/SPRY1/CELSR1/NOG/DLG5/WNT2B/WNT7B/WNT2/TNF/TGFBR2/TCF21/SOX11/SHH/NFIB/LIF/ID1/TNC/HOXA5/FOXA1/FOXF1/FGFR2/FGF10/FGF7/CTSZ/CTSH/CTNNB1/BMP4	33
GO:0010038	response to metal ion	150/5382	366/18866	1.68838e-07	1.45689e-06	7.8582e-07	RASA4B/NCF1/FIBIN/SLC26A5/SLFN14/ARL13B/SYT6/CPNE8/S100A16/ACER1/LRRK2/SYT12/SYT8/MT4/HVCN1/SYT3/SYT15/CYBRD1/HAMP/CPNE5/SUCNR1/SLC30A10/SLC40A1/SLC25A24/KCNMB4/CPNE7/CLIC4/SYT11/NLGN1/TXNIP/CACNG2/TCIRG1/FSTL3/KCNMB2/RASGRP2/PTGES/HOMER1/CPNE6/CLDN1/SYT7/CACNA1G/IQGAP1/ADAM9/AKR1C3/RASAL1/SLC30A3/WNT5A/TRPM2/TRPC3/TRPC1/TNNT2/TNNC1/THBS1/TFF1/TFAP2A/TERT/SYT4/SYT1/STAR/SPARC/SNCA/SLC12A2/SLC6A3/…	150
GO:0060441	epithelial tube branching involved in lung morphogenesis	22/5382	29/18866	1.70912e-07	1.47278e-06	7.94387e-07	RSPO2/LAMA1/ESRP2/HHIP/YAP1/SPRY1/CELSR1/DLG5/WNT2B/WNT2/TNF/SHH/TNC/HOXA5/FOXA1/FOXF1/FGFR2/FGF10/CTSZ/CTSH/CTNNB1/BMP4	22
GO:0110111	negative regulation of animal organ morphogenesis	25/5382	35/18866	1.7584e-07	1.51318e-06	8.16178e-07	RSPO2/LIMS2/ASPN/GREM1/SULF1/NOG/PAX8/WNT5A/TNF/TGFB2/STAT1/TNFRSF11B/NOTCH1/NFIB/TACSTD2/GATA3/FOXC2/FOXC1/DIO3/CTNNB1/BMPR2/BMP7/BMP4/CEACAM1/BCL2	25
GO:0030111	regulation of Wnt signaling pathway	153/5382	375/18866	1.77956e-07	1.52913e-06	8.24781e-07	TMEM170B/CCDC88C/TRABD2B/SHISA6/SHISA2/DRAXIN/RSPO2/RSPO1/ASPM/AMER2/AMER3/APCDD1L/DACT3/PPM1N/NOTUM/PRICKLE1/PSMA8/LYPD6/TRABD2A/LRRK2/CTHRC1/ALPK2/DIXDC1/NKD2/NKD1/RSPO3/SOX7/TCF7L1/WNT5B/CXXC4/BICC1/LRRK1/ZBED2/KREMEN2/CAPRIN2/SOX17/TNN/LGR6/RNF213/PLEKHA4/BARX1/SULF2/DEPDC1B/FERMT1/TRPM4/ZRANB1/GPRC5B/DACT1/LEF1/FOXP3/MDFIC/RBMS3/DISC1/DKK2/DKK3/DKK4/DKKL1/GREM1/LATS2/TSKU/WWTR1/SOSTDC1/DAAM2…	153
GO:1902476	chloride transmembrane transport	52/5382	97/18866	1.78177e-07	1.52913e-06	8.24781e-07	SLC26A5/ANO9/BEST4/ANO6/ANO4/SLC26A9/TTYH2/SLC12A8/TTYH3/ANO3/SLC12A5/ANO2/SLC17A7/GABRQ/ANO1/CLIC6/CLIC5/ANO7/CLDN17/CLIC4/SLC12A6/CLCA2/SLC4A8/CLIC3/APOL1/GLRA3/BEST1/SLC12A4/SLC12A3/SLC12A2/SLC12A1/SLC6A1/SLC1A3/FXYD3/FXYD1/SLC26A4/GLRA1/GABRR2/GABRR1/GABRP/GABRG3/GABRG2/GABRE/GABRB3/GABRB2/GABRA4/GABRA2/GABRA1/CLDN4/CLIC2/CLIC1/CLCN1	52
GO:0045598	regulation of fat cell differentiation	70/5382	143/18866	1.79273e-07	1.5317e-06	8.26168e-07	PTPRQ/SH3PXD2B/METRNL/FNDC5/VSTM2A/CCDC71L/JDP2/LGALS12/MEDAG/CCDC3/WNT5B/ZC3H12A/TRPV4/TRIB3/LMO3/ASXL2/TRPM4/TRIB2/DKKL1/ZNF385A/WWTR1/ZFPM2/SIRT1/WIF1/GDF3/NR1D1/ADIPOQ/ZBTB16/ZFP36/WNT10B/WNT5A/WNT1/TRIO/TPH1/TNF/TGFB1I1/TGFB1/STK4/STK3/SULT1E1/SNAI2/SIX1/SFRP2/SFRP1/RORA/PTGS2/PPARG/PIM1/MSX2/MMP11/SMAD3/LPL/LEP/IL6/ID4/HTR2A/GATA3/GATA2/FRZB/FOXO1/E2F1/CMKLR1/CEBPB/RUNX1T1/KLF5/ZFP36L2/ZFP3…	70
GO:0035025	positive regulation of Rho protein signal transduction	24/5382	33/18866	1.79445e-07	1.5317e-06	8.26168e-07	P2RY8/ABRA/GPR174/RTN4R/F11R/P2RY10/AKAP13/NET1/LPAR6/GPR55/F2RL3/GPR65/ROBO1/PDGFRB/GPR35/LPAR4/GPR20/GPR18/GPR17/F2RL2/F2RL1/F2R/LPAR1/COL3A1	24
GO:0046640	regulation of alpha-beta T cell proliferation	24/5382	33/18866	1.79445e-07	1.5317e-06	8.26168e-07	CCR2/LGALS9C/LGALS9B/RASAL3/TWSG1/CD274/PTPN22/EBI3/RIPK2/TNFRSF14/ZAP70/TNFSF4/TGFBR2/SYK/XCL1/PTPRC/LGALS9/IRF1/IL18/IL12B/HLA-E/CD55/CD28/CD3E	24
GO:0090022	regulation of neutrophil chemotaxis	24/5382	33/18866	1.79445e-07	1.5317e-06	8.26168e-07	MCU/JAM3/CAMK1D/C5AR2/SLIT2/DYSF/THBS4/XCL1/CCL21/CCL19/RAC2/MPP1/MDK/LBP/CXCR2/CXCL8/NCKAP1L/EDN1/DPP4/CCR7/CD74/C5AR1/C3AR1/BST1	24
GO:0060840	artery development	54/5382	102/18866	1.80007e-07	1.53443e-06	8.27639e-07	PRICKLE1/MYOCD/SLC2A10/STRA6/ADAMTS9/PLXND1/ADAMTS6/HAND2/NOG/FOXH1/NRP1/LUZP1/WNT11/TGFB2/TBX1/SOX4/SIX1/SHH/ROBO1/PROX1/PRRX1/PKD2/PDGFRB/PDE2A/NOTCH3/NOTCH1/NKX3-1/NGFR/MYLK/MYH10/MDK/LTBP1/LRP1/LOXL1/LOX/LEP/LDLR/HPGD/HOXA1/GLI3/GJA5/FOLR1/FOXC2/FOXC1/FOXF1/EFNB2/COMP/COL3A1/BMPR2/BMP4/PRDM1/APOE/JAG1/ACVRL1	54
GO:0048659	smooth muscle cell proliferation	82/5382	175/18866	1.86224e-07	1.58427e-06	8.54522e-07	RBPMS2/MYOCD/ABCC4/TRIB1/CALCRL/NAMPT/ADAMTS1/ADIPOQ/KLF4/NR4A3/VIPR2/VIP/TPM1/TNFAIP3/TNF/THBS1/TGM2/TGFBR2/TGFB3/TERT/TCF7L2/STAT1/SOD2/CX3CL1/CCL5/PTGS2/PTGIR/PTAFR/PRKG1/PRKDC/PPARG/SERPINF2/PDGFRB/PDGFB/PDE1A/PAK1/P2RY6/OGN/NPY5R/NPR3/NPR1/NPPC/NOTCH3/NOS3/MYB/MMP9/MMP2/MEF2C/JAK2/ITGA2/ILK/IL18/IL15/IL12B/IL10/IL6R/IL6/IGFBP5/IGFBP3/IGF1/IFNG/HTR1B/HPGD/HMOX1/GSTP1/GJA1/FGFR2/FGF9/FGF2/EREG…	82
GO:0002312	B cell activation involved in immune response	45/5382	80/18866	1.86355e-07	1.58427e-06	8.54522e-07	C17orf99/GAPT/RNF168/NKX2-3/DOCK11/AICDA/DOCK10/FOXP3/TBX21/CLCF1/PLCL2/SWAP70/BATF/PARP3/IL27RA/ITM2A/EXO1/TNFSF13/TNFSF4/TLR4/TGFB1/TFRC/STAT6/PTPRC/POU2AF1/PLCG2/NOTCH2/MFNG/CD180/LGALS1/LFNG/IL10/IL6/IL2/FCGR2B/GPR183/CCR6/CDH17/CD40LG/CD40/CD28/CD19/BCL6/ADA/ABL1	45
GO:0010718	positive regulation of epithelial to mesenchymal transition	32/5382	50/18866	1.93275e-07	1.64089e-06	8.85065e-07	CRB2/BCL9L/GLIPR2/LEF1/WWTR1/PDPN/OLFM1/TWIST1/TIAM1/TGFBR2/TGFB3/TGFB2/TGFB1I1/TGFB1/TCF7L2/SNAI1/SERPINB3/NOTCH1/MDK/SMAD3/LOXL2/IL6/IL1B/GCNT2/FOXC1/DAB2/CTNNB1/COL1A1/BMP7/BMP4/JAG1/ACVR1	32
GO:0006869	lipid transport	159/5382	393/18866	1.94781e-07	1.65146e-06	8.90766e-07	SFTPA1/PLA2G2C/XKR9/XKR5/MFSD2B/TNFAIP8L3/SLC10A6/XKR7/SLCO1B7/ANO9/ATP11C/PCSK9/PLA2G4F/ANO6/SLC5A8/ABCA13/PRELID2/ATP8B3/SLC51B/ANO4/PDZD8/OSBPL11/OSBPL10/OSBPL8/OSBPL7/OSBPL6/OSBPL5/XKR4/MFSD2A/APOLD1/APOL3/APOL4/APOL6/STARD5/SPX/ATP8B4/STRA6/ANO3/ATP10D/ATP8B2/ATP10A/PLSCR4/RETN/APOBR/SLCO1C1/ATP8A2/GHRL/ACSL5/LIMA1/GULP1/GAL/ANO7/PLA2G3/SLC27A6/SLCO1B3/SLCO3A1/PLA2G2D/ABCA12/OSBPL3/ABCA6/SIR…	159
GO:1903779	regulation of cardiac conduction	42/5382	73/18866	2.02208e-07	1.71213e-06	9.2349e-07	RNF207/ACE2/TRPM4/FXYD4/FXYD6/FXYD7/EHD3/CORIN/TRDN/ABCC9/TRPC1/SLC8A3/SLC8A1/SLC8A2/RYR3/RYR2/RYR1/FXYD3/FXYD1/NPR2/NPR1/NPPC/NOS1/ITPR3/ITPR2/ITPR1/GJA5/FLNA/CAV1/CASQ2/CASQ1/ATP2B4/ATP2B3/ATP2B2/ATP2A1/ATP1B3/ATP1B2/ATP1A4/ATP1A3/ATP1A2/ASPH/ANK2	42
GO:0150116	regulation of cell-substrate junction organization	39/5382	66/18866	2.07361e-07	1.75342e-06	9.45762e-07	FMN1/PHLDB2/PEAK1/CAMSAP3/RCC2/WNT4/RHOD/GREM1/CORO1C/MACF1/FAM107A/DLC1/SLK/MAP4K4/NRP1/IQGAP1/VCL/THY1/THBS1/TEK/SLC9A1/SFRP1/SDC4/S100A10/ROCK1/MYOC/MMP14/SMAD3/LRP1/LIMS1/KDR/GPM6B/EPHA3/EFNA5/COL16A1/ARHGAP6/APOD/ACVRL1/ABL1	39
GO:0072089	stem cell proliferation	64/5382	128/18866	2.23874e-07	1.89053e-06	1.01971e-06	ASPM/TRIM71/LRRK2/AKNA/HHIP/SOX17/OVOL2/FERMT1/NDE1/LEF1/RACGAP1/DISC1/OTP/YAP1/NUMBL/ARHGEF2/FZD9/HMGA2/WNT2B/WNT10B/WNT7B/WNT5A/WNT1/NR2E1/THPO/TERT/TEAD3/TBX3/SOX11/SOX5/SMO/SNAI2/SHH/SFRP2/CX3CL1/PTPRC/PTN/EIF2AK2/PIM1/ABCB1/OVOL1/NOTCH1/KITLG/EPCAM/KCNA1/ID4/HIF1A/GLI3/GJA1/FGFR2/FGFR1/FGF13/FGF2/FBLN1/MECOM/EML1/DCT/CX3CR1/CTNNB1/CD34/RUNX1/ZFP36L1/BDNF/ASCL1	64
GO:0060760	positive regulation of response to cytokine stimulus	35/5382	57/18866	2.32823e-07	1.96086e-06	1.05765e-06	LRRC70/TICAM2/IRGM/CD300LF/TRIM6/TSLP/NLRC5/PARP9/ZBP1/IFIH1/PARP14/TREM2/DDX58/AGPAT2/RIPK2/CXCR4/WNT5A/TXK/TLR4/TLR2/ADAM17/MMP12/IL7/IL1R1/HSPA1B/HSPA1A/HIF1A/GFI1/GAS6/EDN1/CSF1/CD74/CASP4/CASP1/AXL	35
GO:1903556	negative regulation of tumor necrosis factor superfamily cytokine production	35/5382	57/18866	2.32823e-07	1.96086e-06	1.05765e-06	NLRC3/SIRPA/HAVCR2/ZC3H12A/TREM2/FOXP3/CLEC4A/CD274/C5AR2/PTPN22/LILRA4/IRAK3/GPNMB/ADIPOQ/TWIST1/TNFAIP3/TLR4/SLAMF1/CX3CL1/POMC/LGALS9/LBP/IL10/IGF1/GSTP1/GPR18/GAS6/CIDEA/CD34/CD33/TSPO/BPI/AXL/ARRB2/ACP5	35
GO:0045088	regulation of innate immune response	129/5382	307/18866	2.37848e-07	2.00052e-06	1.07904e-06	KLRC4-KLRK1/MUC5B/MUC21/CLEC12B/IRGM/CLEC4D/NCR3/MUC20/NLRC3/CLEC4C/PYHIN1/DCST1/PIK3R6/MUC15/PSMA8/RAET1E/TRIM6/SH2D1B/CLNK/GBP5/SLAMF6/MUC16/CLEC6A/TRIM5/HAVCR2/CARD11/NLRC5/PARP9/ZBP1/TREML2/CARD9/NLRC4/SLAMF8/CRTAM/PARP14/TREM2/ERAP1/TLR8/CLEC4A/CD209/PYCARD/CLEC4E/PTPN22/SAMHD1/TTLL12/KLRK1/VSIG4/USP18/IRAK3/CD160/LILRA2/MALT1/LILRB1/CD226/CLEC10A/CD96/RASGRP1/NR1H3/AIM2/NCR1/RPS6KA5/NMI/SOC…	129
GO:0002544	chronic inflammatory response	17/5382	20/18866	2.40515e-07	2.01491e-06	1.0868e-06	UNC13D/FOXP3/CXCL13/PTGES/TNFAIP3/TNF/THBS1/CCL11/CCL5/S100A9/S100A8/LTA/IDO1/IL10/GJA1/CYP19A1/ADORA2B	17
GO:0002577	regulation of antigen processing and presentation	17/5382	20/18866	2.40515e-07	2.01491e-06	1.0868e-06	NOD2/TREM2/PYCARD/FGL2/NOD1/LILRB2/WAS/THBS1/SLC11A1/CCL21/CCL19/HLA-DOB/HLA-DOA/FCGR2B/CCR7/CD74/CD68	17
GO:0002827	positive regulation of T-helper 1 type immune response	17/5382	20/18866	2.40515e-07	2.01491e-06	1.0868e-06	CCR2/SOCS5/IL27RA/IL18R1/RIPK2/SLC11A1/XCL1/CCL19/PLA2G4A/IL18/IL12RB1/IL12B/IL1R1/IL1B/HLX/CD80/ANXA1	17
GO:0042531	positive regulation of tyrosine phosphorylation of STAT protein	41/5382	71/18866	2.45331e-07	2.05254e-06	1.1071e-06	IFNL1/IL31RA/TSLP/PARP9/STAP2/PARP14/CLCF1/IL24/CRLF1/SOCS3/TNFSF18/TNFRSF18/TNF/CCL5/PTK6/PECAM1/OSM/LYN/LIF/LEP/KIT/JAK2/IL18/IL15/IL12B/IL6ST/IL6R/IL6/IL2/IGF1/IFNG/HCLS1/GHR/GH1/FYN/FLT3/ERBB4/EPO/CSF2/CSF1R/CD40	41
GO:0002437	inflammatory response to antigenic stimulus	38/5382	64/18866	2.4906e-07	2.0755e-06	1.11948e-06	NLRP6/IL31RA/IL36G/IL20RB/IL36RN/PLA2G2D/CYSLTR1/RASGRP1/ZP3/TNF/OPRM1/NPY5R/NOTCH2/NOTCH1/LTA/IL12B/IL10/CXCR2/IL5RA/IL2RA/IL1RN/ICAM1/HLA-E/HLA-DRB1/GPR17/GATA3/FUT7/FCGR2B/FCER1G/ELANE/CNR1/CCR7/CD68/CD28/CD6/C3/BTK/ADCYAP1	38
GO:0045453	bone resorption	38/5382	64/18866	2.4906e-07	2.0755e-06	1.11948e-06	TMEM119/SIGLEC15/PPARGC1B/UBASH3B/DCSTAMP/LRRK1/CLDN18/NOX4/SNX10/TCIRG1/CARTPT/GPR55/TNFSF11/TNFAIP3/GPR137B/TFRC/SYK/SPP1/RAC2/PTH1R/PDK4/P2RX7/TNFRSF11B/MC4R/ITGB3/INPP5D/IL7/IL6/IHH/EGFR/S1PR1/CTSK/CTNNB1/CSF1R/CD38/ADRB2/ADAM8/ACP5	38
GO:1900449	regulation of glutamate receptor signaling pathway	38/5382	64/18866	2.4906e-07	2.0755e-06	1.11948e-06	SHISA7/CCR2/SHISA6/NETO1/CACNG8/NLGN2/NLGN3/SHANK1/CACNG4/CACNG5/FRRS1L/ARC/UNC13A/NLGN1/CACNG2/RGS9/CX3CL1/CCL2/RELN/PRNP/OPRM1/NEFL/MEF2C/IFNG/GRIN2B/GRIN2A/GRIA4/GRIA3/GRIA2/GRIA1/FYN/EPHB2/DLG2/DAPK1/CRHBP/CAPN1/ADRB2/ACTN2	38
GO:0050798	activated T cell proliferation	30/5382	46/18866	2.52605e-07	2.10227e-06	1.13392e-06	TMIGD2/PDCD1LG2/CRTAM/FOXP3/CD274/PYCARD/SCRIB/ICOSLG/HHLA2/BTN3A1/RIPK3/BTN2A2/IL27RA/TNFSF9/SATB1/PRNP/LGALS9/IL18/IL12RB1/IL12B/IL2RA/IL2/IGF2/IGF1/LRRC32/FYN/EPO/CLC/ARG1/ABL1	30
GO:0045667	regulation of osteoblast differentiation	65/5382	131/18866	2.59281e-07	2.155e-06	1.16236e-06	TMEM119/RANBP3L/TWIST2/CTHRC1/SMOC1/TNN/TWSG1/HEMGN/GDPD2/TRPM4/WNT4/GREM1/TCIRG1/RASSF2/HAND2/PDLIM7/NOG/CHRD/TP63/IFITM1/WNT10B/WNT7B/TWIST1/TNF/SOX11/SNAI2/SKI/SFRP2/SFRP1/RORB/REST/PRKD1/DDR2/NPPC/NOTCH1/MSX2/MEF2C/SMAD3/SMAD1/ILK/IL6ST/IL6R/IL6/IGFBP5/IGF1/ID1/HOXA2/HGF/GLI3/GLI1/GDF10/FGFR2/FBN2/CTNNB1/CLIC1/CEBPB/RUNX2/BMPR2/BMPR1B/BMP7/BMP6/BMP4/AREG/JAG1/ACVR1	65
GO:0032720	negative regulation of tumor necrosis factor production	34/5382	55/18866	2.74436e-07	2.27797e-06	1.22869e-06	NLRC3/SIRPA/HAVCR2/ZC3H12A/TREM2/FOXP3/CLEC4A/C5AR2/PTPN22/LILRA4/IRAK3/GPNMB/ADIPOQ/TWIST1/TNFAIP3/TLR4/SLAMF1/CX3CL1/POMC/LGALS9/LBP/IL10/IGF1/GSTP1/GPR18/GAS6/CIDEA/CD34/CD33/TSPO/BPI/AXL/ARRB2/ACP5	34
GO:0002468	dendritic cell antigen processing and presentation	12/5382	12/18866	2.87976e-07	2.3841e-06	1.28593e-06	NOD2/CLEC4A/FGL2/NOD1/THBS1/SLC11A1/CCL21/CCL19/FCGR2B/CCR7/CD74/CD68	12
GO:0033004	negative regulation of mast cell activation	12/5382	12/18866	2.87976e-07	2.3841e-06	1.28593e-06	MILR1/CD300LF/CD300A/CD84/ENPP3/LGALS9/IL13RA2/HMOX1/FOXF1/FER/CNR2/CNR1	12
GO:0002793	positive regulation of peptide secretion	88/5382	193/18866	3.0841e-07	2.54992e-06	1.37538e-06	HCAR2/CLEC9A/RFX6/C1QTNF3/SYTL4/CLEC6A/IL33/MCU/OR51E2/NLGN2/CRTAM/IL26/FRMD4A/ANO1/TRPM4/TREM2/RAB8B/GHRL/ANKRD1/CLEC4E/MYRIP/PANX1/CLEC5A/EXPH5/NMU/ADAM9/TNFSF11/DOC2B/GPR68/VSNL1/EZR/UCN/TNFSF4/TNF/TLR4/TLR2/TGFB3/TGFB2/TGFB1/TCF7L2/SYK/SOX4/ITSN1/SCT/SAA1/S100A8/PTGER4/PLA2G1B/P2RX7/NPY2R/NNAT/MYH10/MIF/LRP1/KISS1/KCNN4/JAK2/IL10/IL6/IL2/IL1A/IGF1/IFNG/HTR2B/HLA-E/HLA-DRB1/HIF1A/GRP/FFAR1/GPL…	88
GO:0007519	skeletal muscle tissue development	75/5382	158/18866	3.21543e-07	2.65504e-06	1.43207e-06	SCX/ANKRD33/BCL9L/RBM24/FOXP2/MYOCD/MYLK2/MYH14/POPDC2/CYP26B1/SIX4/MYOZ2/ASB2/CDON/ANKRD1/HEYL/MAFF/P2RX2/BVES/HDAC9/HOMER1/MSC/NEURL1/PHOX2B/YBX3/EOMES/KCNAB1/BTG2/WNT10B/TWIST1/TGFB1/NR2F2/TCF21/TBX1/SVIL/SOX11/SMO/SKI/SIX1/SHH/S100B/RYR1/PPP3CA/PITX1/PAX5/NPHS1/NOTCH1/MYF5/MEOX2/MEF2C/KEL/FOXN2/HOXD10/HLX/HLF/GPC1/FOS/FLNB/EPHB1/ELN/EGR2/EGR1/DCN/CTNNB1/COL19A1/CHRNA1/CFL2/CAV2/CAV1/CASQ1/KLF…	75
GO:0060759	regulation of response to cytokine stimulus	89/5382	196/18866	3.31902e-07	2.737e-06	1.47628e-06	LRRC70/TICAM2/IRGM/PALM3/DCST1/CD300LF/TRIM6/CARD16/TSLP/NLRC5/PARP9/CCDC3/ZBP1/IFIH1/PARP14/TREM2/PYCARD/IL36RN/STAP1/CLIP3/SAMHD1/DDX58/TTLL12/CARD8/USP18/PADI2/IRAK3/AGPAT2/NR1H3/SH2B3/ADIPOQ/SLIT2/KLF4/SOCS3/SPHK1/RIPK2/CXCR4/IL1R2/PXDN/WNT5A/VRK2/TXK/TRAF1/TNFAIP3/TNF/TLR4/TLR2/ADAM17/SYK/STAT1/SLIT3/CCL5/ROBO1/PTPRC/PPARG/MMP12/LIFR/JAK2/JAK1/IRAK2/IL7/IL6/IL1RN/IL1R1/IFNGR1/IFNG/IFNAR2/HSP…	89
GO:2000379	positive regulation of reactive oxygen species metabolic process	55/5382	106/18866	3.32965e-07	2.7422e-06	1.47909e-06	KLRC4-KLRK1/DUOXA2/DUOXA1/ZC3H12A/AGXT2/CLEC7A/ACE2/CD177/PID1/NOX4/KLRK1/RIPK3/KLF2/TLR6/KLF4/AKR1C3/XDH/TYROBP/TNF/TLR4/THBS1/TGFBR2/TGFB1/SYK/SNCA/SLC5A3/PTX3/PTGS2/PKD2/PDGFRB/PDGFB/NFE2L2/SMAD3/LEP/JAK2/ITGB2/ITGAM/IL1B/IFNG/ICAM1/HBB/GSTP1/FPR2/F2RL1/F2/EGFR/EDN1/GADD45A/CYBA/CLU/CD36/TSPO/AIF1/AGTR2/AGTR1	55
GO:0060021	roof of mouth development	49/5382	91/18866	3.34301e-07	2.74961e-06	1.48309e-06	OSR1/OSR2/LOXL3/ARID5B/CSRNP1/MMP25/BNC2/LEF1/INSIG2/TIPARP/HAND2/DHRS3/MSC/FZD1/WNT9B/WNT11/WNT7A/WNT5A/TWIST1/CLDN5/TGFBR3/TGFBR2/TGFB3/TGFB2/TFAP2A/TCF21/TBX3/TBX1/SOX11/SNAI1/SNAI2/SKI/SHH/PRRX1/PDGFRA/MEOX2/MEF2C/IRF6/INHBA/GLI3/LRRC32/GABRB3/FZD2/FOXE1/FOXF2/EPHB2/DLX6/DLX5/ASPH	49
GO:0035249	synaptic transmission, glutamatergic	51/5382	96/18866	3.39443e-07	2.78828e-06	1.50394e-06	CCR2/UNC13C/LRRK2/CACNG8/TSHZ3/NLGN2/SLC17A6/SLC17A7/NLGN3/SHANK1/DISC1/CACNG4/CACNG5/UNC13A/DKK1/NLGN1/CACNG2/HOMER1/NRXN1/DGKI/KMO/UCN/TNR/TNF/SYT1/CCL2/PTGS2/RELN/SERPINE2/P2RX1/OXTR/ROR2/NTRK1/NPY2R/MEF2C/HTR2A/HTR1B/GRM7/GRM2/GRIK5/GRIK3/GRID1/GRIA2/GLUL/EGFR/DRD1/CNR1/CDH2/ATP1A2/ADORA2A/ADCYAP1	51
GO:0071496	cellular response to external stimulus	135/5382	326/18866	3.43242e-07	2.81583e-06	1.5188e-06	SCX/TMEM150C/MAP1LC3C/PCSK9/RNF152/BHLHA15/NIM1K/SESN3/LRRK2/MYOCD/UCN2/MFSD2A/BRIP1/NUAK2/ZC3H12A/PIEZO2/SLC39A4/SLC38A2/WNT4/STK26/TLR8/TLR7/F11R/SESN1/ANKRD1/KIF26A/KANK2/SIRT1/FAM107A/POSTN/NAMPT/CASP8AP2/NUAK1/PIEZO1/CARTPT/BAG3/BRSK2/BCL10/TNFRSF10A/TNFRSF10B/TNFSF14/MYH13/AKR1C3/FOSL1/WNT9B/WNT2B/WNT11/VDR/VCAM1/TLR4/TLR3/KLF10/SNAI2/SLC9A1/SLC2A1/SLC1A2/SIPA1/SFRP2/SFRP1/RALB/PTPRC/PTN/PT…	135
GO:0071695	anatomical structure maturation	103/5382	235/18866	3.51499e-07	2.87984e-06	1.55333e-06	AGRN/SLFN14/GLDN/ANO6/BHLHA15/LGI4/PHOSPHO1/ROPN1B/LRRK2/SRRM4/L3MBTL3/TMEM79/PABPC1L/FAT4/CLEC7A/XYLT1/SPTBN4/FERMT1/PCSK4/FEV/BCL11A/ACTL6B/GAL/TFCP2L1/GREM1/LHX6/TRIM58/NFASC/DMC1/ABHD2/C1QL1/KLF2/IRX5/KIF14/B4GALT5/TRIP13/ALDH1A2/DCHS1/RECK/BFSP2/WNT10B/WNT5A/WNT1/TGFB2/TBX6/CNTN2/TAL1/AURKA/SEMG1/CX3CL1/CCL21/CCL19/RYR1/RET/REN/PTH1R/PPARG/POU2F2/PGR/PDE3A/PAEP/NR4A2/NRCAM/NPR2/NPPC/MYOC/MYO…	103
GO:0030501	positive regulation of bone mineralization	27/5382	40/18866	3.54601e-07	2.89027e-06	1.55896e-06	TMEM119/ANO6/OSR1/OSR2/WNT4/ISG15/KL/FZD9/WNT10B/TGFB3/TGFB1/TFAP2A/SLC8A1/PTN/P2RX7/MEF2C/SMAD3/GPM6B/FBN2/BMPR2/BMPR1B/BMP7/BMP6/BMP4/ALOX5/ADRB2/ACVR1	27
GO:0046636	negative regulation of alpha-beta T cell activation	27/5382	40/18866	3.54601e-07	2.89027e-06	1.55896e-06	LGALS9C/LGALS9B/LOXL3/ZC3H12A/TWSG1/FOXP3/TBX21/CD274/CD300A/LILRB1/SOCS5/TNFRSF14/TNFSF4/SHH/XCL1/LGALS9/JAK3/IL4R/IL2/IHH/HLX/GLI3/RUNX3/RUNX1/BCL6/ANXA1/ADORA2A	27
GO:0072210	metanephric nephron development	27/5382	40/18866	3.54601e-07	2.89027e-06	1.55896e-06	FMN1/OSR1/KIF26B/WNT4/GREM1/ADIPOQ/PAX8/WT1/WNT9B/TCF21/STAT1/SMO/RET/PKD2/PDGFRB/PDGFRA/PDGFB/LIF/LHX1/LAMB2/GDNF/FOXD1/EGR1/CTNNB1/CD34/BMP4/AGTR2	27
GO:0090184	positive regulation of kidney development	27/5382	40/18866	3.54601e-07	2.89027e-06	1.55896e-06	WNT4/SIX4/GREM1/BASP1/ADIPOQ/NOG/PROM1/SERPINB7/PAX8/WT1/WNT2B/SMO/SIX1/SHH/RET/PDGFRB/PDGFB/LIF/LHX1/IL6R/HOXB7/GDNF/GATA3/FOXD1/EGR1/BMP4/AGTR2	27
GO:0019933	cAMP-mediated signaling	90/5382	199/18866	3.56225e-07	2.89977e-06	1.56408e-06	GPHA2/GPR119/UCN2/OR51E2/ADM2/CRTC3/ARRDC3/MRAP/GNG2/PEX5L/GAL/PCLO/GPR78/PDE7B/LPAR3/GPR161/AKAP13/RAPGEF4/PDE10A/GNA13/RAMP3/RAMP2/CALCRL/RIMS2/AKAP6/S1PR2/LPAR2/S1PR4/LGR5/GPR65/VIP/UCN/TSHR/CXCL11/SCT/RGS2/PTH1R/PTHLH/PTGIR/PTGFR/PTGER4/PTGER3/PTGER2/PRKAR2B/PLN/PDE7A/PDE3B/PDE3A/PDE2A/OPRM1/OPRL1/NPY2R/NOS1/CXCL9/MC4R/CXCL10/GPR26/GPR6/GNAL/GHRH/GALR1/EPHA5/S1PR3/LPAR1/S1PR1/DRD1/DEFB1/CNR2/…	90
GO:0045670	regulation of osteoclast differentiation	39/5382	67/18866	3.59847e-07	2.92549e-06	1.57795e-06	SIGLEC15/PPARGC1B/SLC9B2/UBASH3B/TREM2/CLDN18/LILRB3/LILRB4/LILRB1/PIAS3/FSTL3/LRRC17/MAFB/RASSF2/CARTPT/GPR55/TNFSF11/GPR68/TYROBP/TNF/GPR137B/TLR4/TLR3/KLF10/SFRP1/CCL3/PIK3R1/NOTCH2/MITF/INPP5D/IL12B/IFNG/FOS/FBN1/CTNNB1/CSF1/CCR1/CEBPB/CAMK4	39
GO:0035272	exocrine system development	32/5382	51/18866	3.76847e-07	3.05976e-06	1.65038e-06	LAMA1/PTF1A/ESRP2/TWSG1/TFCP2L1/RAB26/PLXND1/EDAR/SEMA3C/SEMA3A/NRP1/TNF/TGM2/TGFB3/TGFB2/TGFB1/SNAI2/SHH/PLXNA1/NKX3-1/NFIB/LAMA5/IGF2/IGSF3/HGF/FOXC1/FGFR2/FGFR1/FGF10/FGF7/EGFR/BMP7	32
GO:0048167	regulation of synaptic plasticity	87/5382	191/18866	3.79068e-07	3.07386e-06	1.65798e-06	SHISA7/UNC13C/GRID2IP/SHISA6/CNTN4/SYT12/JPH4/NETO1/MCTP1/TSHZ3/SORCS2/SLC4A10/SSH1/NLGN3/SHANK1/LRRTM2/SLC24A2/ARC/UNC13A/RIMS1/SORCS3/NLGN1/SYNPO/LZTS1/FAM107A/CPLX2/GIPC1/SCGN/LILRB2/RIMS2/RIN1/AKAP5/DGKI/NEURL1/SYT7/TYROBP/TNR/NR2E1/CNTN2/SYT4/SYP/STAR/SNAP25/SLC8A3/SLC8A2/CX3CL1/SCT/S100B/PTN/PTGS2/RELN/LGMN/PRNP/SERPINE2/NTRK2/NFATC4/MME/MEF2C/MAP1B/MAP1A/KIT/KCNJ10/KCNB1/ITPR3/ITPKA/HRH2/H…	87
GO:0002407	dendritic cell chemotaxis	19/5382	24/18866	3.85185e-07	3.11547e-06	1.68042e-06	CCR2/ANO6/SLAMF8/TRPM4/CXCR4/TRPM2/CCL21/CCL19/CCL5/PIK3CG/LGALS9/CXCR2/CXCR1/GAS6/GPR183/CCR7/CCR6/CCR5/CCR1	19
GO:0033622	integrin activation	19/5382	24/18866	3.85185e-07	3.11547e-06	1.68042e-06	FERMT3/JAM3/P2RY12/RASIP1/FBLIM1/MZB1/FERMT2/CXCL13/KIF14/PIEZO1/TLN1/SELP/CXCL12/CX3CL1/PTGER4/PLEK/FN1/COL16A1/CDH17	19
GO:0060048	cardiac muscle contraction	68/5382	140/18866	3.86495e-07	3.12207e-06	1.68398e-06	RNF207/MYLK2/ZC3H12A/TMEM38A/ACE2/SCN3B/TRPM4/EHD3/CTNNA3/BMP10/KCNE4/KCNE5/PPP1R13L/GJC1/KCNE3/CACNA1G/CXCR4/UCN/TPM1/TNNT2/TNNI3/TNNI2/TNNC1/STC1/SLC9A1/SLC8A1/SGCD/SCN5A/SCN4B/SCN2B/RYR2/RGS2/PLN/PKP2/PIK3CG/PIK3CA/PDE4B/NOS1/MYL4/MYL3/MYH7/MYH6/MYBPC3/KCNJ8/KCNJ5/KCNJ3/KCNE1/KCND3/KCNA5/JUP/GJA5/GJA1/GATA4/FLNA/FGF13/FGF12/DMD/CLIC2/CAV1/CASQ2/CACNB2/CACNA2D1/ATP2A1/ATP1A2/ANK2/ADRA1A/ADRA1B/…	68
GO:0030902	hindbrain development	74/5382	156/18866	3.97342e-07	3.20559e-06	1.72903e-06	TRNP1/NANOS1/PTF1A/ARL13B/SEZ6/FOXP2/LHX5/KLHL1/NLGN4X/SEMA4C/LEF1/SEZ6L/SCRIB/MYO16/FAIM2/ZNF365/DLC1/MAFB/KIF14/NOG/PHOX2B/HERC1/ALDH1A2/FZD4/WNT7A/WNT1/SSTR3/SSTR2/SPTBN2/SMO/SLC6A4/SHH/SCN5A/RORA/PTPRS/PTN/PROX1/SERPINE2/PAK1/OTX1/NFIB/MYH10/MDK/SMAD1/LMX1A/LHX1/ITGB1/HOXB3/HOXA2/GLI2/GLI1/GATA2/FLNA/FOXC1/FCGR2B/EN1/EGR2/LPAR1/DAB1/CTNNB1/CTNNA2/CNTN1/CD3E/CBLN1/C5AR1/BMP7/BMP5/BCL2/ATP1B2/A…	74
GO:0051651	maintenance of location in cell	96/5382	216/18866	3.99832e-07	3.22157e-06	1.73765e-06	NPSR1/ASPM/MCOLN2/SCIN/UBASH3B/JPH4/TMEM38A/ARHGAP21/CEMIP/JPH2/CCDC88A/MCOLN3/TBCCD1/LIME1/INSIG2/GPSM2/MORC3/SYNE1/RASA3/CORO1A/KDELR3/TRDN/AKAP6/TMSB10/F2RL3/NOL3/SLC30A3/UVRAG/TRPM2/TRPC1/THY1/SP100/SNCA/SLC8A1/CX3CL1/XCL1/CXCL11/CCL21/CCL19/CCL3/S100A9/S100A8/RYR3/RYR2/RYR1/PTPRC/SRGN/PLN/PLCG2/PKD2/P2RY6/P2RX7/NTSR1/NOS1/MYO5A/CXCL9/LYN/LCN2/LCK/ITPR3/ITPR2/ITPR1/CXCL10/HTR2B/HTR2A/HK2/HK1/…	96
GO:0051937	catecholamine transport	41/5382	72/18866	4.13099e-07	3.32424e-06	1.79303e-06	MAPK15/SLC29A4/SYT6/SYT12/SYT8/SYT3/SYT15/P2RY12/FGF20/SYT11/HRH3/CARTPT/SYT7/CHRNA6/VIP/SYT4/SYT1/STX1A/SNCG/SNCA/SLC22A2/SLC22A3/SLC18A2/SLC6A3/CXCL12/P2RY1/OXTR/NPY2R/KCNB1/KCNA2/HTR2A/HTR1B/FFAR3/GDNF/DRD4/DRD1/CNR1/CHRNB2/AGTR2/ADRA2A/ADORA2A	41
GO:0010717	regulation of epithelial to mesenchymal transition	52/5382	99/18866	4.18967e-07	3.35934e-06	1.81196e-06	CRB2/BCL9L/SPRED1/GLIPR2/DACT3/PHLDB2/ELL3/OVOL2/IL17RD/LEF1/GREM1/WWTR1/PHLDB1/PDPN/OLFM1/SPRY1/NOG/TWIST1/TIAM1/TGFBR2/TGFB3/TGFB2/TGFB1I1/TGFB1/TCF7L2/SNAI1/SFRP2/SFRP1/SERPINB3/NOTCH1/MDK/SMAD3/LOXL2/IL6/IL1B/HPN/FOXA2/FOXA1/GCNT2/GATA3/FOXC1/EPHA3/EFNA1/DAB2/CTNNB1/COL1A1/LDLRAD4/BMP7/BMP5/BMP4/JAG1/ACVR1	52
GO:0045622	regulation of T-helper cell differentiation	25/5382	36/18866	4.19055e-07	3.35934e-06	1.81196e-06	IL27/NLRP3/LOXL3/ZC3H12A/NFKBIZ/FOXP3/TBX21/MALT1/SOCS5/RIPK2/TNFSF4/CCL19/MYB/JAK3/IRF4/IL18/IL12RB1/IL12B/IL4R/IL2/HLX/CD86/CD80/BCL6/ANXA1	25
GO:0099174	regulation of presynapse organization	25/5382	36/18866	4.19055e-07	3.35934e-06	1.81196e-06	MDGA1/CBLN2/LRFN5/SLITRK4/SLITRK1/SLITRK2/NTNG2/LRFN4/NLGN3/IL1RAPL2/SLITRK5/DKK1/NLGN1/SLITRK3/IL1RAPL1/GPC6/NRXN1/FZD1/WNT7A/SNCA/PTPRD/NTRK3/IL1RAP/GPC4/CBLN1	25
GO:0031638	zymogen activation	35/5382	58/18866	4.26169e-07	3.41205e-06	1.84039e-06	PERP/NLRC4/CUZD1/PYCARD/CYFIP2/RIPK2/PRSS12/CLEC3B/THBS1/LGMN/SERPINF2/PLAU/PLAT/SERPINE2/SERPINE1/MMP14/KLKB1/KLK2/IFI16/HPR/HPN/GRIN2A/GGT1/F12/ENO1/DHCR24/CTSZ/CTSL/CTSH/CD5L/CASP8/C1R/ASPH/KLK3/APOH	35
GO:0002507	tolerance induction	20/5382	26/18866	4.31472e-07	3.44144e-06	1.85624e-06	HAVCR2/FOXP3/ICOS/CD274/IRAK3/LILRB2/TNFAIP3/TGFBR2/PDCD1/LYN/LGALS9/IDO1/IL2RA/HLA-E/HLA-B/CCR4/CLC/CD3E/BLK/AIRE	20
GO:0060740	prostate gland epithelium morphogenesis	20/5382	26/18866	4.31472e-07	3.44144e-06	1.85624e-06	SULF1/CYP7B1/NOG/TP63/WNT5A/SHH/SFRP1/RARG/NOTCH1/NKX3-1/ID4/TNC/FOXA1/GLI2/FGFR2/FGF10/ESR1/BMP7/BMP4/AR	20
GO:0072012	glomerulus vasculature development	20/5382	26/18866	4.31472e-07	3.44144e-06	1.85624e-06	OSR1/SERPINB7/WT1/TEK/TCF21/PECAM1/PDGFRB/PDGFRA/PDGFB/NOTCH3/NOTCH2/NOTCH1/IL6R/FOXC2/EGR1/CD34/BMP7/BMP4/ANGPT1/ACTA2	20
GO:0006940	regulation of smooth muscle contraction	38/5382	65/18866	4.34942e-07	3.46039e-06	1.86646e-06	ARHGAP42/MYOCD/SPX/DOCK5/PROK2/GHRL/NMU/CALCRL/DOCK4/KCNB2/SPHK1/TNNI3/TACR1/RGS2/PTGS2/PTAFR/PRKG1/P2RX1/OXTR/NPY2R/KIT/KCNMA1/ITGA2/F2R/CTTN/EDN2/EDN1/CNN1/CHRNB4/CHRNA3/CHRM2/CAV1/ATP1A2/ADRB2/ADRA2A/ADRA1A/ADORA2B/ADA	38
GO:0031646	positive regulation of nervous system process	38/5382	65/18866	4.34942e-07	3.46039e-06	1.86646e-06	ZNF488/STX1B/NETO1/NLGN2/SSH1/NLGN3/SHANK1/TENM4/CUX2/RIMS1/IGSF9B/NLGN1/NMU/WASF3/RIMS2/CARTPT/NRXN1/CST7/WNT7A/TNR/TNFRSF1B/STX1A/S100B/RGS4/PTAFR/RELN/OPRL1/NTSR1/ITGAX/ITGA2/HGF/EGR2/DVL1/CHRNB4/CCK/CACNB3/MYRF/ADRB2	38
GO:0070231	T cell apoptotic process	31/5382	49/18866	4.38566e-07	3.48484e-06	1.87965e-06	PTCRA/GIMAP8/DOCK8/SLC46A2/CD274/RIPK3/BCL2L11/BCL10/WNT5A/CCL5/RAG1/PRKCQ/PIP/PDCD1/LGALS9/LGALS3/JAK3/IDO1/IL7R/IL2RA/HIF1A/GLI3/EFNA1/TSC22D3/CLC/CD27/BMP4/FASLG/FAS/ADAM8/ADA	31
GO:0035633	maintenance of blood-brain barrier	24/5382	34/18866	4.44489e-07	3.52305e-06	1.90026e-06	MFSD2A/JAM3/WNK3/JAM2/LSR/F11R/TJP3/GJB6/CLDN1/VCL/CLDN5/SLC12A2/SH3GL2/PTGS2/PECAM1/LAMC1/LAMA2/ITGB1/IL6/GJA1/DMD/CLDN3/CDH5/ANGPT1	24
GO:0070232	regulation of T cell apoptotic process	24/5382	34/18866	4.44489e-07	3.52305e-06	1.90026e-06	PTCRA/GIMAP8/DOCK8/SLC46A2/CD274/RIPK3/WNT5A/CCL5/RAG1/PRKCQ/PIP/PDCD1/LGALS9/LGALS3/JAK3/IDO1/IL7R/HIF1A/EFNA1/TSC22D3/CD27/BMP4/ADAM8/ADA	24
GO:0072028	nephron morphogenesis	43/5382	77/18866	4.56086e-07	3.61044e-06	1.9474e-06	FMN1/ADAMTS16/OSR1/GREB1L/FAT4/IRX3/KIF26B/WNT4/SIX4/GREM1/NOG/DCHS1/PAX8/WT1/WNT9B/WNT2B/WNT11/WNT1/TCF21/STAT1/SMO/SIX1/SHH/PKD2/PGF/PDGFRB/TACSTD2/LIF/LHX1/LAMA5/ILK/HOXB7/GLI3/GPC3/GDNF/GATA3/FOXD1/FGF2/CTNNB1/BMP7/BMP4/BCL2/AGTR2	43
GO:0031069	hair follicle morphogenesis	21/5382	28/18866	4.58321e-07	3.6236e-06	1.9545e-06	KRT27/FOXQ1/TMEM79/WNT10A/SOSTDC1/TP63/TGFB2/SNAI1/SMO/SHH/NOTCH1/NGFR/KRT17/IGFBP5/GLI2/FOXE1/FGFR2/FGF10/FGF7/CTNNB1/BCL2	21
GO:0050869	negative regulation of B cell activation	23/5382	32/18866	4.61699e-07	3.64575e-06	1.96644e-06	TBC1D10C/SAMSN1/BANK1/FOXP3/TNFRSF21/TNFRSF13B/CD300A/PARP3/TYROBP/TNFAIP3/SFRP1/MNDA/LYN/INPP5D/INHBA/INHA/IL10/FCGR2B/CTLA4/BTK/BLK/BCL6/ATM	23
GO:0043372	positive regulation of CD4-positive, alpha-beta T cell differentiation	22/5382	30/18866	4.67424e-07	3.68177e-06	1.98587e-06	NLRP3/NFKBIZ/SASH3/FOXP3/MALT1/SOCS5/CD83/RIPK2/TNFSF4/CCL19/MYB/LGALS9/IL18/IL12RB1/IL12B/IL4R/IFNG/HLX/NCKAP1L/CD86/CD80/ANXA1	22
GO:0071711	basement membrane organization	22/5382	30/18866	4.67424e-07	3.68177e-06	1.98587e-06	PHLDB2/NTNG2/FERMT1/FLRT2/PHLDB1/NTNG1/LAMB4/NID2/RAMP2/PXDN/NID1/MMP11/LAMB3/LAMB2/LAMB1/ITGB1/HPN/CTSS/COL4A1/CMA1/CAV2/CAV1	22
GO:0016045	detection of bacterium	15/5382	17/18866	4.86367e-07	3.82621e-06	2.06378e-06	SSC5D/PGLYRP3/NOD2/NLRC4/PGLYRP4/NOD1/TLR6/PGLYRP1/TLR2/TLR1/NAIP/HLA-DRB1/HLA-B/DMBT1/CD1D	15
GO:0003014	renal system process	62/5382	125/18866	4.93382e-07	3.87657e-06	2.09095e-06	OR51E2/SPX/CYP4F12/TMEM63C/SUCNR1/SULF2/SULF1/CORIN/CORO2B/ADIPOQ/AKR1C3/TAC1/STC1/SLC15A2/SGK1/REN/PTPRO/LGMN/PRKAR2B/SERPINF2/PDGFB/PCSK5/OPRL1/NPR3/NPR1/MYO1E/MCAM/KCNMA1/ITGA3/HSD11B2/HBB/HAS2/GJA5/GJA1/GAS6/F2RL1/F2R/EDNRB/EDN1/CYBA/CLDN4/CHRNB4/CHRNB2/CHRNA3/CD34/BMP4/BCL2/AVPR2/AVPR1A/ATP6V1B1/AQP4/AQP2/AQP1/AGTR2/AGTR1/ADRA1A/ADORA2A/ADM/ADCY7/ADCY5/ADCY3/ADCY1	62
GO:0099175	regulation of postsynapse organization	55/5382	107/18866	4.9584e-07	3.89105e-06	2.09876e-06	SHISA7/SHISA6/ZDHHC15/LRRK2/ZNF804A/LRFN4/CAPRIN2/ARHGAP22/ABHD17C/SSH1/NLGN3/GHRL/DNM3/LRRTM2/CHMP2B/NGEF/SLC7A11/CUX2/ARC/NLGN1/IL1RAPL1/PDLIM5/LILRB2/ACTR2/HOMER1/NRXN1/NRP2/PPFIA2/FZD9/WNT7A/WNT5A/TIAM1/PTPRS/PTPRD/PTN/RELN/PRNP/SRGN/PAK3/NTRK3/NRCAM/ITPKA/IL1RAP/GRIN2B/GAP43/FYN/FCGR2B/EPHA4/EFNA1/DGKB/CDH2/CBLN1/KIF1A/APOE/ADAM10	55
GO:0050795	regulation of behavior	40/5382	70/18866	5.03053e-07	3.94277e-06	2.12665e-06	RXFP4/CNTNAP4/SGIP1/STRA6/ARRDC3/RETN/GHRL/NLGN1/NMU/NR1D1/NRXN1/NR4A3/UCN/CCL3/RAG1/PTGDS/RELN/PENK/OPRL1/NPY2R/NPAS2/MEF2C/MDK/MC4R/LEPR/KCNA2/HTR2B/HTR1D/HTR1B/HOXA1/HCRTR2/GJA1/GHRH/CSF2/CNR1/CHRNB2/CCK/APOE/ADORA2A/ADA	40
GO:0060688	regulation of morphogenesis of a branching structure	34/5382	56/18866	5.0721e-07	3.9542e-06	2.13282e-06	LRRK2/BCL11A/SIX4/GREM1/SULF1/NOG/PAX8/WNT2B/WNT5A/WNT2/TNF/SMO/SNAI2/SIX1/SHH/SFRP1/PGF/MDK/TACSTD2/LHX1/HOXB7/HGF/GDNF/FGFR2/FGFR1/FGF10/FGF7/ESR1/CTNNB1/BMP7/BMP4/AR/AGTR2/ABL1	34
GO:1904645	response to amyloid-beta	34/5382	56/18866	5.0721e-07	3.9542e-06	2.13282e-06	SNX6/TREM2/TLR6/RAMP3/NAMPT/BCL2L11/VCAM1/TLR4/LGMN/PRNP/NGFR/MMP13/MMP12/MMP9/MMP3/MMP2/LRP1/ITGA4/IGF1/ICAM1/GJA1/FYN/FPR2/FCGR2B/EPHA4/CD36/CASP4/CALCR/CACNB1/CACNA2D1/CACNA1B/CACNA1A/ATP1A3/ADRB2	34
GO:0043300	regulation of leukocyte degranulation	30/5382	47/18866	5.07638e-07	3.9542e-06	2.13282e-06	CCR2/UNC13D/PRAM1/CD177/PLA2G3/CD300A/GAB2/CD84/SYK/RAC2/PTAFR/LYN/LGALS9/ITGB2/ITGAM/IL13RA2/IL4R/HMOX1/HLA-F/GATA2/FOXF1/FGR/FES/FER/FCGR2B/FCER1G/F2RL1/BLK/CEACAM1/ADORA2B	30
GO:0048483	autonomic nervous system development	30/5382	47/18866	5.07638e-07	3.9542e-06	2.13282e-06	ARX/PLXNA4/ISX/KIF26A/SEMA3A/HAND2/PHOX2B/NRP1/NRP2/TP63/TFAP2A/TBX1/SOX11/SOX4/SIX1/RET/NTRK1/INSM1/HLX/GFRA3/GDNF/GATA3/FN1/EGR2/EDNRB/EDNRA/CTNNB1/ASCL1/PHOX2A/ADARB1	30
GO:0060986	endocrine hormone secretion	30/5382	47/18866	5.07638e-07	3.9542e-06	2.13282e-06	HCAR2/C1QTNF3/RETN/RAB8B/GHRL/GAL/RAB11FIP5/FZD4/UCN/TBX3/TAC1/REN/POMC/NKX3-1/LEP/KISS1/INHBB/INHBA/INHA/IL1B/GJA1/GATA3/GALR1/FOXD1/FGFR1/CRHBP/FOXL2/BMP6/AGTR2/AGTR1	30
GO:0001818	negative regulation of cytokine production	146/5382	360/18866	5.13074e-07	3.99163e-06	2.153e-06	LGALS9C/CARD17/LILRA5/SSC5D/LGALS9B/IFNL1/TIGIT/NLRP7/NLRC3/SIRPA/CD200R1/C1QTNF3/PGLYRP3/CARD16/NLRP3/NLRP12/IL33/NAV3/HAVCR2/NLRC5/SLC2A10/PDCD1LG2/ZC3H12A/IFIH1/TWSG1/RNF125/TREM2/IL20RB/GHRL/TLR8/HERC5/LEF1/FOXP3/CLEC4A/TBX21/CD274/PYCARD/TRIB2/TNFRSF21/C5AR2/IL36RN/PTPN22/DDX58/LILRA4/SYT11/CARD8/VSIG4/IRAK3/LILRB1/MERTK/GPNMB/BTN2A2/KLF2/TLR6/CD96/HDAC9/SOCS5/ISG15/HOMER3/ADIPOQ/KLF4/CD83/R…	146
GO:0032613	interleukin-10 production	37/5382	63/18866	5.24913e-07	4.07872e-06	2.19998e-06	LILRA5/TIGIT/TSLP/PDCD1LG2/CLEC7A/NOD2/SASH3/TREM2/IL20RB/FOXP3/CD274/PYCARD/TRIB2/TNFRSF21/LILRB1/ISG15/CD83/TYROBP/TNFSF4/TLR4/TLR2/SYK/XCL1/LGALS9/JAK3/IRF4/IDO1/IL12B/IL6/HLA-DRB1/HGF/FCGR2B/FCER1G/F2RL1/CD40LG/CD34/CD28	37
GO:0051588	regulation of neurotransmitter transport	60/5382	120/18866	5.2814e-07	4.09875e-06	2.21079e-06	RIMS4/LRRK2/GRIN3A/STX1B/SYT12/MCTP1/KCNMB4/SYT11/UNC13A/RIMS1/NLGN1/CPLX2/GIPC1/RIMS2/SNCAIP/STXBP5L/SLC4A8/DGKI/SYT7/CHRNA6/KMO/PPFIA2/WNT7A/SYT4/SYT1/SYP/STX1A/SNCG/SNCA/RAP1A/PRKCB/P2RY1/P2RX1/NOS1/MEF2C/ITGB3/ITGB1/HTR2A/HTR1B/GRIK5/GPM6B/GDNF/DVL1/DRD4/DRD1/CNR1/CHRNB4/CHRNB3/CHRNB2/CHRNA5/CHRNA3/CHRM2/CAMK2A/CACNB2/ATP1A2/APBA2/ADRA1A/ADORA2B/ADORA2A/ADCY1	60
GO:0032355	response to estradiol	68/5382	141/18866	5.39713e-07	4.18343e-06	2.25646e-06	KIF18A/UGT1A1/DHH/POSTN/TXNIP/RAMP3/RAMP2/ARPC1B/BCL2L11/ARNT2/DDX18/ALDH1A2/SOCS2/RGS9/NRIP1/WNT7A/UCN/TGFB1/TFPI/NR2F2/SSTR3/SSTR2/SLC6A4/SLC6A1/SFRP1/PTN/PTGS2/PTGFR/PENK/PDGFRB/OXTR/OPRL1/MSX2/MAP1B/LEP/ITGA2/IL10/IHH/HPGD/FOXA1/GSTP1/GJB2/GJA1/GH1/GGT5/GGT1/FGF10/ETS1/ESR2/ESR1/EGFR/DUSP1/NQO1/CYP19A1/CTNNB1/CSN1S1/CRYAB/CRHBP/COL1A1/CD38/CD4/CCNA2/CASP8/BMP7/CCND1/AREG/ANXA1/ADCYAP1R1	68
GO:0060443	mammary gland morphogenesis	29/5382	45/18866	5.83973e-07	4.52096e-06	2.43852e-06	WNT4/SOSTDC1/SCRIB/NRG3/NTN1/WNT5A/VDR/TGFBR2/TBX3/STAT6/CCL11/PGR/MSX2/IGFBP5/GLI3/GLI2/FGFR2/FGF10/ESR1/ELF3/EPHA2/CSF1R/CSF1/CAV1/CAPN1/BMP4/ARG1/AREG/AR	29
GO:0051701	interaction with host	94/5382	212/18866	5.98332e-07	4.62647e-06	2.49542e-06	KPNA7/IRGM/CLEC4G/TRIM6/CHMP4C/TRIM15/TRIM5/ACE2/SLC52A1/TRIM34/F11R/CD209/HAVCR1/CHMP2B/CLEC5A/SCRIB/TRIM31/MID2/IFITM2/TRIM38/IFITM3/TRIM22/TRIM10/BCL2L11/TRIM14/CLDN9/CLDN1/CLDN6/TNFRSF14/FCN3/IFITM1/CXCR4/UVRAG/TMPRSS2/TFRC/TRIM21/SIGLEC1/SLC1A5/SLAMF1/SELPLG/SERPINB3/PTX3/EIF2AK2/SERPINB9/PC/NTRK3/NCAM1/MRC1/MET/LGALS9/LGALS1/LDLR/KRT6A/KPNA5/ITGB7/ITGB6/ITGB5/ITGB3/ITGB1/ITGAV/ITGA5/ITGA2/C…	94
GO:0010812	negative regulation of cell-substrate adhesion	39/5382	68/18866	6.12014e-07	4.72648e-06	2.54937e-06	PHLDB2/RCC2/CORO1C/FAM107A/POSTN/DLC1/CORO2B/SEMA3E/MAP4K4/FZD7/FZD4/WNT1/THBS1/SPOCK1/CX3CL1/RASA1/PTPRO/PIK3R1/SERPINE1/NOTCH1/MYOC/MMP14/MMP12/TACSTD2/LRP1/LGALS1/HOXA7/GCNT2/GBP1/FBLN1/EFNA5/COL1A1/CDKN2A/BCL6/ARHGAP6/APOD/JAG1/ACVRL1/ACTN4	39
GO:0006970	response to osmotic stress	46/5382	85/18866	6.26448e-07	4.82617e-06	2.60314e-06	RCSD1/LRRC8C/EFHD1/LRRC8E/WNK3/PAPPA2/TRPV4/SLC12A5/LRRC8A/CAB39/STK39/ICOSLG/MLC1/NFAT5/SLC12A6/TSC22D2/ARHGEF2/CLDN1/KMO/YBX3/DYSF/TNF/TLR3/SLC12A2/SLC2A4/SLC2A1/PTGS2/MAPK10/PKD2/ABCB1/MYLK/KCNMA1/ITGA2/HNMT/FMO1/EPO/EGFR/TSC22D3/PLK3/TSPO/ZFP36L1/BDKRB2/AQP9/AQP5/AQP1/APOBEC1	46
GO:0070509	calcium ion import	46/5382	85/18866	6.26448e-07	4.82617e-06	2.60314e-06	FAM155A/MICU3/TRPV3/FCRL3/MCU/WNK3/TRPV4/TRPV2/SLC24A2/RAMP3/ATP2C2/HOMER1/CACNA1G/CACNA1I/DYSF/UCN/TRPM2/TRPC4/STC1/SLN/SLC8A3/SLC8A1/SLC8A2/SEMG1/CXCL12/CCL3/CCL2/PRNP/PLN/PKD2/PDGFRB/PDGFB/LGALS3/GCK/FYN/CTNNB1/MS4A1/CALCR/CACNB2/CACNA2D1/CACNA1F/CACNA1E/CACNA1B/CACNA1A/ATP2B4/ATP2A1	46
GO:0003170	heart valve development	36/5382	61/18866	6.32439e-07	4.86048e-06	2.62165e-06	SCX/STRA6/ADAMTS9/FGFRL1/HEYL/EMILIN1/OLFM1/SLIT2/DCHS1/TWIST1/TNFRSF1B/TGFBR2/TGFB2/TGFB1/SOX4/SNAI1/SNAI2/SLIT3/ROCK1/ROBO1/PDE2A/NOTCH2/NOTCH1/NOS3/NFATC1/MEF2C/GJA5/GATA4/GATA3/ELN/EFNA1/BMPR2/BMP4/PRDM1/JAG1/ACVR1	36
GO:0090303	positive regulation of wound healing	36/5382	61/18866	6.32439e-07	4.86048e-06	2.62165e-06	ANO6/REG3G/CLEC7A/SMOC2/DUOX1/F11R/DUOX2/HPSE/PDPN/CLDN1/CXCR4/VTN/TLR4/THBS1/THBD/SELP/SERPINF2/PLEK/PLA2G4A/REG3A/SERPINE1/NFE2L2/MYLK/ITGB1/FOXC2/F12/F3/F2R/F2/HBEGF/CLDN3/CLDN4/CD36/APOH/ANXA1/ADRA2A	36
GO:0007584	response to nutrient	79/5382	171/18866	6.33932e-07	4.86604e-06	2.62465e-06	BRIP1/NOD2/HAMP/CYP26B1/CCL28/UGT1A1/KANK2/POSTN/LIPG/ADIPOQ/KYNU/ALDH1A2/AKR1C3/VDR/TGFBR2/STC1/STAT1/STAR/SPP1/SPARC/SNAI2/SLC16A1/SLC8A1/SLC6A4/SFRP2/SFRP1/PTN/PTGS2/PPARG/PKM/PIM1/PHEX/PENK/OTC/TNFRSF11B/MAP1B/LTA/LPL/LEP/LDHA/ITGA2/CXCL10/IL15/TNC/FOXA2/HMOX1/GSTP1/GATA4/GAS6/FOLR2/FOLR1/FES/ACSL4/ACSL1/EPO/EGFR/NQO1/CYP26A1/CYP24A1/CYP1A1/CYBB/COL1A1/CNR1/CDKN2B/CD40/CD4/CD3E/C2/TSPO/BMP7/C…	79
GO:0045137	development of primary sexual characteristics	100/5382	229/18866	6.37523e-07	4.88767e-06	2.63631e-06	CCDC182/SCX/ASPM/OSR1/DACH2/ARID5B/BRIP1/KIF18A/DMRTA1/LHX9/RETN/TEX11/WNT4/SIX4/DHH/TIPARP/ZFPM2/SIRT1/DMC1/ADAM29/BASP1/SEMA3A/FSTL3/IRX5/LHFPL2/BCL2L11/ADAMTS1/PCYT1B/SLIT2/TNFSF10/AKR1C3/YBX3/UTF1/FZD4/NRIP1/ZP3/WT1/WNT2B/WNT5A/TLR3/TGFB2/TFAP2C/TCF21/STAR/SLIT3/SFRP2/SFRP1/SDC1/REN/PTX3/PGR/PDGFRB/PDGFRA/NTRK1/NOS3/NKX3-1/MMP19/MMP14/MGST1/KITLG/LHB/LFNG/LEP/KIT/INHBB/INHBA/INHA/ICAM1/HOXA10…	100
GO:0001991	regulation of systemic arterial blood pressure by circulatory renin-angiotensin	16/5382	19/18866	7.20901e-07	5.50688e-06	2.9703e-06	OR51E2/ACE2/SUCNR1/REN/PCSK5/MME/GJA5/F2RL1/F2R/ENPEP/CTSZ/CTSG/CPA3/CMA1/CES1/AGTR2	16
GO:0070233	negative regulation of T cell apoptotic process	16/5382	19/18866	7.20901e-07	5.50688e-06	2.9703e-06	PTCRA/DOCK8/SLC46A2/CCL5/RAG1/PRKCQ/PIP/JAK3/IDO1/IL7R/HIF1A/EFNA1/TSC22D3/CD27/BMP4/ADA	16
GO:2000696	regulation of epithelial cell differentiation involved in kidney development	16/5382	19/18866	7.20901e-07	5.50688e-06	2.9703e-06	OSR1/FAT4/WWTR1/YAP1/ADIPOQ/PROM1/PAX8/WNT9B/STAT1/PRKX/MMP9/LIF/LHX1/GDNF/GATA3/CTNNB1	16
GO:1903707	negative regulation of hemopoiesis	74/5382	158/18866	7.38461e-07	5.63422e-06	3.03898e-06	IFNL1/PGLYRP3/UBASH3B/LOXL3/MIXL1/ZC3H12A/IL17D/KLF13/CLDN18/FOXP3/TBX21/GPR171/LILRB3/LILRB4/FGL2/LILRB1/PIAS3/FSTL3/LRRC17/TRIB1/MAFB/SOCS5/CARTPT/ADIPOQ/GPR55/PGLYRP1/GPR68/ZBTB16/ZFP36/TNFSF4/GPR137B/TLR4/TLR3/TAL1/SHH/SFRP1/CCL3/PIK3R1/NOTCH1/NFE2L2/MDK/LYN/LAG3/JAK3/ITPKB/IRF1/INPP5D/INHBA/INHA/IL4R/IL2/IHH/HOXB8/HOXA9/HOXA7/HOXA5/HLX/GLI3/GATA2/FCGR2B/FBN1/ERBB2/DTX1/CTNNB1/CTLA4/CD74/RUNX…	74
GO:0072171	mesonephric tubule morphogenesis	38/5382	66/18866	7.43802e-07	5.66813e-06	3.05727e-06	FMN1/ADAMTS16/OSR1/GREB1L/FAT4/KIF26B/WNT4/SIX4/GREM1/NOG/DCHS1/PAX8/WT1/WNT9B/WNT2B/WNT11/WNT1/TCF21/SMO/SIX1/SHH/PKD2/PGF/TACSTD2/LHX1/LAMA5/ILK/HOXB7/GLI3/GPC3/GDNF/GATA3/FOXD1/FGF2/CTNNB1/BMP4/BCL2/AGTR2	38
GO:0030890	positive regulation of B cell proliferation	27/5382	41/18866	7.55721e-07	5.74512e-06	3.0988e-06	TNFRSF13C/FCRL3/CARD11/SLC39A10/PELI1/SASH3/CLCF1/TNFSF13B/VAV3/TLR4/TFRC/PTPRC/NFATC2/MIF/MEF2C/IL7/IL2/NCKAP1L/GPR183/CHRNB2/CD74/CD40/CD38/BST1/BCL6/BCL2/ADA	27
GO:0038083	peptidyl-tyrosine autophosphorylation	27/5382	41/18866	7.55721e-07	5.74512e-06	3.0988e-06	STYK1/GREM1/TNK2/IQGAP1/ZAP70/TXK/TEC/SYK/SRMS/SLA/ROS1/PTK6/NTRK1/LYN/LCK/KDR/ITK/HCK/FYN/FGR/FES/FER/EGFR/CAV1/BMX/BLK/ABL1	27
GO:0098661	inorganic anion transmembrane transport	60/5382	121/18866	7.57896e-07	5.75473e-06	3.10399e-06	SLC26A5/ANO9/BEST4/SLC37A2/ANO6/ANO4/SLC26A9/TTYH2/SLC12A8/SLC4A11/TTYH3/ANO3/SLC12A5/ANO2/SLC17A7/GABRQ/ANO1/CLIC6/CLIC5/ANO7/CLDN17/CLIC4/ADAMTS8/SLC12A6/CLCA2/SLC4A8/CLIC3/APOL1/GLRA3/BEST1/SLC20A1/SLC12A4/SLC12A3/SLC12A2/SLC12A1/SLC6A1/SLC5A5/SLC1A3/PTAFR/PRNP/FXYD3/FXYD1/SLC26A4/GLRA1/GABRR2/GABRR1/GABRP/GABRG3/GABRG2/GABRE/GABRB3/GABRB2/GABRA4/GABRA2/GABRA1/SLC25A10/CLDN4/CLIC2/CLIC1/CLCN1	60
GO:0030832	regulation of actin filament length	86/5382	191/18866	8.07816e-07	6.12643e-06	3.30447e-06	C15orf62/FMN1/KANK3/KANK4/CDC42EP5/PLEKHH2/CAPZA3/MYADM/SCIN/SSH2/SPIRE2/FHOD3/BAIAP2L2/ARHGAP28/PLEKHG2/SPTBN4/PREX1/BAIAP2L1/SSH3/MAGEL2/SSH1/LIMA1/EVL/SPTBN5/VILL/TMOD2/TMOD3/PYCARD/CYFIP2/LMOD1/SH3BP1/COTL1/CYFIP1/SWAP70/CORO1A/WASF3/CDC42EP3/CDC42EP2/TENM1/WASF2/ARPC2/ACTR2/ACTR3/ARPC1B/FCHSD2/GMFG/SLIT2/TMSB10/SEMA5A/WAS/VASP/TMOD1/SVIL/SPTBN2/SPTBN1/SPTB/SPTA1/CXCL12/CCL21/CCL11/RDX/RASA1/…	86
GO:0007612	learning	69/5382	145/18866	8.34963e-07	6.32472e-06	3.41143e-06	LRRN4/FOXP2/TANC1/JPH4/PPP1R1B/NETO1/STRA6/NLGN4X/SLC12A5/NLGN3/GPR88/SHANK1/SLC24A2/SLC7A11/ARC/SYT11/SORCS3/DKK1/SYNPO/C1QL1/ATP8A1/ACTR2/RIN1/NRXN2/NRXN1/NRXN3/DGKI/FOSL1/BTG2/UCN/TNR/CLDN5/TLR2/CNTN2/TAC1/SNAP25/SLC8A3/SLC8A2/SLC6A1/ATXN1/RAG1/PTN/PTGS2/RELN/LGMN/PRKAR2B/PDE1B/OPRL1/NTSR1/NTRK2/MAP1A/KIT/ITGB1/HRH2/HRH1/HIF1A/GRIN2A/FYN/FOS/FGF13/EPHB2/EN1/DRD1/DBH/CHRNB2/CCK/BCHE/ATP1A2/ADCY3	69
GO:0046850	regulation of bone remodeling	31/5382	50/18866	8.38778e-07	6.34602e-06	3.42291e-06	TMEM119/SIGLEC15/PPARGC1B/UBASH3B/DCSTAMP/CLDN18/GREM1/CARTPT/SYT7/TNFSF11/TNFAIP3/GPR137B/TFRC/SYK/SPP1/SFRP1/PDK4/P2RX7/TNFRSF11B/MDK/MC4R/LEPR/LEP/ITGB3/INPP5D/IL6/EGFR/S1PR1/CSF1R/CD38/ADAM8	31
GO:0015698	inorganic anion transport	79/5382	172/18866	8.47191e-07	6.40101e-06	3.45258e-06	SLC26A5/ANO9/BEST4/SLC37A2/ANO6/ANO4/SLC26A9/TTYH2/SLC12A8/LRRC8C/SLC4A11/TTYH3/LRRC8E/ANO3/SLC12A5/SLC4A10/ANO2/SLC17A7/LRRC8A/GABRQ/SLC22A11/ANO1/CLIC6/CLIC5/ANO7/RACGAP1/CLDN17/CLIC4/ADAMTS8/SLC34A2/NMUR1/SLC12A6/CLCA2/SLC4A8/SLC4A7/CLIC3/APOL1/GLRA3/BEST1/TG/SLC20A1/SLC12A4/SLC12A3/SLC12A2/SLC12A1/SLC11A1/SLC6A1/SLC5A5/SLC1A3/SFRP4/ROS1/PTAFR/PRNP/FXYD3/FXYD1/ABCB1/SLC26A4/P2RY6/GLRA1/GABRR2/…	79
GO:0010837	regulation of keratinocyte proliferation	26/5382	39/18866	8.4807e-07	6.40101e-06	3.45258e-06	CD109/REG3G/EPPK1/BCL11B/OVOL2/SLURP1/YAP1/TP63/ZFP36/VDR/TLR4/SNAI2/PRKD1/REG3A/NOTCH2/MDK/HAS2/SFN/FGFR2/FGF10/FGF7/EFNB2/CDH3/KLF9/ZFP36L1/AREG	26
GO:0001959	regulation of cytokine-mediated signaling pathway	83/5382	183/18866	8.63977e-07	6.5133e-06	3.51314e-06	TICAM2/IRGM/PALM3/DCST1/CD300LF/TRIM6/CARD16/TSLP/NLRC5/PARP9/CCDC3/ZBP1/PARP14/TREM2/PYCARD/IL36RN/STAP1/CLIP3/SAMHD1/TTLL12/CARD8/USP18/PADI2/IRAK3/AGPAT2/NR1H3/SH2B3/ADIPOQ/SLIT2/SOCS3/SPHK1/RIPK2/CXCR4/IL1R2/PXDN/WNT5A/VRK2/TXK/TRAF1/TNFAIP3/TNF/ADAM17/SYK/STAT1/SLIT3/CCL5/ROBO1/PTPRC/PPARG/MMP12/LIFR/JAK2/JAK1/IRAK2/IL7/IL6/IL1RN/IL1R1/IFNGR1/IFNG/IFNAR2/HSPA1B/HSPA1A/HIF1A/GSTP1/GFI1/GAS6/F…	83
GO:0001885	endothelial cell development	37/5382	64/18866	9.02935e-07	6.79888e-06	3.66718e-06	COL22A1/MYADM/TNMD/HEG1/ROBO4/F11R/TJP3/ARHGEF26/PPP1R16B/CLIC4/S1PR2/CLDN1/WNT7B/WNT7A/EZR/VCL/TNF/CLDN5/STC1/ROCK1/RDX/RAP1A/PTPRS/PROC/PECAM1/PDE2A/MSN/MET/IL1B/ID1/ICAM1/F2RL1/S1PR3/CTNNB1/CLDN3/COL15A1/CDH5	37
GO:0006865	amino acid transport	73/5382	156/18866	9.11361e-07	6.84603e-06	3.69261e-06	SLC6A17/SLC25A47/SLC36A1/SLC25A48/SLC38A11/SLC16A10/SLC38A5/SLC7A3/LRRC8C/LRRC8E/ACE2/SLC7A14/SLC17A6/SLC17A7/SLC7A10/LRRC8A/SLC47A1/SLC6A15/SLC6A20/SLC38A2/SLC7A11/RIMS1/HRH3/SLC6A14/GIPC1/PDPN/SV2A/SLC7A6/SLC7A7/KMO/PPFIA2/PPFIA4/SLC7A5/TRPC4/SYT4/SYT1/STX1A/SNAP25/SLC22A2/SLC16A2/SLC12A2/SLC11A1/SLC7A4/SLC7A2/SLC6A13/SLC6A12/SLC6A6/SLC6A1/SLC1A7/SLC1A5/SLC1A3/SLC1A2/RGS4/RGS2/P2RX7/OCA2/NTSR1/…	73
GO:0048592	eye morphogenesis	73/5382	156/18866	9.11361e-07	6.84603e-06	3.69261e-06	PTF1A/SDK1/OLFM3/RDH13/IGFN1/NKD1/MFSD2A/MFRP/STRA6/CABP4/TENM3/SDK2/ATP8A2/WNT16/CDON/TSKU/CRB1/IRX5/PROM1/BCAR3/MFAP5/WNT9A/WNT2B/WNT5A/WNT2/TWIST1/TULP1/THY1/TFAP2A/ZEB1/SP3/SOX11/SKI/RORB/RARG/RARB/PTN/PROX1/PRKCI/PITX2/NTRK2/NOTCH2/MFAP2/LHX1/IHH/HIF1A/GLI3/FOXF2/EFEMP1/FBN2/FBN1/FAT1/EPHB2/EPHB1/EPHA2/DSCAM/DIO3/CTNNB1/COL8A2/COL8A1/COL5A2/COL5A1/CALB1/FOXL2/BMP7/BMP4/PRDM1/BDNF/BCL2/AQP5/F…	73
GO:0048485	sympathetic nervous system development	17/5382	21/18866	9.24414e-07	6.93585e-06	3.74106e-06	PLXNA4/SEMA3A/HAND2/PHOX2B/NRP1/NRP2/TP63/SOX11/SOX4/NTRK1/INSM1/GFRA3/GDNF/GATA3/CTNNB1/ASCL1/PHOX2A	17
GO:2000116	regulation of cysteine-type endopeptidase activity	103/5382	239/18866	9.2844e-07	6.9578e-06	3.7529e-06	CARD16/NLRP3/EGLN3/NLRP12/SOX7/PRR7/BIRC7/CLEC7A/CARD9/PERP/NLRC4/UACA/LEF1/PYCARD/BBC3/LAMP3/CYFIP2/TNFAIP8/SIRT1/CARD8/MALT1/DLC1/NOD1/BCL2L11/CASP8AP2/TNFSF15/ST18/AIM2/KLF4/NOL3/BCL10/TNFRSF10A/TNFRSF10B/RIPK2/TNFSF10/TNFSF14/TP63/CST7/XDH/WNT9A/TNF/THBS1/SYK/SOX2/SNCA/SLC22A2/SFRP2/S100A9/S100A8/ROBO1/REST/RAG1/PTGS2/PSMB9/LGMN/PPARG/PMAIP1/PLAUR/SERPINB9/PAK2/P2RX1/NKX3-1/NGFR/NGF/NAIP/MMP9…	103
GO:1905314	semi-lunar valve development	25/5382	37/18866	9.41121e-07	7.04449e-06	3.79966e-06	STRA6/HEYL/EMILIN1/SLIT2/TWIST1/TNFRSF1B/TGFB2/TGFB1/SNAI1/SNAI2/SLIT3/ROCK1/ROBO1/NOTCH2/NOTCH1/NOS3/NFATC1/GJA5/GATA4/GATA3/ELN/EFNA1/BMPR2/BMP4/JAG1	25
GO:0045639	positive regulation of myeloid cell differentiation	52/5382	101/18866	9.43067e-07	7.05071e-06	3.80301e-06	RAB7B/IL34/PPARGC1B/SLC9B2/SCIN/DCSTAMP/TREM2/LEF1/TRIM58/TRIB1/ISG15/CD101/TNFSF11/GPR68/TYROBP/TNF/KLF10/THPO/TGFB1/TAL1/STAT1/PRKDC/ROR2/NOTCH2/KITLG/LIF/INPP5D/INHBA/IL12B/IFNG/HSPA1B/HSPA1A/HOXA5/HLA-DRB1/HIF1A/NCKAP1L/HCLS1/GATA2/GATA1/FOS/FES/EVI2B/ETS1/CSF3/CSF1/CCR1/CD74/CD4/RUNX1/CASP8/ZFP36L1/JAG1	52
GO:0050772	positive regulation of axonogenesis	46/5382	86/18866	9.75914e-07	7.28767e-06	3.93082e-06	TUBB2B/CHODL/SLITRK1/PLXNA4/ISLR2/AMIGO1/TRPV2/TNFRSF12A/NIN/DISC1/LPAR3/MACF1/CYFIP1/PLXND1/TRAK1/PLXNC1/ZEB2/NTN1/SLIT2/SEMA5A/NRP1/SEMA7A/TIAM1/SKIL/CXCL12/ROBO1/PLXNB3/PLXNA1/PAK1/NTRK3/NTRK2/NGFR/NGF/NEFL/MAP6/MAP1B/LRP1/LIMK1/L1CAM/ILK/FN1/EFNA5/DSCAM/CRABP2/BMPR2/BDNF	46
GO:0033273	response to vitamin	48/5382	91/18866	9.80806e-07	7.30623e-06	3.94083e-06	BRIP1/HAMP/CYP26B1/KANK2/POSTN/KYNU/ALDH1A2/VDR/STC1/SPP1/SPARC/SNAI2/SFRP1/PTN/PTGS2/PPARG/PIM1/PHEX/PENK/OTC/MAP1B/LEP/ITGA2/CXCL10/IL15/TNC/GSTP1/GATA4/GAS6/FOLR2/FOLR1/FES/EPO/EGFR/CYP26A1/CYP24A1/CYP1A1/COL1A1/CD40/CD4/TSPO/BMP7/CCND1/BCHE/ASCL1/ARG1/ALPL/ADA	48
GO:0045682	regulation of epidermis development	48/5382	91/18866	9.80806e-07	7.30623e-06	3.94083e-06	CD109/REG3G/TMEM79/GRHL2/ZBED2/OVOL2/FERMT1/ESRP1/GAL/GRHL1/DKK4/MAFF/HPSE/TRIM16/GDF3/PTCH2/TP63/KLF7/ZFP36/WNT10B/WNT5A/VDR/TNF/TGFB2/SULT2B1/SMO/SFRP4/ROCK1/PRKCH/REG3A/NOTCH1/NGFR/MSX2/KRT17/KRT2/HOXA7/SFN/FOXC1/ETV4/CTSV/CTSL/CTSK/CTNNB1/CDH3/RUNX1/ZFP36L1/BMP4/ALOX15B	48
GO:0002820	negative regulation of adaptive immune response	30/5382	48/18866	9.84175e-07	7.30623e-06	3.94083e-06	CLEC4G/IL33/HAVCR2/LOXL3/ZC3H12A/SAMSN1/IL20RB/FOXP3/TBX21/CD160/LILRB1/PARP3/IL27RA/IL1RL1/TNFRSF14/TNFSF4/XCL1/PTPRC/JAK3/IL7R/IL4R/IL2/HLA-F/FCGR2B/CR1/C4BPB/CEACAM1/BCL6/ARG1/ALOX15	30
GO:0070169	positive regulation of biomineral tissue development	30/5382	48/18866	9.84175e-07	7.30623e-06	3.94083e-06	AMTN/TMEM119/ANO6/OSR1/OSR2/WNT4/ENAM/ISG15/KL/FZD9/WNT10B/TGFB3/TGFB1/TFAP2A/SLC8A1/PTN/P2RX7/MEF2C/SMAD3/GPM6B/FBN2/CEBPB/BMPR2/BMPR1B/BMP7/BMP6/BMP4/ALOX5/ADRB2/ACVR1	30
GO:0110151	positive regulation of biomineralization	30/5382	48/18866	9.84175e-07	7.30623e-06	3.94083e-06	AMTN/TMEM119/ANO6/OSR1/OSR2/WNT4/ENAM/ISG15/KL/FZD9/WNT10B/TGFB3/TGFB1/TFAP2A/SLC8A1/PTN/P2RX7/MEF2C/SMAD3/GPM6B/FBN2/CEBPB/BMPR2/BMPR1B/BMP7/BMP6/BMP4/ALOX5/ADRB2/ACVR1	30
GO:0003279	cardiac septum development	57/5382	114/18866	1.00614e-06	7.46052e-06	4.02406e-06	DAND5/STRA6/HEG1/SALL4/PARVA/FGFRL1/HEYL/ZFPM2/PLXND1/ADAMTS6/SEMA3C/SLIT2/DHRS3/NOG/NRP1/NRP2/DNAH11/LMO4/FZD1/PAX8/LUZP1/WNT11/WNT5A/TGFBR3/TGFBR2/TGFB2/TBX3/TBX1/SOX11/SOX4/SMO/SLIT3/ROBO1/RARB/PTK7/PROX1/PDE2A/PCSK5/NOTCH2/NOTCH1/NOS3/MYH10/MSX2/LTBP1/GJA5/GATA4/GATA3/FZD2/FGFR2/BMPR2/BMP7/BMP5/BMP4/PRDM1/ANK2/JAG1/ACVR1	57
GO:0002604	regulation of dendritic cell antigen processing and presentation	11/5382	11/18866	1.01095e-06	7.48739e-06	4.03855e-06	NOD2/FGL2/NOD1/THBS1/SLC11A1/CCL21/CCL19/FCGR2B/CCR7/CD74/CD68	11
GO:0042698	ovulation cycle	39/5382	69/18866	1.02113e-06	7.55398e-06	4.07447e-06	RETN/SIRT1/ADAMTS1/SLIT2/FZD4/NRIP1/ZP3/TIMP4/TGFB3/TGFB2/SLIT3/PTX3/PTN/PGR/SERPINF1/PDGFRA/OXTR/OPRM1/OPRL1/NPY5R/NOS3/MMP19/MMP7/MDK/LEP/KISS1/INHBA/HAS2/HAS1/GNRH1/ETS1/ESR1/EREG/EGR1/EGFR/BMPR1B/AXL/ARRB2/AMH	39
GO:0045066	regulatory T cell differentiation	24/5382	35/18866	1.03063e-06	7.60648e-06	4.10279e-06	FOXP3/PLA2G2D/LILRB4/BTN2A2/LILRB2/TOX/TNFRSF18/TNFSF4/NFATC2/MDK/LGALS9/LAG3/IRF1/IL2RA/IL2/IFNG/FUT7/FANCD2/FANCA/CTLA4/CR1/CD28/RUNX1/BCL6	24
GO:1905606	regulation of presynapse assembly	24/5382	35/18866	1.03063e-06	7.60648e-06	4.10279e-06	MDGA1/CBLN2/LRFN5/SLITRK4/SLITRK1/SLITRK2/NTNG2/LRFN4/IL1RAPL2/SLITRK5/DKK1/NLGN1/SLITRK3/IL1RAPL1/GPC6/NRXN1/FZD1/WNT7A/SNCA/PTPRD/NTRK3/IL1RAP/GPC4/CBLN1	24
GO:0060445	branching involved in salivary gland morphogenesis	18/5382	23/18866	1.07713e-06	7.92188e-06	4.27291e-06	LAMA1/ESRP2/PLXND1/SEMA3C/SEMA3A/NRP1/TNF/TGM2/SNAI2/SHH/PLXNA1/LAMA5/HGF/FGFR2/FGFR1/FGF10/FGF7/BMP7	18
GO:0072010	glomerular epithelium development	18/5382	23/18866	1.07713e-06	7.92188e-06	4.27291e-06	KLF15/BASP1/ADIPOQ/PROM1/IQGAP1/WT1/PTPRO/PODXL/PECAM1/NPHS1/NOTCH2/MYO1E/LAMB2/FOXC2/FOXC1/CD34/BMP4/JAG1	18
GO:0072215	regulation of metanephros development	18/5382	23/18866	1.07713e-06	7.92188e-06	4.27291e-06	FAT4/WWTR1/YAP1/BASP1/ADIPOQ/PAX8/WT1/WNT9B/STAT1/RET/PDGFRB/PDGFB/LIF/GDNF/EGR1/CTNNB1/BMP4/AGTR2	18
GO:0001954	positive regulation of cell-matrix adhesion	33/5382	55/18866	1.09304e-06	8.02027e-06	4.32597e-06	FMN1/PLEKHA2/CCL28/FERMT1/WNT4/DISC1/MAP4K4/NRP1/IQGAP1/UTRN/THY1/TEK/SFRP1/SDC4/CX3CL1/CCL21/S100A10/RRAS/ROCK1/CEACAM6/MYOC/SMAD3/LIMS1/KDR/JUP/ILK/EPHA1/CSF1/COL16A1/CCR7/CD36/CD3E/ABL1	33
GO:0050433	regulation of catecholamine secretion	33/5382	55/18866	1.09304e-06	8.02027e-06	4.32597e-06	SYT6/SYT12/SYT8/SYT3/SYT15/P2RY12/FGF20/SYT11/HRH3/CARTPT/SYT7/CHRNA6/VIP/SYT4/SYT1/STX1A/SNCG/SNCA/CXCL12/P2RY1/OXTR/NPY2R/KCNB1/KCNA2/HTR2A/HTR1B/FFAR3/GDNF/CNR1/CHRNB2/AGTR2/ADRA2A/ADORA2A	33
GO:0070527	platelet aggregation	36/5382	62/18866	1.09473e-06	8.02339e-06	4.32766e-06	PEAR1/ADAMTS18/UBASH3B/FERMT3/P2RY12/CELA2A/F11R/SLC7A11/PDPN/MYL9/TSPAN32/SH2B3/VCL/TLN1/SYK/RAP2B/PRKG1/PRKCQ/PLEK/PIK3CG/SERPINE2/PDGFRA/MYH9/LYN/ITGB3/ILK/HBB/GP1BA/GATA1/FN1/FLNA/COMP/CLIC1/CD9/BLK/CEACAM1	36
GO:0007163	establishment or maintenance of cell polarity	96/5382	220/18866	1.10051e-06	8.05638e-06	4.34545e-06	CRB2/LAMA1/AMOTL1/MISP/PARD3B/ALPK2/SAPCD2/PARD6B/PARD6G/JAM3/DOCK8/PARVG/KIAA1614/CAMSAP3/CYP26B1/CRTAM/PARVA/FRMD4A/FERMT1/KIF26B/SPDL1/NDE1/RHOF/AMOTL2/RHOD/GPSM2/CLIC4/SH3BP1/SCRIB/CRB1/FRMD4B/KIF2C/CAP1/CAP2/NDC80/TCIRG1/SPRY1/ACTR2/ACTR3/UST/RHOBTB1/FEZ1/KIF20B/CYTH3/DLG5/ARHGEF2/PDLIM1/BRSK2/LIN7A/WNT11/WNT7B/WNT7A/WNT5A/WEE1/TEK/SPN/FSCN1/SLC9A1/SHH/CCL21/CCL19/CCL4/ROCK1/RAC2/PTK7/PRKCI/…	96
GO:0010464	regulation of mesenchymal cell proliferation	23/5382	33/18866	1.11088e-06	8.10419e-06	4.37124e-06	FOXP2/CHRD/WNT11/WNT5A/WNT2/TGFBR2/ZEB1/TBX1/STAT1/SMO/SIX1/SHH/PTN/PRRX1/NFIB/LMNA/IHH/FOXF1/FGFR2/FGFR1/FGF9/CTNNB1/BMP4	23
GO:0033028	myeloid cell apoptotic process	23/5382	33/18866	1.11088e-06	8.10419e-06	4.37124e-06	HCAR2/NOD2/SLC7A11/CLEC5A/SIRT1/ADIPOQ/ADAM17/CCL5/PIK3CD/MIF/KITLG/MEF2C/ITPKB/CXCR2/IL6/FCER1G/EPO/CTSL/CCR5/CDKN2A/BCL2/APOH/ANXA1	23
GO:0035590	purinergic nucleotide receptor signaling pathway	23/5382	33/18866	1.11088e-06	8.10419e-06	4.37124e-06	P2RY8/ANO6/P2RY12/GPR87/P2RY13/GPR171/P2RY10/P2RX2/P2RY14/CNTN2/PTAFR/P2RY6/P2RY2/P2RY1/P2RX7/P2RX5/P2RX1/GPR34/ADORA3/ADORA2B/ADORA2A/ADCY5/ADA	23
GO:0045862	positive regulation of proteolysis	148/5382	370/18866	1.11477e-06	8.1232e-06	4.38149e-06	ECSCR/ASTL/RNF180/SNX33/RNF144B/CDC20B/RNF217/SH3RF2/SH3D19/PYHIN1/CCBE1/PRICKLE1/RNF19B/LRRK2/OSBPL7/NLRP3/EGLN3/NLRP12/IL33/NKD2/AGBL4/ANTXR1/SOX7/PRR7/ZC3H12A/CLEC7A/CARD9/PERP/NLRC4/TRIB3/RCN3/SMURF1/UACA/TREM2/PACSIN3/PYCARD/TRIB2/DISC1/BBC3/CYFIP2/PCOLCE2/RNF19A/SIRT1/CARD8/MALT1/SPON1/DLC1/NOD1/TRIB1/BCL2L11/TANK/CASP8AP2/TNFSF15/RNF144A/ST18/EDEM1/SOCS5/BAG2/AIM2/BCL10/TNFRSF10A/TNFRSF10B…	148
GO:0032231	regulation of actin filament bundle assembly	53/5382	104/18866	1.12367e-06	8.1786e-06	4.41138e-06	SH3PXD2B/SYNPO2/PHLDB2/CGNL1/ARHGAP28/CCDC88A/ASAP3/WNT4/EVL/SHANK1/F11R/NOX4/TMEFF2/SWAP70/ARHGEF15/PPM1E/SYNPO/DLC1/CORO2B/WASF2/NRP1/GPR65/WNT11/WAS/TPM1/TGFB3/TAC1/SLC9A1/SFRP1/SDC4/CX3CL1/S100A10/ROCK1/RDX/PTGER4/SERPINF2/PLEK/PIK3R1/PAK2/PAK1/MYOC/MET/SMAD3/TACSTD2/LIMK1/ID1/FLNA/EPHA1/LPAR1/S1PR1/ARHGAP6/RHOC/ABL1	53
GO:0032872	regulation of stress-activated MAPK cascade	102/5382	237/18866	1.12827e-06	8.20264e-06	4.42434e-06	RELL1/NCF1/GDF6/SCIMP/SH3RF3/FGD2/NRK/MLKL/SH3RF2/SIRPA/ZC3H12A/BIRC7/AIDA/CARD9/NOD2/TRPV4/PBK/IL26/TNFRSF19/SEMA4C/WNT16/DACT1/MDFIC/PYCARD/PTPN22/SASH1/PLCB1/TNIK/DKK1/ANKRD6/PDCD10/FZD10/MAP4K1/MAP4K5/EDAR/ERN2/NOD1/SEMA3A/TLR6/RASGRP1/HIPK3/FGF19/ZEB2/RASSF2/TRAF4/HAND2/MAP4K4/MFHAS1/MAP3K6/SPHK1/RIPK2/TNFSF11/FZD7/FZD4/XDH/WNT7B/WNT7A/WNT5A/EZR/TRAF5/TRAF1/TNF/TLR4/TLR3/TIAM1/TGFB2/SYK/STK3…	102
GO:0046330	positive regulation of JNK cascade	66/5382	138/18866	1.14593e-06	8.32149e-06	4.48844e-06	NCF1/SH3RF3/FGD2/NRK/MLKL/SH3RF2/BIRC7/CARD9/NOD2/TRPV4/TNFRSF19/WNT16/MDFIC/PYCARD/SASH1/PLCB1/TNIK/DKK1/ANKRD6/FZD10/MAP4K1/MAP4K5/EDAR/ERN2/NOD1/SEMA3A/TLR6/RASGRP1/FGF19/ZEB2/RASSF2/TRAF4/MFHAS1/MAP3K6/RIPK2/TNFSF11/FZD7/FZD4/WNT7B/WNT7A/WNT5A/TRAF5/TRAF1/TNF/TLR4/TLR3/TIAM1/SYK/STK3/SLAMF1/CCL21/CCL19/SERPINF2/PAK1/ROR2/GADD45B/IL1B/FLT4/FCGR2B/F2RL1/EPHA4/EDN1/GADD45A/CCR7/CD40LG/CD27	66
GO:0071260	cellular response to mechanical stimulus	43/5382	79/18866	1.17207e-06	8.5e-06	4.58473e-06	SCX/TMEM150C/PIEZO2/SLC38A2/TLR8/TLR7/F11R/ANKRD1/CASP8AP2/PIEZO1/BAG3/BCL10/TNFRSF10A/TNFRSF10B/TNFSF14/WNT11/TLR4/TLR3/SLC9A1/SLC2A1/PTGS2/PTGER4/PDE2A/MYD88/MMP7/MAP3K1/ITGA2/IRF1/IL1B/GJA1/EGFR/GADD45A/CYBA/COL1A1/CNN2/CD40/TNFRSF8/CASP8/CASP1/BMP6/ATP1A2/AQP1/FAS	43
GO:0070302	regulation of stress-activated protein kinase signaling cascade	103/5382	240/18866	1.17431e-06	8.5e-06	4.58473e-06	RELL1/NCF1/GDF6/SCIMP/SH3RF3/FGD2/NRK/MLKL/SH3RF2/SIRPA/ZC3H12A/BIRC7/AIDA/CARD9/NOD2/TRPV4/PBK/IL26/TNFRSF19/SEMA4C/WNT16/DACT1/MDFIC/PYCARD/PTPN22/SASH1/PLCB1/TNIK/DKK1/ANKRD6/PDCD10/FZD10/MAP4K1/MAP4K5/EDAR/ERN2/NOD1/SEMA3A/TLR6/RASGRP1/HIPK3/FGF19/ZEB2/RASSF2/TRAF4/HAND2/MAP4K4/MFHAS1/MAP3K6/SPHK1/RIPK2/TNFSF11/FZD7/FZD4/XDH/WNT7B/WNT7A/WNT5A/EZR/TRAF5/TRAF1/TNF/TLR4/TLR3/TIAM1/TGFB2/SYK/STK3…	103
GO:2000406	positive regulation of T cell migration	22/5382	31/18866	1.17454e-06	8.5e-06	4.58473e-06	CCR2/DOCK8/PYCARD/STK39/CXCL13/TNFRSF14/TNFSF14/WNT5A/ADAM17/XCL2/SPN/CXCL12/XCL1/CCL21/CCL20/CCL5/S100A7/ITGA4/CXCL10/AIF1/ADAM10/ADAM8	22
GO:0021602	cranial nerve morphogenesis	21/5382	29/18866	1.21277e-06	8.7466e-06	4.71774e-06	TIFAB/PLXNA4/SEMA3A/MAFB/NRP1/NRP2/TFAP2A/TBX1/SIX1/NEUROG1/KCNA2/HOXB3/HOXA3/HOXA1/GLI3/EPHB2/EPHB1/EGR2/CHRNB2/PHOX2A/ADARB1	21
GO:0033032	regulation of myeloid cell apoptotic process	21/5382	29/18866	1.21277e-06	8.7466e-06	4.71774e-06	HCAR2/NOD2/SLC7A11/CLEC5A/SIRT1/ADIPOQ/ADAM17/CCL5/PIK3CD/MIF/KITLG/MEF2C/ITPKB/CXCR2/FCER1G/EPO/CCR5/CDKN2A/BCL2/APOH/ANXA1	21
GO:0050855	regulation of B cell receptor signaling pathway	21/5382	29/18866	1.21277e-06	8.7466e-06	4.71774e-06	GCSAM/NFAM1/GCSAML/CMTM3/FCRL3/SLC39A10/STAP1/PTPN22/PLCL2/CD300A/LPXN/PRKCH/PRKCB/PAX5/LYN/FCGR2B/ELF1/CD22/CD19/RUNX1/BLK	21
GO:1901623	regulation of lymphocyte chemotaxis	20/5382	27/18866	1.21562e-06	8.7572e-06	4.72346e-06	KLRC4-KLRK1/CCR2/STK39/KLRK1/PADI2/CXCL13/CXCL14/TNFSF14/WNT5A/ADAM17/XCL2/XCL1/CCL21/CCL5/CCL4/CCL3/CCL2/S100A7/CXCL10/ADAM10	20
GO:0006026	aminoglycan catabolic process	38/5382	67/18866	1.24691e-06	8.97239e-06	4.83953e-06	AGRN/PGLYRP3/CEMIP/PGLYRP4/STAB2/KERA/LYVE1/HPSE/GPC6/SDC3/PGLYRP1/TGFB1/SLC9A1/SDC4/SDC2/SDC1/PRELP/OGN/OMD/LUM/HSPG2/HMMR/GPC1/GPC3/GALNS/FMOD/GPC5/FGF2/GPC4/DCN/VCAN/CHIT1/CHI3L2/CHI3L1/CD44/BGN/ARSB/ACAN	38
GO:0072175	epithelial tube formation	64/5382	133/18866	1.26656e-06	9.10343e-06	4.91021e-06	GDF7/PRICKLE1/TRIM71/OSR1/CTHRC1/GRHL2/IRX3/OVOL2/GRHL3/SALL4/SEMA4C/WNT4/SIX4/GREM1/SCRIB/DLC1/ZEB2/CELSR1/KIF20B/NOG/BCL10/LMO4/TEAD2/FZD6/FZD1/PAX8/LUZP1/WNT9B/WNT5A/VASP/TWIST1/TGFB2/TGFB1/STK4/STK3/ST14/SPINT1/SOX11/SOX4/SKI/SIX1/STIL/SFRP2/SFRP1/SDC4/RET/RARG/PTK7/PROX1/PODXL/HIF1A/GDNF/GATA3/FZD2/FOLR1/FGFR2/FGF10/DVL1/CTNNB1/BMP7/BMP5/BMP4/ADM/ABL1	64
GO:0008064	regulation of actin polymerization or depolymerization	85/5382	190/18866	1.29541e-06	9.28967e-06	5.01066e-06	C15orf62/FMN1/KANK3/KANK4/CDC42EP5/PLEKHH2/CAPZA3/MYADM/SCIN/SSH2/SPIRE2/FHOD3/BAIAP2L2/ARHGAP28/PLEKHG2/SPTBN4/PREX1/BAIAP2L1/SSH3/MAGEL2/SSH1/LIMA1/EVL/SPTBN5/VILL/TMOD2/TMOD3/PYCARD/CYFIP2/LMOD1/SH3BP1/COTL1/CYFIP1/SWAP70/CORO1A/WASF3/CDC42EP3/CDC42EP2/TENM1/WASF2/ARPC2/ACTR2/ACTR3/ARPC1B/FCHSD2/GMFG/SLIT2/TMSB10/SEMA5A/WAS/VASP/TMOD1/SVIL/SPTBN2/SPTBN1/SPTB/SPTA1/CXCL12/CCL21/CCL11/RDX/RASA1/…	85
GO:0030308	negative regulation of cell growth	85/5382	190/18866	1.29541e-06	9.28967e-06	5.01066e-06	DRAXIN/SEMA3D/PI16/DACT3/DCBLD2/DCUN1D3/RERG/DCSTAMP/SEMA6D/CAPRIN2/RTN4R/SOX17/SEMA4A/SEMA4G/SEMA6A/SEMA3G/EAF2/SEMA4C/CDHR2/BCL11A/CRLF3/BMP10/GREM1/SH3BP4/SIRT1/FSTL4/SEMA3C/SEMA4B/SEMA6B/SEMA3A/KIAA0319/SERTAD2/SEMA3E/VGLL4/NTN1/SLIT2/SEMA5A/NRP1/SEMA7A/SEMA3B/WT1/WNT11/WNT5A/TNR/TGFB2/TGFB1/SPP1/SLIT3/SIPA1/SFRP2/SFRP1/RYK/RGS4/RGS2/PTPRS/PPARG/SERPINE2/PAK1/NPR1/MAP2/SMAD3/INHBA/HSPA1B/HSPA…	85
GO:0032964	collagen biosynthetic process	32/5382	53/18866	1.30549e-06	9.35134e-06	5.04393e-06	SCX/CYGB/CREB3L1/RCN3/LARP6/WNT4/EMILIN1/TRAM2/ADAMTS3/SERPINB7/VIM/UCN/TGFB3/TGFB1/RAP1A/PPARG/SERPINF2/PDGFRB/NPPC/MYB/CIITA/ITGA2/IL6/IHH/F2R/F2/COL5A1/COL1A1/SERPINH1/BMP4/ARRB2/ARG1	32
GO:2001237	negative regulation of extrinsic apoptotic signaling pathway	54/5382	107/18866	1.32481e-06	9.47268e-06	5.10937e-06	UNC5B/ITPRIP/TMBIM1/FAIM2/YAP1/ARHGEF2/NOL3/NRP1/TNFRSF10A/TNFRSF10B/TNFSF10/PEA15/SCG2/TNFAIP3/TNF/THBS1/TERT/TCF7L2/SNAI2/SFRP2/CX3CL1/SERPINE1/NOS3/MCL1/LMNA/LGALS3/ITGAV/ITGA6/IL7/IL1B/IL1A/IGF1/ICAM1/HSPA1B/HSPA1A/HMOX1/HGF/GSTP1/GDNF/GATA1/FYN/FGF10/EYA2/EYA4/CTTN/CSF2/CASP8/BMP5/BMP4/BCL2/AR/FASLG/FAS/ACVR1	54
GO:0032653	regulation of interleukin-10 production	35/5382	60/18866	1.32543e-06	9.47268e-06	5.10937e-06	LILRA5/TIGIT/TSLP/PDCD1LG2/CLEC7A/NOD2/SASH3/TREM2/IL20RB/FOXP3/CD274/PYCARD/TRIB2/TNFRSF21/LILRB1/CD83/TYROBP/TNFSF4/TLR4/TLR2/SYK/XCL1/LGALS9/JAK3/IRF4/IDO1/IL12B/IL6/HLA-DRB1/HGF/FCGR2B/FCER1G/CD40LG/CD34/CD28	35
GO:0097028	dendritic cell differentiation	28/5382	44/18866	1.33466e-06	9.52792e-06	5.13917e-06	BATF2/DCSTAMP/BATF3/TREM2/LILRB1/BATF/UBD/LILRB2/TRPM2/TGFBR2/SPI1/CCL19/NOTCH2/LYN/LGALS9/IRF4/HLA-B/GATA1/GAS6/FLT3/FCGR2B/F2RL1/CSF2/CCR7/CEBPB/CAMK4/BLK/AXL	28
GO:0061035	regulation of cartilage development	40/5382	72/18866	1.36372e-06	9.71346e-06	5.23925e-06	SCX/GDF6/SCIN/ADAMTS12/BMP10/GREM1/ADAMTS7/NOG/FGF18/GDF5/ZBTB16/WNT9A/WNT11/WNT5A/TRPS1/SOX5/SNAI2/RARG/RARB/PTHLH/MDK/MAF/SMAD3/SMAD1/LOXL2/LEP/GLI3/GLI2/FRZB/EFEMP1/CTSK/CTNNB1/RUNX2/BMPR2/BMPR1B/BMP6/BMP4/BMP1/NKX3-2/ACVRL1	40
GO:1904427	positive regulation of calcium ion transmembrane transport	40/5382	72/18866	1.36372e-06	9.71346e-06	5.23925e-06	NPSR1/STAC2/CEMIP/GJC2/JPH2/EHD3/TRDN/RAMP3/KCNE3/AKAP6/F2RL3/TRPC1/THY1/STAC/SNCA/SLC9A1/CX3CL1/XCL1/CXCL11/RYR2/PLCG2/PKD2/P2RY6/NTSR1/CXCL9/CXCL10/F2R/F2/DRD1/CD19/CASQ1/CALCR/CACNB3/CACNB2/CACNA2D1/BDKRB1/ATP2A1/ANK2/APLNR/ABL1	40
GO:0071248	cellular response to metal ion	86/5382	193/18866	1.37738e-06	9.79966e-06	5.28574e-06	RASA4B/NCF1/SLFN14/SYT6/CPNE8/ACER1/LRRK2/SYT12/SYT8/MT4/HVCN1/SYT3/SYT15/CPNE5/SLC30A10/SLC40A1/SLC25A24/CPNE7/CLIC4/SYT11/NLGN1/FSTL3/RASGRP2/CPNE6/CLDN1/SYT7/IQGAP1/AKR1C3/RASAL1/WNT5A/TRPM2/TFAP2A/SYT4/SYT1/STAR/SNCA/SLC12A2/SHH/SCN5A/RYR3/RYR1/PTGS2/LGMN/PRNP/PKD2/SERPINF1/NFE2L2/NFATC4/MT2A/MT1M/MT1H/MT1A/MMP9/MEF2C/MEF2A/KCNK3/KCNH1/KCNA1/ITPKB/HMOX1/GUCA1A/GPLD1/GLRA1/FOSB/FOS/FBP1/FABP4/…	86
GO:0010632	regulation of epithelial cell migration	124/5382	301/18866	1.39809e-06	9.93587e-06	5.35921e-06	BMPER/SPRED1/AMOTL1/GLIPR2/CCBE1/ATOH8/EPPK1/ZC3H12A/DOCK5/MMRN2/SEMA4A/SMOC2/RHOJ/RAB25/ADAMTS9/EVL/ANGPT4/BMP10/SRPX2/SH3BP1/CORO1C/MACF1/SIRT1/SASH1/VASH1/PDCD10/CXCL13/SEMA3A/AKT3/FGFBP1/HDAC9/MAP4K4/SLIT2/KLF4/SEMA5A/NRP1/NRP2/FGF16/FGF18/ADAM9/WNT7A/WNT5A/TNF/NR2E1/THBS1/TGFBR2/TGFB2/TGFB1/NR2F2/TEK/TDGF1/ADAM17/TAC1/STC1/STAT5A/SPARC/SP100/SP1/RRAS/PTPRR/PTPRG/PTN/PTGS2/LGMN/PROX1/PRKD1/PR…	124
GO:0061333	renal tubule morphogenesis	42/5382	77/18866	1.44364e-06	1.02377e-05	5.52204e-06	FMN1/ADAMTS16/OSR1/GREB1L/FAT4/IRX3/KIF26B/WNT4/SIX4/GREM1/NOG/DCHS1/LGR5/PAX8/WT1/WNT9B/WNT2B/WNT11/WNT1/TCF21/SMO/SIX1/SHH/PKD2/PGF/MEF2C/TACSTD2/LHX1/LAMA5/ILK/HOXB7/GLI3/GPC3/GDNF/GATA3/FOXD1/FGF2/CTNNB1/COL4A1/BMP4/BCL2/AGTR2	42
GO:0031623	receptor internalization	57/5382	115/18866	1.44381e-06	1.02377e-05	5.52204e-06	APELA/RSPO1/PCSK9/CACNG8/ACKR3/CALY/CACNG4/CACNG5/GREM1/DNM3/LRRTM2/SCRIB/ARC/DKK1/RAB31/LILRB1/CACNG2/RAMP3/RAMP2/CALCRL/MTMR2/PICALM/EZR/TFRC/CNTN2/SYK/SNCA/SNAP25/SH3GL2/SFRP4/SELE/PLCG2/NTF3/NEDD4/MX2/MX1/LRP1/ITGB3/ITGB2/ITGB1/CXCR2/CXCR1/CXCL8/HTR2B/HTR1B/GRIA1/FCER1G/EPS15/EFNB2/DRD4/CD36/CD9/CAV1/CEACAM1/ARRB2/ANGPT1/ADM	57
GO:0098659	inorganic cation import across plasma membrane	50/5382	97/18866	1.44822e-06	1.02461e-05	5.52653e-06	FAM155A/SLC9A4/SLC9A9/TRPV3/SLC12A8/WNK3/TRPV4/SLC12A5/SLC39A10/SLC39A4/TRPM4/TRPV2/SLC24A2/RAMP3/ABCC9/SLC12A6/TRPM2/SLC12A4/SLC12A3/SLC12A2/SLC12A1/SLC9A3/SLC9A2/SLC9A1/SLC8A3/SLC8A1/SLC8A2/SLC6A1/SLC5A1/PRNP/KCNJ16/KCNJ15/KCNJ12/KCNJ10/KCNJ8/KCNJ6/KCNJ5/KCNJ3/KCNJ1/IFNG/FYN/CNGA3/CALCR/CACNA2D1/ATP2B4/ATP1B3/ATP1B2/ATP1A4/ATP1A3/ATP1A2	50
GO:0099587	inorganic ion import across plasma membrane	50/5382	97/18866	1.44822e-06	1.02461e-05	5.52653e-06	FAM155A/SLC9A4/SLC9A9/TRPV3/SLC12A8/WNK3/TRPV4/SLC12A5/SLC39A10/SLC39A4/TRPM4/TRPV2/SLC24A2/RAMP3/ABCC9/SLC12A6/TRPM2/SLC12A4/SLC12A3/SLC12A2/SLC12A1/SLC9A3/SLC9A2/SLC9A1/SLC8A3/SLC8A1/SLC8A2/SLC6A1/SLC5A1/PRNP/KCNJ16/KCNJ15/KCNJ12/KCNJ10/KCNJ8/KCNJ6/KCNJ5/KCNJ3/KCNJ1/IFNG/FYN/CNGA3/CALCR/CACNA2D1/ATP2B4/ATP1B3/ATP1B2/ATP1A4/ATP1A3/ATP1A2	50
GO:0072659	protein localization to plasma membrane	117/5382	281/18866	1.46609e-06	1.03609e-05	5.58846e-06	STAC2/TSPAN33/ZDHHC22/TTC7B/LRRC15/LYPD1/RAB3C/CRB3/MYADM/NKD2/FAM126A/PRAM1/RAB34/AMN/TSPAN14/PLEKHF1/WNK3/TMBIM1/SPTBN4/DPP10/GPR158/TTC7A/SMURF1/MRAP/SCN3B/CCDC88A/ZDHHC7/PID1/SYTL2/TREM2/RAB8B/ZDHHC3/F11R/EHD2/EHD3/EHD4/KCNIP3/PACSIN1/ARHGEF16/ABCA12/CLIP3/RAB26/TSPAN15/SCRIB/MACF1/RHOQ/EFR3A/EPB41L3/NFASC/TNIK/EFR3B/PKP3/RAB31/EHD1/SORBS1/AGR2/SEC23A/RAMP3/RAMP2/TSPAN5/TSPAN32/ATP2C2/AKAP5/A…	117
GO:0010934	macrophage cytokine production	14/5382	16/18866	1.51197e-06	1.06613e-05	5.75049e-06	GPRC5B/SIRT1/IRAK3/LILRB1/SPON2/SEMA7A/WNT5A/TLR4/TGFB3/TGFB2/TGFB1/GAS6/CD74/CD36	14
GO:1905153	regulation of membrane invagination	14/5382	16/18866	1.51197e-06	1.06613e-05	5.75049e-06	ANO6/TREM2/STAP1/SYT11/CD300A/RAB31/PPARG/ITGA2/NCKAP1L/GATA2/F2RL1/CD36/C3/ALOX15	14
GO:0060675	ureteric bud morphogenesis	37/5382	65/18866	1.52135e-06	1.07155e-05	5.77975e-06	FMN1/ADAMTS16/GREB1L/FAT4/KIF26B/WNT4/SIX4/GREM1/NOG/DCHS1/PAX8/WT1/WNT9B/WNT2B/WNT11/WNT1/TCF21/SMO/SIX1/SHH/PKD2/PGF/TACSTD2/LHX1/LAMA5/ILK/HOXB7/GLI3/GPC3/GDNF/GATA3/FOXD1/FGF2/CTNNB1/BMP4/BCL2/AGTR2	37
GO:0001935	endothelial cell proliferation	88/5382	199/18866	1.54631e-06	1.08792e-05	5.86801e-06	APELA/BMPER/ATOH8/VASH2/TNMD/PROK2/GHRL/PPP1R16B/SIRT1/SULF1/VASH1/PDCD10/AKT3/FGFBP1/SEMA5A/ALDH1A2/NRP1/NRP2/TNFSF12/DYSF/SCG2/XDH/WNT5A/WNT2/VIP/TNF/THBS4/THBS1/NR2F2/TEK/ADAM17/STAT5A/STAT1/SPARC/SP1/CXCL12/CCL11/CCL2/PROX1/PRKX/PRKD1/PPARG/PLXNB3/PGF/PDGFB/NRAS/NGFR/MMP14/MEF2C/MDK/LOXL2/LEP/KDR/ITGB3/ITGA4/IL12B/IL10/IGF2/HTR2B/NR4A1/HMOX1/HIF1A/GJA1/GATA2/FUT2/FLT4/FGFR1/FGF2/F3/EPHA2/EGR3…	88
GO:0045103	intermediate filament-based process	31/5382	51/18866	1.55477e-06	1.09024e-05	5.88051e-06	EVPLL/KRT6C/FAM83H/EPPK1/SYNC/ATP8A2/MACF1/SYNM/INA/BFSP2/VIM/TCHH/SHH/PRPH/PPL/PLEC/PKP2/PKP1/NEFL/NEFH/NEFM/KRT18/KRT17/KRT16/KRT9/KRT3/KRT2/GFAP/EVPL/DES/DST	31
GO:0090102	cochlea development	31/5382	51/18866	1.55477e-06	1.09024e-05	5.88051e-06	TIFAB/SLC26A5/CTHRC1/GRHL3/SOBP/DCHS1/WNT5A/ZEB1/TBX1/SIX1/PVALB/PTK7/NTRK3/NEUROG1/MCM2/KCNK3/KCNK2/HPN/HOXA1/GLI2/GATA3/GATA2/GABRB3/GABRB2/FZD2/FRZB/EPHA4/DVL1/CCNA2/CALB1/ADAM10	31
GO:1902893	regulation of pri-miRNA transcription by RNA polymerase II	31/5382	51/18866	1.55477e-06	1.09024e-05	5.88051e-06	ATOH8/LILRB4/KLF4/FOSL1/WT1/TNF/TGFB2/TGFB1/TERT/TEAD1/SPI1/PPARG/POU5F1/PDGFB/NGFR/NFIB/NFATC4/NFATC3/SMAD3/SMAD1/IL10/HIF1A/NR3C1/GATA3/GATA2/FOS/FGF2/ETS1/EGR1/KLF5/BMP4	31
GO:0044070	regulation of anion transport	53/5382	105/18866	1.64284e-06	1.14944e-05	6.19985e-06	ANO9/TCAF2/OSR1/ACE2/ATP8A2/ACSL5/STK39/PLA2R1/HRH3/ATP8A1/SV2A/ABCB11/TNFSF11/KMO/PLA2G10/THBS1/SYT4/SYK/STC1/SLC12A2/SLC6A1/SFRP4/ROS1/RGS4/RGS2/PTAFR/PRNP/ABCB4/ABCB1/P2RX7/NTSR1/NPY5R/MIF/LEP/ITGB1/IL1B/HTR1B/GRM7/GABRE/FGFR1/FABP3/EDN1/CETP/CES1/CEBPB/CCK/AVPR1B/AVPR1A/ATP1A2/ARG1/APOE/AGTR2/ADORA2A	53
GO:0046545	development of primary female sexual characteristics	53/5382	105/18866	1.64284e-06	1.14944e-05	6.19985e-06	CCDC182/DACH2/ARID5B/DMRTA1/LHX9/RETN/WNT4/TIPARP/ZFPM2/SIRT1/DMC1/LHFPL2/ADAMTS1/PCYT1B/SLIT2/FZD4/NRIP1/ZP3/WT1/SLIT3/SFRP1/PTX3/PGR/PDGFRA/NOS3/MMP19/MMP14/KITLG/LFNG/LEP/KIT/INHBB/INHBA/INHA/ICAM1/GNRH1/FOXC1/FANCA/ESR1/EREG/DACH1/CYP19A1/CEBPB/BRCA2/FOXL2/BMPR1B/BCL2/ATM/ARRB2/AMHR2/AMH/ADCYAP1R1/ADCYAP1	53
GO:0030879	mammary gland development	67/5382	142/18866	1.74763e-06	1.22141e-05	6.58803e-06	IQGAP3/LBH/WNT4/LEF1/SOSTDC1/SCRIB/NRG3/BCL2L11/ATP2C2/NTN1/NEURL1/SOCS2/TNFSF11/XDH/WNT7B/WNT5A/WNT2/VDR/TPH1/TGFBR2/TGFB3/TDGF1/TBX3/STAT6/STAT5A/SMO/SLC6A3/CCL11/ROBO1/PRLR/PGR/OXTR/OAS2/MSX2/JAK2/ITGA2/IRF6/IGFBP5/HOXB9/HOXA9/HOXA5/HK2/HIF1A/NRG1/GLI3/GLI2/GATA3/FOXF1/FGFR2/FGF10/ESR1/ERBB4/ELF3/EPHA2/CYP19A1/CSF1R/CSF1/CEBPB/CDO1/CAV1/CAPN1/BRCA2/BMP4/CCND1/ARG1/AREG/AR	67
GO:0072088	nephron epithelium morphogenesis	41/5382	75/18866	1.7777e-06	1.24105e-05	6.69399e-06	FMN1/ADAMTS16/OSR1/GREB1L/FAT4/IRX3/KIF26B/WNT4/SIX4/GREM1/NOG/DCHS1/PAX8/WT1/WNT9B/WNT2B/WNT11/WNT1/TCF21/STAT1/SMO/SIX1/SHH/PKD2/PGF/TACSTD2/LIF/LHX1/LAMA5/ILK/HOXB7/GLI3/GPC3/GDNF/GATA3/FOXD1/FGF2/CTNNB1/BMP4/BCL2/AGTR2	41
GO:0001938	positive regulation of endothelial cell proliferation	56/5382	113/18866	1.79013e-06	1.24698e-05	6.72597e-06	APELA/VASH2/GHRL/PPP1R16B/SIRT1/AKT3/FGFBP1/SEMA5A/NRP1/NRP2/TNFSF12/DYSF/SCG2/WNT5A/WNT2/VIP/THBS4/TEK/ADAM17/STAT5A/SP1/CXCL12/CCL11/PROX1/PRKD1/PLXNB3/PGF/PDGFB/NRAS/MDK/KDR/ITGB3/ITGA4/IL10/IGF2/HTR2B/NR4A1/HMOX1/HIF1A/GATA2/FLT4/FGFR1/FGF2/F3/EGR3/ECM1/CYBA/CCR3/CAV2/BMPR2/BMP6/BMP4/ARG1/APLNR/AGTR1/ACVRL1	56
GO:0007009	plasma membrane organization	56/5382	113/18866	1.79013e-06	1.24698e-05	6.72597e-06	TLCD2/FER1L6/XKR9/XKR5/XKR7/ANO9/SYPL2/SNX33/ANO6/ANO4/TLCD1/XKR4/SYTL4/DMKN/BAIAP2L2/FAT4/SH3TC2/FA2H/ANO3/PLSCR4/BAIAP2L1/A4GALT/BIN2/ASAP1/ANO7/EHD2/PACSIN1/PACSIN3/MYOF/TMEFF2/CRB1/SYT11/EPB41L3/SYT7/DYSF/CXCR4/UGCG/TGFB2/SPTBN1/SPTA1/SH3GL2/S100A9/PTPRC/PLSCR1/P2RX7/MYH10/MYH9/COL5A1/CLU/CAV2/CAV1/MYRF/AR/ANXA6/ANK2/ABCD2	56
GO:1902905	positive regulation of supramolecular fiber organization	91/5382	208/18866	1.81004e-06	1.25946e-05	6.79329e-06	C15orf62/FMN1/SH3PXD2B/SYNPO2/CDC42EP5/MYLK3/NAV3/SCIN/SPIRE2/BAIAP2L2/ANKRD53/COLGALT1/TRPV4/BAIAP2L1/CCDC88A/MAGEL2/WNT4/EVL/NIN/NOX4/PYCARD/BMP10/LMOD1/CYFIP1/SWAP70/ARHGEF15/PPM1E/SYNPO/CORO1A/STMN2/WASF3/CDC42EP3/CDC42EP2/TENM1/WASF2/ARPC2/ACTR2/ACTR3/ARPC1B/FCHSD2/GMFG/SEMA5A/NRP1/GPR65/WNT11/WAS/VASP/TPM1/TGFB3/TAC1/SFRP1/SDC4/CX3CL1/CCL21/CCL11/S100A10/PROX1/SERPINF2/PLEK/PAK1/NPHS1/NCK1/…	91
GO:0051402	neuron apoptotic process	104/5382	245/18866	1.92686e-06	1.33927e-05	7.22376e-06	DRAXIN/PCSK9/UNC5B/VSTM2L/AGAP2/EGLN3/FOXQ1/TFAP2D/NDNF/SNX6/SLC30A10/OXR1/SIX4/PLA2G3/TNFRSF21/FGF20/CLCF1/FAIM2/CORO1A/CHL1/BCL2L11/KIF14/CRLF1/NRP1/TP63/FZD9/GDF5/NR4A3/BTG2/TYROBP/TNF/TGFB3/TGFB2/TFAP2A/TERT/STAR/SOD2/SIX1/ITSN1/CX3CL1/CCL3/CCL2/ROCK1/RASA1/LGMN/PRNP/PRKCI/PIK3CA/PAK3/NR4A2/NTRK2/NTRK1/NTF4/NTF3/NGFR/NGF/NFATC4/NEFL/NAIP/MYBL2/MYB/MEF2C/MDK/MCL1/LRP1/KCNB1/JAK2/ITGAM/ITGA1/IL…	104
GO:0002429	immune response-activating cell surface receptor signaling pathway	184/5382	481/18866	2.00334e-06	1.38849e-05	7.48925e-06	KLRC4-KLRK1/IGLL5/MUC5B/WIPF3/MUC21/THEMIS/CLEC4D/NCR3/GCSAM/MUC20/CLEC4C/NFAM1/GCSAML/MUC15/PSMA8/CMTM3/FCRL3/MUC16/CLEC6A/KLHL6/CARD11/SLA2/PRAM1/CD276/ZC3H12A/NFKBIZ/CARD9/MYO1G/SLC39A10/BTNL2/PAG1/LIME1/LAX1/UBASH3A/FOXP3/CLEC4A/TRAT1/CD209/TNFRSF21/C5AR2/LAT/CYFIP2/CLEC4E/STAP1/PTPN22/ICOSLG/PLCL2/CYFIP1/RFTN1/KLRK1/CD300A/HHLA2/CD160/BTN3A1/BTN3A2/LILRA2/LILRB4/MALT1/CD226/CLEC10A/VAV3/BTN2…	184
GO:0002757	immune response-activating signal transduction	184/5382	481/18866	2.00334e-06	1.38849e-05	7.48925e-06	KLRC4-KLRK1/IGLL5/MUC5B/WIPF3/MUC21/THEMIS/CLEC4D/NCR3/GCSAM/MUC20/CLEC4C/NFAM1/GCSAML/MUC15/PSMA8/CMTM3/FCRL3/MUC16/CLEC6A/KLHL6/CARD11/SLA2/PRAM1/CD276/ZC3H12A/NFKBIZ/CARD9/MYO1G/SLC39A10/BTNL2/PAG1/LIME1/LAX1/UBASH3A/FOXP3/CLEC4A/TRAT1/CD209/TNFRSF21/C5AR2/LAT/CYFIP2/CLEC4E/STAP1/PTPN22/ICOSLG/PLCL2/CYFIP1/RFTN1/KLRK1/CD300A/HHLA2/CD160/BTN3A1/BTN3A2/LILRA2/LILRB4/MALT1/CD226/CLEC10A/VAV3/BTN2…	184
GO:0032733	positive regulation of interleukin-10 production	25/5382	38/18866	2.00426e-06	1.38849e-05	7.48925e-06	LILRA5/TIGIT/TSLP/CLEC7A/NOD2/SASH3/TREM2/IL20RB/CD274/PYCARD/CD83/TNFSF4/TLR4/TLR2/SYK/XCL1/LGALS9/IRF4/IL12B/IL6/HGF/FCER1G/CD40LG/CD34/CD28	25
GO:0000187	activation of MAPK activity	72/5382	156/18866	2.03873e-06	1.40775e-05	7.5931e-06	SBK2/CXCL17/MUC20/MLKL/IQGAP3/LRRK2/PROK1/BIRC7/NOD2/PROK2/AVPI1/PBK/GHRL/MDFIC/STK39/LPAR3/MAP4K1/MAP4K5/ERN2/NOD1/GDF15/S1PR2/MAP3K6/RIPK2/PEA15/TNFSF11/CXCR4/WNT7B/WNT5A/TP73/TNF/TLR4/THBS1/TGFB3/TGFA/TDGF1/SYK/SHC1/CCL19/SAA1/RET/PTPRC/MAPK10/PLA2G1B/PDE6G/PAK3/P2RX7/NTRK3/NTF3/KIT/ITGA1/IRAK2/IL1B/IGFBP6/IGF1/NRG1/HGF/GHR/FPR1/FGF10/FGF2/LPAR1/DUSP9/DUSP7/DUSP5/DRD4/CDK1/CD74/CD40LG/C5AR1/AL…	72
GO:0001890	placenta development	72/5382	156/18866	2.03873e-06	1.40775e-05	7.5931e-06	APELA/ZNF568/NRK/TCF23/E2F7/PLCD3/RSPO3/GRHL2/VASH2/E2F8/OVOL2/GHRL/LEF1/VASH1/PLAC1/SOCS3/ADAM19/EOMES/FOSL1/WNT7B/WNT2/VDR/PHLDA2/NR2F2/STK4/STK3/STC1/ST14/SPP1/SPINT1/SP3/SNAI1/PTN/PTGS2/PTGIS/HTRA1/PPARG/PKD2/PDGFB/NOTCH2/NDP/MME/MDFI/LIF/LEP/KRT19/KRT8/IL10/IGF2/HSD17B2/HIF1A/GJB5/GJB3/GJB2/GJA1/GATA2/FGFR2/EGFR/DCN/CTSV/CTSB/CSF2/CEBPB/CASP8/ZFP36L1/BMPR2/BMP7/BMP5/PRDM1/ASCL2/ADM/ADA	72
GO:1902904	negative regulation of supramolecular fiber organization	72/5382	156/18866	2.03873e-06	1.40775e-05	7.5931e-06	KANK3/KANK4/PLEKHH2/CAPZA3/MYADM/PHLDB2/NAV3/SCIN/SSH2/CGNL1/FHOD3/ARHGAP28/SPTBN4/CAMSAP3/TRIM54/SSH3/SSH1/LIMA1/SPTBN5/SHANK1/VILL/F11R/TMOD2/TMOD3/CLIP3/SPEF1/LMOD1/TMEFF2/CAMSAP2/SWAP70/TPX2/CORO1A/EMILIN1/STMN2/DLC1/CORO2B/TUBB4A/WASF2/GMFG/SLIT2/ARHGEF2/TMSB10/WAS/TMOD1/SVIL/SPTBN2/SPTBN1/SPTB/SPTA1/SNCA/RDX/PAK2/MYOC/MID1/MET/MAP2/MAP1B/TACSTD2/LDLR/FGF13/EPS8/S1PR1/CTNNA2/CRYAB/CLU/CDH5/C…	72
GO:0031098	stress-activated protein kinase signaling cascade	123/5382	300/18866	2.05321e-06	1.4162e-05	7.6387e-06	RELL1/NCF1/CCDC88C/GDF6/SCIMP/SH3RF3/FGD2/NRK/MLKL/SH3RF2/CDC42EP5/SIRPA/ZC3H12A/BIRC7/AIDA/CARD9/NOD2/TRPV4/PBK/IL26/TNFRSF19/SEMA4C/WNT16/DACT1/MDFIC/PYCARD/PTPN22/SASH1/PLCB1/TNIK/DKK1/ANKRD6/PDCD10/FZD10/MAP4K1/MAP4K5/EDAR/ERN2/NOD1/SEMA3A/TLR6/TRIB1/RASGRP1/HIPK3/SH2D3A/SH2D3C/FGF19/ZEB2/RASSF2/TRAF4/HAND2/ARHGEF6/MAP4K4/MFHAS1/MAP3K6/SPHK1/RIPK2/TNFSF11/FZD7/FZD4/ZFP36/XDH/WNT7B/WNT7A/WNT5A…	123
[truncated: 5,408 more rows]

## Sheet: All_MF
ID	Description	GeneRatio	BgRatio	pvalue	p.adjust	qvalue	geneID	Count
[truncated: 1,165 more rows]

[truncated: 2 more sheets: All_CC, All_KEGG]
