# Supplementary material for: Integratively Genomic Analysis Reveals the Prognostic and Immunological Characteristics of Pyroptosis and Ferroptosis in Pancreatic Cancer for Precision Immunotherapy
Source: Front Cell Dev Biol. 2022 Feb 15;10:826879. doi: 10.3389/fcell.2022.826879 (PMC8885993; doi:10.3389/fcell.2022.826879)
Supplement: Supplementary file 9 [file Table1.XLSX]

## Sheet: Pyroptosis
Table S1. The gene sets of pyroptosis
Gene	Description	Reference
AIM2	Absent in melanoma 2	[1-3]
CASP1	cysteine-aspartic acid protease-1	[1-3]
CASP3	cysteine-aspartic acid protease-3	[1, 2]
CASP4	cysteine-aspartic acid protease-4	[1-3]
CASP5	cysteine-aspartic acid protease-5	[1-3]
CASP6	cysteine-aspartic acid protease-6	[1-3]
CASP8	cysteine-aspartic acid protease-8	[1-3]
CASP9	cysteine-aspartic acid protease-9	[1-3]
DHX9	DExH-Box Helicase 9	[5]
ELANE	elastase, neutrophil expressed	[6]
PJVK	Pejvakin	[2]
GPX4	glutathione peroxidase 4	[7]
GSDMA	gasdermin A	[2]
GSDMB	gasdermin B	[2]
GSDMC	gasdermin C	[2]
GSDMD	gasdermin D	[1, 2]
GSDME	gasdermin E	[2]
GZMA	Granzyme A	[8]
GZMB	Granzyme B	[8]
IL18	interleukin 18	[1, 2, 4]
IL1B	interleukin 1 beta	[1, 2, 4]
IL6	interleukin 6	[1]
NAIP	NLR Family Apoptosis Inhibitory Protein	[1, 3, 4]
NLRC4	NLR family CARD domain containing 4	[1-4]
NLRP1	NLR family pyrin domain containing 1	[1, 2]
NLRP2	NLR family pyrin domain containing 2	[4]
NLRP3	NLR family pyrin domain containing 3	[1-4]
NLRP6	NLR family pyrin domain containing 6	[1, 3, 4]
NLRP7	NLR family pyrin domain containing 7	[1, 4]
NLRP9	NLR Family Pyrin Domain Containing 9	[1]
NOD1	nucleotide binding oligomerization domain containing 1	1 4
NOD2	nucleotide binding oligomerization domain containing 2	[1, 4]
PLCG1	Phospholipase C Gamma 1	[9]
PRKACA	protein kinase cAMP-activated catalytic subunit alpha	[1, 4]
PYCARD	PYD and CARD domain containing	[1, 3, 4]
SCAF11	SR-related CTD associated factor 11	[1, 2, 4]
TIRAP	TIR domain containing adaptor protein	[4]
TNF	tumor necrosis factor	[2, 4]
ZBP1	Z-DNA Binding Protein 1	[1]
		Reference	[1]	Karki, R. and T.D. Kanneganti, Diverging inflammasome signals in tumorigenesis and potential targeting. Nat Rev Cancer, 2019. 19(4): p. 197-214.
			[2]	Xia, X., et al., The role of pyroptosis in cancer: pro-cancer or pro-"host"? Cell Death Dis, 2019. 10(9): p. 650.
			[3]	Wang, B. and Q. Yin, AIM2 inflammasome activation and regulation: A structural perspective. J Struct Biol, 2017. 200(3): p. 279-282.
			[4]	Man, S.M. and T.D. Kanneganti, Regulation of inflammasome activation. Immunol Rev, 2015. 265(1): p. 6-21.
			[5]	Zhu, S., et al., Nlrp9b inflammasome restricts rotavirus infection in intestinal epithelial cells. Nature, 2017. 546(7660): p. 667-670.
			[6]	Kambara, H., et al., Gasdermin D Exerts Anti-inflammatory Effects by Promoting Neutrophil Death. Cell Rep, 2018. 22(11): p. 2924-2936.
			[7]	Wang, X., et al., Death by histone deacetylase inhibitor quisinostat in tongue squamous cell carcinoma via apoptosis, pyroptosis, and ferroptosis. Toxicol Appl Pharmacol, 2021. 410: p. 115363.
			[8]	Zhang, Z., Y. Zhang, and J. Lieberman, Lighting a Fire: Can We Harness Pyroptosis to Ignite Antitumor Immunity? Cancer Immunol Res, 2021. 9(1): p. 2-7.
			[9]	Kang, R., et al., Lipid Peroxidation Drives Gasdermin D-Mediated Pyroptosis in Lethal Polymicrobial Sepsis. Cell Host Microbe, 2018. 24(1): p. 97-108 e4.
