# Supplementary material for: Integratively Genomic Analysis Reveals the Prognostic and Immunological Characteristics of Pyroptosis and Ferroptosis in Pancreatic Cancer for Precision Immunotherapy
Source: Front Cell Dev Biol. 2022 Feb 15;10:826879. doi: 10.3389/fcell.2022.826879 (PMC8885993; doi:10.3389/fcell.2022.826879)
Supplement: Supplementary file 10 [file Table10.XLSX]

## Sheet: Table S7 gsea_report_for_Low_Fi
Table S10. The GSEA analysis of the pathways enriched in low P-F score group
NAME	GS<br> follow link to MSigDB	GS DETAILS	SIZE	ES	NES	NOM p-val	FDR q-val	FWER p-val	RANK AT MAX	LEADING EDGE
KEGG_PENTOSE_PHOSPHATE_PATHWAY	KEGG_PENTOSE_PHOSPHATE_PATHWAY	Details ...	27	-0.569733	-1.72854	0.00437637	1	0.381	3937	tags=52%, list=20%, signal=65%
KEGG_BASE_EXCISION_REPAIR	KEGG_BASE_EXCISION_REPAIR	Details ...	33	-0.624055	-1.68541	0.0123711	0.724448	0.487	4470	tags=64%, list=23%, signal=82%
KEGG_GLYCOSPHINGOLIPID_BIOSYNTHESIS_LACTO_AND_NEOLACTO_SERIES	KEGG_GLYCOSPHINGOLIPID_BIOSYNTHESIS_LACTO_AND_NEOLACTO_SERIES	Details ...	26	-0.497379	-1.64393	0.0100604	0.662029	0.584	2422	tags=46%, list=12%, signal=53%
KEGG_P53_SIGNALING_PATHWAY	KEGG_P53_SIGNALING_PATHWAY	Details ...	66	-0.460042	-1.56583	0.0273109	0.850616	0.728	4250	tags=53%, list=22%, signal=67%
KEGG_GLUTATHIONE_METABOLISM	KEGG_GLUTATHIONE_METABOLISM	Details ...	48	-0.441996	-1.56496	0.0446247	0.685156	0.73	2399	tags=33%, list=12%, signal=38%
KEGG_HUNTINGTONS_DISEASE	KEGG_HUNTINGTONS_DISEASE	Details ...	166	-0.439751	-1.55888	0.0584677	0.589458	0.738	4742	tags=45%, list=24%, signal=58%
KEGG_PROTEASOME	KEGG_PROTEASOME	Details ...	43	-0.603029	-1.55437	0.0944558	0.517887	0.744	5947	tags=74%, list=30%, signal=106%
KEGG_AMINOACYL_TRNA_BIOSYNTHESIS	KEGG_AMINOACYL_TRNA_BIOSYNTHESIS	Details ...	22	-0.595472	-1.5307	0.0653595	0.526707	0.78	4761	tags=55%, list=24%, signal=72%
KEGG_SPLICEOSOME	KEGG_SPLICEOSOME	Details ...	125	-0.508229	-1.48278	0.088983	0.6201	0.836	6226	tags=63%, list=32%, signal=92%
KEGG_ALZHEIMERS_DISEASE	KEGG_ALZHEIMERS_DISEASE	Details ...	151	-0.412053	-1.47767	0.0892495	0.575476	0.842	4250	tags=44%, list=22%, signal=55%
KEGG_FRUCTOSE_AND_MANNOSE_METABOLISM	KEGG_FRUCTOSE_AND_MANNOSE_METABOLISM	Details ...	33	-0.45097	-1.4563	0.0757895	0.591111	0.863	2408	tags=33%, list=12%, signal=38%
KEGG_PYRIMIDINE_METABOLISM	KEGG_PYRIMIDINE_METABOLISM	Details ...	98	-0.419297	-1.42961	0.120833	0.627832	0.894	4742	tags=49%, list=24%, signal=64%
KEGG_GLYCOLYSIS_GLUCONEOGENESIS	KEGG_GLYCOLYSIS_GLUCONEOGENESIS	Details ...	62	-0.40261	-1.42296	0.0868644	0.601823	0.898	4392	tags=39%, list=22%, signal=50%
KEGG_DRUG_METABOLISM_OTHER_ENZYMES	KEGG_DRUG_METABOLISM_OTHER_ENZYMES	Details ...	51	-0.429156	-1.41102	0.0696202	0.592161	0.909	2557	tags=29%, list=13%, signal=34%
KEGG_HOMOLOGOUS_RECOMBINATION	KEGG_HOMOLOGOUS_RECOMBINATION	Details ...	26	-0.538209	-1.40675	0.119588	0.565419	0.912	3982	tags=54%, list=20%, signal=67%
KEGG_DNA_REPLICATION	KEGG_DNA_REPLICATION	Details ...	36	-0.562047	-1.38816	0.189979	0.584937	0.925	4470	tags=61%, list=23%, signal=79%
KEGG_O_GLYCAN_BIOSYNTHESIS	KEGG_O_GLYCAN_BIOSYNTHESIS	Details ...	29	-0.453484	-1.37499	0.115304	0.584251	0.929	2727	tags=41%, list=14%, signal=48%
KEGG_ONE_CARBON_POOL_BY_FOLATE	KEGG_ONE_CARBON_POOL_BY_FOLATE	Details ...	17	-0.494953	-1.36008	0.141962	0.590022	0.94	3828	tags=41%, list=19%, signal=51%
KEGG_THYROID_CANCER	KEGG_THYROID_CANCER	Details ...	29	-0.440868	-1.35219	0.130064	0.577254	0.941	3398	tags=38%, list=17%, signal=46%
KEGG_PARKINSONS_DISEASE	KEGG_PARKINSONS_DISEASE	Details ...	112	-0.42589	-1.33059	0.195219	0.606096	0.952	5491	tags=52%, list=28%, signal=71%
KEGG_OXIDATIVE_PHOSPHORYLATION	KEGG_OXIDATIVE_PHOSPHORYLATION	Details ...	114	-0.431488	-1.32319	0.204365	0.595197	0.953	5885	tags=57%, list=30%, signal=81%
KEGG_MISMATCH_REPAIR	KEGG_MISMATCH_REPAIR	Details ...	23	-0.523545	-1.32293	0.208678	0.568801	0.953	4470	tags=57%, list=23%, signal=73%
KEGG_GLYCEROPHOSPHOLIPID_METABOLISM	KEGG_GLYCEROPHOSPHOLIPID_METABOLISM	Details ...	72	-0.339364	-1.30625	0.112971	0.58449	0.957	4781	tags=42%, list=24%, signal=55%
KEGG_CELL_CYCLE	KEGG_CELL_CYCLE	Details ...	124	-0.411294	-1.29744	0.217119	0.582762	0.959	4470	tags=40%, list=23%, signal=51%
KEGG_ARGININE_AND_PROLINE_METABOLISM	KEGG_ARGININE_AND_PROLINE_METABOLISM	Details ...	53	-0.346102	-1.29744	0.125	0.559452	0.959	2799	tags=28%, list=14%, signal=33%
KEGG_PORPHYRIN_AND_CHLOROPHYLL_METABOLISM	KEGG_PORPHYRIN_AND_CHLOROPHYLL_METABOLISM	Details ...	40	-0.397564	-1.28948	0.144033	0.555869	0.966	5187	tags=43%, list=26%, signal=58%
KEGG_METABOLISM_OF_XENOBIOTICS_BY_CYTOCHROME_P450	KEGG_METABOLISM_OF_XENOBIOTICS_BY_CYTOCHROME_P450	Details ...	68	-0.3888	-1.27716	0.177189	0.563773	0.969	2399	tags=25%, list=12%, signal=28%
KEGG_AMINO_SUGAR_AND_NUCLEOTIDE_SUGAR_METABOLISM	KEGG_AMINO_SUGAR_AND_NUCLEOTIDE_SUGAR_METABOLISM	Details ...	43	-0.393196	-1.2696	0.226141	0.56008	0.971	3451	tags=33%, list=18%, signal=39%
KEGG_TIGHT_JUNCTION	KEGG_TIGHT_JUNCTION	Details ...	129	-0.306281	-1.21267	0.22449	0.674275	0.981	2791	tags=25%, list=14%, signal=29%
KEGG_GALACTOSE_METABOLISM	KEGG_GALACTOSE_METABOLISM	Details ...	26	-0.374055	-1.20674	0.227848	0.666225	0.982	2897	tags=27%, list=15%, signal=32%
KEGG_STEROID_HORMONE_BIOSYNTHESIS	KEGG_STEROID_HORMONE_BIOSYNTHESIS	Details ...	55	-0.352811	-1.2039	0.224409	0.651736	0.982	2952	tags=25%, list=15%, signal=30%
KEGG_RETINOL_METABOLISM	KEGG_RETINOL_METABOLISM	Details ...	64	-0.36119	-1.19621	0.232604	0.648713	0.985	2113	tags=17%, list=11%, signal=19%
KEGG_CIRCADIAN_RHYTHM_MAMMAL	KEGG_CIRCADIAN_RHYTHM_MAMMAL	Details ...	13	-0.465716	-1.18502	0.283096	0.654756	0.987	1753	tags=31%, list=9%, signal=34%
KEGG_NUCLEOTIDE_EXCISION_REPAIR	KEGG_NUCLEOTIDE_EXCISION_REPAIR	Details ...	44	-0.41067	-1.17573	0.31875	0.655764	0.989	5710	tags=50%, list=29%, signal=70%
KEGG_PENTOSE_AND_GLUCURONATE_INTERCONVERSIONS	KEGG_PENTOSE_AND_GLUCURONATE_INTERCONVERSIONS	Details ...	28	-0.408347	-1.17258	0.255187	0.643732	0.989	4986	tags=36%, list=25%, signal=48%
KEGG_DRUG_METABOLISM_CYTOCHROME_P450	KEGG_DRUG_METABOLISM_CYTOCHROME_P450	Details ...	70	-0.340348	-1.15299	0.28373	0.668294	0.992	2399	tags=23%, list=12%, signal=26%
KEGG_PATHOGENIC_ESCHERICHIA_COLI_INFECTION	KEGG_PATHOGENIC_ESCHERICHIA_COLI_INFECTION	Details ...	55	-0.365131	-1.13529	0.331155	0.691049	0.995	3646	tags=42%, list=18%, signal=51%
KEGG_SULFUR_METABOLISM	KEGG_SULFUR_METABOLISM	Details ...	13	-0.400532	-1.13159	0.295409	0.681328	0.996	3620	tags=38%, list=18%, signal=47%
KEGG_NOTCH_SIGNALING_PATHWAY	KEGG_NOTCH_SIGNALING_PATHWAY	Details ...	47	-0.341413	-1.12953	0.326489	0.668133	0.996	2020	tags=23%, list=10%, signal=26%
KEGG_NON_HOMOLOGOUS_END_JOINING	KEGG_NON_HOMOLOGOUS_END_JOINING	Details ...	12	-0.44224	-1.12255	0.350105	0.666279	0.997	4402	tags=50%, list=22%, signal=64%
KEGG_RNA_DEGRADATION	KEGG_RNA_DEGRADATION	Details ...	54	-0.366555	-1.10622	0.370062	0.684765	0.997	6622	tags=54%, list=34%, signal=81%
KEGG_STEROID_BIOSYNTHESIS	KEGG_STEROID_BIOSYNTHESIS	Details ...	17	-0.449028	-1.08921	0.359375	0.704691	0.998	3616	tags=53%, list=18%, signal=65%
KEGG_LIMONENE_AND_PINENE_DEGRADATION	KEGG_LIMONENE_AND_PINENE_DEGRADATION	Details ...	9	-0.482205	-1.08341	0.382413	0.701684	0.998	4140	tags=44%, list=21%, signal=56%
KEGG_PHENYLALANINE_METABOLISM	KEGG_PHENYLALANINE_METABOLISM	Details ...	17	-0.336181	-1.06131	0.374502	0.736079	0.999	2381	tags=29%, list=12%, signal=33%
KEGG_GLYOXYLATE_AND_DICARBOXYLATE_METABOLISM	KEGG_GLYOXYLATE_AND_DICARBOXYLATE_METABOLISM	Details ...	16	-0.386542	-1.06116	0.387879	0.720189	0.999	2093	tags=25%, list=11%, signal=28%
KEGG_PEROXISOME	KEGG_PEROXISOME	Details ...	78	-0.307724	-1.05834	0.412731	0.710398	0.999	4418	tags=37%, list=22%, signal=48%
KEGG_TERPENOID_BACKBONE_BIOSYNTHESIS	KEGG_TERPENOID_BACKBONE_BIOSYNTHESIS	Details ...	15	-0.433025	-1.0541	0.415663	0.704089	0.999	5136	tags=73%, list=26%, signal=99%
KEGG_AXON_GUIDANCE	KEGG_AXON_GUIDANCE	Details ...	128	-0.273707	-1.04418	0.404167	0.709931	0.999	1798	tags=19%, list=9%, signal=20%
KEGG_PURINE_METABOLISM	KEGG_PURINE_METABOLISM	Details ...	154	-0.26175	-1.04393	0.396694	0.696038	0.999	4777	tags=40%, list=24%, signal=52%
KEGG_LINOLEIC_ACID_METABOLISM	KEGG_LINOLEIC_ACID_METABOLISM	Details ...	29	-0.344309	-1.03332	0.405622	0.70206	0.999	4608	tags=38%, list=23%, signal=49%
KEGG_GLYCOSAMINOGLYCAN_BIOSYNTHESIS_KERATAN_SULFATE	KEGG_GLYCOSAMINOGLYCAN_BIOSYNTHESIS_KERATAN_SULFATE	Details ...	15	-0.364592	-1.02896	0.442765	0.697283	0.999	4155	tags=53%, list=21%, signal=68%
KEGG_ASCORBATE_AND_ALDARATE_METABOLISM	KEGG_ASCORBATE_AND_ALDARATE_METABOLISM	Details ...	25	-0.367596	-1.02738	0.409804	0.686669	0.999	5338	tags=36%, list=27%, signal=49%
KEGG_ADHERENS_JUNCTION	KEGG_ADHERENS_JUNCTION	Details ...	68	-0.314881	-1.0233	0.427673	0.681872	0.999	1981	tags=25%, list=10%, signal=28%
KEGG_ETHER_LIPID_METABOLISM	KEGG_ETHER_LIPID_METABOLISM	Details ...	30	-0.292982	-1.0192	0.413386	0.677287	0.999	4781	tags=47%, list=24%, signal=62%
KEGG_ENDOCYTOSIS	KEGG_ENDOCYTOSIS	Details ...	179	-0.263746	-1.0159	0.443114	0.671304	0.999	4813	tags=38%, list=24%, signal=50%
KEGG_APOPTOSIS	KEGG_APOPTOSIS	Details ...	87	-0.297521	-1.00965	0.454545	0.670702	0.999	2972	tags=32%, list=15%, signal=38%
KEGG_CARDIAC_MUSCLE_CONTRACTION	KEGG_CARDIAC_MUSCLE_CONTRACTION	Details ...	77	-0.280033	-1.00337	0.442688	0.670542	0.999	4021	tags=36%, list=20%, signal=46%
KEGG_BASAL_CELL_CARCINOMA	KEGG_BASAL_CELL_CARCINOMA	Details ...	55	-0.279696	-0.978239	0.484556	0.70748	1	4568	tags=33%, list=23%, signal=42%
KEGG_RIBOFLAVIN_METABOLISM	KEGG_RIBOFLAVIN_METABOLISM	Details ...	14	-0.345673	-0.973169	0.49896	0.706502	1	1927	tags=21%, list=10%, signal=24%
KEGG_BIOSYNTHESIS_OF_UNSATURATED_FATTY_ACIDS	KEGG_BIOSYNTHESIS_OF_UNSATURATED_FATTY_ACIDS	Details ...	20	-0.338412	-0.967338	0.493852	0.705642	1	4507	tags=40%, list=23%, signal=52%
KEGG_PANCREATIC_CANCER	KEGG_PANCREATIC_CANCER	Details ...	69	-0.292448	-0.965675	0.501053	0.696992	1	2820	tags=28%, list=14%, signal=32%
KEGG_BLADDER_CANCER	KEGG_BLADDER_CANCER	Details ...	41	-0.301646	-0.96108	0.503297	0.694225	1	7157	tags=54%, list=36%, signal=84%
KEGG_RIBOSOME	KEGG_RIBOSOME	Details ...	87	-0.446502	-0.95645	0.548255	0.691428	1	5960	tags=55%, list=30%, signal=79%
KEGG_RIG_I_LIKE_RECEPTOR_SIGNALING_PATHWAY	KEGG_RIG_I_LIKE_RECEPTOR_SIGNALING_PATHWAY	Details ...	69	-0.268446	-0.955438	0.539235	0.682449	1	4446	tags=28%, list=23%, signal=35%
KEGG_AMYOTROPHIC_LATERAL_SCLEROSIS_ALS	KEGG_AMYOTROPHIC_LATERAL_SCLEROSIS_ALS	Details ...	53	-0.262343	-0.940589	0.548057	0.697519	1	4250	tags=36%, list=22%, signal=46%
KEGG_VALINE_LEUCINE_AND_ISOLEUCINE_BIOSYNTHESIS	KEGG_VALINE_LEUCINE_AND_ISOLEUCINE_BIOSYNTHESIS	Details ...	8	-0.385296	-0.939942	0.558333	0.687964	1	5945	tags=38%, list=30%, signal=54%
KEGG_CYTOSOLIC_DNA_SENSING_PATHWAY	KEGG_CYTOSOLIC_DNA_SENSING_PATHWAY	Details ...	53	-0.271956	-0.938421	0.538622	0.680701	1	3076	tags=21%, list=16%, signal=25%
KEGG_ALANINE_ASPARTATE_AND_GLUTAMATE_METABOLISM	KEGG_ALANINE_ASPARTATE_AND_GLUTAMATE_METABOLISM	Details ...	30	-0.285098	-0.937081	0.551653	0.672985	1	2203	tags=23%, list=11%, signal=26%
KEGG_FOLATE_BIOSYNTHESIS	KEGG_FOLATE_BIOSYNTHESIS	Details ...	10	-0.383567	-0.933083	0.529528	0.669469	1	5263	tags=60%, list=27%, signal=82%
KEGG_SNARE_INTERACTIONS_IN_VESICULAR_TRANSPORT	KEGG_SNARE_INTERACTIONS_IN_VESICULAR_TRANSPORT	Details ...	38	-0.29193	-0.919216	0.573171	0.683306	1	5558	tags=45%, list=28%, signal=62%
KEGG_STARCH_AND_SUCROSE_METABOLISM	KEGG_STARCH_AND_SUCROSE_METABOLISM	Details ...	51	-0.277208	-0.912915	0.551102	0.683697	1	2603	tags=18%, list=13%, signal=20%
KEGG_ARRHYTHMOGENIC_RIGHT_VENTRICULAR_CARDIOMYOPATHY_ARVC	KEGG_ARRHYTHMOGENIC_RIGHT_VENTRICULAR_CARDIOMYOPATHY_ARVC	Details ...	74	-0.248922	-0.900195	0.581301	0.696582	1	2217	tags=22%, list=11%, signal=24%
KEGG_N_GLYCAN_BIOSYNTHESIS	KEGG_N_GLYCAN_BIOSYNTHESIS	Details ...	46	-0.292725	-0.899831	0.582441	0.687733	1	3244	tags=30%, list=16%, signal=36%
KEGG_ARACHIDONIC_ACID_METABOLISM	KEGG_ARACHIDONIC_ACID_METABOLISM	Details ...	58	-0.23955	-0.884987	0.652525	0.702385	1	3327	tags=24%, list=17%, signal=29%
KEGG_BASAL_TRANSCRIPTION_FACTORS	KEGG_BASAL_TRANSCRIPTION_FACTORS	Details ...	35	-0.295436	-0.879284	0.607595	0.701936	1	2721	tags=17%, list=14%, signal=20%
KEGG_PATHWAYS_IN_CANCER	KEGG_PATHWAYS_IN_CANCER	Details ...	322	-0.224858	-0.874905	0.605809	0.7	1	2820	tags=20%, list=14%, signal=24%
KEGG_SMALL_CELL_LUNG_CANCER	KEGG_SMALL_CELL_LUNG_CANCER	Details ...	84	-0.256038	-0.864465	0.608787	0.708626	1	2820	tags=23%, list=14%, signal=26%
KEGG_GLYCEROLIPID_METABOLISM	KEGG_GLYCEROLIPID_METABOLISM	Details ...	42	-0.2279	-0.840494	0.7249	0.739306	1	4392	tags=29%, list=22%, signal=37%
KEGG_CHRONIC_MYELOID_LEUKEMIA	KEGG_CHRONIC_MYELOID_LEUKEMIA	Details ...	73	-0.253329	-0.823196	0.648188	0.757811	1	2820	tags=23%, list=14%, signal=27%
KEGG_RNA_POLYMERASE	KEGG_RNA_POLYMERASE	Details ...	29	-0.282887	-0.820592	0.668058	0.752484	1	3191	tags=21%, list=16%, signal=25%
KEGG_NITROGEN_METABOLISM	KEGG_NITROGEN_METABOLISM	Details ...	23	-0.262809	-0.811118	0.752437	0.758412	1	1995	tags=17%, list=10%, signal=19%
KEGG_OOCYTE_MEIOSIS	KEGG_OOCYTE_MEIOSIS	Details ...	111	-0.228048	-0.809133	0.709611	0.752141	1	4169	tags=29%, list=21%, signal=36%
KEGG_HISTIDINE_METABOLISM	KEGG_HISTIDINE_METABOLISM	Details ...	28	-0.254212	-0.797167	0.761905	0.762213	1	5320	tags=46%, list=27%, signal=64%
KEGG_VIBRIO_CHOLERAE_INFECTION	KEGG_VIBRIO_CHOLERAE_INFECTION	Details ...	52	-0.229253	-0.796017	0.721881	0.754755	1	3031	tags=25%, list=15%, signal=29%
KEGG_GLYCOSPHINGOLIPID_BIOSYNTHESIS_GLOBO_SERIES	KEGG_GLYCOSPHINGOLIPID_BIOSYNTHESIS_GLOBO_SERIES	Details ...	14	-0.283258	-0.768855	0.73176	0.787211	1	1057	tags=14%, list=5%, signal=15%
KEGG_DORSO_VENTRAL_AXIS_FORMATION	KEGG_DORSO_VENTRAL_AXIS_FORMATION	Details ...	24	-0.254644	-0.758002	0.771489	0.794719	1	3593	tags=29%, list=18%, signal=36%
KEGG_UBIQUITIN_MEDIATED_PROTEOLYSIS	KEGG_UBIQUITIN_MEDIATED_PROTEOLYSIS	Details ...	129	-0.224435	-0.729784	0.742739	0.827005	1	4873	tags=29%, list=25%, signal=38%
KEGG_COLORECTAL_CANCER	KEGG_COLORECTAL_CANCER	Details ...	62	-0.22425	-0.729144	0.8	0.818579	1	2820	tags=21%, list=14%, signal=24%
KEGG_ENDOMETRIAL_CANCER	KEGG_ENDOMETRIAL_CANCER	Details ...	52	-0.21843	-0.699829	0.833333	0.848235	1	3144	tags=21%, list=16%, signal=25%
KEGG_CITRATE_CYCLE_TCA_CYCLE	KEGG_CITRATE_CYCLE_TCA_CYCLE	Details ...	30	-0.24978	-0.683082	0.780738	0.860566	1	5945	tags=40%, list=30%, signal=57%
KEGG_CYSTEINE_AND_METHIONINE_METABOLISM	KEGG_CYSTEINE_AND_METHIONINE_METABOLISM	Details ...	34	-0.192659	-0.6755	0.912766	0.860904	1	4518	tags=29%, list=23%, signal=38%
KEGG_ALPHA_LINOLENIC_ACID_METABOLISM	KEGG_ALPHA_LINOLENIC_ACID_METABOLISM	Details ...	19	-0.209123	-0.642015	0.924752	0.889814	1	4608	tags=32%, list=23%, signal=41%
KEGG_GLYCOSYLPHOSPHATIDYLINOSITOL_GPI_ANCHOR_BIOSYNTHESIS	KEGG_GLYCOSYLPHOSPHATIDYLINOSITOL_GPI_ANCHOR_BIOSYNTHESIS	Details ...	25	-0.221168	-0.600158	0.902834	0.923306	1	7248	tags=60%, list=37%, signal=95%
KEGG_SELENOAMINO_ACID_METABOLISM	KEGG_SELENOAMINO_ACID_METABOLISM	Details ...	24	-0.175658	-0.531119	0.974414	0.963317	1	5320	tags=38%, list=27%, signal=51%
KEGG_OTHER_GLYCAN_DEGRADATION	KEGG_OTHER_GLYCAN_DEGRADATION	Details ...	16	-0.189702	-0.505308	0.97546	0.965922	1	15975	tags=100%, list=81%, signal=527%
