# Supplementary material for: Integratively Genomic Analysis Reveals the Prognostic and Immunological Characteristics of Pyroptosis and Ferroptosis in Pancreatic Cancer for Precision Immunotherapy
Source: Front Cell Dev Biol. 2022 Feb 15;10:826879. doi: 10.3389/fcell.2022.826879 (PMC8885993; doi:10.3389/fcell.2022.826879)
Supplement: Supplementary file 11 [file Table5.XLSX]

## Sheet: All-gene-correlation
Table S5. The DEGs that referred to the corresponding P-F gene signatures
gene	r	p	direct
PTK6	0.645526	3.9821e-22	A
PKP3	0.631681	5.46597e-21	A
TSPAN15	0.617437	7.07455e-20	A
B3GNT3	0.616265	8.68335e-20	A
RAB25	0.613166	1.48653e-19	A
PLCB3	0.611725	1.90509e-19	A
PRSS8	0.611671	1.92264e-19	A
ST14	0.604592	6.38351e-19	A
MVP	0.603275	7.95415e-19	A
SH2D3A	0.598491	1.75359e-18	A
RHBDF1	0.597783	1.96904e-18	A
GALE	0.596581	2.39588e-18	A
PLEK2	0.596435	2.45342e-18	A
MST1R	0.593671	3.83843e-18	A
TMPRSS4	0.593301	4.0739e-18	A
LAD1	0.592487	4.64351e-18	A
INF2	0.592038	4.98998e-18	A
SERINC2	0.59021	6.68242e-18	A
EFNA4	0.588926	8.19462e-18	A
ELMO3	0.588848	8.29604e-18	A
EFNB1	0.5835	1.92136e-17	A
H1F0	0.579721	3.44616e-17	A
TMEM92	0.579278	3.68859e-17	A
GSTP1	0.576938	5.27411e-17	A
TSPAN1	0.576376	5.74372e-17	A
CTTN	0.575672	6.39154e-17	A
GIPC1	0.574799	7.29332e-17	A
LGALS3	0.574604	7.51139e-17	A
SDC4	0.573749	8.54476e-17	A
MUC1	0.571694	1.16298e-16	A
KIAA1522	0.571028	1.28458e-16	A
TJP3	0.570206	1.45187e-16	A
SSH3	0.569939	1.51061e-16	A
C19orf33	0.567903	2.042e-16	A
TSPO	0.566821	2.39478e-16	A
TRPM4	0.565928	2.73019e-16	A
ARHGEF16	0.565285	2.99963e-16	A
FUT3	0.562875	4.2616e-16	A
ACY1	0.562649	4.40342e-16	A
ABHD11	0.561083	5.52209e-16	A
SMIM22	0.560216	6.257e-16	A
PRICKLE3	0.559694	6.74385e-16	A
FA2H	0.559086	7.35875e-16	A
GJB3	0.557884	8.73812e-16	A
SLC22A18	0.555991	1.14377e-15	A
KRT19	0.555961	1.14866e-15	A
MLPH	0.555552	1.21714e-15	A
F11R	0.554199	1.47342e-15	A
TRAF4	0.554034	1.50798e-15	A
NQO1	0.552682	1.82351e-15	A
S100A6	0.552489	1.87372e-15	A
CBLC	0.55163	2.11286e-15	A
FAM83H	0.551583	2.12678e-15	A
SFN	0.550512	2.46928e-15	A
HTATIP2	0.550507	2.47107e-15	A
PRSS22	0.548397	3.31136e-15	A
FHL2	0.547416	3.79098e-15	A
TRIP10	0.546765	4.14649e-15	A
FXYD3	0.546252	4.44934e-15	A
C3orf52	0.544436	5.70424e-15	A
DOK4	0.544148	5.93307e-15	A
SH2D4A	0.5441	5.97138e-15	A
GRTP1	0.543877	6.15583e-15	A
ARRDC1	0.543658	6.34225e-15	A
PITX1	0.543651	6.3477e-15	A
MGAT4B	0.543008	6.9281e-15	A
PPAP2C	0.541294	8.73759e-15	A
ESRP2	0.540758	9.39212e-15	A
ADAMTSL5	0.540189	1.01396e-14	A
CAPN1	0.538306	1.30531e-14	A
MKRN2OS	0.536962	1.56158e-14	A
C6orf132	0.535953	1.78551e-14	A
KRTCAP3	0.534736	2.09764e-14	A
OCIAD2	0.53447	2.17259e-14	A
PRR15	0.534314	2.21788e-14	A
SHB	0.534105	2.27964e-14	A
ALDOA	0.533353	2.51711e-14	A
ESRP1	0.532891	2.67446e-14	A
TOR4A	0.530734	3.54689e-14	A
TMC7	0.529821	3.99424e-14	A
OPLAH	0.528217	4.91724e-14	A
FOXQ1	0.527992	5.06252e-14	A
LSR	0.527973	5.07474e-14	A
SAMD10	0.527757	5.2189e-14	A
SLC29A2	0.527435	5.43986e-14	A
BIK	0.52725	5.57114e-14	A
MSLN	0.526991	5.76063e-14	A
S100P	0.526787	5.91331e-14	A
OSBPL3	0.526413	6.20475e-14	A
ITGB4	0.526331	6.27078e-14	A
PAQR4	0.525912	6.61765e-14	A
MYH14	0.524204	8.23382e-14	A
ANXA3	0.524144	8.29732e-14	A
ABHD17C	0.522971	9.63365e-14	A
S100A16	0.522908	9.71171e-14	A
KLF5	0.522165	1.06717e-13	A
VSIG2	0.521018	1.23376e-13	A
KCNN4	0.520925	1.24834e-13	A
S100A11	0.520594	1.30167e-13	A
CCDC64B	0.518913	1.60798e-13	A
AP1M2	0.517978	1.80773e-13	A
ELF3	0.517719	1.86723e-13	A
PHLDA2	0.517209	1.99005e-13	A
HN1	0.5171	2.01727e-13	A
RASSF7	0.517086	2.02078e-13	A
ANXA2	0.516128	2.27679e-13	A
EFHD2	0.515565	2.44145e-13	A
QSOX1	0.515453	2.47585e-13	A
OTX1	0.512652	3.49839e-13	A
TCF7L2	0.512613	3.51512e-13	A
SH3RF2	0.512337	3.63629e-13	A
CAPN5	0.511001	4.28253e-13	A
LAMB3	0.510419	4.5983e-13	A
ANXA11	0.508897	5.53392e-13	A
IGF2BP2	0.507187	6.80656e-13	A
LIPH	0.506659	7.25389e-13	A
JUP	0.506527	7.37006e-13	A
TMC5	0.505409	8.42992e-13	A
BZW2	0.504763	9.1094e-13	A
TMEM44	0.504251	9.68493e-13	A
EPS8L2	0.504216	9.72493e-13	A
GRHL2	0.504037	9.93546e-13	A
ZDHHC3	0.503309	1.08366e-12	A
IQGAP3	0.503136	1.1063e-12	A
EPHB4	0.502226	1.2327e-12	A
LBX2	0.501952	1.27353e-12	A
ALDH3B1	0.501948	1.27419e-12	A
ADAP1	0.501381	1.36275e-12	A
NPAS2	0.50097	1.43063e-12	A
TAGLN2	0.500882	1.44557e-12	A
SDCBP2	0.500494	1.51344e-12	A
MICALL2	0.500267	1.55464e-12	A
NR2F6	0.498901	1.82588e-12	A
CHMP4C	0.498733	1.86228e-12	A
RRAS	0.498161	1.99139e-12	A
GPR35	0.49691	2.30537e-12	A
PLCD3	0.496558	2.40207e-12	A
STAP2	0.49549	2.72002e-12	A
TFAP2A	0.495443	2.73497e-12	A
RPS6KA4	0.49542	2.74211e-12	A
SLCO4A1	0.495057	2.86034e-12	A
CEP170B	0.494706	2.979e-12	A
POLD4	0.494487	3.05574e-12	A
SPINT1	0.49345	3.44499e-12	A
VILL	0.493403	3.46351e-12	A
KRT18	0.493367	3.4781e-12	A
DVL1	0.492814	3.70693e-12	A
TINAGL1	0.492628	3.78717e-12	A
IRF6	0.492596	3.80112e-12	A
CLDN4	0.491732	4.19841e-12	A
S100A10	0.49169	4.21829e-12	A
C1orf106	0.490594	4.78266e-12	A
RNF39	0.490292	4.95084e-12	A
TMBIM1	0.489641	5.33252e-12	A
ERN2	0.488895	5.80543e-12	A
STK39	0.488571	6.02364e-12	A
ANKRD22	0.488326	6.19349e-12	A
VASP	0.487932	6.47653e-12	A
PCDH1	0.487922	6.48427e-12	A
LPCAT4	0.487794	6.57881e-12	A
C2orf61	0.487555	6.75924e-12	A
SAPCD2	0.486691	7.45333e-12	A
BAIAP2L1	0.486404	7.6982e-12	A
EPS8L3	0.486113	7.95513e-12	A
KRT8	0.486038	8.02252e-12	A
SMAGP	0.485955	8.09841e-12	A
PLEKHN1	0.485323	8.69514e-12	A
RASAL1	0.485303	8.71519e-12	A
IGSF9	0.485254	8.76325e-12	A
TUFT1	0.484363	9.6845e-12	A
TTYH3	0.484189	9.87556e-12	A
TMEM105	0.484161	9.90648e-12	A
NET1	0.483486	1.06838e-11	A
ZWINT	0.481428	1.34365e-11	A
ID1	0.481277	1.36632e-11	A
PRELID2	0.480744	1.44954e-11	A
CSTB	0.48049	1.49086e-11	A
MCU	0.48021	1.53783e-11	A
PTMA	0.479936	1.58512e-11	A
RHOC	0.47948	1.66692e-11	A
NUDT8	0.479017	1.75414e-11	A
STYK1	0.478873	1.78228e-11	A
KCTD14	0.478161	1.92746e-11	A
POC1A	0.477939	1.97501e-11	A
EVPL	0.477918	1.97959e-11	A
PLK1	0.477571	2.05634e-11	A
SH3D21	0.477172	2.14822e-11	A
EPB41L1	0.477078	2.17054e-11	A
GPRC5A	0.47705	2.17708e-11	A
PSORS1C1	0.476022	2.43601e-11	A
PROM2	0.475937	2.45867e-11	A
CNKSR1	0.475265	2.64535e-11	A
ARHGAP27	0.474599	2.84416e-11	A
LDHA	0.474568	2.85367e-11	A
CRACR2B	0.474534	2.86435e-11	A
LY6E	0.473902	3.06752e-11	A
TGIF1	0.473302	3.27326e-11	A
PARD6B	0.472828	3.44517e-11	A
CDCP1	0.472446	3.59014e-11	A
KCNK1	0.472281	3.65469e-11	A
BBC3	0.471866	3.82197e-11	A
TBX6	0.471397	4.01943e-11	A
AIM1L	0.47134	4.04413e-11	A
TMC4	0.471178	4.11543e-11	A
PVRL4	0.470812	4.2801e-11	A
AC114494.1	0.470785	4.29247e-11	A
CKS1B	0.470333	4.50588e-11	A
TRIM29	0.470171	4.58432e-11	A
ACP6	0.469946	4.69623e-11	A
CLIC1	0.46977	4.78563e-11	A
CGN	0.469632	4.85682e-11	A
SPATS2L	0.469607	4.86958e-11	A
FAM213B	0.469305	5.02946e-11	A
CABP4	0.469114	5.13275e-11	A
MGLL	0.46867	5.38169e-11	A
CNNM4	0.468607	5.41787e-11	A
SLC52A3	0.468147	5.68998e-11	A
PLEC	0.468073	5.73444e-11	A
HOXB7	0.467731	5.94687e-11	A
EPCAM	0.467196	6.29435e-11	A
TTLL12	0.466989	6.43371e-11	A
ECT2	0.466893	6.49943e-11	A
RNF223	0.466516	6.76426e-11	A
TSTA3	0.466219	6.98044e-11	A
NGEF	0.465946	7.18433e-11	A
RHPN2	0.465887	7.22902e-11	A
SLC2A1	0.464733	8.16432e-11	A
ADAM8	0.464621	8.26105e-11	A
RIN1	0.463585	9.20967e-11	A
SDR16C5	0.463503	9.2891e-11	A
SLC25A10	0.463487	9.30539e-11	A
NAPRT	0.463095	9.69511e-11	A
PPDPF	0.463092	9.69802e-11	A
AVPI1	0.462822	9.97596e-11	A
PPP1R13L	0.462678	1.01267e-10	A
C1orf116	0.462564	1.02486e-10	A
GNA15	0.462337	1.04942e-10	A
TACSTD2	0.462262	1.05763e-10	A
TRIP6	0.462028	1.08378e-10	A
EPN3	0.461716	1.11965e-10	A
CDH3	0.461538	1.14061e-10	A
ASF1B	0.461518	1.14293e-10	A
SLC17A9	0.46078	1.23406e-10	A
AGRN	0.460707	1.24342e-10	A
PDZK1IP1	0.459725	1.37675e-10	A
FAM83E	0.459447	1.41693e-10	A
MISP	0.45831	1.59326e-10	A
IRX5	0.458097	1.62874e-10	A
PERM1	0.45808	1.63144e-10	A
CEP55	0.458032	1.63963e-10	A
HK2	0.457155	1.79433e-10	A
HKDC1	0.457045	1.81471e-10	A
CLIC3	0.456355	1.9477e-10	A
RP11-347C12.3	0.455745	2.07301e-10	A
EPS8L1	0.454419	2.37318e-10	A
DOCK5	0.453921	2.49637e-10	A
RTN4R	0.453614	2.5753e-10	A
SEMA3B	0.453589	2.58193e-10	A
CDC25C	0.453324	2.65231e-10	A
IFI27	0.4533	2.65862e-10	A
CLDN7	0.452572	2.86194e-10	A
EPHX4	0.451981	3.0382e-10	A
EPHA1	0.451861	3.07514e-10	A
OVOL2	0.451466	3.20013e-10	A
S100A14	0.451048	3.33764e-10	A
EXPH5	0.451033	3.34255e-10	A
MYEOV	0.450613	3.48695e-10	A
BCL2L15	0.450438	3.54862e-10	A
HJURP	0.449946	3.72839e-10	A
EPHA2	0.449506	3.89648e-10	A
BCL10	0.449155	4.0356e-10	A
ITPKA	0.449146	4.03922e-10	A
ALG1L2	0.448371	4.3646e-10	A
NEK2	0.447327	4.84271e-10	A
CDC42EP5	0.447205	4.9016e-10	A
MROH6	0.446996	5.0048e-10	A
GALNT5	0.446815	5.09563e-10	A
BARX2	0.446559	5.22625e-10	A
TRIM7	0.446444	5.28622e-10	A
WFDC3	0.445763	5.65533e-10	A
PARP3	0.445179	5.99122e-10	A
BAIAP2L2	0.44502	6.08597e-10	A
MACC1	0.444511	6.39922e-10	A
SDC1	0.444502	6.40522e-10	A
LFNG	0.443905	6.79242e-10	A
PKMYT1	0.443352	7.17211e-10	A
GSDMB	0.442837	7.54304e-10	A
TEAD3	0.441885	8.27946e-10	A
RNF207	0.441701	8.42969e-10	A
ZDHHC7	0.441439	8.64834e-10	A
TNFRSF10B	0.441266	8.79527e-10	A
P2RY2	0.441253	8.80613e-10	A
LRFN4	0.441174	8.87447e-10	A
EZR	0.441025	9.0043e-10	A
LPAR2	0.439927	1.0019e-09	A
IL17RE	0.438976	1.09863e-09	A
GPR39	0.438688	1.12969e-09	A
RDH13	0.438453	1.15566e-09	A
TMEM159	0.438422	1.15912e-09	A
TM4SF1	0.438361	1.16594e-09	A
SLC44A4	0.43812	1.19343e-09	A
GJB4	0.436956	1.33493e-09	A
AMN	0.436746	1.36217e-09	A
RHBDL2	0.436379	1.4111e-09	A
SLC2A10	0.436167	1.44009e-09	A
OVOL1	0.436046	1.45688e-09	A
TNKS1BP1	0.435739	1.50031e-09	A
ETV4	0.435664	1.51109e-09	A
AGR3	0.435661	1.51159e-09	A
HOXB6	0.435533	1.53026e-09	A
TMPRSS3	0.435443	1.54339e-09	A
TMEM63A	0.435117	1.59228e-09	A
FAM110A	0.435088	1.59678e-09	A
DBNDD2	0.434837	1.63552e-09	A
CRB3	0.434713	1.65497e-09	A
PPARG	0.434699	1.6572e-09	A
ALS2CL	0.434386	1.70737e-09	A
MMEL1	0.434324	1.71742e-09	A
XKR9	0.434294	1.72248e-09	A
CDK1	0.434267	1.72684e-09	A
RIPK3	0.434001	1.7711e-09	A
MFSD10	0.43393	1.78311e-09	A
ERBB3	0.433663	1.82911e-09	A
WFDC2	0.433117	1.92649e-09	A
TPBG	0.433037	1.94109e-09	A
SCRIB	0.43228	2.08565e-09	A
ALG1L	0.432278	2.08594e-09	A
PYGB	0.431877	2.16659e-09	A
PLA2G10	0.431795	2.18357e-09	A
BACE2	0.431582	2.22795e-09	A
LMO7	0.431567	2.2311e-09	A
DHCR24	0.430998	2.35426e-09	A
ABHD14A-ACY1	0.430144	2.55128e-09	A
KCP	0.429953	2.59755e-09	A
MBOAT2	0.429769	2.64283e-09	A
AHNAK2	0.429667	2.66828e-09	A
PSORS1C2	0.429238	2.77794e-09	A
SEMA4B	0.4291	2.81402e-09	A
FUT2	0.428567	2.95801e-09	A
TRIM15	0.428392	3.00684e-09	A
SLC39A4	0.427889	3.15145e-09	A
NDE1	0.427794	3.17973e-09	A
SLC4A11	0.427036	3.41241e-09	A
GALNT3	0.426838	3.47583e-09	A
MACROD1	0.426625	3.54534e-09	A
MAL2	0.426419	3.61388e-09	A
TONSL	0.425987	3.76179e-09	A
UBE2T	0.425751	3.84512e-09	A
CACNB3	0.424856	4.17718e-09	A
TFF1	0.424097	4.48036e-09	A
IL1RN	0.424036	4.50539e-09	A
FERMT1	0.423446	4.75706e-09	A
PLBD1	0.423407	4.77404e-09	A
CENPK	0.42317	4.87949e-09	A
DCST1	0.423148	4.88948e-09	A
CAPG	0.42305	4.93345e-09	A
TMEM38A	0.422765	5.06435e-09	A
RBBP8NL	0.422525	5.17714e-09	A
ITGA3	0.422048	5.40849e-09	A
STIL	0.422017	5.42371e-09	A
UNC93B1	0.421973	5.44583e-09	A
RARG	0.421748	5.5589e-09	A
PLLP	0.421412	5.73245e-09	A
STX19	0.421323	5.77921e-09	A
SFXN3	0.421123	5.88606e-09	A
CAPN8	0.420813	6.05473e-09	A
RAPGEFL1	0.420391	6.29212e-09	A
KDELR3	0.420346	6.31828e-09	A
CD55	0.419903	6.57778e-09	A
YWHAZ	0.417894	7.89216e-09	A
ABCC3	0.417691	8.03796e-09	A
CD97	0.417467	8.20253e-09	A
ADCK5	0.417281	8.34109e-09	A
TMEM139	0.416924	8.61403e-09	A
COL17A1	0.416911	8.62414e-09	A
ACTN4	0.416797	8.71309e-09	A
ACSL5	0.415856	9.48173e-09	A
LRRC8E	0.415524	9.76872e-09	A
TRIM31	0.415385	9.89058e-09	A
MOCOS	0.415152	1.00993e-08	A
SLC45A3	0.414819	1.04055e-08	A
MAFF	0.414653	1.05604e-08	A
HPDL	0.413603	1.15982e-08	A
KIF11	0.413354	1.18584e-08	A
GALNT6	0.413198	1.20239e-08	A
FLNB	0.412868	1.23822e-08	A
OMP	0.412855	1.23969e-08	A
SKA3	0.412519	1.27716e-08	A
CCNI2	0.412037	1.33304e-08	A
MXD3	0.411978	1.34004e-08	A
C1orf177	0.41178	1.36365e-08	A
LMNTD2	0.411375	1.41352e-08	A
MSX2	0.411231	1.43164e-08	A
PAK1	0.411212	1.43395e-08	A
CDR2L	0.410837	1.48227e-08	A
LY75	0.410708	1.49925e-08	A
LDLR	0.409279	1.70023e-08	A
OASL	0.409023	1.73892e-08	A
HOXB5	0.408926	1.75374e-08	A
TK1	0.408906	1.75691e-08	A
TRIM10	0.408257	1.85972e-08	A
IER3	0.408148	1.87759e-08	A
SLC16A5	0.408099	1.88564e-08	A
CREB3L1	0.407989	1.90383e-08	A
MKI67	0.40767	1.95766e-08	A
CENPF	0.407543	1.9795e-08	A
CEACAM6	0.405993	2.26572e-08	A
SLC1A5	0.405859	2.29219e-08	A
SIM2	0.405633	2.33775e-08	A
SLC16A3	0.405227	2.42142e-08	A
GPX2	0.404927	2.48531e-08	A
LIPM	0.404731	2.52781e-08	A
UGT1A7	0.404537	2.57062e-08	A
PDE4C	0.404441	2.5919e-08	A
PKM	0.403895	2.71709e-08	A
CCNO	0.40344	2.8258e-08	A
CORO2A	0.40323	2.87755e-08	A
CYP4F12	0.403021	2.92969e-08	A
PLS1	0.402721	3.00621e-08	A
CELSR1	0.401941	3.21436e-08	A
HK1	0.401763	3.26397e-08	A
MDFI	0.401643	3.29776e-08	A
MMP28	0.401518	3.33301e-08	A
HELLS	0.400222	3.72339e-08	A
ANO9	0.400199	3.73067e-08	A
RNF149	0.399814	3.85505e-08	A
ATG16L1	0.399533	3.94851e-08	A
CREG2	0.399238	4.04888e-08	A
MTMR11	0.398872	4.17651e-08	A
NOXA1	0.398728	4.22805e-08	A
CYB5R2	0.398374	4.35696e-08	A
GRID2IP	0.398221	4.41371e-08	A
C4BPB	0.398084	4.46501e-08	A
DCST2	0.398072	4.46973e-08	A
MAFK	0.39795	4.5159e-08	A
RHOD	0.397818	4.56684e-08	A
ERO1L	0.397592	4.65501e-08	A
FANCA	0.3968	4.97665e-08	A
HS3ST1	0.396711	5.01426e-08	A
SLK	0.396623	5.05178e-08	A
PLA2G16	0.396318	5.18295e-08	A
GPSM2	0.395997	5.32494e-08	A
TCIRG1	0.395636	5.4887e-08	A
FUT6	0.395563	5.52243e-08	A
OIP5	0.39545	5.57549e-08	A
PACSIN3	0.395294	5.64873e-08	A
TMPRSS2	0.394923	5.82705e-08	A
CKLF	0.394689	5.9426e-08	A
TMSB10	0.393278	6.68558e-08	A
PATL1	0.392427	7.1762e-08	A
HIST1H2BD	0.392398	7.19381e-08	A
RAB27B	0.392101	7.37333e-08	A
PPM1J	0.391955	7.46349e-08	A
KRT7	0.391465	7.77267e-08	A
TRIM47	0.391414	7.80543e-08	A
MPZL3	0.391121	7.99697e-08	A
CAMK2N1	0.391041	8.05057e-08	A
E2F8	0.391027	8.05963e-08	A
BCL2L14	0.391016	8.06674e-08	A
BCAS1	0.390803	8.2104e-08	A
SPC24	0.390566	8.37233e-08	A
DHRS3	0.390367	8.51162e-08	A
ZP3	0.390174	8.64783e-08	A
CKS2	0.38995	8.80934e-08	A
CENPU	0.389513	9.13172e-08	A
KCNK6	0.389019	9.51082e-08	A
SLC44A1	0.388612	9.83394e-08	A
ASPHD2	0.388376	1.00257e-07	A
C8orf74	0.388252	1.01287e-07	A
PLEKHA7	0.388191	1.01793e-07	A
SMAD3	0.387956	1.03768e-07	A
C11orf80	0.387931	1.0398e-07	A
C6orf223	0.387187	1.10505e-07	A
TNFRSF12A	0.386835	1.13721e-07	A
UBE2C	0.386499	1.16882e-07	A
PTTG1	0.386036	1.21371e-07	A
RCC2	0.385733	1.24404e-07	A
TNK2	0.385499	1.26787e-07	A
P3H2	0.385038	1.31621e-07	A
ZC3H12A	0.384456	1.37973e-07	A
LGALS4	0.384308	1.3964e-07	A
SPACA4	0.384257	1.40216e-07	A
SLC25A37	0.38404	1.42689e-07	A
SYTL1	0.383975	1.43445e-07	A
SLC23A3	0.383142	1.53419e-07	A
NMU	0.382779	1.57971e-07	A
EIF4EBP3	0.38267	1.59364e-07	A
BHLHE40	0.38249	1.61678e-07	A
ANLN	0.382175	1.65823e-07	A
OAS1	0.381972	1.68554e-07	A
NUSAP1	0.381588	1.73831e-07	A
RCOR2	0.381513	1.74877e-07	A
TNFRSF10A	0.380944	1.83022e-07	A
KIF18B	0.38069	1.8678e-07	A
TPX2	0.380634	1.87615e-07	A
DTX4	0.380456	1.90299e-07	A
CYP2S1	0.380068	1.96294e-07	A
NXNL2	0.37999	1.97516e-07	A
TGFA	0.379854	1.99669e-07	A
LEMD1	0.37962	2.03424e-07	A
DRD4	0.379509	2.05229e-07	A
CDCA7	0.379483	2.05645e-07	A
NUF2	0.379346	2.07908e-07	A
CEACAM5	0.379254	2.09436e-07	A
TUBA1C	0.378481	2.22693e-07	A
MYRF	0.37813	2.28979e-07	A
BMP4	0.377936	2.32531e-07	A
B3GALT5	0.377787	2.35291e-07	A
PLA2G4D	0.377577	2.39224e-07	A
CTSE	0.377498	2.4073e-07	A
RNF183	0.376707	2.56237e-07	A
PPP1R3G	0.376564	2.59153e-07	A
KIF14	0.3764	2.62507e-07	A
PROSER2	0.376062	2.69594e-07	A
RMI2	0.376059	2.6966e-07	A
TLDC1	0.376036	2.7015e-07	A
LMNA	0.375869	2.7373e-07	A
VWA2	0.375816	2.74864e-07	A
SERPINB5	0.375786	2.75504e-07	A
FOXL1	0.37531	2.86018e-07	A
ADM2	0.375186	2.88811e-07	A
SLPI	0.374547	3.03642e-07	A
ANXA10	0.374474	3.05384e-07	A
ARHGAP8	0.374192	3.12192e-07	A
RAD51	0.373881	3.19877e-07	A
EPPK1	0.373693	3.24613e-07	A
ITGA6	0.373582	3.27418e-07	A
TSKU	0.373512	3.29207e-07	A
AOC1	0.37336	3.33139e-07	A
FSCN1	0.373246	3.36114e-07	A
DNAH3	0.373218	3.36844e-07	A
UGT1A9	0.372726	3.50019e-07	A
TRNP1	0.372235	3.6363e-07	A
TRAK1	0.372089	3.67774e-07	A
MDK	0.371854	3.74547e-07	A
CDC42EP2	0.371661	3.80183e-07	A
OSBPL7	0.371216	3.93534e-07	A
CCNB1	0.370964	4.01286e-07	A
VMP1	0.370898	4.03334e-07	A
FGD6	0.370486	4.16384e-07	A
LRRC8A	0.370259	4.2373e-07	A
HELZ2	0.36958	4.46504e-07	A
C16orf59	0.36955	4.47547e-07	A
PLA2G4F	0.369407	4.52515e-07	A
CASC5	0.369387	4.532e-07	A
MALL	0.369067	4.64476e-07	A
ARHGEF19	0.368632	4.8027e-07	A
SBNO2	0.368472	4.86205e-07	A
SH3TC2	0.368181	4.97174e-07	A
STEAP3	0.368108	4.99945e-07	A
PPP1R3B	0.368093	5.00515e-07	A
C9orf152	0.36808	5.01032e-07	A
AP1S3	0.367845	5.10113e-07	A
SFTA2	0.367745	5.14036e-07	A
SYTL2	0.367741	5.14224e-07	A
SOWAHB	0.367556	5.21535e-07	A
CD82	0.367478	5.24667e-07	A
KBTBD12	0.366175	5.79502e-07	A
KRTAP5-1	0.3657	6.00788e-07	A
INPP4B	0.365634	6.03817e-07	A
PLEKHG6	0.365386	6.15294e-07	A
EFNA1	0.365321	6.18362e-07	A
EFNA2	0.365066	6.30405e-07	A
BATF	0.365047	6.3135e-07	A
GDPD3	0.364927	6.37076e-07	A
TNS4	0.364618	6.52182e-07	A
C15orf52	0.364425	6.61792e-07	A
KLF3	0.36419	6.73658e-07	A
IHH	0.363434	7.13219e-07	A
HES4	0.363004	7.36737e-07	A
TBC1D2	0.362927	7.40996e-07	A
BUB1B	0.36292	7.41366e-07	A
ZNF488	0.362674	7.5526e-07	A
HIST1H2AM	0.362472	7.66796e-07	A
PTPRH	0.362095	7.88831e-07	A
NUP62CL	0.361843	8.03886e-07	A
NFE2L3	0.36177	8.08308e-07	A
SNX33	0.361344	8.34543e-07	A
GJB5	0.361217	8.42501e-07	A
SPTBN2	0.360974	8.57926e-07	A
CCNA2	0.360823	8.67683e-07	A
SLC44A2	0.36076	8.71746e-07	A
ITPR3	0.360724	8.74132e-07	A
ENO1	0.36	9.22623e-07	A
FEZF1	0.359082	9.87923e-07	A
DLGAP5	0.359053	9.90035e-07	A
PTPRU	0.358997	9.94184e-07	A
CCNB2	0.358856	1.00461e-06	A
AQP5	0.358618	1.02255e-06	A
FRMD5	0.358475	1.03339e-06	A
KIFC1	0.358269	1.04931e-06	A
ABO	0.357773	1.08859e-06	A
C1orf53	0.35761	1.10177e-06	A
PDCD10	0.357332	1.12464e-06	A
PERP	0.357201	1.13555e-06	A
TROAP	0.357076	1.14611e-06	A
TNFRSF21	0.35704	1.14911e-06	A
DTL	0.356869	1.16377e-06	A
FAM160A1	0.356779	1.1715e-06	A
HIST1H1C	0.35675	1.17399e-06	A
NMI	0.356642	1.1834e-06	A
CDCA8	0.356591	1.18779e-06	A
MLKL	0.356309	1.21276e-06	A
TSPAN8	0.356154	1.22665e-06	A
UHRF1	0.356092	1.23228e-06	A
SPDEF	0.355987	1.24179e-06	A
MECOM	0.355791	1.25984e-06	A
PTPN12	0.355788	1.26012e-06	A
MET	0.355007	1.33445e-06	A
BARD1	0.354899	1.34505e-06	A
INSIG2	0.3546	1.37478e-06	A
IGF2BP3	0.35453	1.38186e-06	A
FGFRL1	0.354255	1.40999e-06	A
HIST1H4I	0.353868	1.45042e-06	A
CKMT1A	0.353594	1.47968e-06	A
SLC9A1	0.353586	1.48055e-06	A
TMEM144	0.353556	1.48373e-06	A
UGT1A10	0.353286	1.51328e-06	A
SMURF1	0.353269	1.51519e-06	A
PIAS3	0.353134	1.53006e-06	A
DIAPH3	0.352942	1.55169e-06	A
MXD1	0.352816	1.56593e-06	A
PYCARD	0.352774	1.57078e-06	A
DQX1	0.352273	1.62894e-06	A
NR1I2	0.352202	1.63741e-06	A
AK4	0.352078	1.65216e-06	A
GCKR	0.351988	1.66304e-06	A
B3GNT5	0.351632	1.70645e-06	A
RHOF	0.351624	1.70742e-06	A
EFNA3	0.351431	1.73146e-06	A
C14orf80	0.35137	1.73911e-06	A
PLAUR	0.351072	1.77701e-06	A
B3GNT7	0.351046	1.78037e-06	A
SPIRE2	0.351037	1.78156e-06	A
EFNA5	0.350636	1.83387e-06	A
ARNTL2	0.350477	1.85505e-06	A
AFAP1L2	0.350324	1.87564e-06	A
ERVMER34-1	0.350314	1.87696e-06	A
TMEM171	0.350218	1.89009e-06	A
MUC5AC	0.350158	1.89818e-06	A
CDC20	0.350033	1.91544e-06	A
EXO1	0.349851	1.9407e-06	A
AC234582.1	0.349762	1.95318e-06	A
SLFN13	0.349557	1.98214e-06	A
IRAK2	0.349448	1.99781e-06	A
ABTB2	0.34941	2.00327e-06	A
ASAP2	0.349286	2.02122e-06	A
IL1RAP	0.348592	2.12439e-06	A
ASPM	0.348545	2.13159e-06	A
CAST	0.348355	2.16081e-06	A
RRM2	0.348269	2.17415e-06	A
HMGA1	0.34802	2.21323e-06	A
CLDN23	0.347768	2.25346e-06	A
KIF15	0.347557	2.2878e-06	A
MYOF	0.346516	2.46401e-06	A
RECQL4	0.346512	2.46469e-06	A
PDLIM7	0.346417	2.48148e-06	A
KIF18A	0.34638	2.48803e-06	A
EXOC3L4	0.346292	2.50359e-06	A
RTP4	0.34627	2.50756e-06	A
RHOV	0.346214	2.51749e-06	A
FAM64A	0.346128	2.53297e-06	A
HMMR	0.346082	2.54133e-06	A
NR1D1	0.346004	2.55531e-06	A
PHLDA3	0.345941	2.56686e-06	A
KIF20A	0.345922	2.57031e-06	A
TANC1	0.34577	2.5982e-06	A
PRC1	0.345763	2.59944e-06	A
LPAR5	0.345695	2.61216e-06	A
PCSK6	0.345412	2.66508e-06	A
HIST1H2BK	0.34507	2.73046e-06	A
REEP6	0.344507	2.84148e-06	A
SHH	0.344393	2.86431e-06	A
STEAP1	0.343813	2.98406e-06	A
MPZL2	0.343602	3.02873e-06	A
SMOX	0.343592	3.03083e-06	A
JRKL	0.343447	3.06208e-06	A
DDIT4	0.343342	3.08482e-06	A
DNAH2	0.343156	3.12549e-06	A
SULT2B1	0.34315	3.1267e-06	A
TOP2A	0.343109	3.13583e-06	A
MFI2	0.343085	3.14104e-06	A
SLC35F2	0.342659	3.23652e-06	A
SRMS	0.341374	3.54161e-06	A
PLIN3	0.341253	3.57164e-06	A
GALNT7	0.341232	3.57679e-06	A
MUC20	0.340127	3.86346e-06	A
WFDC10B	0.339955	3.90989e-06	A
KIF23	0.33989	3.92768e-06	A
HRH1	0.339855	3.93739e-06	A
CDK2	0.339815	3.94823e-06	A
CCDC68	0.339798	3.95285e-06	A
PADI1	0.339311	4.08899e-06	A
CEBPB	0.339226	4.11313e-06	A
TES	0.338938	4.19634e-06	A
MIA-RAB4B	0.338182	4.42185e-06	A
HOXB9	0.337878	4.51567e-06	A
KLF4	0.337745	4.55733e-06	A
F2RL1	0.337654	4.58588e-06	A
ARHGAP11B	0.337588	4.60685e-06	A
POLQ	0.337556	4.61713e-06	A
BOK	0.337443	4.65331e-06	A
APOL1	0.33715	4.74833e-06	A
TRPV4	0.337145	4.74981e-06	A
ARL6IP6	0.337118	4.7588e-06	A
ANKFN1	0.336823	4.85628e-06	A
SGOL1	0.336773	4.87301e-06	A
EHBP1L1	0.336639	4.9183e-06	A
CHMP2B	0.336443	4.98486e-06	A
ZDHHC20	0.336436	4.98741e-06	A
YOD1	0.336336	5.02186e-06	A
MYD88	0.335751	5.22761e-06	A
CENPE	0.335284	5.39734e-06	A
FAM111B	0.334624	5.64685e-06	A
HRASLS2	0.334207	5.80949e-06	A
CAPN12	0.3341	5.85231e-06	A
LMO4	0.333972	5.90365e-06	A
PPP1R16A	0.333953	5.91125e-06	A
MSLNL	0.333873	5.94356e-06	A
CASP10	0.333781	5.98082e-06	A
GPRC5D	0.33372	6.00585e-06	A
CENPA	0.333344	6.16115e-06	A
SYT8	0.333159	6.23924e-06	A
TP73	0.333156	6.2408e-06	A
CKMT1B	0.332937	6.33417e-06	A
CTAGE15	0.332873	6.36185e-06	A
COL7A1	0.332814	6.38718e-06	A
DUOXA1	0.332684	6.44399e-06	A
ECM1	0.332679	6.44581e-06	A
AGPAT2	0.332409	6.56504e-06	A
TP53I3	0.332361	6.58665e-06	A
ESPN	0.332245	6.63841e-06	A
CDC6	0.332237	6.64213e-06	A
TTC7A	0.332048	6.72786e-06	A
ADM	0.332003	6.74816e-06	A
INCENP	0.331742	6.86849e-06	A
CYBA	0.331411	7.02361e-06	A
KIAA0101	0.330999	7.22155e-06	A
SCNN1A	0.330944	7.24845e-06	A
S100A5	0.330799	7.31967e-06	A
GRHL1	0.330362	7.5385e-06	A
CDT1	0.330224	7.60891e-06	A
MCIDAS	0.330214	7.61388e-06	A
GJB2	0.33021	7.61573e-06	A
NOL3	0.33007	7.68796e-06	A
PPP1R14D	0.330002	7.7234e-06	A
CA12	0.329759	7.85008e-06	A
KLK10	0.329606	7.93118e-06	A
PPM1N	0.329409	8.03686e-06	A
CKAP2L	0.32925	8.12272e-06	A
LAMA3	0.327927	8.87454e-06	A
ZSCAN4	0.327925	8.87543e-06	A
CDCA2	0.327761	8.97335e-06	A
LGALS9	0.327745	8.98252e-06	A
ORC6	0.327669	9.02853e-06	A
ACOT9	0.327494	9.13438e-06	A
SEMA4G	0.327391	9.19748e-06	A
RALB	0.327293	9.25718e-06	A
SMCO2	0.327286	9.262e-06	A
RP11-33O4.2	0.326568	9.71438e-06	A
CAPN9	0.326559	9.72066e-06	A
TRIM59	0.326327	9.87138e-06	A
IL18	0.326017	1.00759e-05	A
SLC16A1	0.325814	1.02129e-05	A
ASPH	0.325704	1.02872e-05	A
TMEM184A	0.325679	1.03046e-05	A
TMEM87A	0.325658	1.03187e-05	A
ARHGAP26	0.325653	1.03223e-05	A
DNAAF3	0.325357	1.0526e-05	A
TICRR	0.325344	1.05353e-05	A
ARHGEF2	0.324463	1.11662e-05	A
HIST1H2AC	0.324297	1.12892e-05	A
TMEM79	0.324249	1.13249e-05	A
ACSF2	0.323962	1.15405e-05	A
ZG16B	0.323704	1.17378e-05	A
ABLIM3	0.323616	1.18064e-05	A
SLC38A5	0.32303	1.22694e-05	A
SLC7A11	0.322921	1.23574e-05	A
TMOD3	0.322885	1.23866e-05	A
E2F7	0.32281	1.24473e-05	A
RDM1	0.322764	1.24853e-05	A
POF1B	0.322756	1.24914e-05	A
P4HA1	0.321964	1.31556e-05	A
NME1-NME2	0.321811	1.32876e-05	A
FOXM1	0.32179	1.3306e-05	A
RYK	0.321748	1.33428e-05	A
BUB1	0.321562	1.35052e-05	A
KIF4A	0.32147	1.35866e-05	A
BEAN1	0.321012	1.39983e-05	A
CA13	0.320951	1.40541e-05	A
PBK	0.320044	1.49073e-05	A
NTF4	0.320013	1.49379e-05	A
B4GALT5	0.319812	1.51332e-05	A
TMEM123	0.319804	1.51411e-05	A
ATP2C2	0.319703	1.5241e-05	A
EFNB2	0.319451	1.54913e-05	A
PLAC8	0.319338	1.56056e-05	A
WNT7B	0.319079	1.5869e-05	A
PPP1R1C	0.318986	1.59649e-05	A
BCO1	0.318853	1.6103e-05	A
SPOCD1	0.31871	1.62525e-05	A
CACNB1	0.318405	1.65755e-05	A
MUC4	0.318382	1.65992e-05	A
MCM10	0.318059	1.69493e-05	A
SLC35E4	0.317842	1.71871e-05	A
FOXH1	0.317506	1.75625e-05	A
RPE	0.317281	1.78184e-05	A
FIBCD1	0.31723	1.78772e-05	A
AJUBA	0.317135	1.79869e-05	A
TSTD1	0.317106	1.80204e-05	A
DMKN	0.317046	1.80896e-05	A
SOX21	0.317032	1.8106e-05	A
PCSK9	0.316883	1.82804e-05	A
FAM83B	0.316828	1.83453e-05	A
LANCL3	0.3167	1.84963e-05	A
AC105009.1	0.316382	1.88761e-05	A
RP11-540D14.8	0.316217	1.90777e-05	A
TNFRSF14	0.3161	1.92201e-05	A
CYP2C18	0.316009	1.93321e-05	A
RAD54L	0.315939	1.94197e-05	A
ANXA8L1	0.315587	1.98612e-05	A
LAMC2	0.315438	2.00505e-05	A
PLA2G4A	0.315246	2.02986e-05	A
METTL11B	0.314759	2.09384e-05	A
NAGS	0.314271	2.15986e-05	A
ELF4	0.313765	2.23039e-05	A
ITGB6	0.313654	2.24616e-05	A
BCL9L	0.313642	2.24777e-05	A
KPNA7	0.313551	2.2609e-05	A
RASEF	0.313468	2.27279e-05	A
C11orf53	0.313287	2.299e-05	A
CYP3A5	0.313232	2.30695e-05	A
GALM	0.31316	2.31753e-05	A
ESPL1	0.313003	2.34066e-05	A
AKR1C3	0.312902	2.35563e-05	A
MELK	0.312839	2.36507e-05	A
TNFAIP2	0.31276	2.37699e-05	A
HOXA10	0.312647	2.39395e-05	A
CCND1	0.312502	2.41605e-05	A
FAM101A	0.312462	2.42207e-05	A
POU2F3	0.312257	2.45364e-05	A
RBP3	0.312226	2.45849e-05	A
FAM150A	0.3121	2.47808e-05	A
TBC1D3L	0.311983	2.49644e-05	A
TNFSF9	0.311934	2.50419e-05	A
PRR5L	0.311841	2.51881e-05	A
CARD11	0.311835	2.51984e-05	A
LY6G6C	0.311154	2.6301e-05	A
MBOAT1	0.311146	2.63145e-05	A
LOXL2	0.311021	2.65218e-05	A
GLB1L2	0.310796	2.68995e-05	A
HIST3H2BB	0.310783	2.6921e-05	A
PRSS12	0.30983	2.85784e-05	A
DBNDD1	0.309571	2.90442e-05	A
PNPLA3	0.309457	2.92524e-05	A
DUOX1	0.309123	2.9868e-05	A
MEGF6	0.309085	2.99394e-05	A
EHD2	0.308995	3.0108e-05	A
TLCD1	0.308963	3.01689e-05	A
ITGB5	0.308867	3.03506e-05	A
ALPK1	0.30881	3.04576e-05	A
CDA	0.308196	3.16437e-05	A
CCDC42B	0.308018	3.19961e-05	A
SYTL4	0.307531	3.29798e-05	A
PROM1	0.307402	3.32431e-05	A
MICALCL	0.307391	3.32673e-05	A
TMEM45B	0.307291	3.34723e-05	A
AURKA	0.3072	3.36637e-05	A
RAB11FIP5	0.30711	3.38501e-05	A
IGSF9B	0.306995	3.40929e-05	A
CLDN18	0.306683	3.47584e-05	A
FAM132A	0.30653	3.50887e-05	A
GDPD2	0.306349	3.54836e-05	A
ARPC1B	0.306279	3.56359e-05	A
RCC1	0.306095	3.60437e-05	A
PPP1R15A	0.305463	3.74761e-05	A
PELI1	0.305188	3.8114e-05	A
KREMEN2	0.304776	3.90918e-05	A
HOXB3	0.30466	3.93715e-05	A
RP11-314N13.10	0.304361	4.01016e-05	A
AHR	0.304275	4.03126e-05	A
GPR110	0.304152	4.06172e-05	A
ALDH3A1	0.304027	4.09292e-05	A
C15orf62	0.303851	4.1374e-05	A
HIST1H3H	0.303561	4.21152e-05	A
NPAS1	0.303106	4.33013e-05	A
MCM4	0.302724	4.43217e-05	A
TRIM16	0.302474	4.50022e-05	A
AP006285.2	0.302412	4.51732e-05	A
MFSD2A	0.301969	4.64086e-05	A
SEC14L2	0.301941	4.64855e-05	A
FAM72D	0.301516	4.77025e-05	A
ITGA2	0.301469	4.78372e-05	A
MB21D1	0.301467	4.78459e-05	A
GABRE	0.301368	4.81328e-05	A
ANO7	0.301174	4.87019e-05	A
BATF2	0.300973	4.92998e-05	A
PGM2L1	0.300565	5.05324e-05	A
WFDC13	0.300541	5.06041e-05	A
TNNT1	0.300372	5.11251e-05	A
MCM2	0.300179	5.17234e-05	A
COLGALT1	0.299897	5.26141e-05	A
TLCD2	0.299565	5.36754e-05	A
PIEZO1	0.299372	5.4303e-05	A
HAS3	0.299214	5.48222e-05	A
HOXC9	0.298932	5.57601e-05	A
CDHR2	0.298725	5.64593e-05	A
PRR11	0.298284	5.79726e-05	A
WNT7A	0.297912	5.92816e-05	A
METTL7B	0.297896	5.93367e-05	A
OSBPL5	0.297565	6.05264e-05	A
FAM72C	0.297554	6.05672e-05	A
FGF20	0.297545	6.05982e-05	A
PRKCI	0.297311	6.14518e-05	A
RACGAP1	0.296954	6.27771e-05	A
JAG1	0.296894	6.30002e-05	A
HIST1H2BJ	0.296669	6.38524e-05	A
SOX11	0.29646	6.46552e-05	A
SYTL5	0.296457	6.4667e-05	A
SLC5A3	0.296419	6.48104e-05	A
CNN2	0.29641	6.48453e-05	A
GPC4	0.29632	6.51964e-05	A
SGK223	0.296038	6.62995e-05	A
C10orf55	0.295831	6.712e-05	A
RIPK2	0.295731	6.75184e-05	A
CENPI	0.29565	6.78444e-05	A
GJC2	0.295089	7.01435e-05	A
LRRIQ4	0.294859	7.1106e-05	A
HIST1H2AG	0.294744	7.15918e-05	A
C5orf46	0.294515	7.25667e-05	A
CRABP2	0.294297	7.35071e-05	A
AFAP1	0.294202	7.39246e-05	A
TTK	0.293687	7.62049e-05	A
TBX15	0.293636	7.64339e-05	A
BST2	0.293313	7.79022e-05	A
SLC9A2	0.293289	7.80149e-05	A
CGB7	0.293189	7.84736e-05	A
CASP8	0.292766	8.04528e-05	A
ENDOD1	0.29276	8.04771e-05	A
GDF15	0.291937	8.44597e-05	A
GBP2	0.291787	8.5206e-05	A
PAX8	0.291302	8.76582e-05	A
HIST3H2A	0.291223	8.80677e-05	A
SP1	0.291198	8.81937e-05	A
ANKRD36C	0.290905	8.97176e-05	A
STK26	0.29087	8.98983e-05	A
HOXC4	0.2906	9.13252e-05	A
UNC13D	0.290568	9.14953e-05	A
REEP3	0.290289	9.29969e-05	A
STK31	0.29011	9.39743e-05	A
TRIM54	0.290064	9.42229e-05	A
HOXA3	0.289768	9.58599e-05	A
KIF2C	0.289704	9.6216e-05	A
NBL1	0.289495	9.73936e-05	A
ATP10B	0.289389	9.7993e-05	A
EXT1	0.289257	9.87491e-05	A
ADAM9	0.28917	9.92444e-05	A
CHML	0.288977	0.000100365	A
BIRC5	0.288951	0.000100513	A
IER5	0.288656	0.000102246	A
TRIM5	0.288558	0.00010283	A
XDH	0.288146	0.000105306	A
S100A4	0.288137	0.000105364	A
STRIP2	0.287716	0.000107952	A
TNIK	0.28759	0.000108742	A
CDCA5	0.287486	0.000109398	A
ANO1	0.287373	0.00011011	A
ARHGAP21	0.287363	0.000110174	A
HOXC6	0.287334	0.000110358	A
CAPS	0.287069	0.000112055	A
CALB2	0.286964	0.000112732	A
FXYD5	0.286938	0.000112899	A
MAPK15	0.286929	0.00011296	A
CATSPER1	0.286747	0.000114147	A
CA14	0.286552	0.000115435	A
ARL14	0.286495	0.000115813	A
AKR7A3	0.285933	0.000119606	A
PTPRR	0.285908	0.000119778	A
PLA2R1	0.285155	0.00012505	A
CEP72	0.285113	0.000125355	A
HIST2H2BF	0.285061	0.000125724	A
HIST1H2AE	0.284885	0.000126997	A
SH3BP4	0.284858	0.000127194	A
HIST1H2AJ	0.284392	0.000130616	A
STEAP2	0.284311	0.000131223	A
ENTPD8	0.284179	0.000132212	A
MROH7	0.283935	0.000134055	A
NEIL3	0.283278	0.000139153	A
ESCO2	0.283199	0.000139783	A
HIST1H3D	0.283108	0.000140508	A
PPAPDC1A	0.2831	0.000140568	A
SLC13A5	0.282809	0.000142904	A
HIST1H2BC	0.282794	0.000143029	A
AQP6	0.282731	0.000143539	A
CCDC153	0.282719	0.000143637	A
GALNT10	0.282583	0.000144748	A
DSG3	0.282561	0.000144925	A
ST6GALNAC1	0.282505	0.000145385	A
SLC6A14	0.282369	0.000146509	A
GAN	0.282364	0.000146549	A
RNF103-CHMP3	0.282279	0.000147254	A
SLC6A20	0.281973	0.000149823	A
ANTXR2	0.281962	0.000149914	A
DLG5	0.281546	0.000153473	A
KIAA1217	0.281345	0.000155226	A
ALDH3B2	0.281143	0.000156994	A
GINS1	0.281098	0.000157401	A
RP11-295K3.1	0.281052	0.000157808	A
ANKRD18A	0.280929	0.000158903	A
ANXA8	0.280626	0.000161629	A
DNAJB13	0.280619	0.000161694	A
CMTM7	0.2804	0.000163691	A
PARP4	0.280293	0.000164682	A
E2F1	0.280168	0.000165836	A
CAMSAP3	0.279954	0.000167839	A
ISG15	0.27992	0.000168157	A
TMEM238	0.279655	0.000170669	A
CYP27C1	0.279633	0.000170882	A
EYA2	0.279611	0.000171095	A
NDC80	0.279454	0.000172602	A
SOWAHC	0.27936	0.000173511	A
MMP11	0.27877	0.000179321	A
OSBPL10	0.27876	0.00017942	A
ERCC6L	0.278734	0.000179682	A
CMTM6	0.278729	0.00017973	A
TMTC2	0.278626	0.000180768	A
HCAR1	0.278563	0.000181401	A
POU5F1	0.278393	0.000183134	A
KRT80	0.278127	0.000185862	A
MIA	0.278087	0.00018628	A
SOX4	0.27808	0.000186346	A
ATHL1	0.277818	0.00018908	A
NPSR1	0.277589	0.000191504	A
GPC1	0.277556	0.00019186	A
YAP1	0.277485	0.000192613	A
SLC20A1	0.277467	0.000192806	A
CAV2	0.277464	0.000192839	A
DPY19L1	0.27731	0.000194498	A
TMEM133	0.27721	0.000195572	A
LIMA1	0.27715	0.000196222	A
FOSL1	0.277117	0.000196589	A
PMEPA1	0.276638	0.000201868	A
CLDN1	0.276455	0.000203924	A
OR13J1	0.276382	0.000204749	A
IRS1	0.276268	0.000206039	A
SLC25A24	0.275994	0.000209179	A
EHD1	0.275849	0.000210865	A
KCNE3	0.275619	0.00021356	A
C10orf12	0.27557	0.000214135	A
HIST1H2BO	0.275467	0.000215349	A
DUSP7	0.275423	0.000215877	A
TTC9	0.275412	0.000216003	A
LCN2	0.275304	0.000217288	A
HSD17B2	0.275107	0.000219666	A
DNAJB1	0.27507	0.000220106	A
CDKN2A	0.274789	0.000223528	A
ADAT3	0.274618	0.00022564	A
HEPH	0.274529	0.000226747	A
IYD	0.274473	0.000227443	A
ADAM10	0.27441	0.000228231	A
BRIP1	0.274392	0.000228455	A
RAD51AP1	0.274318	0.00022939	A
SPAG17	0.274107	0.00023206	A
MB	0.27393	0.000234323	A
LGALS9B	0.273538	0.000239399	A
RAP2B	0.273471	0.000240277	A
SGPP2	0.273248	0.000243225	A
HSD11B2	0.272373	0.000255104	A
TFAP2C	0.272336	0.000255621	A
PPIC	0.272238	0.000256993	A
TSPAN5	0.27215	0.000258227	A
GPR126	0.271826	0.000262815	A
GRIN2D	0.271374	0.000269333	A
TPM4	0.271292	0.000270537	A
DUOXA2	0.271084	0.000273601	A
SERTAD4	0.270984	0.000275086	A
PTGES	0.270886	0.000276557	A
ACTBL2	0.270781	0.000278127	A
METRNL	0.270576	0.000281227	A
COX6B2	0.270314	0.000285238	A
GPR78	0.270293	0.000285555	A
NCAPH	0.270147	0.000287828	A
LPCAT2	0.270113	0.000288342	A
CACNA1F	0.270058	0.000289212	A
GPT	0.269922	0.000291331	A
ITPKC	0.269816	0.000293013	A
SLC26A9	0.2698	0.000293262	A
ADORA2B	0.269552	0.000297207	A
IL15RA	0.269103	0.000304462	A
FAM3C	0.269013	0.000305939	A
CKLF-CMTM1	0.268431	0.000315655	A
LONRF3	0.268374	0.000316613	A
STK38L	0.268311	0.000317696	A
DDX60	0.268072	0.00032179	A
FBLIM1	0.267268	0.000335915	A
PRAC2	0.266879	0.000342949	A
MYO1E	0.266751	0.000345306	A
GRB7	0.266602	0.000348052	A
CRIP1	0.266428	0.000351292	A
GTSE1	0.266151	0.000356499	A
FAM60A	0.266042	0.000358582	A
PRSS55	0.265881	0.000361663	A
SAMD9	0.265863	0.000361998	A
NR1H3	0.265686	0.000365417	A
CD9	0.265583	0.000367419	A
GCNT3	0.265414	0.000370732	A
SP6	0.265266	0.000373642	A
HOXA13	0.26525	0.000373966	A
ABCA12	0.265183	0.000375292	A
CHST6	0.265011	0.000378718	A
NTSR1	0.264994	0.000379059	A
ENTPD5	0.264439	0.000390346	A
PDZD7	0.264403	0.000391085	A
ZNF695	0.26386	0.000402448	A
HILPDA	0.263719	0.000405449	A
ADAM28	0.263656	0.000406785	A
STK3	0.263653	0.000406853	A
DDX60L	0.2634	0.000412316	A
OPTC	0.263296	0.000414571	A
CMTM1	0.263201	0.00041665	A
ACKR4	0.263104	0.000418782	A
SCEL	0.263083	0.000419239	A
EHF	0.262896	0.000423374	A
EME1	0.262842	0.000424564	A
TRIM21	0.262778	0.000426006	A
KYNU	0.262718	0.000427345	A
LLGL2	0.262357	0.0004355	A
ACTN1	0.262345	0.000435774	A
RP1L1	0.262126	0.000440808	A
ARHGAP11A	0.261625	0.0004525	A
PKP2	0.261417	0.000457429	A
NMB	0.261288	0.000460526	A
PPP1R1B	0.261099	0.000465083	A
TMEM158	0.260693	0.000475006	A
NCK1	0.26058	0.000477818	A
NDC1	0.260343	0.000483744	A
FZD2	0.25987	0.00049577	A
AC005477.1	0.259672	0.000500878	A
WNT10A	0.25928	0.000511151	A
FMN1	0.25918	0.000513799	A
SNX7	0.259057	0.000517083	A
GPR87	0.258835	0.00052304	A
LRRC31	0.258617	0.000528956	A
TMC6	0.258168	0.000541345	A
VSIG10L	0.258081	0.000543776	A
FAT1	0.258059	0.000544408	A
TNNC2	0.257914	0.000548478	A
NT5E	0.257898	0.000548916	A
LTK	0.257411	0.000562847	A
APOBEC1	0.257411	0.00056286	A
OCLM	0.257405	0.000563032	A
PHLDA1	0.257353	0.000564512	A
CEMIP	0.25731	0.000565763	A
BCAR3	0.257283	0.000566571	A
TFCP2L1	0.256561	0.000587918	A
BAG3	0.256346	0.000594429	A
ATP11B	0.256327	0.000595011	A
NAALADL2	0.256197	0.000598969	A
CTAGE8	0.25613	0.000601011	A
HAGHL	0.25604	0.000603791	A
CEACAM1	0.25555	0.000619073	A
PITPNM3	0.25547	0.000621623	A
PIF1	0.255214	0.00062978	A
ZYX	0.255055	0.000634901	A
PLXNB3	0.254928	0.000639008	A
RAB38	0.254866	0.000641007	A
FER1L6	0.25483	0.000642195	A
FBP1	0.253881	0.000673875	A
GREB1L	0.253103	0.00070091	A
PCDHB9	0.253025	0.000703666	A
RPL39L	0.252907	0.000707866	A
KRT17	0.252863	0.000709449	A
NHEJ1	0.252505	0.000722359	A
STAT6	0.252379	0.00072699	A
TNFSF11	0.251856	0.000746333	A
HIST1H2BE	0.25161	0.000755627	A
LHB	0.251511	0.000759371	A
MUC16	0.251298	0.000767556	A
KCTD9	0.250827	0.000785879	A
CHPT1	0.250702	0.000790776	A
KCNQ4	0.249617	0.000834804	A
DEPDC1B	0.24946	0.000841336	A
AUNIP	0.248719	0.000872907	A
CPNE7	0.248647	0.000876032	A
PAX9	0.248633	0.000876612	A
TMEM150B	0.248155	0.000897629	A
AGPS	0.247787	0.000914112	A
PSCA	0.247414	0.000931109	A
IGFBP3	0.246225	0.000987261	A
HHLA2	0.246157	0.000990558	A
GNRH1	0.246076	0.000994484	A
CASP4	0.245931	0.0010016	A
LGR6	0.245868	0.00100469	A
ST8SIA2	0.245746	0.00101072	A
TET3	0.245727	0.00101168	A
FSIP2	0.245565	0.00101976	A
C12orf56	0.245219	0.00103718	A
MMP14	0.244934	0.0010517	A
MYBL2	0.244912	0.00105287	A
LGALS9C	0.244501	0.00107417	A
PLEKHG5	0.244487	0.00107491	A
AGR2	0.24409	0.00109594	A
CYP2C9	0.243994	0.00110104	A
FZD6	0.243884	0.00110695	A
GULP1	0.243548	0.00112517	A
FOXD2	0.243434	0.00113147	A
DEPDC1	0.24336	0.00113551	A
LMNB1	0.243302	0.0011387	A
IGFL2	0.243029	0.00115389	A
PABPC1L	0.242909	0.00116065	A
OAS3	0.242814	0.00116601	A
ELL3	0.242204	0.00120091	A
C11orf91	0.24203	0.00121104	A
SULT1E1	0.241991	0.00121331	A
LY6D	0.241762	0.00122682	A
SEMA7A	0.241401	0.00124837	A
SULT1C2	0.241274	0.001256	A
NCEH1	0.241118	0.00126546	A
KIAA1524	0.24071	0.00129052	A
HSF4	0.240268	0.00131822	A
LDHAL6B	0.240058	0.00133155	A
FAM72B	0.239627	0.0013593	A
PFKP	0.239503	0.00136736	A
MFSD2B	0.239334	0.00137848	A
SH3BP1	0.238988	0.00140143	A
ANXA1	0.238833	0.0014118	A
ABCA13	0.238787	0.00141488	A
KRT15	0.23857	0.00142961	A
CYFIP1	0.238456	0.0014374	A
ZWILCH	0.238345	0.00144501	A
KRT3	0.238167	0.00145729	A
PLS3	0.238083	0.0014631	A
SCX	0.237885	0.00147695	A
KRT16	0.237568	0.00149934	A
OR2B6	0.237319	0.00151708	A
DKK1	0.237012	0.0015393	A
PPL	0.236778	0.00155644	A
SLC12A2	0.236756	0.00155805	A
DDX43	0.236506	0.00157659	A
ZNF217	0.236383	0.00158575	A
UCN2	0.236382	0.00158582	A
PRRX2	0.236167	0.00160202	A
BTBD16	0.236132	0.00160462	A
CYP2W1	0.235818	0.00162858	A
TSPAN14	0.23564	0.00164223	A
PLEKHS1	0.235585	0.00164651	A
CCDC15	0.235553	0.00164897	A
STRA6	0.235057	0.00168789	A
ODAM	0.234973	0.00169456	A
AHSG	0.234872	0.00170254	A
TNFRSF10D	0.23486	0.00170355	A
ICAM5	0.23475	0.00171231	A
HTR1B	0.23471	0.00171556	A
IFI44	0.234706	0.0017159	A
HSH2D	0.234437	0.00173759	A
HIST1H2BG	0.234434	0.00173788	A
CLCN1	0.234247	0.00175311	A
PCSK4	0.233727	0.00179624	A
IER5L	0.233632	0.0018042	A
SQLE	0.233587	0.00180803	A
ARPC2	0.233323	0.00183042	A
PDK1	0.232672	0.00188669	A
HOXB8	0.23266	0.00188773	A
TRIP13	0.232562	0.00189636	A
MYO7B	0.231979	0.00194834	A
EIF5A2	0.231934	0.0019524	A
OAS2	0.231865	0.00195866	A
FRRS1	0.231811	0.00196361	A
GBP3	0.231795	0.00196502	A
CCRL2	0.231776	0.00196678	A
HIST1H2AD	0.231674	0.00197609	A
MX2	0.231634	0.00197971	A
HIST1H1E	0.231284	0.00201205	A
KLK8	0.231068	0.00203222	A
DHRS9	0.230992	0.00203935	A
DPCR1	0.230973	0.00204111	A
ADAMTSL4	0.230754	0.00206188	A
RHBDF2	0.230733	0.00206381	A
2021-09-10	0.230412	0.00209461	A
CAPRIN2	0.230397	0.00209605	A
SLURP1	0.229891	0.00214542	A
EPS8	0.229781	0.0021562	A
KLF6	0.229623	0.00217194	A
TRIB1	0.229491	0.00218509	A
PRODH	0.229374	0.00219689	A
PMAIP1	0.229257	0.00220864	A
PLXNA1	0.229165	0.002218	A
FAM214B	0.229051	0.0022296	A
FGFR2	0.229011	0.00223369	A
PRDM8	0.228877	0.00224748	A
KIFC2	0.228436	0.00229323	A
TMEM173	0.22838	0.002299	A
SLMAP	0.228334	0.00230384	A
PDP1	0.228214	0.00231654	A
EVPLL	0.228154	0.00232293	A
ACTRT3	0.228073	0.00233145	A
C11orf86	0.227931	0.00234664	A
FP325331.1	0.227854	0.00235483	A
CAP1	0.22775	0.00236603	A
VGLL1	0.227309	0.00241393	A
XKR5	0.227199	0.00242608	A
LCAT	0.227062	0.00244123	A
CENPN	0.226771	0.00247365	A
KRT9	0.22674	0.00247708	A
STS	0.226699	0.00248168	A
F3	0.226596	0.00249329	A
KAZALD1	0.226495	0.00250472	A
KRBOX1	0.226332	0.00252333	A
C11orf44	0.226022	0.00255898	A
HIST2H4A	0.225894	0.00257374	A
PQLC2L	0.225857	0.00257801	A
IGFL3	0.225857	0.00257808	A
FAM72A	0.225827	0.00258152	A
NHS	0.225721	0.00259398	A
FOXC1	0.225193	0.00265645	A
ACRV1	0.224969	0.0026833	A
VSIG1	0.224789	0.00270515	A
HHIP	0.224587	0.00272981	A
KLHL30	0.22455	0.00273435	A
AGMO	0.224247	0.00277181	A
SERINC5	0.224247	0.00277185	A
FLRT3	0.224185	0.00277953	A
GPR115	0.223906	0.00281449	A
MMP7	0.223867	0.00281939	A
RNF168	0.223835	0.00282345	A
CDC45	0.223587	0.00285492	A
CHRNG	0.223402	0.00287867	A
LIPK	0.22339	0.00288023	A
B3GNT6	0.223378	0.00288182	A
ZNF185	0.223186	0.00290659	A
IFITM3	0.222982	0.00293317	A
ALOX5	0.222962	0.00293583	A
CDCA7L	0.222961	0.00293587	A
OXR1	0.22274	0.00296498	A
MFSD3	0.222355	0.00301631	A
TRIB2	0.222351	0.00301685	A
FANCD2	0.222197	0.00303754	A
GRAMD2	0.222121	0.00304788	A
RP11-385D13.1	0.221929	0.00307386	A
SUGCT	0.221659	0.00311103	A
SEMG1	0.221541	0.00312727	A
FGFBP1	0.221524	0.00312961	A
AQP2	0.22152	0.00313026	A
LYPD5	0.221145	0.00318261	A
CAB39	0.221064	0.00319414	A
NIPAL1	0.221009	0.0032019	A
MEX3A	0.220884	0.00321956	A
SULT1B1	0.220649	0.00325318	A
MROH9	0.22057	0.00326455	A
WDFY1	0.220563	0.00326561	A
MAP3K6	0.22028	0.0033067	A
NRP2	0.2202	0.00331831	A
HPGD	0.219887	0.00336448	A
PLAU	0.219869	0.00336712	A
HIST2H2BE	0.219754	0.00338419	A
CARNS1	0.219602	0.00340688	A
RUNX2	0.219423	0.0034337	A
ARL4C	0.219176	0.00347126	A
PGM2	0.219108	0.0034816	A
C7orf61	0.219025	0.00349431	A
NCAPG	0.21895	0.00350575	A
SLC40A1	0.218457	0.00358235	A
SLC9A4	0.218345	0.00359991	A
RARRES3	0.217656	0.00370996	A
NPR3	0.217506	0.00373422	A
KIF20B	0.217372	0.00375606	A
PIK3C2G	0.216872	0.00383878	A
PTGS2	0.216866	0.00383977	A
SMC4	0.216557	0.00389165	A
COL11A1	0.216549	0.00389289	A
HIST1H2BF	0.216516	0.00389845	A
HIST1H2AI	0.216364	0.00392429	A
PSD3	0.216007	0.00398548	A
KLK7	0.214669	0.00422249	A
FXYD4	0.214636	0.00422853	A
CALHM3	0.214542	0.00424563	A
FAM83A	0.214529	0.00424797	A
VDR	0.214399	0.00427177	A
DSC3	0.2143	0.00429011	A
GATA4	0.214262	0.00429709	A
KCNK7	0.214147	0.00431832	A
AMIGO2	0.213951	0.00435478	A
HIST1H4H	0.213786	0.00438575	A
NKX2-8	0.213637	0.00441386	A
C9orf50	0.213633	0.0044146	A
MGST1	0.213561	0.00442825	A
IL20RB	0.213395	0.00445979	A
IRX3	0.213047	0.00452679	A
FOXD1	0.213029	0.00453029	A
VCL	0.212822	0.00457053	A
CTNNB1	0.212528	0.0046282	A
TGFBI	0.212362	0.00466109	A
HES2	0.211901	0.00475338	A
SEL1L3	0.21189	0.00475569	A
CCK	0.211866	0.00476052	A
MX1	0.211716	0.00479092	A
SNAP23	0.211512	0.00483259	A
ATP6V1B1	0.211428	0.00484995	A
NKX3-2	0.211392	0.00485737	A
LYPD3	0.211008	0.00493695	A
BDH2	0.210146	0.00512042	A
KITLG	0.209911	0.00517129	A
ANKRD18B	0.209865	0.0051813	A
SCN5A	0.209817	0.00519185	A
HIST1H4K	0.209744	0.00520784	A
NEK6	0.209686	0.0052205	A
CH17-140K24.8	0.209487	0.00526449	A
ADAMTS6	0.209448	0.00527316	A
MAP4K4	0.209411	0.00528131	A
HNF4G	0.209053	0.00536155	A
TLN2	0.209038	0.00536475	A
WDHD1	0.208856	0.00540607	A
PTK7	0.208585	0.00546782	A
DYNC1I2	0.208573	0.00547046	A
FAM25A	0.208456	0.00549749	A
C6orf141	0.208452	0.00549831	A
SPERT	0.208448	0.00549932	A
RNF225	0.208113	0.00557688	A
IL7	0.207827	0.0056441	A
SGOL2	0.207659	0.00568364	A
TRABD2A	0.207587	0.0057009	A
SPAG4	0.207286	0.00577283	A
LIF	0.207198	0.00579397	A
HNMT	0.207038	0.00583277	A
NDNF	0.207019	0.00583753	A
PLOD2	0.206565	0.00594869	A
TNFSF13	0.20647	0.00597226	A
UCN	0.206265	0.00602327	A
MOGAT3	0.206196	0.00604042	A
ST3GAL1	0.206136	0.00605546	A
ERV3-1	0.206099	0.00606492	A
SERPINH1	0.205817	0.00613624	A
EDN2	0.205781	0.00614539	A
ALDH1L1	0.20574	0.00615561	A
TP63	0.205641	0.00618099	A
HSPA1A	0.205593	0.00619323	A
AKR1B15	0.205103	0.00631997	A
SLC26A5	0.205002	0.00634632	A
PPFIBP1	0.204821	0.00639393	A
CYP4F11	0.204744	0.00641425	A
MASTL	0.2044	0.00650576	A
SLC16A4	0.204399	0.00650612	A
HENMT1	0.204205	0.00655798	A
FOSL2	0.204072	0.00659399	A
CXCL17	0.203766	0.00667751	A
PALM3	0.203701	0.00669526	A
AKR1B10	0.20368	0.00670114	A
SHC1	0.203525	0.00674368	A
PTPN14	0.203498	0.00675134	A
CARD6	0.203459	0.00676188	A
NAA50	0.20318	0.00683984	A
TGFB2	0.203117	0.00685725	A
CTSV	0.203076	0.00686884	A
TGFB1I1	0.203046	0.00687724	A
DMBX1	0.202916	0.00691396	A
CDH17	0.202834	0.00693725	A
PI3	0.202829	0.00693868	A
MIF	0.202829	0.00693868	A
RBM41	0.20258	0.00700947	A
DGKH	0.202431	0.00705214	A
SLC9B2	0.202191	0.00712151	A
CTD-2105E13.6	0.20213	0.00713941	A
RTKN2	0.202052	0.00716198	A
SLC28A3	0.201919	0.00720081	A
PRKCDBP	0.201766	0.00724579	A
TSPAN6	0.201298	0.00738503	A
CD44	0.201195	0.00741571	A
EREG	0.201185	0.00741897	A
HIST1H4E	0.200967	0.00748475	A
VGLL4	0.200965	0.00748544	A
PCDHB14	0.20057	0.00760603	A
RHPN1	0.200468	0.00763735	A
NKX3-1	0.200418	0.0076528	A
PRRG1	0.200309	0.00768664	A
RP11-434D12.1	0.20021	0.00771727	A
NKAIN3	0.200192	0.00772315	A
PKP1	0.199915	0.00780993	A
MTMR2	0.199836	0.00783468	A
KRTAP4-1	0.19982	0.00783969	A
YBX3	0.199399	0.00797388	A
LAMB2	0.199191	0.00804094	A
RAPH1	0.19917	0.00804751	A
HSPA1B	0.199092	0.00807288	A
PIP5KL1	0.198952	0.00811838	A
WNT2	0.198906	0.00813347	A
GPR20	0.198698	0.00820163	A
PPP3CA	0.198663	0.00821298	A
GGN	0.198536	0.00825507	A
CLCF1	0.197804	0.00850033	A
ETV3	0.197763	0.00851439	A
DDX47	0.197537	0.00859162	A
SHCBP1	0.197294	0.00867507	A
SULT1C3	0.19729	0.00867637	A
GRHL3	0.19708	0.00874942	A
CENPM	0.196938	0.00879878	A
TUBB3	0.196802	0.00884659	A
CD109	0.196719	0.00887588	A
HTR1D	0.196606	0.0089159	A
G0S2	0.196512	0.00894926	A
KCNK15	0.196363	0.00900222	A
COMTD1	0.19624	0.00904641	A
CCDC166	0.196215	0.00905546	A
SLC12A4	0.196045	0.00911641	A
PGLYRP3	0.195902	0.00916828	A
ADAMTS14	0.195871	0.00917969	A
CST1	0.195788	0.00920967	A
RHBDL1	0.195697	0.00924313	A
LHX9	0.195695	0.00924378	A
SLCO1B3	0.195538	0.00930125	A
PRB3	0.195466	0.00932798	A
TMEM45A	0.195407	0.00934967	A
C8orf4	0.195338	0.00937508	A
WNT5A	0.195167	0.00943879	A
MFSD7	0.195077	0.0094721	A
HMGA2	0.194648	0.00963363	A
MANBA	0.194628	0.00964146	A
LIMK1	0.194331	0.0097547	A
TMEM114	0.194262	0.00978132	A
ZFP36L1	0.194187	0.00980991	A
SP100	0.193845	0.00994249	A
RPTN	0.193785	0.00996624	A
LY6K	0.193759	0.0099763	A
DDX18	0.193736	0.00998508	A
AHNAK	0.193718	0.00999223	A
TANK	0.193665	0.0100129	A
STRN	0.193467	0.0100908	A
STRC	0.193334	0.0101436	A
PDGFC	0.193086	0.0102427	A
EPHX3	0.192681	0.0104058	A
ARHGAP23	0.192601	0.0104385	A
MXRA5	0.192396	0.010522	A
PLAT	0.192074	0.0106549	A
WBSCR27	0.191923	0.0107177	A
TMEM43	0.191837	0.0107538	A
IL4R	0.19154	0.0108784	A
ADAMTS7	0.19116	0.01104	A
TNNI3	0.190965	0.0111235	A
HIST1H3E	0.190939	0.0111346	A
ARHGAP42	0.190854	0.0111716	A
HIST1H2BH	0.190632	0.0112677	A
IL1RAPL2	0.190481	0.0113339	A
TPRXL	0.190219	0.0114488	A
AHSA2	0.190181	0.0114656	A
PARPBP	0.190176	0.011468	A
MUC3A	0.190156	0.011477	A
SKAP2	0.189976	0.0115568	A
COL12A1	0.189891	0.0115945	A
IFITM1	0.18971	0.0116758	A
OPN3	0.189691	0.0116844	A
SLC7A4	0.189648	0.0117035	A
DTX3L	0.189361	0.0118333	A
KRTAP5-10	0.188936	0.0120282	A
PLK3	0.18885	0.0120679	A
HFE2	0.18808	0.0124289	A
SYT12	0.188076	0.0124306	A
FNDC3B	0.188026	0.0124545	A
S100A3	0.187942	0.0124941	A
B4GALT1	0.187869	0.012529	A
CDHR5	0.187782	0.0125708	A
FN1	0.187745	0.0125884	A
MIOX	0.187692	0.0126139	A
CST4	0.187335	0.0127868	A
SPTY2D1	0.187249	0.0128289	A
FAM63B	0.187048	0.012927	A
CD58	0.186979	0.0129611	A
ATP2A1	0.186601	0.0131483	A
ARAP3	0.186082	0.0134094	A
SPTBN1	0.185891	0.0135068	A
PIWIL1	0.185787	0.0135599	A
WNT5B	0.18575	0.0135788	A
ASPG	0.185692	0.0136086	A
FAM178B	0.185051	0.0139418	A
HSPE1-MOB4	0.185038	0.0139486	A
WIF1	0.184888	0.0140277	A
IFNE	0.184633	0.014163	A
LGR5	0.184401	0.0142866	A
SLCO1B7	0.184292	0.0143451	A
PBX4	0.184113	0.0144419	A
BMP1	0.184048	0.0144772	A
DCBLD1	0.184041	0.0144809	A
EPSTI1	0.1839	0.0145577	A
HOMER3	0.183633	0.0147041	A
CD70	0.18355	0.0147497	A
PGAM1	0.183421	0.0148209	A
IFITM2	0.1834	0.0148325	A
BEST4	0.183352	0.014859	A
SPTLC1	0.182242	0.0154868	A
PYGL	0.182117	0.0155587	A
SNCG	0.181864	0.0157055	A
PABPC3	0.181782	0.0157531	A
AURKB	0.181736	0.0157802	A
SP140L	0.18145	0.0159487	A
KRT6C	0.181187	0.0161042	A
DUOX2	0.181024	0.0162018	A
AP000866.1	0.181015	0.0162069	A
TNNI2	0.181013	0.0162081	A
INHBA	0.180983	0.016226	A
F12	0.180959	0.0162407	A
IL31RA	0.180773	0.0163526	A
SESTD1	0.180433	0.016559	A
TPRG1	0.180265	0.0166613	A
EDAR	0.180135	0.0167418	A
CD276	0.18012	0.0167509	A
ENC1	0.179983	0.0168353	A
PLSCR1	0.179676	0.0170261	A
IFFO2	0.17933	0.0172437	A
BPIFB1	0.178421	0.0178267	A
SLC22A3	0.178251	0.0179377	A
NEK7	0.178107	0.0180321	A
ACTR3	0.177981	0.0181151	A
COL22A1	0.17772	0.0182879	A
TMPPE	0.177715	0.018291	A
RUNX1	0.17766	0.0183277	A
LAMA5	0.177339	0.018543	A
ATP1B3	0.177262	0.0185946	A
ADTRP	0.176878	0.0188551	A
TYMP	0.176815	0.0188987	A
GABRP	0.17676	0.018936	A
TFRC	0.176696	0.0189797	A
NFE2	0.176505	0.0191119	A
S100A2	0.176356	0.0192146	A
OBP2A	0.176153	0.0193564	A
MYH9	0.17612	0.019379	A
PCDH7	0.175808	0.0195984	A
DAND5	0.175717	0.0196632	A
IRF9	0.175619	0.0197325	A
SEMA4C	0.175396	0.0198912	A
DKK4	0.175271	0.0199807	A
RGS6	0.174927	0.0202292	A
ATL3	0.174831	0.0202989	A
IL1R2	0.174634	0.0204433	A
ANGPTL4	0.174393	0.0206206	A
COL10A1	0.173947	0.0209515	A
CMPK2	0.173694	0.0211417	A
KRT6A	0.173392	0.0213702	A
MGAT3	0.172859	0.0217799	A
CXCL3	0.172855	0.0217824	A
CNGB1	0.172748	0.0218659	A
ERBB2	0.172581	0.0219953	A
ERBB2IP	0.172489	0.0220677	A
CYP26A1	0.172167	0.0223206	A
IFIT1	0.171995	0.022457	A
C2orf70	0.171926	0.0225119	A
ZBED2	0.171919	0.0225174	A
AC253572.1	0.17184	0.02258	A
MICAL2	0.171768	0.0226377	A
ETS2	0.171691	0.0226999	A
LYPD6B	0.17168	0.0227084	A
UNC5B	0.171563	0.0228025	A
FOXA1	0.171482	0.0228673	A
ATG9B	0.171385	0.022946	A
LYNX1	0.171378	0.0229517	A
LRRN1	0.171362	0.0229646	A
CTB-60B18.6	0.171329	0.0229917	A
LHX1	0.171326	0.0229937	A
GPRC5B	0.171317	0.0230008	A
SPINK7	0.171101	0.0231765	A
SCT	0.17106	0.02321	A
UBXN10	0.171057	0.0232126	A
KCNS3	0.17089	0.0233498	A
CAPZA1	0.17076	0.0234565	A
TGM2	0.170597	0.0235918	A
LRRC15	0.170431	0.0237293	A
GPR157	0.170386	0.0237668	A
SERPINB3	0.170368	0.0237815	A
MYOM3	0.170364	0.0237855	A
FABP6	0.170343	0.0238032	A
CTTNBP2NL	0.170293	0.0238446	A
CYP24A1	0.170055	0.0240443	A
PCDHGB2	0.169934	0.0241469	A
UPK3B	0.169733	0.0243169	A
SLC7A7	0.16959	0.0244387	A
GSDMC	0.169397	0.0246044	A
SIX4	0.16922	0.0247569	A
SERPINB2	0.168875	0.0250565	A
CALU	0.168286	0.0255753	A
TLR3	0.16824	0.0256158	A
HS3ST3A1	0.16806	0.0257763	A
BAZ1A	0.167921	0.0259013	A
DAZ2	0.167903	0.025917	A
WEE1	0.16786	0.0259555	A
PDLIM1	0.167718	0.0260838	A
DNASE1L2	0.167714	0.0260876	A
SPRR1B	0.167643	0.0261513	A
RXFP4	0.167575	0.0262138	A
CMTM3	0.167425	0.0263501	A
HPS3	0.167288	0.0264748	A
ITGA11	0.167284	0.0264783	A
PPEF1	0.167278	0.0264838	A
KRT78	0.167154	0.026598	A
KCNA7	0.167146	0.0266055	A
EGFR	0.167137	0.0266132	A
CCNK	0.166928	0.0268061	A
IQGAP1	0.166867	0.0268623	A
TSC22D2	0.166829	0.0268979	A
MARVELD1	0.166779	0.0269439	A
EGLN3	0.166692	0.0270249	A
DMBT1	0.166583	0.0271272	A
NOD2	0.166075	0.0276048	A
NTM	0.165878	0.0277925	A
TRIM14	0.165702	0.0279603	A
LYZ	0.165688	0.0279745	A
ADAMTS12	0.165667	0.027994	A
DDIAS	0.165602	0.0280564	A
TGM5	0.165579	0.028079	A
CYP4X1	0.165526	0.0281299	A
C16orf74	0.165269	0.0283786	A
NPY4R	0.165112	0.0285315	A
CERS6	0.164571	0.0290633	A
PDZD8	0.16456	0.0290739	A
CHST15	0.164541	0.029093	A
SPOCK1	0.16449	0.0291439	A
CLDN16	0.164477	0.0291567	A
CDHR4	0.164451	0.0291826	A
CA9	0.164315	0.029318	A
SEC14L4	0.16431	0.0293228	A
KLF2	0.164076	0.0295574	A
FRMD4B	0.163858	0.0297777	A
APOBEC3B	0.163837	0.029798	A
ORC1	0.163776	0.0298603	A
NR2E1	0.163651	0.0299871	A
PDE6A	0.163325	0.0303207	A
SLC7A5	0.163083	0.0305698	A
ZNFX1	0.162725	0.0309426	A
SPTLC3	0.162703	0.0309653	A
ATP2B4	0.16262	0.031052	A
RBM44	0.162601	0.0310721	A
XXYLT1	0.162538	0.0311384	A
CH507-42P11.8	0.162387	0.0312976	A
TRERF1	0.161786	0.0319377	A
XAF1	0.161663	0.0320703	A
HSD17B6	0.161507	0.0322379	A
SCUBE3	0.161499	0.0322472	A
ARL14EPL	0.16102	0.0327694	A
TMEM40	0.160972	0.0328214	A
ANKRD36B	0.160738	0.0330793	A
LIME1	0.160675	0.03315	A
CCNYL1	0.160553	0.0332854	A
HCAR2	0.160541	0.0332981	A
NT5C2	0.16029	0.0335788	A
TNNT2	0.160254	0.0336195	A
HMGXB4	0.160186	0.0336951	A
PODXL	0.160138	0.0337492	A
ENTHD1	0.159966	0.0339433	A
SLC34A2	0.159808	0.0341221	A
HLA-F	0.159796	0.0341356	A
IKZF2	0.159741	0.0341989	A
CTD-2574D22.6	0.159588	0.034373	A
PTPRE	0.159489	0.0344862	A
CFB	0.159114	0.0349191	A
GPR1	0.15907	0.03497	A
COL5A1	0.158945	0.0351145	A
SPRR1A	0.158906	0.0351603	A
PAQR5	0.158592	0.0355278	A
PLA2G2C	0.158096	0.0361152	A
EPHA4	0.158007	0.0362209	A
ZDHHC11	0.157898	0.0363517	A
BACH1	0.15769	0.036601	A
EPDR1	0.157663	0.0366343	A
SLC13A3	0.15744	0.0369033	A
RNF19B	0.157232	0.0371571	A
KANK4	0.157135	0.037275	A
BHLHE41	0.157085	0.0373365	A
CSF2	0.156884	0.0375842	A
NOG	0.156641	0.0378843	A
TNFSF10	0.156381	0.0382083	A
IL1A	0.156259	0.0383608	A
ZIC2	0.156008	0.0386761	A
DCBLD2	0.155562	0.0392432	A
TNFAIP8L1	0.155244	0.0396516	A
KLK4	0.155172	0.0397444	A
PTGR1	0.155078	0.0398662	A
SLC39A10	0.155061	0.0398879	A
IFIT3	0.154841	0.0401741	A
TRIM6	0.154498	0.0406239	A
ISL2	0.154493	0.0406305	A
PRSS33	0.154145	0.0410901	A
RFX8	0.154131	0.0411094	A
SIX1	0.153738	0.0416338	A
EVX1	0.153253	0.0422902	A
TREM1	0.153084	0.0425199	A
IFIH1	0.152622	0.0431556	A
AREG	0.152517	0.0433014	A
IFNA1	0.152517	0.043302	A
KRT86	0.152478	0.0433554	A
ATAD2	0.152123	0.0438515	A
HOXA6	0.1521	0.0438836	A
HIST1H1D	0.152032	0.043979	A
C15orf48	0.15166	0.0445049	A
KAZN	0.151305	0.0450129	A
FOXF2	0.151202	0.0451606	A
MOGAT2	0.150836	0.0456886	A
MUC5B	0.150549	0.0461069	A
SH2D5	0.150523	0.046146	A
EIF2AK2	0.150211	0.0466039	A
HSPA6	0.150013	0.0468976	A
TM6SF2	0.149752	0.0472861	A
UPK1B	0.149295	0.0479725	A
GUCA1A	0.149281	0.0479937	A
ASPHD1	0.14919	0.0481324	A
PLAG1	0.149115	0.0482467	A
TTC6	0.148875	0.0486127	A
CYP2B6	0.148848	0.0486535	A
TCN1	0.148827	0.0486858	A
ACVR1	0.148728	0.0488374	A
GPA33	0.148601	0.049032	A
DGKA	0.148517	0.0491622	A
FKBP10	0.148509	0.0491738	A
FANCB	0.148401	0.0493417	A
LYPD6	0.148377	0.049379	A
IFITM10	0.148329	0.0494522	A
NECAP2	0.148313	0.0494775	A
BARX1	0.148193	0.0496641	A
EMP3	0.148019	0.0499364	A
IL36G	0.147809	0.0502643	A
CP	0.147768	0.0503297	A
BDNF	0.147427	0.0508693	A
TFPI	0.146539	0.052295	A
LRIG3	0.145765	0.0535651	A
MTAP	0.145032	0.0547919	A
CLDN3	0.144892	0.0550292	A
IL17C	0.144689	0.0553742	A
TMEM154	0.144605	0.0555167	A
AC073333.1	0.144364	0.0559294	A
ARHGEF39	0.144315	0.0560139	A
DMRTA1	0.144013	0.056535	A
SP3	0.14397	0.0566095	A
TWIST1	0.143653	0.0571611	A
CD200R1L	0.143004	0.0583064	A
UXS1	0.142898	0.0584943	A
POSTN	0.142763	0.0587366	A
ATP8B3	0.14264	0.0589572	A
PPFIA4	0.142299	0.05957	A
LGALS1	0.142076	0.059976	A
PLEKHH2	0.141834	0.0604177	A
RND3	0.141712	0.06064	A
UBE2L6	0.141708	0.0606489	A
RASAL2	0.141363	0.0612853	A
MYB	0.141205	0.0615782	A
TBCCD1	0.141124	0.0617289	A
PANX1	0.140977	0.0620037	A
THBS2	0.14092	0.0621091	A
IRF1	0.140911	0.062127	A
HMSD	0.140498	0.0629037	A
FAM83D	0.140337	0.0632092	A
GCNT2	0.139765	0.0643024	A
TFF3	0.139632	0.0645606	A
TAP1	0.13958	0.0646614	A
FNDC4	0.139384	0.0650399	A
S100A7	0.13929	0.0652245	A
RSAD2	0.139218	0.0653646	A
ANKRD1	0.138862	0.0660619	A
MITF	0.138818	0.0661493	A
PAQR6	0.138763	0.0662583	A
CX3CL1	0.138704	0.0663742	A
HOXA9	0.138398	0.0669813	A
COL8A2	0.138217	0.0673418	A
NRG3	0.137743	0.0682972	A
BIRC3	0.137703	0.0683767	A
CORO1C	0.137611	0.0685635	A
ANKRD50	0.137348	0.0691006	A
SPRR3	0.137332	0.0691316	A
ERI1	0.137281	0.0692361	A
CPZ	0.137188	0.0694269	A
AGXT	0.137021	0.0697704	A
PARP14	0.137009	0.0697952	A
RAET1E	0.136909	0.0700013	A
ZNF267	0.136631	0.0705781	A
CTHRC1	0.136491	0.0708695	A
DUSP9	0.136273	0.0713235	A
TAF1B	0.13604	0.0718145	A
UGT1A1	0.135791	0.0723402	A
ANTXR1	0.13563	0.0726834	A
GCC2	0.135447	0.0730744	A
MXRA8	0.135441	0.0730855	A
LPP	0.135382	0.0732129	A
TMPRSS13	0.13537	0.0732387	A
KIF26B	0.135332	0.0733189	A
MFAP2	0.135045	0.0739377	A
CRCT1	0.134837	0.0743863	A
APCDD1L	0.134662	0.0747669	A
WDR76	0.134461	0.0752065	A
SKA1	0.13443	0.0752751	A
RAET1L	0.134356	0.0754353	A
SPDL1	0.134278	0.0756077	A
DAW1	0.134233	0.0757074	A
SKIL	0.133589	0.0771334	A
CPNE8	0.133061	0.0783211	A
GSDMA	0.13287	0.0787547	A
SPTBN5	0.132511	0.0795733	A
PCSK5	0.132219	0.0802445	A
STAC	0.131997	0.080757	A
SLC24A2	0.131716	0.0814103	A
IFI44L	0.131611	0.0816564	A
SECTM1	0.131536	0.0818312	A
SRGAP2	0.131336	0.0823002	A
VSTM2L	0.131268	0.0824604	A
RAG1	0.131249	0.0825049	A
CWH43	0.131205	0.0826098	A
DLEU7	0.131194	0.0826356	A
IL2RG	0.131068	0.082933	A
GJB6	0.130881	0.0833766	A
TRIM34	0.130764	0.0836558	A
PADI3	0.130321	0.0847175	A
SULF2	0.130196	0.0850198	A
CAPZA3	0.130094	0.085267	A
PCDHGA10	0.13	0.0854936	A
NRAS	0.129791	0.0860015	A
CGB8	0.129338	0.0871121	A
SIGLEC15	0.129253	0.0873231	A
PDLIM5	0.12895	0.0880721	A
SHISA2	0.128933	0.0881147	A
CCL28	0.128785	0.0884842	A
TPM1	0.128763	0.088539	A
TLX1	0.128756	0.0885545	A
SLC6A8	0.128525	0.0891343	A
PQLC3	0.128377	0.0895063	A
ZC2HC1A	0.128219	0.089904	A
RHCG	0.128027	0.0903896	A
KRT5	0.127934	0.0906273	A
IFNL1	0.127913	0.0906794	A
HCAR3	0.127151	0.0926356	A
SPRED1	0.127148	0.092643	A
ROPN1B	0.127142	0.0926567	A
AKR1C2	0.127082	0.0928131	A
APELA	0.126978	0.0930831	A
UPK2	0.126409	0.0945692	A
NIPA2	0.12619	0.0951479	A
PSMB9	0.126094	0.0954006	A
MUC21	0.126042	0.0955397	A
KAL1	0.126009	0.0956266	A
REST	0.12584	0.0960764	A
KRT79	0.125523	0.0969237	A
MAML2	0.125421	0.0971977	A
BRCA2	0.125308	0.0975008	A
SALL4	0.125275	0.0975888	A
CHRNA5	0.125173	0.0978641	A
OTOP2	0.124778	0.0989369	A
IGFBP6	0.123668	0.102001	A
STK38	0.123497	0.102478	A
DNAJC13	0.123366	0.102846	A
A2ML1	0.123322	0.10297	A
FOXC2	0.12328	0.103088	A
ABHD2	0.123113	0.103558	A
GBP6	0.123021	0.10382	A
LCE1E	0.122792	0.104468	A
KLK6	0.122675	0.104804	A
BMP7	0.122581	0.105072	A
UGT1A6	0.122558	0.105138	A
HLA-B	0.122548	0.105164	A
GINS4	0.122022	0.106678	A
UGDH	0.121974	0.106818	A
SPIN2A	0.121935	0.10693	A
THNSL2	0.121884	0.107079	A
C1QTNF6	0.121314	0.108742	A
LRRC26	0.121029	0.109582	A
TERT	0.12097	0.109757	A
NOTUM	0.120739	0.110442	A
RAI14	0.120548	0.111009	A
AXL	0.120448	0.111308	A
CDX1	0.120298	0.111758	A
PLAC1	0.120156	0.112185	A
SAPCD1	0.119988	0.112692	A
ALPP	0.119596	0.113878	A
CFAP46	0.119494	0.114189	A
ZNF860	0.119383	0.114529	A
CYSRT1	0.119087	0.115438	A
COL1A1	0.119069	0.115493	A
TEX15	0.118766	0.116428	A
SERPINB7	0.118534	0.117149	A
DMC1	0.11797	0.118913	A
TFAP2D	0.117846	0.119306	A
CST6	0.117493	0.120424	A
FEZ2	0.117311	0.121003	A
BCAT1	0.117301	0.121036	A
ITGB1	0.117218	0.1213	A
CXCL14	0.116893	0.122342	A
GATA3	0.116701	0.122962	A
SNX6	0.116641	0.123158	A
CLSPN	0.116493	0.123638	A
HTRA3	0.116471	0.123707	A
NXT2	0.1164	0.123939	A
ILK	0.116383	0.123994	A
STX1A	0.116337	0.124143	A
ZCCHC13	0.116289	0.124298	A
ARAP2	0.115548	0.126733	A
FCHO1	0.115496	0.126904	A
PCDHB8	0.115372	0.127315	A
BIRC7	0.114969	0.128659	A
HOXB4	0.114667	0.129674	A
TEC	0.114443	0.13043	A
NFE2L2	0.114367	0.130685	A
IBSP	0.114208	0.131224	A
UST	0.114181	0.131316	A
CDC42SE1	0.11384	0.132479	A
AEBP1	0.113396	0.134006	A
CXCL1	0.113253	0.1345	A
NOX4	0.113166	0.134804	A
[truncated: 4,166 more rows]
