# Supplementary material for: Integratively Genomic Analysis Reveals the Prognostic and Immunological Characteristics of Pyroptosis and Ferroptosis in Pancreatic Cancer for Precision Immunotherapy
Source: Front Cell Dev Biol. 2022 Feb 15;10:826879. doi: 10.3389/fcell.2022.826879 (PMC8885993; doi:10.3389/fcell.2022.826879)
Supplement: Supplementary file 12 [file Table7.XLSX]

## Sheet: DUX4_BP
Table S7. The GO functional enrichment of up-regulated DEGs in high P-F score group
ID	Description	GeneRatio	BgRatio	pvalue	p.adjust	qvalue	geneID	Count
GO:0042391	regulation of membrane potential	116/1397	443/18866	1.26313e-34	6.78806e-31	5.15623e-31	RGS7BP/HCN1/ABCB5/CNIH2/RIMS4/SEZ6/LRRK2/UCN3/KCNH7/KCNK17/KCNK16/KCNH6/TMEM108/NLGN4X/GJD2/SLC17A7/CELF4/KCNK12/GABRQ/SCN3B/GHRL/CTNNA3/MAPK8IP2/KCNH3/CUX2/RIMS1/P2RX2/NLGN1/SCN11A/CACNG2/TRDN/KCNMB2/HCN4/RIMS2/SLC4A8/AKAP6/NRXN1/CACNA1G/CACNA1I/TCL1A/GLRA3/TAC1/SLC8A3/SLC8A1/SLC8A2/SCN7A/SCN4B/SCN4A/SCN3A/SCN2B/RYR2/RGS4/PTN/RELN/FXYD1/P2RX5/P2RX1/OPRM1/OPRD1/NTRK3/NTRK2/NRCAM/MYOC/MPP2/MEF2C/M…	116
GO:0050804	modulation of chemical synaptic transmission	115/1397	454/18866	7.0882e-33	1.58221e-29	1.20185e-29	SHISA9/SHISA7/CCR2/CNIH2/SYT9/RIMS4/LRRK2/CNTNAP4/JPH4/TMEM108/LRRC4/CLSTN2/DLGAP3/NLGN4X/LRFN2/JPH3/SLC4A10/CELF4/GHRL/PCDH17/CACNG5/LRRTM2/MAPK8IP2/CUX2/ARC/UNC13A/RIMS1/SORCS3/NLGN1/NTNG1/FAM107A/CYP46A1/CPLX2/SCGN/CACNG2/LILRB2/RIMS2/STXBP5L/SLC4A8/AKAP7/NRXN1/ADIPOQ/CACNA2D2/LGI1/NEURL1/SYT7/HAP1/VGF/TNR/CNTN2/TAC1/SYT4/SYP/STAR/SNCA/SNAP25/SLC8A3/SLC8A2/SLC6A4/CCL2/S100B/RGS4/RASGRF1/PTPRS/…	115
GO:0099177	regulation of trans-synaptic signaling	115/1397	455/18866	8.83258e-33	1.58221e-29	1.20185e-29	SHISA9/SHISA7/CCR2/CNIH2/SYT9/RIMS4/LRRK2/CNTNAP4/JPH4/TMEM108/LRRC4/CLSTN2/DLGAP3/NLGN4X/LRFN2/JPH3/SLC4A10/CELF4/GHRL/PCDH17/CACNG5/LRRTM2/MAPK8IP2/CUX2/ARC/UNC13A/RIMS1/SORCS3/NLGN1/NTNG1/FAM107A/CYP46A1/CPLX2/SCGN/CACNG2/LILRB2/RIMS2/STXBP5L/SLC4A8/AKAP7/NRXN1/ADIPOQ/CACNA2D2/LGI1/NEURL1/SYT7/HAP1/VGF/TNR/CNTN2/TAC1/SYT4/SYP/STAR/SNCA/SNAP25/SLC8A3/SLC8A2/SLC6A4/CCL2/S100B/RGS4/RASGRF1/PTPRS/…	115
GO:0034765	regulation of ion transmembrane transport	114/1397	489/18866	4.22224e-29	5.67258e-26	4.30891e-26	SHISA9/SHISA7/CCR2/PIRT/HCN1/CNIH2/LRRC55/KCNG3/PM20D1/OSR1/TMC2/KCNH7/KCNK17/JPH4/KCNK16/KCNH6/WNK3/DPP10/JPH3/KCNK12/KCNQ5/SCN3B/CACNA2D3/FXYD6/KCNIP1/CACNG5/MAPK8IP2/KCNH3/ARC/NLGN1/SCN11A/CACNG2/TRDN/RAMP3/HCN4/AKAP6/KCNB2/CACNA2D2/RGN/HAP1/CACNA1G/CACNA1I/RGS9/KCNAB1/SNCA/SLC8A1/CCL2/SCN7A/SCN4B/SCN4A/SCN3A/SCN2B/RYR2/RGS4/RASGRF1/RELN/FXYD1/PIK3CG/ABCB1/PDZK1/OPRM1/NOS1/NEFL/CXCL9/MEF2C/KEL…	114
GO:0051480	regulation of cytosolic calcium ion concentration	93/1397	357/18866	1.00965e-27	1.08517e-24	8.24299e-25	CCR2/P2RY8/MCOLN2/GPR174/JPH4/RIC3/JPH3/MCOLN3/GHRL/P2RY10/P2RX2/CYSLTR1/CXCR6/SCGN/CXCL13/TRDN/RAMP3/AKAP6/HAP1/GPR65/TACR1/TAC1/SNCA/SLC8A3/SLC8A1/SLC8A2/CCL21/CCL19/RYR2/PTPRC/PTGFR/PTGER3/PLA2G1B/PIK3CG/P2RX5/P2RX1/NOS1/CXCL9/KCNK3/KCNA5/ITPR1/IL2/IAPP/HTR2A/GRM1/GRIA1/FFAR1/GPR18/GPR6/XCR1/GLP1R/GALR1/FPR3/ESR1/EPO/EDNRB/S1PR1/CX3CR1/CNR1/CMKLR1/CCR7/CCR6/CCR5/CCR4/CLIC2/CD38/CD36/MS4A1/CD19…	93
GO:0019932	second-messenger-mediated signaling	107/1397	456/18866	1.31238e-27	1.17546e-24	8.9288e-25	CCR2/MAFA/TBC1D10C/GPHA2/BHLHA15/GPR119/LRRK2/UCN3/JPH4/SLA2/P2RY12/JPH3/MRAP/TMEM100/GNG2/RASD1/PEX5L/TRAT1/PDE7B/P2RX2/PTGDR2/RAPGEF4/RUNDC3A/CXCR6/TRDN/RAMP3/RCAN2/CALCRL/RIMS2/AKAP6/RGN/HAP1/GPR65/ZAP70/VIP/TSHR/SSTR4/SLC8A1/SLC8A2/SELP/SELE/CCL4/RYR2/PTPRC/PTGFR/PTGER3/PRKAR2B/PLEK/PDE3B/PDE3A/PDE2A/P2RX5/OPRM1/NPR1/NPPC/NOS1/NEUROD1/CXCL9/MAPT/KCNC2/ITPR1/INS/IGF1/IAPP/GUCY1A2/GPR6/XCR1/GLP…	107
GO:0055074	calcium ion homeostasis	107/1397	468/18866	1.30495e-26	1.00183e-23	7.60993e-24	CCR2/P2RY8/MICU3/MCOLN2/GPR174/JPH4/RIC3/JPH3/MCOLN3/GHRL/P2RY10/P2RX2/CTRC/CYSLTR1/CXCR6/SCGN/CXCL13/TRDN/RAMP3/SV2A/AKAP6/KL/RGN/HAP1/GPR65/TACR1/TAC1/SNCA/SLC8A3/SLC8A1/SLC8A2/CXCL12/CCL23/CCL21/CCL19/CCL14/CCL8/RYR2/REG1A/PTPRC/PTGFR/PTGER3/PRKCB/PLA2G1B/PIK3CG/P2RX5/P2RX1/NOS1/CXCL9/KEL/KCNK3/KCNA5/ITPR1/IL2/IAPP/HTR2A/GRM1/GRIA1/FFAR1/GPR18/GPR6/XCR1/GLP1R/GALR1/FPR3/ESR1/EPO/EDNRB/EDN3/S1P…	107
GO:0006874	cellular calcium ion homeostasis	105/1397	456/18866	2.14698e-26	1.44224e-23	1.09553e-23	CCR2/P2RY8/MICU3/MCOLN2/GPR174/JPH4/RIC3/JPH3/MCOLN3/GHRL/P2RY10/P2RX2/CTRC/CYSLTR1/CXCR6/SCGN/CXCL13/TRDN/RAMP3/SV2A/AKAP6/RGN/HAP1/GPR65/TACR1/TAC1/SNCA/SLC8A3/SLC8A1/SLC8A2/CXCL12/CCL23/CCL21/CCL19/CCL14/CCL8/RYR2/PTPRC/PTGFR/PTGER3/PRKCB/PLA2G1B/PIK3CG/P2RX5/P2RX1/NOS1/CXCL9/KEL/KCNK3/KCNA5/ITPR1/IL2/IAPP/HTR2A/GRM1/GRIA1/FFAR1/GPR18/GPR6/XCR1/GLP1R/GALR1/FPR3/ESR1/EPO/EDNRB/EDN3/S1PR1/CX3CR1…	105
GO:0050808	synapse organization	101/1397	433/18866	6.87845e-26	4.1072e-23	3.11984e-23	SHISA7/LHFPL4/LRRTM3/SDK1/ZDHHC15/LINGO2/LRFN5/CBLN4/SEZ6/LRRK2/RAB39B/SLITRK1/LRRC4B/DNER/IGFN1/SLITRK2/CTTNBP2/TMEM108/LRRC4/CLSTN2/DLGAP3/NLGN4X/LRFN2/DOCK10/LGI2/LRRN3/CNTN5/GHRL/PCDH17/PCDHB5/LRRTM2/FLRT2/SEZ6L/CUX2/ARC/NFASC/UNC13A/P2RX2/ARHGEF15/NLGN1/CNKSR2/NTNG1/C1QL1/WASF3/CACNG2/LILRB2/SPOCK2/FRMPD4/MYOT/NRXN1/CACNA2D2/NEURL1/INA/BSN/SPARCL1/TNR/TIAM1/CNTN2/SNCA/SNCB/SLIT1/SLC8A3/SLC8A…	101
GO:0072503	cellular divalent inorganic cation homeostasis	108/1397	492/18866	2.64091e-25	1.41923e-22	1.07805e-22	CCR2/P2RY8/MICU3/MCOLN2/SLC30A8/GPR174/JPH4/RIC3/JPH3/MCOLN3/GHRL/P2RY10/P2RX2/CTRC/CYSLTR1/CXCR6/SCGN/CXCL13/TRDN/RAMP3/SV2A/AKAP6/RGN/HAP1/GPR65/SLC30A2/TACR1/TAC1/SNCA/SLC8A3/SLC8A1/SLC8A2/CXCL12/CCL23/CCL21/CCL19/CCL14/CCL8/RYR2/PTPRC/PTGFR/PTGER3/PRKCB/PLA2G1B/PIK3CG/P2RX5/P2RX1/NOS1/MT1A/CXCL9/KEL/KCNK3/KCNA5/ITPR1/IL2/IAPP/HTR2A/GRM1/GRIA1/FFAR1/GPR18/GPR6/XCR1/GLP1R/GALR1/FPR3/ESR1/EPO/ED…	108
GO:0007204	positive regulation of cytosolic calcium ion concentration	84/1397	322/18866	3.51578e-25	1.71762e-22	1.30471e-22	CCR2/P2RY8/MCOLN2/GPR174/JPH4/RIC3/JPH3/MCOLN3/GHRL/P2RY10/P2RX2/CYSLTR1/CXCR6/CXCL13/TRDN/RAMP3/AKAP6/HAP1/GPR65/TACR1/TAC1/SNCA/SLC8A3/SLC8A1/SLC8A2/CCL21/CCL19/RYR2/PTPRC/PTGFR/PTGER3/PLA2G1B/PIK3CG/P2RX5/NOS1/CXCL9/ITPR1/IL2/IAPP/HTR2A/GRM1/FFAR1/GPR18/GPR6/XCR1/GLP1R/GALR1/FPR3/ESR1/EPO/EDNRB/S1PR1/CX3CR1/CNR1/CMKLR1/CCR7/CCR6/CCR5/CCR4/CLIC2/CD38/CD36/MS4A1/CD19/CCKBR/CASQ2/CACNB2/CACNA2D1/…	84
GO:0006813	potassium ion transport	70/1397	242/18866	5.24187e-24	2.34748e-21	1.78315e-21	HCN1/KCNT2/SLC9A9/LRRC55/KCNG3/KCNH7/KCNK17/KCNK16/KCNH6/WNK3/P2RY12/DPP10/SLC12A5/KCNK12/KCNQ5/KCNIP1/KCNH3/KCNMB2/ABCC9/HCN4/AKAP6/KCNB2/KCNAB1/VIP/ABCC8/SNAP25/SLC12A3/SLC12A1/RGS4/FXYD1/NOS1/KEL/KCNS2/KCNQ2/KCNN3/KCNMA1/KCNK3/KCNK2/KCNJ16/KCNJ11/KCNJ8/KCNJ6/KCNJ5/KCNJ3/KCNH2/KCNH1/KCNG1/KCND3/KCNC2/KCNC1/KCNB1/KCNA5/KCNA3/KCNA2/KCNA1/HTR2A/HPN/GCK/FHL1/EDN3/DPP6/CASQ2/ATP4A/FXYD2/ATP1B2/ATP1A…	70
GO:0035637	multicellular organismal signaling	63/1397	206/18866	3.68591e-23	1.5237e-20	1.15741e-20	KCNH6/SPTBN4/SCN3B/CACNA2D3/FXYD6/GHRL/KCNIP1/CTNNA3/CACNG5/NFASC/SCN11A/CACNG2/TRDN/KCNMB2/ABCC9/HCN4/CARTPT/CACNA2D2/CACNA1G/CACNA1I/TNR/SLC8A3/SLC8A1/SLC8A2/SCN7A/SCN4B/SCN4A/SCN3A/SCN2B/RYR2/FXYD1/P2RX1/NTRK3/NTRK2/NRCAM/NPR1/NPPC/NOS1/KCNK3/KCNJ11/KCNJ5/KCNJ3/KCNH2/KCND3/KCNA5/KCNA2/KCNA1/ITPR1/GLRA1/FGF12/S1PR1/CASQ2/CACNB2/CACNA2D1/AVPR1A/ATP2B3/ATP2B2/FXYD2/ATP1B2/ATP1A3/ATP1A2/ANK2/AGT	63
GO:0071805	potassium ion transmembrane transport	64/1397	218/18866	1.94754e-22	7.47578e-20	5.67862e-20	HCN1/KCNT2/SLC9A9/LRRC55/KCNG3/KCNH7/KCNK17/KCNK16/KCNH6/WNK3/P2RY12/DPP10/SLC12A5/KCNK12/KCNQ5/KCNIP1/KCNH3/KCNMB2/ABCC9/HCN4/AKAP6/KCNB2/KCNAB1/ABCC8/SNAP25/SLC12A3/SLC12A1/RGS4/KEL/KCNS2/KCNQ2/KCNN3/KCNMA1/KCNK3/KCNK2/KCNJ16/KCNJ11/KCNJ8/KCNJ6/KCNJ5/KCNJ3/KCNH2/KCNH1/KCNG1/KCND3/KCNC2/KCNC1/KCNB1/KCNA5/KCNA3/KCNA2/KCNA1/HPN/FHL1/EDN3/DPP6/CASQ2/ATP4A/FXYD2/ATP1B2/ATP1A3/ATP1A2/AQP1/ANK2	64
GO:1903522	regulation of blood circulation	74/1397	303/18866	1.73218e-20	6.20584e-18	4.71397e-18	KCNH6/SPX/SPTBN4/SCN3B/CACNA2D3/FXYD6/GHRL/KCNIP1/CTNNA3/CACNG5/CELF2/CACNG2/TRDN/KCNMB2/ABCC9/HCN4/CACNA2D2/CACNA1G/TAC1/SLC8A3/SLC8A1/SLC8A2/SCN4B/SCN2B/RYR2/RGS4/FXYD1/PIK3CG/P2RX1/NPR1/NPPC/NOS1/MYH7/MYH6/LEP/KCNK3/KCNJ11/KCNJ5/KCNJ3/KCNH2/KCND3/KCNA5/ITPR1/IL2/HTR2A/HRH2/GNAO1/GLP1R/EDN3/DES/CLIC2/CHRM2/CHGA/CD38/CASR/CASQ2/CACNB2/CACNA2D1/CACNA1B/AVPR2/AVPR1B/AVPR1A/ATP2B3/ATP2B2/FXYD2/ATP1…	74
GO:1904062	regulation of cation transmembrane transport	78/1397	349/18866	4.76089e-19	1.59906e-16	1.21465e-16	SHISA9/SHISA7/CCR2/PIRT/CNIH2/LRRC55/PM20D1/OSR1/TMC2/JPH4/WNK3/DPP10/JPH3/SCN3B/FXYD6/KCNIP1/CACNG5/MAPK8IP2/ARC/NLGN1/CACNG2/TRDN/RAMP3/AKAP6/RGN/HAP1/RGS9/KCNAB1/SNCA/SLC8A1/CCL2/SCN4B/SCN2B/RYR2/RGS4/RASGRF1/RELN/FXYD1/PIK3CG/PDZK1/OPRM1/NOS1/NEFL/CXCL9/MEF2C/KEL/KCNS2/KCNJ11/KCNH2/KCNG1/KCNC2/KCNC1/KCNA1/GRIA4/GRIA3/GRIA2/GRIA1/FHL1/FGF14/FGF12/EPO/EDN3/DPP6/DLG2/CRHBP/CRH/CLIC2/CD19/CASQ2/C…	78
GO:0010959	regulation of metal ion transport	83/1397	396/18866	2.28976e-18	7.23833e-16	5.49826e-16	LRRC55/NKAIN2/OSR1/TMC2/FCRL3/JPH4/WNK3/P2RY12/SPTBN4/DPP10/JPH3/SCN3B/FXYD6/KCNIP1/P2RX2/LILRB1/TRDN/LILRB2/RAMP3/AKAP6/RGN/HAP1/CD84/RGS9/KCNAB1/VIP/TF/SNCA/SLC8A1/CXCL12/CCL4/CCL2/SCN4B/SCN2B/RYR2/RGS4/FXYD1/PLA2G1B/PIK3CG/SERPINE2/P2RX5/P2RX1/OPRD1/NOS1/CXCL9/KEL/KCNS2/KCNH2/KCNG1/KCNC2/KCNC1/KCNA5/KCNA1/IL16/HTR2A/FFAR1/GCK/FHL1/FGF14/FGF12/EPO/EGF/EDN3/DPP6/CRH/CLIC2/CD19/CASR/CASQ2/CAMK2B/…	83
GO:0006816	calcium ion transport	86/1397	426/18866	6.45691e-18	1.90514e-15	1.44715e-15	MICU3/MCOLN2/BHLHA15/TRPM6/TMC2/FCRL3/JPH4/TRPM3/WNK3/P2RY12/JPH3/CACNA2D3/MCOLN3/CACNG5/P2RX2/LILRB1/CYSLTR1/CACNG2/TRDN/LILRB2/RAMP3/CALCRL/AKAP6/CACNA2D2/RGN/HAP1/CACNA1G/CACNA1I/CD84/RGS9/SNCA/SLC8A3/SLC8A1/SLC8A2/CXCL12/CCL21/CCL19/CCL8/CCL4/CCL2/RYR2/RGS4/PTPRC/PRKCB/PLA2G1B/PIK3CG/P2RX5/P2RX1/OPRM1/OPRD1/NOS1/CXCL9/ITPR1/IL16/HTR2A/FFAR1/XCR1/GPM6A/GCK/FGF14/EPO/EGF/CRH/CCR7/CCR5/CLIC2/CHR…	86
GO:0022898	regulation of transmembrane transporter activity	66/1397	276/18866	6.73569e-18	1.90514e-15	1.44715e-15	SHISA9/SHISA7/CCR2/PIRT/CNIH2/LRRC55/PM20D1/OSR1/JPH4/WNK3/JPH3/SCN3B/FXYD6/CACNG5/MAPK8IP2/ARC/NLGN1/CACNG2/TRDN/AKAP6/RGN/HAP1/RGS9/KCNAB1/SNCA/CCL2/SCN4B/SCN2B/RYR2/RASGRF1/RELN/FXYD1/ABCB1/PDZK1/OPRM1/NOS1/NEFL/MEF2C/KCNS2/KCNJ11/KCNG1/KCNC2/KCNC1/KCNA1/INS/GRIA4/GRIA3/GRIA2/GRIA1/FHL1/FGF14/FGF12/EPO/DLG2/CRHBP/CRH/CLIC2/CASQ2/CACNB2/CACNA2D1/BCL2/FXYD2/ATP1B2/ATP1A2/ANK2/ADRB2	66
GO:0008016	regulation of heart contraction	62/1397	256/18866	3.53298e-17	9.49311e-15	7.21099e-15	KCNH6/SPX/SPTBN4/SCN3B/CACNA2D3/FXYD6/KCNIP1/CTNNA3/CACNG5/CELF2/CACNG2/TRDN/ABCC9/HCN4/CACNA2D2/CACNA1G/TAC1/SLC8A3/SLC8A1/SLC8A2/SCN4B/SCN2B/RYR2/RGS4/FXYD1/PIK3CG/NPR1/NPPC/NOS1/MYH7/MYH6/KCNK3/KCNJ11/KCNJ5/KCNJ3/KCNH2/KCND3/KCNA5/ITPR1/IL2/GNAO1/GLP1R/EDN3/DES/CLIC2/CHRM2/CHGA/CASQ2/CACNB2/CACNA2D1/CACNA1B/AVPR1A/ATP2B3/ATP2B2/FXYD2/ATP1B2/ATP1A3/ATP1A2/ANK2/AGTR2/AGT/ADRA1A	62
GO:0060047	heart contraction	66/1397	287/18866	5.68375e-17	1.4545e-14	1.10484e-14	MYLK2/KCNH6/SPX/SPTBN4/SCN3B/CACNA2D3/FXYD6/KCNIP1/CTNNA3/CACNG5/CELF2/CACNG2/TRDN/ABCC9/HCN4/CACNA2D2/CACNA1G/TAC1/SLC8A3/SLC8A1/SLC8A2/SCN4B/SCN2B/RYR2/RGS4/FXYD1/PIK3CG/NPR1/NPPC/NOS1/MYH7/MYH6/KCNK3/KCNJ11/KCNJ8/KCNJ5/KCNJ3/KCNH2/KCND3/KCNA5/ITPR1/IL2/GNAO1/GLP1R/FGF12/EDN3/DES/CLIC2/CHRM2/CHGA/CASQ2/CACNB2/CACNA2D1/CACNA1B/AVPR1A/ATP2B3/ATP2B2/FXYD2/ATP1B2/ATP1A3/ATP1A2/ANK2/AGTR2/AGT/ADRA1A…	66
GO:0003015	heart process	67/1397	297/18866	9.36139e-17	2.28673e-14	1.73701e-14	MYLK2/KCNH6/SPX/SPTBN4/SCN3B/CACNA2D3/FXYD6/KCNIP1/CTNNA3/CACNG5/CELF2/CACNG2/TRDN/RAMP3/ABCC9/HCN4/CACNA2D2/CACNA1G/TAC1/SLC8A3/SLC8A1/SLC8A2/SCN4B/SCN2B/RYR2/RGS4/FXYD1/PIK3CG/NPR1/NPPC/NOS1/MYH7/MYH6/KCNK3/KCNJ11/KCNJ8/KCNJ5/KCNJ3/KCNH2/KCND3/KCNA5/ITPR1/IL2/GNAO1/GLP1R/FGF12/EDN3/DES/CLIC2/CHRM2/CHGA/CASQ2/CACNB2/CACNA2D1/CACNA1B/AVPR1A/ATP2B3/ATP2B2/FXYD2/ATP1B2/ATP1A3/ATP1A2/ANK2/AGTR2/AGT/…	67
GO:0032409	regulation of transporter activity	66/1397	291/18866	1.19582e-16	2.79406e-14	2.12237e-14	SHISA9/SHISA7/CCR2/PIRT/CNIH2/LRRC55/PM20D1/OSR1/JPH4/WNK3/JPH3/SCN3B/FXYD6/CACNG5/MAPK8IP2/ARC/NLGN1/CACNG2/TRDN/AKAP6/RGN/HAP1/RGS9/KCNAB1/SNCA/CCL2/SCN4B/SCN2B/RYR2/RASGRF1/RELN/FXYD1/ABCB1/PDZK1/OPRM1/NOS1/NEFL/MEF2C/KCNS2/KCNJ11/KCNG1/KCNC2/KCNC1/KCNA1/INS/GRIA4/GRIA3/GRIA2/GRIA1/FHL1/FGF14/FGF12/EPO/DLG2/CRHBP/CRH/CLIC2/CASQ2/CACNB2/CACNA2D1/BCL2/FXYD2/ATP1B2/ATP1A2/ANK2/ADRB2	66
GO:0070838	divalent metal ion transport	89/1397	471/18866	1.30647e-16	2.9254e-14	2.22214e-14	MICU3/MCOLN2/SLC30A8/BHLHA15/TRPM6/TMC2/FCRL3/JPH4/TRPM3/WNK3/P2RY12/JPH3/CACNA2D3/MCOLN3/CACNG5/P2RX2/LILRB1/CYSLTR1/CACNG2/TRDN/LILRB2/RAMP3/CALCRL/AKAP6/CACNA2D2/RGN/HAP1/CACNA1G/CACNA1I/CD84/RGS9/TUSC3/SLC30A2/SNCA/SLC8A3/SLC8A1/SLC8A2/CXCL12/CCL21/CCL19/CCL8/CCL4/CCL2/RYR2/RGS4/PTPRC/PRKCB/PLA2G1B/PIK3CG/P2RX5/P2RX1/OPRM1/OPRD1/NOS1/CXCL9/ITPR1/IL16/HTR2A/FFAR1/XCR1/GPM6A/GCK/FGF14/EPO/EGF/C…	89
GO:0006836	neurotransmitter transport	57/1397	229/18866	1.78938e-16	3.84646e-14	2.92178e-14	SLC6A17/SLC29A4/SYT6/SYT9/RIMS4/LRRK2/TRIM9/SYT3/SLC5A7/SLC17A6/SLC17A7/GABRQ/SLC6A15/SLC6A16/UNC13A/RIMS1/SV2C/RPH3A/NLGN1/CPLX2/SV2A/SV2B/SNPH/RIMS2/STXBP5L/SLC4A8/NRXN1/SYT7/CADPS/SYT5/SYT4/SYP/SNCA/SNAP25/SLC18A3/SLC6A13/SLC6A4/SLC1A2/PRKCB/P2RX1/NOS1/MEF2C/HTR2A/GRM4/GRIK5/GPM6B/GAD2/GABRA2/CNR1/CHRNB3/CHRNB2/CHRM2/CACNB2/CACNA1B/ATP1A2/ADRA1A/ADCY1	57
GO:0032412	regulation of ion transmembrane transporter activity	62/1397	265/18866	2.10696e-16	4.35492e-14	3.30801e-14	SHISA9/SHISA7/CCR2/PIRT/CNIH2/LRRC55/OSR1/JPH4/WNK3/JPH3/SCN3B/FXYD6/CACNG5/MAPK8IP2/ARC/NLGN1/CACNG2/TRDN/AKAP6/RGN/HAP1/RGS9/KCNAB1/CCL2/SCN4B/SCN2B/RYR2/RASGRF1/RELN/FXYD1/ABCB1/PDZK1/OPRM1/NOS1/NEFL/MEF2C/KCNS2/KCNJ11/KCNG1/KCNC2/KCNC1/KCNA1/GRIA4/GRIA3/GRIA2/GRIA1/FHL1/FGF14/FGF12/EPO/DLG2/CRHBP/CRH/CLIC2/CASQ2/CACNB2/CACNA2D1/FXYD2/ATP1B2/ATP1A2/ANK2/ADRB2	62
GO:0007416	synapse assembly	50/1397	184/18866	2.77844e-16	5.53013e-14	4.20071e-14	LHFPL4/LRRTM3/SDK1/LINGO2/LRFN5/CBLN4/SLITRK1/LRRC4B/DNER/IGFN1/SLITRK2/LRRC4/CLSTN2/NLGN4X/LGI2/LRRN3/CNTN5/GHRL/PCDH17/PCDHB5/LRRTM2/FLRT2/CUX2/NLGN1/SPOCK2/NRXN1/BSN/SNCA/SLIT1/PTPRS/NTRK3/NTRK2/NTRK1/NRCAM/MUSK/MEF2C/MAP1B/GPM6A/GAP43/GABRG2/GABRB3/GABRA2/GABRA1/ERBB4/DSCAM/CHRNB2/CEL/CBLN1/ADD2/ASIC2	50
GO:0048167	regulation of synaptic plasticity	51/1397	191/18866	3.09952e-16	5.94887e-14	4.51878e-14	SHISA9/SHISA7/JPH4/JPH3/SLC4A10/LRRTM2/ARC/UNC13A/RIMS1/SORCS3/NLGN1/FAM107A/CYP46A1/CPLX2/SCGN/LILRB2/RIMS2/NEURL1/SYT7/VGF/TNR/CNTN2/SYT4/SYP/STAR/SNAP25/SLC8A3/SLC8A2/S100B/RASGRF1/PTN/RELN/SERPINE2/NTRK2/MPP2/MEF2C/MAPT/MAP1B/KCNB1/INS/HRH2/GRIA1/FGF14/CX3CR1/CRH/CD38/CBLN1/CAMK2B/CALB1/AGT/ADCY1	51
GO:0072511	divalent inorganic cation transport	89/1397	478/18866	3.3608e-16	6.2188e-14	4.72382e-14	MICU3/MCOLN2/SLC30A8/BHLHA15/TRPM6/TMC2/FCRL3/JPH4/TRPM3/WNK3/P2RY12/JPH3/CACNA2D3/MCOLN3/CACNG5/P2RX2/LILRB1/CYSLTR1/CACNG2/TRDN/LILRB2/RAMP3/CALCRL/AKAP6/CACNA2D2/RGN/HAP1/CACNA1G/CACNA1I/CD84/RGS9/TUSC3/SLC30A2/SNCA/SLC8A3/SLC8A1/SLC8A2/CXCL12/CCL21/CCL19/CCL8/CCL4/CCL2/RYR2/RGS4/PTPRC/PRKCB/PLA2G1B/PIK3CG/P2RX5/P2RX1/OPRM1/OPRD1/NOS1/CXCL9/ITPR1/IL16/HTR2A/FFAR1/XCR1/GPM6A/GCK/FGF14/EPO/EGF/C…	89
GO:0050806	positive regulation of synaptic transmission	48/1397	172/18866	3.4716e-16	6.2188e-14	4.72382e-14	SHISA7/CCR2/SYT9/CLSTN2/CACNG5/LRRTM2/CUX2/ARC/UNC13A/RIMS1/NLGN1/FAM107A/CYP46A1/SCGN/CACNG2/LILRB2/RIMS2/SLC4A8/NRXN1/LGI1/SYT7/HAP1/TNR/TAC1/SNAP25/SLC8A3/SLC8A2/CCL2/S100B/RGS4/PTN/RELN/SERPINE2/NTRK2/NTRK1/MPP2/INS/CX3CR1/CRH/CNR1/CHRNB2/CALB1/CACNB2/ADRB2/ADRA1A/ADCYAP1/ADCY1/ABAT	48
GO:0009914	hormone transport	69/1397	323/18866	6.43272e-16	1.11514e-13	8.47065e-14	MAFA/RFX6/SLC30A8/SYT9/GPR119/UCN3/RASL10B/CELA2A/G6PC2/SLCO1C1/GHRL/MYRIP/RAPGEF4/RIMS2/CARTPT/STXBP5L/ADIPOQ/CACNA2D2/SYT7/BRSK2/VIP/VGF/TTR/TIAM1/TAC1/ABCC8/SNAP25/SLC2A2/SCG5/SFRP1/PTPRN/POMC/NKX6-1/NEUROD1/LEP/KCNJ11/KCNC2/KCNB1/KCNA5/ITPR1/ISL1/INS/IL6/FFAR3/FFAR1/GPR27/GPLD1/GLP1R/GCK/GALR1/EPHA5/EDN3/CRHBP/CRH/CPE/CNR1/CHGA/CD38/CASR/CACNA1A/BTK/BMP6/BLK/AGTR2/AGTR1/AGT/ADCYAP1/ADCY5/ABAT	69
GO:0060078	regulation of postsynaptic membrane potential	43/1397	144/18866	8.25376e-16	1.36938e-13	1.04019e-13	RGS7BP/SEZ6/LRRK2/TMEM108/NLGN4X/SLC17A7/CELF4/GHRL/MAPK8IP2/CUX2/RIMS1/P2RX2/NLGN1/RIMS2/NRXN1/GLRA3/SLC8A3/SLC8A2/RGS4/RELN/P2RX5/P2RX1/OPRM1/MPP2/MEF2C/KCNA1/GRM1/GRIK5/GRIK3/GRIA3/GRIA1/GLRA1/GABRG2/GABRB3/GABRA2/GABRA1/FGF14/CHRNB3/CHRNB2/CBLN1/ADRB2/ADCYAP1/ABAT	43
GO:0001508	action potential	42/1397	138/18866	8.40895e-16	1.36938e-13	1.04019e-13	GJD2/SCN3B/CTNNA3/SCN11A/KCNMB2/HCN4/AKAP6/CACNA1G/CACNA1I/TAC1/SLC8A1/SLC8A2/SCN7A/SCN4B/SCN4A/SCN3A/SCN2B/RYR2/P2RX1/NTRK3/NTRK2/NRCAM/KCNJ8/KCNJ5/KCNJ3/KCNH2/KCND3/KCNB1/KCNA5/KCNA2/KCNA1/GLRA1/FGF12/CNR2/CNR1/CHRNB2/CD36/CACNB2/CACNA2D1/ATP1A2/ANK2/ADRA1A	42
GO:0046879	hormone secretion	67/1397	314/18866	1.8153e-15	2.86924e-13	2.17948e-13	MAFA/RFX6/SLC30A8/SYT9/GPR119/UCN3/RASL10B/CELA2A/G6PC2/GHRL/MYRIP/RAPGEF4/RIMS2/CARTPT/STXBP5L/ADIPOQ/CACNA2D2/SYT7/BRSK2/VIP/VGF/TIAM1/TAC1/ABCC8/SNAP25/SLC2A2/SCG5/SFRP1/PTPRN/POMC/NKX6-1/NEUROD1/LEP/KCNJ11/KCNC2/KCNB1/KCNA5/ITPR1/ISL1/INS/IL6/FFAR3/FFAR1/GPR27/GPLD1/GLP1R/GCK/GALR1/EPHA5/EDN3/CRHBP/CRH/CPE/CNR1/CHGA/CD38/CASR/CACNA1A/BTK/BMP6/BLK/AGTR2/AGTR1/AGT/ADCYAP1/ADCY5/ABAT	67
GO:0061337	cardiac conduction	43/1397	148/18866	2.47515e-15	3.80042e-13	2.88681e-13	KCNH6/SPTBN4/SCN3B/CACNA2D3/FXYD6/KCNIP1/CTNNA3/CACNG5/CACNG2/TRDN/ABCC9/HCN4/CACNA2D2/CACNA1G/SLC8A3/SLC8A1/SLC8A2/SCN4B/SCN2B/RYR2/FXYD1/NPR1/NPPC/NOS1/KCNK3/KCNJ11/KCNJ5/KCNJ3/KCNH2/KCND3/KCNA5/ITPR1/CASQ2/CACNB2/CACNA2D1/ATP2B3/ATP2B2/FXYD2/ATP1B2/ATP1A3/ATP1A2/ANK2/AGT	43
GO:0043270	positive regulation of ion transport	62/1397	284/18866	6.78635e-15	1.01305e-12	7.69517e-13	CCR2/PIRT/LRRC55/WNK3/P2RY12/SCN3B/ATP8A2/ARC/P2RX2/SLC38A3/CACNG2/TRDN/RAMP3/AKAP6/RGN/HAP1/RGS9/SYT4/SSTR4/SNCA/SLC6A4/CXCL12/CCL4/CCL2/SCN4B/RYR2/RELN/FXYD1/PLA2G1B/ABCB1/PDZK1/P2RX5/P2RX1/NOS1/CXCL9/LEP/KCNJ11/KCNH2/KCNC2/KCNC1/KCNA1/FFAR1/FHL1/FGF14/FGF12/EDN3/CRH/CHRNB2/CETP/CD19/CASR/CACNB2/CACNA2D1/AVPR1B/AVPR1A/ATP1B2/ANK2/APLNR/AGT/ADRB2/ADCYAP1R1/ABAT	62
GO:0006936	muscle contraction	72/1397	362/18866	7.58503e-15	1.10167e-12	8.36835e-13	TIFAB/HSPB6/MYOCD/RCSD1/MYLK2/TRIM63/SPX/MYL7/SCN3B/ATP8A2/GHRL/CTNNA3/SYNM/P2RX2/TRDN/KLHL41/CALCRL/HCN4/MYOT/KCNB2/CACNA1G/TNNT3/TMOD1/TACR1/SSTR2/SLC8A3/SLC8A1/SCN7A/SCN4B/SCN4A/SCN2B/RYR2/PTGER3/FXYD1/PIK3CG/P2RX1/NOS1/MYH7/MYH6/MYBPC2/KCNMA1/KCNJ8/KCNJ5/KCNJ3/KCNH2/KCND3/KCNA5/KCNA1/HTR2A/GNAO1/GLRA1/GAMT/FGF12/EDNRB/EDN3/DTNA/DES/CLIC2/CHRNB2/CHRM2/CHGA/CD38/CASQ2/CACNB2/CACNA2D1/ATP1A2/ANK…	72
GO:0007187	G protein-coupled receptor signaling pathway, coupled to cyclic nucleotide second messenger	59/1397	263/18866	8.53442e-15	1.20695e-12	9.168e-13	GPHA2/GPR119/UCN3/P2RY12/MRAP/GNG2/PTGDR2/RAMP3/CALCRL/GLP2R/GPR65/VIPR2/VIP/TSHR/SSTR4/SSTR3/SSTR2/CCL2/PTGFR/PTGER3/PDE2A/OPRM1/OPRD1/NPY1R/NPY/NOS1/CXCL9/IAPP/HTR2A/HTR1F/HRH2/GRM7/GRM4/GRIK3/FFAR3/GPR6/XCR1/GNAZ/GNAO1/GLP1R/GCGR/GALR1/S1PR1/CNR2/CNR1/CHRM2/CHGA/CASR/CALCB/AVPR2/APLP1/AGTR2/AGT/ADRB2/ADRA1A/ADCYAP1R1/ADCYAP1/ADCY5/ADCY1	59
GO:1900449	regulation of glutamate receptor signaling pathway	27/1397	64/18866	1.36695e-14	1.88359e-12	1.43078e-12	SHISA9/SHISA7/CCR2/CNIH2/NECAB2/CACNG5/FRRS1L/MAPK8IP2/ARC/UNC13A/NLGN1/CACNG2/RGS9/CCL2/RASGRF1/RELN/OPRM1/NEFL/MEF2C/GRIA4/GRIA3/GRIA2/GRIA1/DLG2/CRHBP/CRH/ADRB2	27
GO:0007215	glutamate receptor signaling pathway	34/1397	101/18866	1.67021e-14	2.24392e-12	1.70449e-12	SHISA9/SHISA7/CCR2/CNIH2/NECAB2/CACNG5/FRRS1L/MAPK8IP2/ARC/UNC13A/NLGN1/CACNG2/RGS9/TIAM1/CCL2/RASGRF1/RELN/OPRM1/NEFL/MEF2C/KCNB1/GRM7/GRM4/GRM1/GRIK5/GRIK3/GRIA4/GRIA3/GRIA2/GRIA1/DLG2/CRHBP/CRH/ADRB2	34
GO:0046883	regulation of hormone secretion	59/1397	267/18866	1.74229e-14	2.28368e-12	1.73469e-12	RFX6/SLC30A8/SYT9/UCN3/RASL10B/CELA2A/G6PC2/GHRL/MYRIP/RAPGEF4/CARTPT/STXBP5L/ADIPOQ/CACNA2D2/SYT7/BRSK2/TIAM1/TAC1/ABCC8/SNAP25/SLC2A2/SCG5/SFRP1/POMC/NKX6-1/NEUROD1/LEP/KCNJ11/KCNC2/KCNB1/KCNA5/ITPR1/ISL1/INS/IL6/FFAR3/FFAR1/GPR27/GPLD1/GLP1R/GCK/GALR1/EPHA5/EDN3/CRHBP/CRH/CNR1/CHGA/CD38/CASR/CACNA1A/BMP6/BLK/AGTR2/AGTR1/AGT/ADCYAP1/ADCY5/ABAT	59
GO:0003012	muscle system process	84/1397	467/18866	1.82371e-14	2.33349e-12	1.77252e-12	TIFAB/PI16/HSPB6/MYOCD/RCSD1/MYLK2/TRIM63/SPX/MYL7/SCN3B/ATP8A2/GHRL/CTNNA3/KLF15/SYNM/P2RX2/TRDN/KLHL41/CALCRL/HCN4/MYOT/AKAP6/KCNB2/CACNA1G/NR4A3/TNNT3/TMOD1/TIAM1/TACR1/SSTR2/SLC8A3/SLC8A1/SCN7A/SCN4B/SCN4A/SCN2B/RYR2/RGS4/PTGER3/FXYD1/PIK3CG/P2RX1/NOS1/MYOC/MYH7/MYH6/MYBPC2/MEF2C/LEP/KCNMA1/KCNJ8/KCNJ5/KCNJ3/KCNH2/KCND3/KCNA5/KCNA1/IGF1/HTR2A/GNAO1/GLRA1/GAMT/FGF12/EDNRB/EDN3/DTNA/DES/CLIC2/C…	84
GO:0051952	regulation of amine transport	32/1397	91/18866	2.4185e-14	3.02256e-12	2.29594e-12	SYT6/SYT9/SYT3/SYT15/P2RY12/SLC38A3/SV2A/CARTPT/SYT7/VIP/SYT5/SYT4/SNCA/CXCL12/RGS4/NPY5R/LEP/KCNB1/KCNA2/HTR2A/GRM7/FFAR3/CRH/CNR1/CHRNB2/CHGA/AVPR1A/ATP1A2/ARG1/AGTR2/AGT/ABAT	32
GO:2001257	regulation of cation channel activity	47/1397	185/18866	3.51315e-14	4.29083e-12	3.25933e-12	SHISA9/SHISA7/CCR2/PIRT/CNIH2/LRRC55/JPH4/JPH3/CACNG5/MAPK8IP2/ARC/NLGN1/CACNG2/TRDN/AKAP6/HAP1/RGS9/KCNAB1/CCL2/RASGRF1/RELN/OPRM1/NOS1/NEFL/MEF2C/KCNS2/KCNJ11/KCNG1/KCNC2/KCNC1/KCNA1/GRIA4/GRIA3/GRIA2/GRIA1/FGF14/FGF12/EPO/DLG2/CRHBP/CRH/CLIC2/CASQ2/CACNB2/CACNA2D1/ANK2/ADRB2	47
GO:0099003	vesicle-mediated transport in synapse	52/1397	220/18866	3.65137e-14	4.34488e-12	3.30038e-12	SYT6/SYT9/RIMS4/LRRK2/TRIM9/SYT3/NLGN4X/SLC17A6/SLC17A7/CALY/PACSIN1/PCDH17/ARC/UNC13A/RIMS1/NLGN1/RAPGEF4/CPLX2/SV2A/SNAP91/DNAJC6/SNPH/RIMS2/STXBP5L/SLC4A8/NRXN1/SYT7/BRSK2/BSN/CADPS/SYT5/SYT4/SYP/SNCA/SNCB/SNAP25/SH3GL2/MAPK10/PRKCB/P2RX1/HTR2A/GRIK5/FGF14/CNR1/CHRNB3/CHRNB2/CHRM2/CEL/CACNB2/AMPH/ADRA1A/ADCY1	52
GO:0099504	synaptic vesicle cycle	49/1397	199/18866	3.7191e-14	4.34488e-12	3.30038e-12	SYT6/SYT9/RIMS4/LRRK2/TRIM9/SYT3/NLGN4X/SLC17A6/SLC17A7/PACSIN1/PCDH17/UNC13A/RIMS1/NLGN1/RAPGEF4/CPLX2/SV2A/SNAP91/DNAJC6/SNPH/RIMS2/STXBP5L/SLC4A8/NRXN1/SYT7/BRSK2/BSN/CADPS/SYT5/SYT4/SYP/SNCA/SNCB/SNAP25/SH3GL2/PRKCB/P2RX1/HTR2A/GRIK5/FGF14/CNR1/CHRNB3/CHRNB2/CHRM2/CEL/CACNB2/AMPH/ADRA1A/ADCY1	49
GO:0030072	peptide hormone secretion	57/1397	257/18866	4.11007e-14	4.69947e-12	3.56973e-12	MAFA/RFX6/SLC30A8/SYT9/GPR119/UCN3/RASL10B/CELA2A/G6PC2/GHRL/MYRIP/RAPGEF4/RIMS2/CARTPT/STXBP5L/CACNA2D2/SYT7/BRSK2/VIP/VGF/TIAM1/ABCC8/SNAP25/SLC2A2/SFRP1/PTPRN/NKX6-1/NEUROD1/LEP/KCNJ11/KCNC2/KCNB1/KCNA5/ITPR1/ISL1/INS/IL6/FFAR3/FFAR1/GPR27/GPLD1/GLP1R/GCK/EPHA5/EDN3/CRHBP/CRH/CPE/CNR1/CHGA/CD38/CASR/CACNA1A/BLK/ADCYAP1/ADCY5/ABAT	57
GO:0031644	regulation of nervous system process	41/1397	148/18866	6.56888e-14	7.3544e-12	5.58643e-12	SHISA9/SHISA7/CNIH2/LRRK2/SPX/TMEM108/DLGAP3/JAM2/NLGN4X/CELF4/TMEM100/GHRL/CACNG5/CUX2/RIMS1/NLGN1/SCN11A/WASF3/RIMS2/CARTPT/NRXN1/VIP/TNR/SLC8A3/SLC8A2/S100B/RGS4/RELN/OPRM1/OPRD1/NPTX2/HGF/GRM1/GLRA1/FGF12/EDNRB/CBLN1/AVPR1A/AGT/ADRB2/ABAT	41
GO:0019935	cyclic-nucleotide-mediated signaling	52/1397	224/18866	7.91019e-14	8.67538e-12	6.58984e-12	GPHA2/GPR119/UCN3/MRAP/GNG2/PEX5L/PDE7B/RAPGEF4/RUNDC3A/RAMP3/CALCRL/RIMS2/AKAP6/GPR65/VIP/TSHR/SSTR4/PTGFR/PTGER3/PRKAR2B/PDE3B/PDE3A/PDE2A/OPRM1/NPR1/NPPC/NOS1/CXCL9/KCNC2/IAPP/GPR6/GLP1R/GCGR/GALR1/EPHA5/EDNRB/S1PR1/CRH/CNR2/CNR1/CHGA/CD36/CALCB/AQP1/APLP1/APLNR/ADRB2/ADRA1A/ADCYAP1R1/ADCYAP1/ADCY5/ADCY1	52
GO:0030073	insulin secretion	50/1397	213/18866	1.50762e-13	1.62039e-11	1.23085e-11	MAFA/RFX6/SLC30A8/SYT9/GPR119/UCN3/CELA2A/G6PC2/GHRL/MYRIP/RAPGEF4/RIMS2/CARTPT/STXBP5L/CACNA2D2/SYT7/BRSK2/VGF/TIAM1/ABCC8/SNAP25/SLC2A2/SFRP1/PTPRN/NKX6-1/NEUROD1/LEP/KCNJ11/KCNC2/KCNB1/KCNA5/ITPR1/ISL1/IL6/FFAR1/GPR27/GPLD1/GLP1R/GCK/EPHA5/CRH/CNR1/CHGA/CD38/CASR/CACNA1A/BLK/ADCYAP1/ADCY5/ABAT	50
GO:0019722	calcium-mediated signaling	51/1397	222/18866	2.1241e-13	2.23821e-11	1.70015e-11	CCR2/TBC1D10C/BHLHA15/LRRK2/JPH4/SLA2/P2RY12/JPH3/TMEM100/TRAT1/P2RX2/PTGDR2/CXCR6/TRDN/RCAN2/AKAP6/RGN/HAP1/ZAP70/SLC8A1/SLC8A2/SELP/SELE/CCL4/RYR2/PTPRC/PTGFR/PLEK/P2RX5/NOS1/MAPT/ITPR1/IGF1/XCR1/EDNRB/CX3CR1/CMKLR1/CCR7/CCR6/CCR5/CCR4/CLIC2/CD22/CD3E/CASQ2/BTK/CXCR5/AVPR1A/ATP1A2/ANK2/AGTR1	51
GO:0015837	amine transport	32/1397	99/18866	3.54765e-13	3.66636e-11	2.78497e-11	SYT6/SYT9/SYT3/SYT15/P2RY12/SLC38A3/SV2A/CARTPT/SYT7/VIP/SYT5/SYT4/SNCA/CXCL12/RGS4/NPY5R/LEP/KCNB1/KCNA2/HTR2A/GRM7/FFAR3/CRH/CNR1/CHRNB2/CHGA/AVPR1A/ATP1A2/ARG1/AGTR2/AGT/ABAT	32
GO:0006814	sodium ion transport	53/1397	241/18866	4.61987e-13	4.68437e-11	3.55826e-11	SLC6A17/HCN1/SLC10A6/SLC9A9/SLC5A8/NKAIN2/SLC38A11/OSR1/WNK3/SLC5A7/SPTBN4/SLC4A10/SLC17A6/SLC17A7/SCN3B/SLC6A15/SLC38A4/FXYD6/ASIC5/SLC6A16/SCN11A/SLC38A3/HCN4/SLC4A8/CACNA1G/CACNA1I/SLC17A1/SLC12A3/SLC12A1/SLC8A3/SLC8A1/SLC8A2/SLC6A13/SLC6A4/SLC5A4/SCNN1B/SCN7A/SCN4B/SCN4A/SCN3A/SCN2B/FXYD1/SERPINE2/NOS1/FGF14/FGF12/ATP4A/FXYD2/ATP1B2/ATP1A3/ATP1A2/ADRB2/ASIC2	53
GO:0030534	adult behavior	38/1397	137/18866	5.17932e-13	5.15438e-11	3.91528e-11	RNF180/SDK1/SEZ6/SLITRK1/PREX2/SPTBN4/KLHL1/UNC79/NLGN4X/GHRL/PCDH17/SEZ6L/CHL1/CARTPT/NRXN1/NRXN3/NR4A3/UCHL1/TMOD1/CNTN2/SLC1A2/CXCL12/PAX5/OPRM1/OPRD1/NPY/LEP/HTR2A/PRLHR/GLRA1/GABRG2/FGF12/CRHBP/CHRNB2/BRS3/ATP1A2/ALK/ABAT	38
GO:0071692	protein localization to extracellular region	81/1397	470/18866	5.83125e-13	5.61249e-11	4.26326e-11	MAFA/NRROS/CLEC9A/RFX6/SCAMP5/SLC30A8/SYT9/CBLN4/GPR119/RAB3C/UCN3/IL33/TLR10/CELA2A/G6PC2/GHRL/TLR8/CLEC4E/MYRIP/CADM1/RAPGEF4/RIMS2/CARTPT/STXBP5L/CACNA2D2/SYT7/BRSK2/SCG2/VIP/VGF/TIAM1/SYT4/ABCC8/SNAP25/SLC2A2/SFRP1/S100A12/PTPRN/PPY/POU2F2/PLEK/PLA2G1B/OPRM1/NKX6-1/NEUROD1/CD200/LEP/KCNJ11/KCNC2/KCNB1/KCNA5/ITPR1/ISL1/INS/IL6/IL2/IGF1/FFAR1/GPR27/GPLD1/GLP1R/GCK/EPHA5/CRH/CNR1/CIDEA/CHGA/CD40…	81
GO:0001505	regulation of neurotransmitter levels	52/1397	235/18866	5.94865e-13	5.61249e-11	4.26326e-11	SLC29A4/SYT6/PRIMA1/SYT9/RIMS4/LRRK2/TRIM9/SYT3/SLC5A7/SLC17A7/UNC13A/RIMS1/RPH3A/NLGN1/CPLX2/SV2A/SNPH/RIMS2/STXBP5L/SLC4A8/NRXN1/SYT7/CADPS/SYT5/SYT4/SYP/SNCA/SNAP25/SLC18A3/SLC6A4/SLC1A2/PRKCB/PAH/P2RX1/NOS1/MEF2C/HTR2A/GRM4/GRIK5/GPM6B/GAD2/GABRA2/CNR1/CHRNB3/CHRNB2/CHRM2/CACNB2/CACNA1B/ATP1A2/ADRA1A/ADCY1/ABAT	52
GO:0090276	regulation of peptide hormone secretion	49/1397	213/18866	5.95296e-13	5.61249e-11	4.26326e-11	RFX6/SLC30A8/SYT9/UCN3/RASL10B/CELA2A/G6PC2/GHRL/MYRIP/RAPGEF4/CARTPT/STXBP5L/CACNA2D2/SYT7/BRSK2/TIAM1/ABCC8/SNAP25/SLC2A2/SFRP1/NKX6-1/NEUROD1/LEP/KCNJ11/KCNC2/KCNB1/KCNA5/ITPR1/ISL1/INS/IL6/FFAR3/FFAR1/GPR27/GPLD1/GLP1R/GCK/EPHA5/CRHBP/CRH/CNR1/CHGA/CD38/CASR/CACNA1A/BLK/ADCYAP1/ADCY5/ABAT	49
GO:0009306	protein secretion	80/1397	462/18866	6.29653e-13	5.83406e-11	4.43157e-11	MAFA/CLEC9A/RFX6/SCAMP5/SLC30A8/SYT9/CBLN4/GPR119/RAB3C/UCN3/IL33/TLR10/CELA2A/G6PC2/GHRL/TLR8/CLEC4E/MYRIP/CADM1/RAPGEF4/RIMS2/CARTPT/STXBP5L/CACNA2D2/SYT7/BRSK2/SCG2/VIP/VGF/TIAM1/SYT4/ABCC8/SNAP25/SLC2A2/SFRP1/S100A12/PTPRN/PPY/POU2F2/PLEK/PLA2G1B/OPRM1/NKX6-1/NEUROD1/CD200/LEP/KCNJ11/KCNC2/KCNB1/KCNA5/ITPR1/ISL1/INS/IL6/IL2/IGF1/FFAR1/GPR27/GPLD1/GLP1R/GCK/EPHA5/CRH/CNR1/CIDEA/CHGA/CD40LG/CD3…	80
GO:0015844	monoamine transport	29/1397	84/18866	6.78817e-13	6.18299e-11	4.69661e-11	SLC29A4/SYT6/SYT9/SYT3/SYT15/P2RY12/LILRB1/CARTPT/SYT7/VIP/SYT5/SYT4/SNCA/SLC6A4/CXCL12/P2RX1/NOS1/KCNB1/KCNA2/HTR2A/FFAR3/GPM6B/CRH/CNR1/CHRNB2/CHGA/AGTR2/AGT/ABAT	29
GO:0035592	establishment of protein localization to extracellular region	80/1397	463/18866	7.07758e-13	6.33916e-11	4.81524e-11	MAFA/CLEC9A/RFX6/SCAMP5/SLC30A8/SYT9/CBLN4/GPR119/RAB3C/UCN3/IL33/TLR10/CELA2A/G6PC2/GHRL/TLR8/CLEC4E/MYRIP/CADM1/RAPGEF4/RIMS2/CARTPT/STXBP5L/CACNA2D2/SYT7/BRSK2/SCG2/VIP/VGF/TIAM1/SYT4/ABCC8/SNAP25/SLC2A2/SFRP1/S100A12/PTPRN/PPY/POU2F2/PLEK/PLA2G1B/OPRM1/NKX6-1/NEUROD1/CD200/LEP/KCNJ11/KCNC2/KCNB1/KCNA5/ITPR1/ISL1/INS/IL6/IL2/IGF1/FFAR1/GPR27/GPLD1/GLP1R/GCK/EPHA5/CRH/CNR1/CIDEA/CHGA/CD40LG/CD3…	80
GO:0050796	regulation of insulin secretion	44/1397	181/18866	1.20424e-12	1.06091e-10	8.05873e-11	RFX6/SLC30A8/SYT9/UCN3/CELA2A/G6PC2/GHRL/MYRIP/RAPGEF4/CARTPT/STXBP5L/CACNA2D2/SYT7/BRSK2/TIAM1/ABCC8/SNAP25/SLC2A2/SFRP1/NKX6-1/NEUROD1/LEP/KCNJ11/KCNC2/KCNB1/KCNA5/ITPR1/ISL1/IL6/FFAR1/GPR27/GPLD1/GLP1R/GCK/EPHA5/CRH/CNR1/CHGA/CD38/CASR/CACNA1A/BLK/ADCY5/ABAT	44
GO:0050803	regulation of synapse structure or activity	52/1397	240/18866	1.41699e-12	1.22665e-10	9.31766e-11	SHISA7/LHFPL4/LRRTM3/ZDHHC15/LINGO2/LRFN5/LRRK2/SLITRK1/LRRC4B/SLITRK2/CTTNBP2/CLSTN2/LRFN2/SLC17A6/SLC17A7/LRRN3/GHRL/LRRTM2/FLRT2/CUX2/ARC/ARHGEF15/NLGN1/LILRB2/FRMPD4/NRXN1/NEURL1/TIAM1/SNCA/SLIT1/PTPRS/PTN/RELN/PCDH8/PAK3/NTRK3/NTRK2/NTRK1/NRCAM/MUSK/MEF2C/INS/IL10RA/GPM6A/GAP43/DGKB/CTNNA2/CHRNB2/CBLN1/CAMK2B/KIF1A/ASIC2	52
GO:0050890	cognition	60/1397	302/18866	1.43801e-12	1.22665e-10	9.31766e-11	SHISA7/TIFAB/JAKMIP1/GPR155/FOXP2/JPH4/NLGN4X/SLC12A5/JPH3/SLC17A7/MAPK8IP2/CUX2/ARC/SORCS3/FAM107A/C1QL1/CHL1/LILRB2/NRXN1/NRXN3/TUSC3/KCNAB1/VIP/TNR/CNTN2/TAC1/SYT4/SNAP25/SLC8A3/SLC8A2/SLC6A4/S100B/RASGRF1/PTN/RELN/PRKAR2B/NTRK2/NTRK1/NPTX2/MUSK/MEF2C/MAPT/KCNK2/INS/HTR2A/HRH2/GRPR/GRIA1/GLP1R/AFF2/CX3CR1/CRHBP/CRH/CNR1/CHRNB2/CALB1/BCHE/ATP1A2/AGT/ADCY1	60
GO:0007188	adenylate cyclase-modulating G protein-coupled receptor signaling pathway	51/1397	233/18866	1.54379e-12	1.28439e-10	9.75628e-11	GPHA2/GPR119/UCN3/P2RY12/MRAP/GNG2/PTGDR2/RAMP3/CALCRL/GLP2R/GPR65/VIPR2/VIP/TSHR/SSTR4/SSTR2/PTGFR/PTGER3/PDE2A/OPRM1/OPRD1/NPY1R/NOS1/CXCL9/IAPP/HTR1F/GRM7/GRM4/GRIK3/FFAR3/GPR6/GNAZ/GNAO1/GLP1R/GCGR/GALR1/S1PR1/CNR2/CNR1/CHRM2/CHGA/CASR/CALCB/AVPR2/APLP1/ADRB2/ADRA1A/ADCYAP1R1/ADCYAP1/ADCY5/ADCY1	51
GO:0050433	regulation of catecholamine secretion	23/1397	55/18866	1.55351e-12	1.28439e-10	9.75628e-11	SYT6/SYT9/SYT3/SYT15/P2RY12/CARTPT/SYT7/VIP/SYT5/SYT4/SNCA/CXCL12/KCNB1/KCNA2/HTR2A/FFAR3/CRH/CNR1/CHRNB2/CHGA/AGTR2/AGT/ABAT	23
GO:0007409	axonogenesis	81/1397	482/18866	2.27846e-12	1.85522e-10	1.40923e-10	ARX/GDF7/CHODL/UNC5D/SLITRK1/BOC/SLITRK2/COL25A1/SEMA6D/SPTBN4/SEMA6A/DSCAML1/SEMA3G/DPYSL5/ATP8A2/EVL/FLRT2/NFASC/FSTL4/NTNG1/CHL1/OLFM1/KIAA0319/MYOT/NRXN1/NRXN3/SLIT2/LGI1/DCLK1/BRSK2/PHOX2B/NR4A3/UCHL1/TNR/TIAM1/CNTN2/SPTB/SLIT3/SLIT1/CXCL12/S100B/RET/PTPRS/RELN/PRKCQ/PAX6/PAK3/NTRK3/NTRK2/NTRK1/NRCAM/NKX6-1/NGFR/NEFL/NEFH/NCAM1/MAPT/MAP6/MAP2/MAP1B/KIF5C/KIF5A/KEL/ITGA4/ISL1/GFRA3/GFRA2/GFRA…	81
GO:0050807	regulation of synapse organization	50/1397	229/18866	2.81964e-12	2.2616e-10	1.71792e-10	SHISA7/LHFPL4/LRRTM3/ZDHHC15/LINGO2/LRFN5/LRRK2/SLITRK1/LRRC4B/SLITRK2/CTTNBP2/CLSTN2/LRFN2/LRRN3/GHRL/LRRTM2/FLRT2/CUX2/ARC/ARHGEF15/NLGN1/LILRB2/FRMPD4/NRXN1/NEURL1/TIAM1/SNCA/SLIT1/PTPRS/PTN/RELN/PCDH8/PAK3/NTRK3/NTRK2/NTRK1/NRCAM/MUSK/MEF2C/INS/IL10RA/GPM6A/GAP43/DGKB/CTNNA2/CHRNB2/CBLN1/CAMK2B/KIF1A/ASIC2	50
GO:0007218	neuropeptide signaling pathway	32/1397	106/18866	2.8879e-12	2.28229e-10	1.73363e-10	GPR149/SORCS1/PCSK1N/SORCS3/PTGDR2/NPFFR2/CYSLTR1/TENM1/CARTPT/ECEL1/GLRA3/TAC1/SSTR4/SSTR3/SSTR2/SCG5/PPY/POMC/PNOC/PENK/OPRM1/OPRD1/NTS/NPY5R/NPY1R/NPY/GRPR/PRLHR/GLRA1/GALR1/CPE/ADCYAP1	32
GO:0007611	learning or memory	54/1397	260/18866	3.10251e-12	2.41636e-10	1.83548e-10	SHISA7/TIFAB/FOXP2/JPH4/NLGN4X/SLC12A5/JPH3/SLC17A7/MAPK8IP2/CUX2/ARC/SORCS3/C1QL1/LILRB2/NRXN1/NRXN3/KCNAB1/VIP/TNR/CNTN2/TAC1/SYT4/SNAP25/SLC8A3/SLC8A2/SLC6A4/S100B/RASGRF1/PTN/RELN/PRKAR2B/NTRK2/NTRK1/NPTX2/MUSK/MEF2C/MAPT/KCNK2/HTR2A/HRH2/GRPR/GRIA1/GLP1R/AFF2/CX3CR1/CRHBP/CRH/CNR1/CHRNB2/CALB1/BCHE/ATP1A2/AGT/ADCY1	54
GO:0050432	catecholamine secretion	23/1397	57/18866	3.82523e-12	2.93669e-10	2.23072e-10	SYT6/SYT9/SYT3/SYT15/P2RY12/CARTPT/SYT7/VIP/SYT5/SYT4/SNCA/CXCL12/KCNB1/KCNA2/HTR2A/FFAR3/CRH/CNR1/CHRNB2/CHGA/AGTR2/AGT/ABAT	23
GO:0042110	T cell activation	80/1397	483/18866	6.69165e-12	5.06492e-10	3.84733e-10	KLRC4-KLRK1/CCR2/THEMIS/CLEC4G/TIGIT/NLRC3/CLECL1/BTLA/TNFRSF13C/SLA2/PREX1/SIRPG/LAX1/SASH3/WNT4/CD209/TBX21/ICOS/SIT1/PLA2G2D/CLEC4E/KLRK1/FGL2/LILRB1/LILRB2/EBI3/MAFB/TESPA1/MAPK8IP1/GRAP2/EOMES/ZBTB16/ZAP70/SPN/CCL21/CCL19/CCL2/PTPRC/PRKCQ/PIK3CG/PDCD1/PAK3/LY9/LMO1/LEP/LCP1/ITK/ITGAL/IRF4/INS/IL7R/IL6/IL2/IGF1/HLA-DOA/NCKAP1L/GPR18/FGL1/EPO/DOCK2/CR1/CCR7/CCR6/CLC/CD40LG/TNFSF8/CD28/CD27/CD8…	80
GO:0070661	leukocyte proliferation	60/1397	313/18866	6.99182e-12	5.21862e-10	3.96408e-10	CCR2/CLEC4G/GAPT/CLECL1/TNFRSF13C/FCRL3/IL33/SASH3/WNT4/CD209/PLA2G2D/TNFRSF13B/IKZF3/LILRB1/VAV3/LILRB2/EBI3/MAPK8IP1/ZAP70/TAC1/SPN/CCL19/CCL8/PTPRC/PRKCQ/PIK3CG/ENPP3/MEF2C/CD180/LMO1/LEP/IL7R/IL6/IL5RA/IL2/IGF1/NCKAP1L/FLT3/FGF10/EPO/DOCK2/CSF1R/CR2/CLU/CLC/CHRNB2/CD79A/CD40LG/CD38/TNFSF8/CD28/CD22/MS4A1/CD19/CD3E/CD1D/BTK/BLK/BCL2/ARG1	60
GO:0002791	regulation of peptide secretion	68/1397	381/18866	8.60813e-12	6.337e-10	4.8136e-10	CLEC9A/RFX6/SCAMP5/SLC30A8/SYT9/UCN3/RASL10B/IL33/TLR10/CELA2A/G6PC2/GHRL/TLR8/CLEC4E/MYRIP/CADM1/RAPGEF4/CARTPT/STXBP5L/CACNA2D2/SYT7/BRSK2/TIAM1/SYT4/ABCC8/SNAP25/SLC2A2/SFRP1/PLA2G1B/OPRM1/NKX6-1/NEUROD1/CD200/LEP/KCNJ11/KCNC2/KCNB1/KCNA5/ITPR1/ISL1/INS/IL6/IL2/IGF1/FFAR3/FFAR1/GPR27/GPLD1/GLP1R/GCK/EPHA5/CRHBP/CRH/CNR1/CIDEA/CHGA/CD40LG/CD38/CD22/CASR/CACNA1A/BMP6/BLK/APBB1/AGTR2/ADCYAP1/ADCY…	68
GO:0019933	cAMP-mediated signaling	45/1397	199/18866	9.80243e-12	7.11868e-10	5.40737e-10	GPHA2/GPR119/UCN3/MRAP/GNG2/PEX5L/PDE7B/RAPGEF4/RAMP3/CALCRL/RIMS2/AKAP6/GPR65/VIP/TSHR/SSTR4/PTGFR/PTGER3/PRKAR2B/PDE3B/PDE3A/PDE2A/OPRM1/NOS1/CXCL9/IAPP/GPR6/GLP1R/GCGR/GALR1/EPHA5/S1PR1/CRH/CNR2/CNR1/CHGA/CALCB/APLP1/APLNR/ADRB2/ADRA1A/ADCYAP1R1/ADCYAP1/ADCY5/ADCY1	45
GO:2000310	regulation of NMDA receptor activity	18/1397	36/18866	1.00969e-11	7.23474e-10	5.49553e-10	CCR2/CNIH2/MAPK8IP2/NLGN1/RGS9/CCL2/RASGRF1/RELN/OPRM1/NEFL/MEF2C/GRIA4/GRIA3/GRIA2/GRIA1/DLG2/CRHBP/CRH	18
GO:0060401	cytosolic calcium ion transport	42/1397	178/18866	1.11188e-11	7.86219e-10	5.97214e-10	MICU3/MCOLN2/JPH4/JPH3/MCOLN3/P2RX2/TRDN/RAMP3/AKAP6/HAP1/RGS9/SNCA/SLC8A3/SLC8A1/SLC8A2/CCL21/CCL19/RYR2/PTPRC/PLA2G1B/P2RX5/NOS1/CXCL9/ITPR1/HTR2A/XCR1/EPO/CCR7/CCR5/CLIC2/MS4A1/CD19/CASQ2/CACNA2D1/BCL2/ATP2B3/ATP1A2/FASLG/ANK2/APLNR/ADRA1A/ADCYAP1R1	42
GO:0060402	calcium ion transport into cytosol	39/1397	158/18866	1.38033e-11	9.63364e-10	7.31774e-10	MCOLN2/JPH4/JPH3/MCOLN3/P2RX2/TRDN/RAMP3/AKAP6/HAP1/SNCA/SLC8A3/SLC8A1/SLC8A2/CCL21/CCL19/RYR2/PTPRC/PLA2G1B/P2RX5/NOS1/CXCL9/ITPR1/HTR2A/XCR1/EPO/CCR7/CCR5/CLIC2/MS4A1/CD19/CASQ2/CACNA2D1/BCL2/ATP1A2/FASLG/ANK2/APLNR/ADRA1A/ADCYAP1R1	39
GO:0099565	chemical synaptic transmission, postsynaptic	32/1397	112/18866	1.4865e-11	1.02416e-09	7.77957e-10	SEZ6/LRRK2/TMEM108/NLGN4X/SLC17A7/CELF4/GHRL/MAPK8IP2/CUX2/RIMS1/P2RX2/NLGN1/RIMS2/NRXN1/GLRA3/SLC8A3/SLC8A2/RGS4/RELN/P2RX5/P2RX1/OPRM1/MPP2/MEF2C/GRIK5/GLRA1/GABRB3/CHRNB3/CHRNB2/CBLN1/ADRB2/ABAT	32
GO:0050708	regulation of protein secretion	64/1397	352/18866	1.55553e-11	1.05815e-09	8.03776e-10	CLEC9A/RFX6/SCAMP5/SLC30A8/SYT9/UCN3/IL33/TLR10/CELA2A/G6PC2/GHRL/TLR8/CLEC4E/MYRIP/CADM1/RAPGEF4/CARTPT/STXBP5L/CACNA2D2/SYT7/BRSK2/TIAM1/SYT4/ABCC8/SNAP25/SLC2A2/SFRP1/PLA2G1B/OPRM1/NKX6-1/NEUROD1/CD200/LEP/KCNJ11/KCNC2/KCNB1/KCNA5/ITPR1/ISL1/INS/IL6/IL2/IGF1/FFAR1/GPR27/GPLD1/GLP1R/GCK/EPHA5/CRH/CNR1/CIDEA/CHGA/CD40LG/CD38/CD22/CASR/CACNA1A/BMP6/BLK/APBB1/AGTR2/ADCY5/ABAT	64
GO:0035725	sodium ion transmembrane transport	41/1397	174/18866	2.04651e-11	1.37474e-09	1.04426e-09	SLC6A17/HCN1/SLC9A9/OSR1/WNK3/SLC4A10/SLC17A7/SCN3B/SLC6A15/FXYD6/ASIC5/SLC6A16/SCN11A/HCN4/SLC4A8/CACNA1G/CACNA1I/SLC17A1/SLC12A3/SLC12A1/SLC8A3/SLC8A1/SLC8A2/SLC6A13/SLC6A4/SCNN1B/SCN7A/SCN4B/SCN4A/SCN3A/SCN2B/FXYD1/NOS1/FGF14/FGF12/ATP4A/FXYD2/ATP1B2/ATP1A3/ATP1A2/ASIC2	41
GO:0019226	transmission of nerve impulse	25/1397	72/18866	2.26705e-11	1.50409e-09	1.14251e-09	SPTBN4/GHRL/CACNG5/NFASC/SCN11A/CACNG2/KCNMB2/CARTPT/CACNA1G/CACNA1I/TNR/SCN7A/SCN4A/SCN3A/P2RX1/NTRK3/NTRK2/NRCAM/KCNA2/KCNA1/GLRA1/FGF12/S1PR1/AVPR1A/AGT	25
GO:0007269	neurotransmitter secretion	41/1397	175/18866	2.48485e-11	1.60886e-09	1.2221e-09	SYT6/SYT9/RIMS4/LRRK2/TRIM9/SYT3/SLC5A7/UNC13A/RIMS1/RPH3A/NLGN1/CPLX2/SV2A/SNPH/RIMS2/STXBP5L/SLC4A8/NRXN1/SYT7/CADPS/SYT5/SYT4/SYP/SNCA/SNAP25/SLC18A3/PRKCB/P2RX1/MEF2C/HTR2A/GRM4/GRIK5/GAD2/CNR1/CHRNB3/CHRNB2/CHRM2/CACNB2/CACNA1B/ADRA1A/ADCY1	41
GO:0099643	signal release from synapse	41/1397	175/18866	2.48485e-11	1.60886e-09	1.2221e-09	SYT6/SYT9/RIMS4/LRRK2/TRIM9/SYT3/SLC5A7/UNC13A/RIMS1/RPH3A/NLGN1/CPLX2/SV2A/SNPH/RIMS2/STXBP5L/SLC4A8/NRXN1/SYT7/CADPS/SYT5/SYT4/SYP/SNCA/SNAP25/SLC18A3/PRKCB/P2RX1/MEF2C/HTR2A/GRM4/GRIK5/GAD2/CNR1/CHRNB3/CHRNB2/CHRM2/CACNB2/CACNA1B/ADRA1A/ADCY1	41
GO:0016079	synaptic vesicle exocytosis	33/1397	121/18866	2.87891e-11	1.84181e-09	1.39905e-09	SYT6/SYT9/RIMS4/LRRK2/TRIM9/SYT3/UNC13A/RIMS1/NLGN1/CPLX2/SV2A/SNPH/RIMS2/STXBP5L/SLC4A8/SYT7/CADPS/SYT5/SYT4/SYP/SNCA/SNAP25/PRKCB/P2RX1/HTR2A/GRIK5/CNR1/CHRNB3/CHRNB2/CHRM2/CACNB2/ADRA1A/ADCY1	33
GO:0099601	regulation of neurotransmitter receptor activity	26/1397	79/18866	3.62164e-11	2.28973e-09	1.73929e-09	SHISA9/SHISA7/CCR2/CNIH2/DLGAP3/CACNG5/MAPK8IP2/ARC/NLGN1/CACNG2/RGS9/CCL2/RASGRF1/RELN/OPRM1/NPTX2/NEFL/MEF2C/GRIA4/GRIA3/GRIA2/GRIA1/DLG2/CRHBP/CRH/ADRB2	26
GO:0060079	excitatory postsynaptic potential	30/1397	103/18866	3.76384e-11	2.35196e-09	1.78656e-09	SEZ6/LRRK2/TMEM108/NLGN4X/SLC17A7/CELF4/GHRL/MAPK8IP2/CUX2/RIMS1/P2RX2/NLGN1/RIMS2/NRXN1/GLRA3/SLC8A3/SLC8A2/RGS4/RELN/P2RX5/P2RX1/OPRM1/MPP2/MEF2C/GRIK5/GLRA1/CHRNB3/CHRNB2/CBLN1/ADRB2	30
GO:0098742	cell-cell adhesion via plasma-membrane adhesion molecules	54/1397	277/18866	4.05671e-11	2.50584e-09	1.90344e-09	SDK1/LRFN5/UNC5D/SLITRK1/LRRC4B/CDHR1/IGFN1/SLITRK2/CDH22/LRRC4/CLSTN2/CADM3/PCDH10/PCDH19/DSCAML1/TENM2/PCDHA1/PCDHA3/PCDHA4/PCDHA6/CD209/PCDHB1/CDH19/PCDH17/CLDN17/PCDHB5/CADM1/CRB1/NLGN1/NTNG1/PTPRT/MMP24/TENM1/MYOT/NRXN1/ADIPOQ/CD84/SPARCL1/UMOD/CNTN2/SELP/SELL/SELE/RET/PTPRS/PCDH9/PCDH8/REG3A/MPZ/ITGAL/DSCAM/CDH18/CDH10/CBLN1	54
GO:0051047	positive regulation of secretion	61/1397	340/18866	8.23929e-11	5.03159e-09	3.82201e-09	CLEC9A/RFX6/SCAMP5/SLC30A8/SYT9/UCN3/RASL10B/IL33/GHRL/CLEC4E/MYRIP/CADM1/UNC13A/NLGN1/CARTPT/SLC4A8/SYT7/CDK5R2/CACNA1G/CACNA1I/CADPS/VIP/TAC1/SYT4/SSTR4/SNCA/SLC6A4/CXCL12/PLA2G1B/NPR1/NKX6-1/LEP/KCNB1/ISL1/INS/IL6/IL2/IGF1/FFAR1/GPR27/GPLD1/GCK/GALR1/EDNRB/EDN3/CRH/CNR1/CHRNB2/CD38/CASR/CACNB2/BMP6/BLK/AVPR1B/AVPR1A/AQP1/APBB1/AGTR2/AGT/ADCYAP1/ABAT	61
GO:0046651	lymphocyte proliferation	54/1397	283/18866	9.44715e-11	5.70438e-09	4.33306e-09	CCR2/CLEC4G/GAPT/CLECL1/TNFRSF13C/FCRL3/SASH3/WNT4/CD209/PLA2G2D/TNFRSF13B/IKZF3/LILRB1/VAV3/LILRB2/EBI3/MAPK8IP1/ZAP70/TAC1/SPN/CCL19/PTPRC/PRKCQ/PIK3CG/MEF2C/CD180/LMO1/LEP/IL7R/IL6/IL2/IGF1/NCKAP1L/FLT3/FGF10/EPO/DOCK2/CR2/CLC/CHRNB2/CD79A/CD40LG/CD38/TNFSF8/CD28/CD22/MS4A1/CD19/CD3E/CD1D/BTK/BLK/BCL2/ARG1	54
GO:0098693	regulation of synaptic vesicle cycle	31/1397	114/18866	1.23641e-10	7.38275e-09	5.60796e-09	SYT9/RIMS4/LRRK2/SLC17A7/PCDH17/RIMS1/NLGN1/RAPGEF4/CPLX2/RIMS2/STXBP5L/SLC4A8/NRXN1/SYT7/BRSK2/BSN/SYT4/SYP/SNCA/PRKCB/P2RX1/HTR2A/GRIK5/FGF14/CNR1/CHRNB3/CHRNB2/CHRM2/CACNB2/ADRA1A/ADCY1	31
GO:0051924	regulation of calcium ion transport	50/1397	253/18866	1.28949e-10	7.61508e-09	5.78443e-09	TMC2/FCRL3/JPH4/WNK3/P2RY12/JPH3/P2RX2/LILRB1/TRDN/LILRB2/RAMP3/AKAP6/RGN/HAP1/CD84/RGS9/SNCA/SLC8A1/CXCL12/CCL4/CCL2/RYR2/RGS4/PLA2G1B/PIK3CG/P2RX5/P2RX1/OPRD1/NOS1/CXCL9/IL16/FFAR1/FGF14/EPO/EGF/CRH/CLIC2/CD19/CASR/CASQ2/CAMK2B/CACNB2/CACNA2D1/CACNA1B/BCL2/ATP1A2/ANK2/APLNR/AGT/ADCYAP1R1	50
GO:0032943	mononuclear cell proliferation	54/1397	286/18866	1.42547e-10	8.32661e-09	6.32491e-09	CCR2/CLEC4G/GAPT/CLECL1/TNFRSF13C/FCRL3/SASH3/WNT4/CD209/PLA2G2D/TNFRSF13B/IKZF3/LILRB1/VAV3/LILRB2/EBI3/MAPK8IP1/ZAP70/TAC1/SPN/CCL19/PTPRC/PRKCQ/PIK3CG/MEF2C/CD180/LMO1/LEP/IL7R/IL6/IL2/IGF1/NCKAP1L/FLT3/FGF10/EPO/DOCK2/CR2/CLC/CHRNB2/CD79A/CD40LG/CD38/TNFSF8/CD28/CD22/MS4A1/CD19/CD3E/CD1D/BTK/BLK/BCL2/ARG1	54
GO:0051937	catecholamine transport	24/1397	72/18866	1.51368e-10	8.74681e-09	6.6441e-09	SLC29A4/SYT6/SYT9/SYT3/SYT15/P2RY12/CARTPT/SYT7/VIP/SYT5/SYT4/SNCA/CXCL12/KCNB1/KCNA2/HTR2A/FFAR3/CRH/CNR1/CHRNB2/CHGA/AGTR2/AGT/ABAT	24
GO:0035249	synaptic transmission, glutamatergic	28/1397	96/18866	1.62149e-10	9.27008e-09	7.04158e-09	CCR2/CNIH2/LRRK2/SLC17A6/SLC17A7/CACNG5/MAPK8IP2/UNC13A/NLGN1/CACNG2/NRXN1/TNR/CCL2/RELN/SERPINE2/P2RX1/NTRK1/MEF2C/HTR2A/GRM7/GRM4/GRM1/GRIK5/GRIK3/GRIA2/CNR1/ATP1A2/ADCYAP1	28
GO:0070663	regulation of leukocyte proliferation	48/1397	240/18866	1.96913e-10	1.11391e-08	8.46126e-09	CCR2/CLEC4G/CLECL1/TNFRSF13C/FCRL3/IL33/SASH3/CD209/PLA2G2D/TNFRSF13B/IKZF3/LILRB1/VAV3/LILRB2/EBI3/MAPK8IP1/ZAP70/TAC1/SPN/CCL19/CCL8/PTPRC/PRKCQ/ENPP3/MEF2C/LMO1/LEP/IL6/IL5RA/IL2/IGF1/NCKAP1L/FGF10/EPO/CSF1R/CLC/CHRNB2/CD40LG/CD38/TNFSF8/CD28/CD22/CD3E/CD1D/BTK/BLK/BCL2/ARG1	48
GO:0002027	regulation of heart rate	29/1397	104/18866	2.52941e-10	1.40135e-08	1.06447e-08	KCNH6/SPX/SPTBN4/SCN3B/CTNNA3/HCN4/CACNA1G/TAC1/SLC8A1/SCN4B/SCN2B/RYR2/RGS4/MYH7/MYH6/KCNJ5/KCNJ3/KCNH2/KCND3/KCNA5/EDN3/CASQ2/CACNB2/CACNA2D1/AVPR1A/ANK2/AGTR2/AGT/ADRA1A	29
GO:0007200	phospholipase C-activating G protein-coupled receptor signaling pathway	29/1397	104/18866	2.52941e-10	1.40135e-08	1.06447e-08	P2RY8/GPR174/P2RY12/P2RY10/GPR65/VIP/TACR1/PTGER3/OPRM1/OPRD1/HTR2A/GRPR/GRM1/GPR27/GPR18/FPR3/ESR1/EDNRB/S1PR1/CX3CR1/CMKLR1/CHRM2/CHGA/CCKBR/CASR/C3AR1/AGTR1/AGT/ADRA1A	29
GO:0099173	postsynapse organization	39/1397	173/18866	2.58025e-10	1.41492e-08	1.07478e-08	SHISA7/LHFPL4/ZDHHC15/LRRK2/LRRC4B/TMEM108/LRRC4/NLGN4X/LRFN2/DOCK10/GHRL/LRRTM2/CUX2/ARC/NLGN1/CNKSR2/LILRB2/FRMPD4/NRXN1/INA/TIAM1/PTPRS/PTN/RELN/PAK3/NTRK3/NRCAM/NEFL/NEFH/MUSK/INS/GAP43/DLG2/DGKB/CTNND2/CEL/CBLN1/CAMK2B/KIF1A	39
GO:1904064	positive regulation of cation transmembrane transport	35/1397	147/18866	4.41449e-10	2.39631e-08	1.82024e-08	CCR2/PIRT/LRRC55/WNK3/ARC/CACNG2/TRDN/RAMP3/AKAP6/RGN/HAP1/RGS9/SNCA/CCL2/RYR2/RELN/FXYD1/PDZK1/NOS1/CXCL9/KCNJ11/KCNH2/KCNC2/KCNC1/KCNA1/FGF14/EDN3/CD19/CACNB2/CACNA2D1/ATP1B2/ANK2/APLNR/AGT/ADRB2	35
GO:1903305	regulation of regulated secretory pathway	37/1397	162/18866	4.99835e-10	2.68612e-08	2.04038e-08	CCR2/SCAMP5/SYT6/SYT9/RIMS4/LRRK2/TRIM9/SYT3/SYT15/RIMS1/NLGN1/CPLX2/RIMS2/STXBP5L/SLC4A8/SYT7/CDK5R2/CACNA1G/CACNA1I/CD84/SYT5/SYT4/SYP/PRKCB/P2RX1/KCNB1/IL13RA2/HTR2A/GRIK5/CNR1/CHRNB3/CHRNB2/CHRM2/CACNB2/BLK/ADRA1A/ADCY1	37
GO:0070098	chemokine-mediated signaling pathway	26/1397	88/18866	5.31866e-10	2.82995e-08	2.14964e-08	CCR2/CXCR6/CXCL13/SLIT2/XCL2/SLIT3/CXCL12/CCL23/CCL21/CCL19/CCL17/CCL16/CCL14/CCL8/CCL4/CCL2/CXCL9/XCR1/ACKR1/CX3CR1/CMKLR1/CCR7/CCR6/CCR5/CCR4/CXCR5	26
GO:1903532	positive regulation of secretion by cell	56/1397	313/18866	5.46489e-10	2.87925e-08	2.18708e-08	CLEC9A/RFX6/SCAMP5/SLC30A8/SYT9/UCN3/RASL10B/IL33/GHRL/CLEC4E/MYRIP/CADM1/UNC13A/NLGN1/CARTPT/SLC4A8/SYT7/CDK5R2/CACNA1G/CACNA1I/CADPS/VIP/TAC1/SYT4/SNCA/SLC6A4/CXCL12/PLA2G1B/NKX6-1/LEP/KCNB1/ISL1/INS/IL6/IL2/IGF1/FFAR1/GPR27/GPLD1/GCK/GALR1/EDN3/CRH/CNR1/CHRNB2/CD38/CASR/CACNB2/BMP6/BLK/AVPR1A/APBB1/AGTR2/AGT/ADCYAP1/ABAT	56
GO:0030595	leukocyte chemotaxis	46/1397	232/18866	6.31156e-10	3.29304e-08	2.5014e-08	KLRC4-KLRK1/CCR2/PREX1/CAMK1D/STAP1/KLRK1/CXCL13/VAV3/SLIT2/SCG2/THBS4/XCL2/CXCL12/CCL23/CCL21/CCL19/CCL17/CCL16/CCL14/CCL8/CCL4/CCL2/S100A12/PTN/PLA2G1B/PIK3CG/MPP1/CXCL9/LBP/IL16/IL6/NCKAP1L/GPR18/EDNRB/EDN3/S1PR1/DPEP1/CSF1R/CNR2/CMKLR1/CCR7/CCR6/CCR5/CHGA/C3AR1/CXCR5	46
GO:1990266	neutrophil migration	31/1397	122/18866	7.83775e-10	4.01932e-08	3.05309e-08	MCOLN2/PREX1/CAMK1D/CXCL13/VAV3/SLIT2/UMOD/THBS4/XCL2/CCL23/CCL21/CCL19/CCL17/CCL16/CCL14/CCL8/CCL4/CCL2/S100A12/PLA2G1B/PIK3CG/MPP1/CXCL9/LBP/NCKAP1L/GP2/EDN3/DPEP1/CCR7/C3AR1/RHOH	31
GO:0034764	positive regulation of transmembrane transport	43/1397	210/18866	8.02436e-10	4.01932e-08	3.05309e-08	CCR2/PIRT/LRRC55/WNK3/KLF15/ARC/CACNG2/TRDN/RAMP3/AKAP6/ADIPOQ/RGN/HAP1/RGS9/NR4A3/SNCA/SLC1A2/CCL2/RYR2/RELN/FXYD1/ABCB1/PDZK1/NOS1/CXCL9/KCNJ11/KCNH2/KCNC2/KCNC1/KCNA1/INS/IGF1/GPC3/FGF14/EDN3/CD19/CACNB2/CACNA2D1/ATP1B2/ANK2/APLNR/AGT/ADRB2	43
GO:0050769	positive regulation of neurogenesis	75/1397	485/18866	8.04688e-10	4.01932e-08	3.05309e-08	CCR2/VWC2L/NEGR1/ZDHHC15/GDF7/CHODL/SLITRK1/SYT3/P2RY12/BRINP2/SEMA6A/CAMK1D/ATP8A2/PACSIN1/HEYL/CUX2/UNC13A/RIMS1/NLGN1/RIMS2/SLIT2/NEURL1/HAP1/PHOX2B/SOCS2/TIAM1/SYT4/STAR/SH3GL3/CXCL12/RET/REG1A/PTN/RELN/PROX1/SERPINI1/SERPINE2/PCP4/PAX6/PAK3/OPRM1/NTRK3/NTRK2/NTRK1/NRCAM/NKX6-1/NKX2-2/NGFR/NEUROD1/NEFL/NAP1L2/MEF2C/MAPT/MAP6/MAP1B/LTA/IL6/IL2/HGF/EPO/DSCAM/DCT/CX3CR1/CNR1/CAMK2B/BMP6/BMP5/BCL…	75
GO:0008217	regulation of blood pressure	40/1397	187/18866	8.0761e-10	4.01932e-08	3.05309e-08	ADAMTS16/RASL10B/SPX/P2RX2/CORO2B/CARTPT/ADIPOQ/TAC1/POMC/P2RX1/NPY1R/NPR1/NPY/NOS1/MYH6/LEP/HBB/FFAR3/GLP1R/GCGR/EDNRB/EDN3/CTSG/CRH/CNR1/CMA1/CHGA/CACNA1B/BRS3/AVPR2/AVPR1B/AVPR1A/ATP1A2/AGTR2/AGTR1/AGT/ADRB2/ADRA1A/ASIC2/ABAT	40
GO:0030098	lymphocyte differentiation	62/1397	368/18866	8.07754e-10	4.01932e-08	3.05309e-08	CCR2/THEMIS/FCRL3/PREX1/DOCK10/SASH3/WNT4/TBX21/PLA2G2D/CLEC4E/IKZF3/FGL2/MERTK/IKZF1/LILRB2/MAFB/TESPA1/ITM2A/EOMES/ZBTB16/ZAP70/SPN/SFRP1/CCL19/PTPRC/POU2F2/POU2AF1/NTRK1/LY9/LEP/ITK/ITGA4/IRF4/IL7R/IL6/IL2/HLA-DOA/NCKAP1L/GPR18/FLT3/DOCK2/CR2/CR1/CCR7/CCR6/CD79B/CD79A/CD40LG/TNFSF8/CD28/CD27/MS4A1/CD19/CD8A/CD3G/CD3E/CD3D/CD2/CD1D/BTK/BCL2/RHOH	62
GO:1990868	response to chemokine	27/1397	97/18866	1.08964e-09	5.32338e-08	4.04365e-08	CCR2/CXCR6/CXCL13/SLIT2/XCL2/SLIT3/CXCL12/CCL23/CCL21/CCL19/CCL17/CCL16/CCL14/CCL8/CCL4/CCL2/REG1A/CXCL9/XCR1/ACKR1/CX3CR1/CMKLR1/CCR7/CCR6/CCR5/CCR4/CXCR5	27
GO:1990869	cellular response to chemokine	27/1397	97/18866	1.08964e-09	5.32338e-08	4.04365e-08	CCR2/CXCR6/CXCL13/SLIT2/XCL2/SLIT3/CXCL12/CCL23/CCL21/CCL19/CCL17/CCL16/CCL14/CCL8/CCL4/CCL2/REG1A/CXCL9/XCR1/ACKR1/CX3CR1/CMKLR1/CCR7/CCR6/CCR5/CCR4/CXCR5	27
GO:0072676	lymphocyte migration	30/1397	117/18866	1.15883e-09	5.61041e-08	4.26168e-08	KLRC4-KLRK1/CCR2/CD200R1/JAM2/TBX21/KLRK1/CXCL13/MADCAM1/ZAP70/XCL2/SPN/CXCL12/CCL23/CCL21/CCL19/CCL17/CCL16/CCL14/CCL8/CCL4/CCL2/RET/PIK3CG/CD200/ITGAL/ITGA4/GPR15/S1PR1/CCR7/CCR6	30
GO:0097529	myeloid leukocyte migration	44/1397	222/18866	1.50207e-09	7.17379e-08	5.44923e-08	CCR2/MCOLN2/CD200R1/P2RY12/PREX1/CAMK1D/STAP1/CXCL13/VAV3/SLIT2/SCG2/UMOD/THBS4/XCL2/CXCL12/CCL23/CCL21/CCL19/CCL17/CCL16/CCL14/CCL8/CCL4/CCL2/S100A12/PLA2G1B/PIK3CG/MPP1/CD200/CXCL9/LBP/IL6/NCKAP1L/GP2/EDNRB/EDN3/DPEP1/CX3CR1/CSF1R/CMKLR1/CCR7/CHGA/C3AR1/RHOH	44
GO:0098657	import into cell	45/1397	230/18866	1.50845e-09	7.17379e-08	5.44923e-08	SLC9A9/SLC29A4/SPX/WNK3/SLC12A5/CALY/CACNG5/ARC/CACNG2/RAMP3/ABCC9/HCN4/SNCA/SNAP25/SLC12A3/SLC12A1/SLC8A3/SLC8A1/SLC8A2/SLC7A2/SLC6A13/SLC6A4/SLC1A2/RGS4/NOS1/KCNJ16/KCNJ11/KCNJ8/KCNJ6/KCNJ5/KCNJ3/KCNH2/ITGA4/IL10RA/GPM6B/FOLR2/CNGA3/CD36/CACNA2D1/ATP4A/FXYD2/ATP1B2/ATP1A3/ATP1A2/AGT	45
GO:0034767	positive regulation of ion transmembrane transport	36/1397	161/18866	1.58367e-09	7.46549e-08	5.67081e-08	CCR2/PIRT/LRRC55/WNK3/ARC/CACNG2/TRDN/RAMP3/AKAP6/RGN/HAP1/RGS9/SNCA/CCL2/RYR2/RELN/FXYD1/ABCB1/PDZK1/NOS1/CXCL9/KCNJ11/KCNH2/KCNC2/KCNC1/KCNA1/FGF14/EDN3/CD19/CACNB2/CACNA2D1/ATP1B2/ANK2/APLNR/AGT/ADRB2	36
GO:0050863	regulation of T cell activation	57/1397	332/18866	1.90101e-09	8.88348e-08	6.74792e-08	KLRC4-KLRK1/CCR2/CLEC4G/TIGIT/CLECL1/BTLA/TNFRSF13C/SIRPG/LAX1/SASH3/CD209/TBX21/ICOS/SIT1/PLA2G2D/KLRK1/FGL2/LILRB1/LILRB2/EBI3/TESPA1/MAPK8IP1/GRAP2/ZBTB16/ZAP70/SPN/CCL21/CCL19/CCL2/PTPRC/PRKCQ/PDCD1/PAK3/LMO1/LEP/IRF4/IL7R/IL6/IL2/IGF1/HLA-DOA/NCKAP1L/FGL1/EPO/CR1/CCR7/CLC/CD40LG/TNFSF8/CD28/CD27/CD5/CD3E/CD2/CD1D/RHOH/ARG1	57
GO:0019233	sensory perception of pain	28/1397	106/18866	1.9893e-09	9.21593e-08	7.00044e-08	CCR2/SPX/SCN3B/TMEM100/SCN11A/MMP24/VIP/UCHL1/TAC1/CXCL12/CCL2/PENK/OPRM1/OPRD1/NTRK1/NPY1R/KCNA2/KCNA1/IAPP/HTR2A/HOXD1/GRM1/EDNRB/DLG2/CNR2/CNR1/CHRNB2/ADCYAP1	28
GO:0055078	sodium ion homeostasis	19/1397	52/18866	2.11382e-09	9.70912e-08	7.37507e-08	SPX/TAC1/SLC12A3/SLC12A1/SLC8A1/SCNN1B/SCN7A/NPR1/EDNRB/C7/AVPR2/AVPR1A/ATP4A/ATP1B2/ATP1A3/ATP1A2/AGTR2/AGTR1/AGT	19
GO:0086010	membrane depolarization during action potential	16/1397	37/18866	2.17394e-09	9.90065e-08	7.52056e-08	SCN3B/SCN11A/HCN4/CACNA1G/CACNA1I/SLC8A1/SCN7A/SCN4B/SCN4A/SCN3A/SCN2B/KCNH2/CACNB2/CACNA2D1/ATP1A2/ANK2	16
GO:0050848	regulation of calcium-mediated signaling	27/1397	100/18866	2.28014e-09	1.0297e-07	7.82166e-08	TBC1D10C/LRRK2/JPH4/SLA2/JPH3/TMEM100/TRAT1/P2RX2/TRDN/RCAN2/AKAP6/RGN/HAP1/ZAP70/SLC8A2/CCL4/PLEK/P2RX5/NOS1/MAPT/ITPR1/IGF1/CMKLR1/CLIC2/CD22/CD3E/CASQ2	27
GO:0001764	neuron migration	36/1397	164/18866	2.69208e-09	1.2056e-07	9.15781e-08	PHACTR1/ARX/UNC5D/DNER/SCRT2/SCRT1/SEMA6A/DCDC2/FLRT2/NTNG1/CHL1/KIAA0319/DCLK1/CDK5R2/PHOX2B/CNTN2/CXCL12/RELN/PAX6/NTRK3/NTRK2/NRCAM/NKX6-1/MEF2C/MARK1/MAP1B/GPM6A/GFRA3/ERBB4/DCX/DCC/CTNNA2/CCR4/CAMK2B/ASTN1/ASCL1	36
GO:0034329	cell junction assembly	68/1397	434/18866	2.88495e-09	1.2813e-07	9.73278e-08	LHFPL4/LRRTM3/SDK1/LINGO2/LRFN5/CBLN4/SLITRK1/LRRC4B/DNER/IGFN1/SLITRK2/CDH22/LRRC4/CLSTN2/NLGN4X/LGI2/LRRN3/WNT4/CNTN5/GHRL/CDH19/PCDH17/CLDN17/PCDHB5/LRRTM2/FLRT2/CUX2/EPB41L3/NFASC/NLGN1/FAM107A/CORO2B/SPOCK2/NRXN1/BSN/TEK/SNCA/SLIT1/SFRP1/PTPRS/NTRK3/NTRK2/NTRK1/NRCAM/MYOC/MUSK/MEF2C/MAP1B/GPM6B/GPM6A/GAP43/GABRG2/GABRB3/GABRA2/GABRA1/ERBB4/DSCAM/CTNND2/CHRNB2/CEL/CDH18/CDH10/CBLN1/BCL2/ANK2/…	68
GO:0045666	positive regulation of neuron differentiation	62/1397	380/18866	2.95387e-09	1.30115e-07	9.88361e-08	VWC2L/NEGR1/ZDHHC15/GDF7/CHODL/SLITRK1/SYT3/BRINP2/CAMK1D/ATP8A2/PACSIN1/HEYL/CUX2/UNC13A/RIMS1/NLGN1/RIMS2/SLIT2/NEURL1/PHOX2B/SOCS2/TIAM1/SYT4/SH3GL3/CXCL12/RET/REG1A/PTN/RELN/PROX1/SERPINI1/PCP4/PAK3/NTRK3/NTRK2/NTRK1/NRCAM/NKX6-1/NKX2-2/NGFR/NEUROD1/NEFL/NAP1L2/MEF2C/MAPT/MAP6/MAP1B/IL2/HGF/EPO/DSCAM/CNR1/CAMK2B/BMP6/BMP5/BCL2/ATP1B2/ASCL1/APBB1/ALK/AGT/ADCYAP1	62
GO:0097530	granulocyte migration	34/1397	150/18866	3.08262e-09	1.34543e-07	1.02199e-07	MCOLN2/PREX1/CAMK1D/CXCL13/VAV3/SLIT2/SCG2/UMOD/THBS4/XCL2/CCL23/CCL21/CCL19/CCL17/CCL16/CCL14/CCL8/CCL4/CCL2/S100A12/PLA2G1B/PIK3CG/MPP1/CXCL9/LBP/NCKAP1L/GP2/EDN3/DPEP1/CSF1R/CMKLR1/CCR7/C3AR1/RHOH	34
GO:0050670	regulation of lymphocyte proliferation	43/1397	219/18866	3.10446e-09	1.34543e-07	1.02199e-07	CCR2/CLEC4G/CLECL1/TNFRSF13C/FCRL3/SASH3/CD209/PLA2G2D/TNFRSF13B/IKZF3/LILRB1/VAV3/LILRB2/EBI3/MAPK8IP1/ZAP70/TAC1/SPN/CCL19/PTPRC/PRKCQ/MEF2C/LMO1/LEP/IL6/IL2/IGF1/NCKAP1L/FGF10/EPO/CLC/CHRNB2/CD40LG/CD38/TNFSF8/CD28/CD22/CD3E/CD1D/BTK/BLK/BCL2/ARG1	43
GO:0060326	cell chemotaxis	54/1397	311/18866	3.3583e-09	1.4438e-07	1.09672e-07	KLRC4-KLRK1/CCR2/PREX1/CAMK1D/STAP1/KLRK1/CXCR6/CXCL13/VAV3/SLIT2/SCG2/TIAM1/THBS4/XCL2/CXCL12/CCL23/CCL21/CCL19/CCL17/CCL16/CCL14/CCL8/CCL4/CCL2/S100A12/PTN/PRKCQ/PLA2G1B/PIK3CG/MPP1/CXCL9/LBP/IL16/IL6/HGF/NCKAP1L/GPR18/XCR1/EDNRB/EDN3/S1PR1/DPEP1/CX3CR1/CSF1R/CNR2/CMKLR1/CCR7/CCR6/CCR5/CCR4/CHGA/C3AR1/CXCR5/AGTR1	54
GO:1990573	potassium ion import across plasma membrane	18/1397	48/18866	3.44725e-09	1.47028e-07	1.11683e-07	WNK3/SLC12A5/ABCC9/HCN4/SLC12A3/SLC12A1/KCNJ16/KCNJ11/KCNJ8/KCNJ6/KCNJ5/KCNJ3/KCNH2/ATP4A/FXYD2/ATP1B2/ATP1A3/ATP1A2	18
GO:0007159	leukocyte cell-cell adhesion	60/1397	364/18866	3.57457e-09	1.51258e-07	1.14896e-07	KLRC4-KLRK1/CCR2/CLEC4G/TIGIT/CLECL1/BTLA/TNFRSF13C/JAM2/SIRPG/LAX1/SASH3/CD209/TBX21/ICOS/PLA2G2D/KLRK1/FGL2/LILRB1/LILRB2/EBI3/TESPA1/GRAP2/MADCAM1/NR4A3/ZBTB16/ZAP70/UMOD/SPN/SELP/SELL/SELE/CXCL12/CCL21/CCL19/CCL2/PTPRC/PRKCQ/PDCD1/PAK3/LEP/ITGAL/ITGA4/IL7R/IL6/IL2/IGF1/NCKAP1L/FGL1/EPO/CX3CR1/CCR7/CD40LG/CD28/CD27/CD5/CD3E/CD1D/RHOH/ARG1/ADD2	60
GO:0070588	calcium ion transmembrane transport	54/1397	312/18866	3.77551e-09	1.58513e-07	1.20407e-07	MICU3/MCOLN2/BHLHA15/TRPM6/TMC2/JPH4/TRPM3/P2RY12/JPH3/CACNA2D3/MCOLN3/CACNG5/CACNG2/TRDN/RAMP3/AKAP6/CACNA2D2/RGN/HAP1/CACNA1G/CACNA1I/RGS9/SNCA/SLC8A3/SLC8A1/SLC8A2/CCL21/CCL19/RYR2/PTPRC/PIK3CG/OPRM1/NOS1/CXCL9/ITPR1/HTR2A/XCR1/GPM6A/FGF14/CCR7/CCR5/CLIC2/CD19/CASQ2/CACNB2/CACNA2D1/CACNA1B/CACNA1A/ATP2B3/ATP2B2/ATP1A2/FASLG/ANK2/APLNR	54
GO:0021700	developmental maturation	51/1397	287/18866	4.08138e-09	1.70026e-07	1.29152e-07	BHLHA15/PHOSPHO1/ZDHHC15/SEZ6/LRRK2/SPTBN4/SLC17A7/FEV/BCL11A/ACTL6B/TRIM58/SEZ6L/NFASC/UNC13A/ARHGEF15/C1QL1/NRXN1/NEURL1/CDK5R2/CNTN2/TAL1/SYT4/SYP/CCL21/CCL19/RET/PTPRN/RELN/POU2F2/PGR/PDE3A/NRCAM/NPPC/NKX6-1/NEFL/MYOC/MAP1B/LEP/IGF1/EPO/EPHA8/EDNRB/S1PR1/DAZL/CX3CR1/CCR6/CAMK2B/BTK/BNC1/BCL2/ASCL1	51
GO:0032944	regulation of mononuclear cell proliferation	43/1397	221/18866	4.14127e-09	1.71194e-07	1.30039e-07	CCR2/CLEC4G/CLECL1/TNFRSF13C/FCRL3/SASH3/CD209/PLA2G2D/TNFRSF13B/IKZF3/LILRB1/VAV3/LILRB2/EBI3/MAPK8IP1/ZAP70/TAC1/SPN/CCL19/PTPRC/PRKCQ/MEF2C/LMO1/LEP/IL6/IL2/IGF1/NCKAP1L/FGF10/EPO/CLC/CHRNB2/CD40LG/CD38/TNFSF8/CD28/CD22/CD3E/CD1D/BTK/BLK/BCL2/ARG1	43
GO:0003018	vascular process in circulatory system	39/1397	190/18866	4.53295e-09	1.85955e-07	1.41252e-07	KCNMB2/SLIT2/VIP/TEK/SLC8A1/SLC6A4/SH3GL2/ABCB1/PDE3A/PDE2A/P2RX1/NPR1/NPPC/NOS1/LEP/KEL/KCNMA1/KCNA5/INS/HTR2A/HRH2/EDNRB/EDN3/CHGA/CD38/CD36/CASR/BMP6/AVPR2/AVPR1B/AVPR1A/ATP1A2/AGTR2/AGTR1/AGT/ADRB2/ADRA1A/ADCYAP1/ASIC2	39
GO:0030593	neutrophil chemotaxis	27/1397	103/18866	4.61713e-09	1.87973e-07	1.42785e-07	PREX1/CAMK1D/CXCL13/VAV3/SLIT2/THBS4/XCL2/CCL23/CCL21/CCL19/CCL17/CCL16/CCL14/CCL8/CCL4/CCL2/S100A12/PLA2G1B/PIK3CG/MPP1/CXCL9/LBP/NCKAP1L/EDN3/DPEP1/CCR7/C3AR1	27
GO:0017157	regulation of exocytosis	43/1397	222/18866	4.77526e-09	1.92949e-07	1.46565e-07	CCR2/LGI3/SCAMP5/SYT6/SYT9/RIMS4/LRRK2/RAB3C/TRIM9/SYT3/SYT15/RIMS1/NLGN1/RAPGEF4/CPLX2/RIMS2/STXBP5L/SLC4A8/SYT7/HAP1/CDK5R2/CACNA1G/CACNA1I/CD84/CADPS/SYT5/SYT4/SYP/SNCA/PRKCB/P2RX1/KCNB1/IL13RA2/HTR2A/GRIK5/CNR1/CHRNB3/CHRNB2/CHRM2/CACNB2/BLK/ADRA1A/ADCY1	43
GO:0016358	dendrite development	46/1397	247/18866	5.15218e-09	2.06626e-07	1.56953e-07	SDK1/PHACTR1/ZDHHC15/SEZ6/LRRK2/CSMD3/PREX2/KLHL1/PREX1/SLC12A5/CAMK1D/DOCK10/BCL11A/GHRL/DCDC2/ACTL6B/PACSIN1/MAPK8IP2/CUX2/ARC/FSTL4/NLGN1/KIAA0319/DCLK1/NEURL1/TIAM1/PTPRS/PTN/RELN/PAK3/MEF2C/MARK1/MAP6/MAP2/MAP1B/IL2/DSCAM/DCC/CTNND2/CTNNA2/CHRNB2/CD3E/CAMK2B/BMP5/KIF1A/ALK	46
GO:0051899	membrane depolarization	25/1397	91/18866	6.02588e-09	2.39875e-07	1.82209e-07	LRRK2/SCN3B/SCN11A/CACNG2/HCN4/CACNA1G/CACNA1I/SLC8A1/SCN7A/SCN4B/SCN4A/SCN3A/SCN2B/MYOC/KCNH2/FHL1/FGF12/CHRNB2/CACNB2/CACNA2D1/CACNA1B/CACNA1A/BCL2/ATP1A2/ANK2	25
GO:0051966	regulation of synaptic transmission, glutamatergic	22/1397	73/18866	7.47058e-09	2.93043e-07	2.22596e-07	CCR2/LRRK2/CACNG5/MAPK8IP2/UNC13A/NLGN1/CACNG2/NRXN1/TNR/CCL2/RELN/SERPINE2/NTRK1/MEF2C/HTR2A/GRM7/GRM4/GRM1/GRIK3/CNR1/ATP1A2/ADCYAP1	22
GO:1903779	regulation of cardiac conduction	22/1397	73/18866	7.47058e-09	2.93043e-07	2.22596e-07	FXYD6/TRDN/ABCC9/SLC8A3/SLC8A1/SLC8A2/RYR2/FXYD1/NPR1/NPPC/NOS1/KCNJ11/ITPR1/CASQ2/ATP2B3/ATP2B2/FXYD2/ATP1B2/ATP1A3/ATP1A2/ANK2/AGT	22
GO:0006941	striated muscle contraction	37/1397	178/18866	7.85005e-09	3.05697e-07	2.32208e-07	RCSD1/MYLK2/SCN3B/ATP8A2/CTNNA3/SYNM/KLHL41/HCN4/CACNA1G/TNNT3/SLC8A3/SLC8A1/SCN4B/SCN4A/SCN2B/RYR2/PIK3CG/NOS1/MYH7/MYH6/KCNJ8/KCNJ5/KCNJ3/KCNH2/KCND3/KCNA5/FGF12/DTNA/CLIC2/CHGA/CASQ2/CACNB2/CACNA2D1/ATP1A2/ANK2/ADRA1A/ACTC1	37
GO:0015850	organic hydroxy compound transport	48/1397	268/18866	8.96044e-09	3.46427e-07	2.63147e-07	SLC10A6/SLC29A4/SLC5A8/SYT6/SYT9/SYT3/SYT15/P2RY12/SLCO1C1/GHRL/LILRB1/CARTPT/ADIPOQ/SYT7/VIP/TAC1/SYT5/SYT4/STAR/SNCA/SLC6A4/CXCL12/POMC/PNLIP/P2RX1/NOS1/LEP/KCNB1/KCNA2/HTR2A/FFAR3/GPM6B/GALR1/EGF/CRH/CNR1/CLU/CHRNB2/CHGA/CETP/CEL/CD36/BMP6/AQP1/AGTR2/AGTR1/AGT/ABAT	48
GO:0071621	granulocyte chemotaxis	30/1397	127/18866	9.33348e-09	3.57176e-07	2.71312e-07	PREX1/CAMK1D/CXCL13/VAV3/SLIT2/SCG2/THBS4/XCL2/CCL23/CCL21/CCL19/CCL17/CCL16/CCL14/CCL8/CCL4/CCL2/S100A12/PLA2G1B/PIK3CG/MPP1/CXCL9/LBP/NCKAP1L/EDN3/DPEP1/CSF1R/CMKLR1/CCR7/C3AR1	30
GO:2000300	regulation of synaptic vesicle exocytosis	23/1397	80/18866	9.37138e-09	3.57176e-07	2.71312e-07	SYT9/RIMS4/LRRK2/RIMS1/NLGN1/CPLX2/RIMS2/STXBP5L/SLC4A8/SYT7/SYT4/SYP/PRKCB/P2RX1/HTR2A/GRIK5/CNR1/CHRNB3/CHRNB2/CHRM2/CACNB2/ADRA1A/ADCY1	23
GO:0051588	regulation of neurotransmitter transport	29/1397	120/18866	9.45689e-09	3.57897e-07	2.71859e-07	SYT9/RIMS4/LRRK2/UNC13A/RIMS1/NLGN1/CPLX2/RIMS2/STXBP5L/SLC4A8/SYT7/SYT4/SYP/SNCA/PRKCB/P2RX1/NOS1/MEF2C/HTR2A/GRIK5/GPM6B/CNR1/CHRNB3/CHRNB2/CHRM2/CACNB2/ATP1A2/ADRA1A/ADCY1	29
GO:0051963	regulation of synapse assembly	27/1397	107/18866	1.12816e-08	4.23967e-07	3.22046e-07	LHFPL4/LRRTM3/LINGO2/LRFN5/SLITRK1/LRRC4B/SLITRK2/CLSTN2/LRRN3/GHRL/LRRTM2/FLRT2/CUX2/NLGN1/NRXN1/SNCA/SLIT1/PTPRS/NTRK3/NTRK2/NTRK1/MUSK/MEF2C/GAP43/CHRNB2/CBLN1/ASIC2	27
GO:0050805	negative regulation of synaptic transmission	22/1397	75/18866	1.30291e-08	4.86239e-07	3.69349e-07	LRRK2/NLGN4X/CELF4/PCDH17/ARC/SORCS3/LILRB2/ADIPOQ/TNR/SYT4/SNCA/SLC6A4/NPY5R/MAPT/KCNB1/HTR2A/GRIK3/GRIA1/CNR2/CD38/CBLN1/BCHE	22
GO:0035150	regulation of tube size	32/1397	144/18866	1.48321e-08	5.4859e-07	4.1671e-07	KCNMB2/WNT9B/VIP/SLC8A1/SLC6A4/P2RX1/NPR1/NPPC/NOS1/LEP/KEL/KCNMA1/KCNA5/INS/HTR2A/HRH2/EDNRB/EDN3/CHGA/CD38/CASR/AVPR2/AVPR1B/AVPR1A/ATP1A2/AGTR2/AGTR1/AGT/ADRB2/ADRA1A/ADCYAP1/ASIC2	32
GO:0055067	monovalent inorganic cation homeostasis	34/1397	159/18866	1.4904e-08	5.4859e-07	4.1671e-07	SLC9A9/LRRK2/SPX/SLC12A5/SLC4A10/RAB39A/SLC4A8/TAC1/SLC12A3/SLC12A1/SLC8A1/SCNN1B/SCN7A/SLC26A4/PDK4/NPR1/KCNMA1/KCNH2/KCNA5/EDNRB/CCKBR/C7/BCL2/AVPR2/AVPR1A/ATP6V1G2/ATP4A/ATP1B2/ATP1A3/ATP1A2/FASLG/AGTR2/AGTR1/AGT	34
GO:0007626	locomotory behavior	39/1397	198/18866	1.51787e-08	5.549e-07	4.21504e-07	NEGR1/SEZ6/LRRK2/PREX2/SPTBN4/KLHL1/SLC4A10/MCOLN3/SEZ6L/C1QL1/CHL1/USP2/UCHL1/TNR/TMOD1/CNTN2/TAL1/SNAP25/CXCL12/RELN/PENK/OPRM1/OPRD1/NPY1R/NOVA1/GRM1/GNAO1/GLRA1/FGF12/DSCAM/CRH/CHRNB2/CALB1/CACNA1B/ATP1A2/ASTN1/ALK/ADCY5/ABAT	39
GO:0030900	forebrain development	61/1397	391/18866	2.21912e-08	8.0578e-07	6.12073e-07	PHACTR1/ARX/GDF7/RTN4RL1/LRRK2/FOXP2/TMEM108/P2RY12/SLC4A10/CRTAC1/WNT4/CHD5/SLIT2/DCLK1/HAP1/CDK5R2/EOMES/NR4A3/TNR/CNTN2/SSTR4/SSTR3/SSTR2/SLIT1/SLC8A3/SLC8A1/SLC1A2/CXCL12/PTPRS/PTN/RELN/PROX1/POU3F1/PAX6/PAX5/NTRK2/NPY/NEUROD1/NEFL/KCNC2/KCNC1/KCNA1/ISL1/ID4/FGF10/ERBB4/EPHA5/DCT/CSF1R/CRH/CHRNB2/AVPR2/AVPR1A/KIF1A/ATP1B2/ATP1A2/ASCL1/AQP1/ALK/NR0B1/ADCYAP1	61
GO:0098659	inorganic cation import across plasma membrane	25/1397	97/18866	2.472e-08	8.85634e-07	6.7273e-07	SLC9A9/WNK3/SLC12A5/RAMP3/ABCC9/HCN4/SLC12A3/SLC12A1/SLC8A3/SLC8A1/SLC8A2/KCNJ16/KCNJ11/KCNJ8/KCNJ6/KCNJ5/KCNJ3/KCNH2/CNGA3/CACNA2D1/ATP4A/FXYD2/ATP1B2/ATP1A3/ATP1A2	25
GO:0099587	inorganic ion import across plasma membrane	25/1397	97/18866	2.472e-08	8.85634e-07	6.7273e-07	SLC9A9/WNK3/SLC12A5/RAMP3/ABCC9/HCN4/SLC12A3/SLC12A1/SLC8A3/SLC8A1/SLC8A2/KCNJ16/KCNJ11/KCNJ8/KCNJ6/KCNJ5/KCNJ3/KCNH2/CNGA3/CACNA2D1/ATP4A/FXYD2/ATP1B2/ATP1A3/ATP1A2	25
GO:0007189	adenylate cyclase-activating G protein-coupled receptor signaling pathway	32/1397	147/18866	2.50647e-08	8.92039e-07	6.77595e-07	GPHA2/GPR119/UCN3/MRAP/GNG2/RAMP3/CALCRL/GPR65/VIP/TSHR/SSTR4/PTGFR/PTGER3/OPRM1/NOS1/CXCL9/IAPP/GPR6/GLP1R/GCGR/GALR1/S1PR1/CNR2/CNR1/CHGA/CALCB/APLP1/ADRB2/ADRA1A/ADCYAP1/ADCY5/ADCY1	32
GO:0097553	calcium ion transmembrane import into cytosol	31/1397	140/18866	2.71192e-08	9.58806e-07	7.28311e-07	MCOLN2/JPH4/JPH3/MCOLN3/TRDN/RAMP3/AKAP6/HAP1/SNCA/SLC8A3/SLC8A1/SLC8A2/CCL21/CCL19/RYR2/PTPRC/NOS1/CXCL9/ITPR1/HTR2A/XCR1/CCR7/CCR5/CLIC2/CD19/CASQ2/CACNA2D1/ATP1A2/FASLG/ANK2/APLNR	31
GO:1903039	positive regulation of leukocyte cell-cell adhesion	43/1397	235/18866	2.76947e-08	9.72753e-07	7.38906e-07	KLRC4-KLRK1/CCR2/CLECL1/BTLA/TNFRSF13C/SIRPG/SASH3/CD209/ICOS/KLRK1/LILRB1/LILRB2/EBI3/TESPA1/GRAP2/NR4A3/ZBTB16/ZAP70/SELP/SELE/CCL21/CCL19/CCL2/PTPRC/PRKCQ/PDCD1/PAK3/LEP/ITGA4/IL7R/IL6/IL2/IGF1/NCKAP1L/EPO/CCR7/CD40LG/CD28/CD27/CD5/CD3E/CD1D/RHOH	43
GO:0002685	regulation of leukocyte migration	40/1397	212/18866	3.49667e-08	1.2202e-06	9.26868e-07	KLRC4-KLRK1/CCR2/CD200R1/IL33/P2RY12/JAM2/CAMK1D/STAP1/KLRK1/CXCL13/SLIT2/MADCAM1/THBS4/XCL2/SPN/SELP/SELE/CXCL12/CCL21/CCL19/CCL8/CCL4/CCL2/PTN/MPP1/CD200/LBP/ITGA4/IL6/NCKAP1L/GPR18/EDN3/CX3CR1/CSF1R/CMKLR1/CCR7/CCR6/C3AR1/BMP5/RHOH	40
GO:0032414	positive regulation of ion transmembrane transporter activity	26/1397	106/18866	3.93672e-08	1.3649e-06	1.03678e-06	CCR2/PIRT/LRRC55/WNK3/ARC/CACNG2/TRDN/AKAP6/RGN/HAP1/RGS9/CCL2/RYR2/RELN/ABCB1/PDZK1/KCNJ11/KCNC2/KCNC1/KCNA1/FGF14/CACNB2/CACNA2D1/ATP1B2/ANK2/ADRB2	26
GO:0050901	leukocyte tethering or rolling	13/1397	29/18866	4.20286e-08	1.44128e-06	1.0948e-06	CCR2/JAM2/MADCAM1/SPN/SELP/SELL/SELE/CXCL12/CCL21/LEP/ITGA4/CX3CR1/ADD2	13
GO:0097756	negative regulation of blood vessel diameter	23/1397	86/18866	4.21065e-08	1.44128e-06	1.0948e-06	KCNMB2/SLC8A1/SLC6A4/P2RX1/LEP/KEL/KCNA5/INS/HTR2A/HRH2/EDNRB/EDN3/CHGA/CD38/CASR/AVPR2/AVPR1B/AVPR1A/ATP1A2/AGTR1/AGT/ADRA1A/ASIC2	23
GO:0035296	regulation of tube diameter	31/1397	143/18866	4.56847e-08	1.54409e-06	1.17289e-06	KCNMB2/VIP/SLC8A1/SLC6A4/P2RX1/NPR1/NPPC/NOS1/LEP/KEL/KCNMA1/KCNA5/INS/HTR2A/HRH2/EDNRB/EDN3/CHGA/CD38/CASR/AVPR2/AVPR1B/AVPR1A/ATP1A2/AGTR2/AGTR1/AGT/ADRB2/ADRA1A/ADCYAP1/ASIC2	31
GO:0097746	regulation of blood vessel diameter	31/1397	143/18866	4.56847e-08	1.54409e-06	1.17289e-06	KCNMB2/VIP/SLC8A1/SLC6A4/P2RX1/NPR1/NPPC/NOS1/LEP/KEL/KCNMA1/KCNA5/INS/HTR2A/HRH2/EDNRB/EDN3/CHGA/CD38/CASR/AVPR2/AVPR1B/AVPR1A/ATP1A2/AGTR2/AGTR1/AGT/ADRB2/ADRA1A/ADCYAP1/ASIC2	31
GO:0086091	regulation of heart rate by cardiac conduction	15/1397	39/18866	4.70852e-08	1.58147e-06	1.20129e-06	KCNH6/SCN3B/CTNNA3/HCN4/CACNA1G/SCN4B/SCN2B/KCNJ5/KCNJ3/KCNH2/KCND3/KCNA5/CACNB2/CACNA2D1/ANK2	15
GO:0043266	regulation of potassium ion transport	26/1397	107/18866	4.83824e-08	1.61495e-06	1.22672e-06	LRRC55/WNK3/DPP10/KCNIP1/AKAP6/KCNAB1/VIP/RGS4/NOS1/KEL/KCNS2/KCNH2/KCNG1/KCNC2/KCNC1/KCNA5/KCNA1/HTR2A/GCK/FHL1/EDN3/DPP6/CASQ2/ATP1B2/ANK2/ADCYAP1	26
GO:0060291	long-term synaptic potentiation	23/1397	87/18866	5.32658e-08	1.76698e-06	1.3422e-06	SHISA7/LRRTM2/ARC/NLGN1/FAM107A/CYP46A1/SCGN/LILRB2/TNR/SNAP25/SLC8A3/SLC8A2/S100B/PTN/RELN/SERPINE2/NTRK2/MPP2/INS/CX3CR1/CRH/CALB1/ADCY1	23
GO:0086065	cell communication involved in cardiac conduction	18/1397	56/18866	5.65694e-08	1.86506e-06	1.4167e-06	SCN3B/CTNNA3/TRDN/HCN4/CACNA1G/SLC8A1/SCN4B/RYR2/KCNJ5/KCNJ3/KCNA5/CASQ2/CACNB2/CACNA2D1/ATP1B2/ATP1A3/ATP1A2/ANK2	18
GO:0140115	export across plasma membrane	19/1397	62/18866	5.79671e-08	1.89948e-06	1.44285e-06	KCNT2/SLC29A4/RGS9/SLC8A3/SLC8A1/SLC8A2/FXYD1/ABCB1/PDZK1/KCNH2/KCND3/KCNA5/KCNA2/ATP4A/ATP2B3/FXYD2/ATP1B2/ATP1A3/ATP1A2	19
GO:0007411	axon guidance	48/1397	284/18866	5.90559e-08	1.92343e-06	1.46105e-06	ARX/GDF7/UNC5D/BOC/SEMA6D/SPTBN4/SEMA6A/DSCAML1/SEMA3G/DPYSL5/EVL/FLRT2/NFASC/CHL1/MYOT/NRXN1/NRXN3/SLIT2/LGI1/NR4A3/TNR/CNTN2/SPTB/SLIT3/SLIT1/CXCL12/RET/RELN/PRKCQ/PAX6/NTRK1/NRCAM/NGFR/NCAM1/KIF5C/KIF5A/ISL1/GFRA3/GFRA2/GFRA1/GAP43/EPHA8/EPHA5/DSCAM/DCC/CSF1R/CRMP1/RHOH	48
GO:0022407	regulation of cell-cell adhesion	65/1397	439/18866	5.96094e-08	1.92977e-06	1.46586e-06	KLRC4-KLRK1/CCR2/CLEC4G/TIGIT/ADAMTS18/CLECL1/BTLA/CCM2L/TNFRSF13C/CELA2A/SIRPG/LAX1/SASH3/WNT4/CD209/TBX21/ICOS/PLA2G2D/KLRK1/FGL2/LILRB1/CXCL13/LILRB2/EBI3/TESPA1/GRAP2/ADIPOQ/NR4A3/ZBTB16/ZAP70/TNR/SPN/SELP/SELE/CXCL12/CCL21/CCL19/CCL2/PTPRC/PRKCQ/SERPINE2/PDCD1/PCDH8/PAK3/LEP/ITGA4/IL7R/IL6/IL2/IGF1/NCKAP1L/FGL1/EPO/CCR7/CD40LG/CD28/CD27/CD5/CD3E/CD1D/BMP6/BLK/RHOH/ARG1/ABAT	65
GO:1903037	regulation of leukocyte cell-cell adhesion	53/1397	329/18866	6.35828e-08	2.04607e-06	1.5542e-06	KLRC4-KLRK1/CCR2/CLEC4G/TIGIT/CLECL1/BTLA/TNFRSF13C/SIRPG/LAX1/SASH3/CD209/TBX21/ICOS/PLA2G2D/KLRK1/FGL2/LILRB1/LILRB2/EBI3/TESPA1/GRAP2/NR4A3/ZBTB16/ZAP70/SPN/SELP/SELE/CXCL12/CCL21/CCL19/CCL2/PTPRC/PRKCQ/PDCD1/PAK3/LEP/ITGA4/IL7R/IL6/IL2/IGF1/NCKAP1L/FGL1/EPO/CCR7/CD40LG/CD28/CD27/CD5/CD3E/CD1D/RHOH/ARG1	53
GO:0097485	neuron projection guidance	48/1397	285/18866	6.60256e-08	2.11203e-06	1.60431e-06	ARX/GDF7/UNC5D/BOC/SEMA6D/SPTBN4/SEMA6A/DSCAML1/SEMA3G/DPYSL5/EVL/FLRT2/NFASC/CHL1/MYOT/NRXN1/NRXN3/SLIT2/LGI1/NR4A3/TNR/CNTN2/SPTB/SLIT3/SLIT1/CXCL12/RET/RELN/PRKCQ/PAX6/NTRK1/NRCAM/NGFR/NCAM1/KIF5C/KIF5A/ISL1/GFRA3/GFRA2/GFRA1/GAP43/EPHA8/EPHA5/DSCAM/DCC/CSF1R/CRMP1/RHOH	48
GO:0014046	dopamine secretion	14/1397	35/18866	7.37135e-08	2.33021e-06	1.77004e-06	SYT6/SYT9/SYT3/SYT15/SYT7/SYT5/SYT4/SNCA/CXCL12/KCNA2/HTR2A/CNR1/CHRNB2/ABAT	14
GO:0014059	regulation of dopamine secretion	14/1397	35/18866	7.37135e-08	2.33021e-06	1.77004e-06	SYT6/SYT9/SYT3/SYT15/SYT7/SYT5/SYT4/SNCA/CXCL12/KCNA2/HTR2A/CNR1/CHRNB2/ABAT	14
GO:0051209	release of sequestered calcium ion into cytosol	27/1397	118/18866	1.03026e-07	3.23779e-06	2.45943e-06	MCOLN2/JPH4/JPH3/MCOLN3/TRDN/AKAP6/HAP1/SNCA/SLC8A1/CCL21/CCL19/RYR2/PTPRC/NOS1/CXCL9/ITPR1/HTR2A/XCR1/CCR7/CCR5/CLIC2/CD19/CASQ2/ATP1A2/FASLG/ANK2/APLNR	27
GO:0042100	B cell proliferation	24/1397	97/18866	1.0888e-07	3.40188e-06	2.58407e-06	GAPT/TNFRSF13C/FCRL3/SASH3/TNFRSF13B/IKZF3/VAV3/PTPRC/MEF2C/CD180/IL7R/IL2/NCKAP1L/CR2/CHRNB2/CD79A/CD40LG/CD38/CD22/MS4A1/CD19/BTK/BLK/BCL2	24
GO:0030902	hindbrain development	32/1397	156/18866	1.09649e-07	3.40608e-06	2.58727e-06	NANOS1/PTF1A/SEZ6/FOXP2/KLHL1/NLGN4X/SEZ6L/MYO16/MAFB/HAP1/CDK5R2/PHOX2B/SSTR3/SSTR2/SLC6A4/PTPRS/PTN/PROX1/SERPINE2/NEUROD1/KCNC1/EGF/CTNNA2/CD3E/CBLN1/BMP5/BCL2/ATP1B2/ASCL1/PHOX2A/AGTR2/ABAT	32
GO:0014074	response to purine-containing compound	31/1397	149/18866	1.23211e-07	3.80539e-06	2.89058e-06	HCN1/P2RY12/P2RX2/ABCC9/HCN4/AKAP6/ADIPOQ/WT1/VGF/TEK/STAR/SLC8A3/SLC8A1/SLC6A4/SELL/RYR2/PTPRN/PIK3CG/PENK/PDE3A/PDE2A/P2RX5/P2RX1/KCNJ11/GPD1/CRHBP/CNGA3/CDO1/CASQ2/AQP1/AQP8	31
GO:0051283	negative regulation of sequestering of calcium ion	27/1397	119/18866	1.23979e-07	3.80721e-06	2.89197e-06	MCOLN2/JPH4/JPH3/MCOLN3/TRDN/AKAP6/HAP1/SNCA/SLC8A1/CCL21/CCL19/RYR2/PTPRC/NOS1/CXCL9/ITPR1/HTR2A/XCR1/CCR7/CCR5/CLIC2/CD19/CASQ2/ATP1A2/FASLG/ANK2/APLNR	27
GO:0046683	response to organophosphorus	29/1397	134/18866	1.27892e-07	3.90505e-06	2.96629e-06	HCN1/P2RY12/P2RX2/ABCC9/HCN4/AKAP6/ADIPOQ/WT1/VGF/TEK/STAR/SLC8A3/SLC8A1/SLC6A4/SELL/PTPRN/PIK3CG/PENK/PDE3A/PDE2A/P2RX5/P2RX1/KCNJ11/GPD1/CRHBP/CNGA3/CDO1/AQP1/AQP8	29
GO:0050870	positive regulation of T cell activation	39/1397	214/18866	1.35297e-07	4.10784e-06	3.12032e-06	KLRC4-KLRK1/CCR2/CLECL1/BTLA/TNFRSF13C/SIRPG/SASH3/CD209/ICOS/KLRK1/LILRB1/LILRB2/EBI3/TESPA1/GRAP2/ZBTB16/ZAP70/CCL21/CCL19/CCL2/PTPRC/PRKCQ/PDCD1/PAK3/LEP/IL7R/IL6/IL2/IGF1/NCKAP1L/EPO/CCR7/CD40LG/CD28/CD27/CD5/CD3E/CD1D/RHOH	39
GO:0042310	vasoconstriction	21/1397	78/18866	1.42899e-07	4.31426e-06	3.27712e-06	KCNMB2/SLC8A1/SLC6A4/P2RX1/LEP/KEL/KCNA5/HTR2A/HRH2/EDNRB/EDN3/CD38/CASR/AVPR2/AVPR1B/AVPR1A/ATP1A2/AGTR1/AGT/ADRA1A/ASIC2	21
GO:0070665	positive regulation of leukocyte proliferation	31/1397	150/18866	1.44459e-07	4.33699e-06	3.29439e-06	CCR2/CLECL1/TNFRSF13C/FCRL3/SASH3/CD209/VAV3/LILRB2/EBI3/ZAP70/TAC1/CCL19/PTPRC/PRKCQ/MEF2C/LEP/IL6/IL5RA/IL2/IGF1/NCKAP1L/FGF10/EPO/CSF1R/CHRNB2/CD40LG/CD38/CD28/CD3E/CD1D/BCL2	31
GO:0051048	negative regulation of secretion	36/1397	190/18866	1.49596e-07	4.46627e-06	3.39259e-06	CCR2/TIFAB/TRIM9/IL33/SPX/WNK3/P2RY12/GHRL/LILRB1/CARTPT/STXBP5L/ADIPOQ/CD84/SYT4/SNCA/SFRP1/PTGER3/OPRM1/NPY5R/CD200/LEP/KCNJ11/KCNB1/INS/IL13RA2/GRM7/EGF/CRHBP/CRH/CNR1/CIDEA/CHGA/CD22/AVPR2/AGTR2/ABAT	36
GO:0051953	negative regulation of amine transport	12/1397	27/18866	1.58198e-07	4.69698e-06	3.56784e-06	P2RY12/SYT4/SNCA/RGS4/NPY5R/LEP/GRM7/CRH/CNR1/CHGA/AGTR2/ABAT	12
GO:0046928	regulation of neurotransmitter secretion	25/1397	106/18866	1.62636e-07	4.80222e-06	3.64778e-06	SYT9/RIMS4/LRRK2/UNC13A/RIMS1/NLGN1/CPLX2/RIMS2/STXBP5L/SLC4A8/SYT7/SYT4/SYP/PRKCB/P2RX1/MEF2C/HTR2A/GRIK5/CNR1/CHRNB3/CHRNB2/CHRM2/CACNB2/ADRA1A/ADCY1	25
GO:0051282	regulation of sequestering of calcium ion	27/1397	121/18866	1.78237e-07	5.23233e-06	3.97449e-06	MCOLN2/JPH4/JPH3/MCOLN3/TRDN/AKAP6/HAP1/SNCA/SLC8A1/CCL21/CCL19/RYR2/PTPRC/NOS1/CXCL9/ITPR1/HTR2A/XCR1/CCR7/CCR5/CLIC2/CD19/CASQ2/ATP1A2/FASLG/ANK2/APLNR	27
GO:0050671	positive regulation of lymphocyte proliferation	29/1397	136/18866	1.79149e-07	5.23233e-06	3.97449e-06	CCR2/CLECL1/TNFRSF13C/FCRL3/SASH3/CD209/VAV3/LILRB2/EBI3/ZAP70/TAC1/CCL19/PTPRC/PRKCQ/MEF2C/LEP/IL6/IL2/IGF1/NCKAP1L/FGF10/EPO/CHRNB2/CD40LG/CD38/CD28/CD3E/CD1D/BCL2	29
GO:0032411	positive regulation of transporter activity	26/1397	114/18866	1.89253e-07	5.48641e-06	4.16749e-06	CCR2/PIRT/LRRC55/WNK3/ARC/CACNG2/TRDN/AKAP6/RGN/HAP1/RGS9/CCL2/RYR2/RELN/ABCB1/PDZK1/KCNJ11/KCNC2/KCNC1/KCNA1/FGF14/CACNB2/CACNA2D1/ATP1B2/ANK2/ADRB2	26
GO:0050921	positive regulation of chemotaxis	30/1397	144/18866	1.89891e-07	5.48641e-06	4.16749e-06	CCR2/P2RY12/CAMK1D/CXCL13/SLIT2/SCG2/TIAM1/THBS4/XCL2/CXCL12/CCL21/CCL19/CCL4/PTN/NTRK3/LBP/IL16/IL6/NCKAP1L/FGF10/EDN3/S1PR1/DSCAM/CSF1R/CMKLR1/CCR7/CCR6/CCR4/CASR/C3AR1	30
GO:0099175	regulation of postsynapse organization	25/1397	107/18866	1.97469e-07	5.67485e-06	4.31064e-06	SHISA7/ZDHHC15/LRRK2/LRRC4B/LRFN2/GHRL/LRRTM2/CUX2/ARC/NLGN1/LILRB2/NRXN1/TIAM1/PTPRS/PTN/RELN/PAK3/NTRK3/NRCAM/INS/GAP43/DGKB/CBLN1/CAMK2B/KIF1A	25
GO:0097305	response to alcohol	41/1397	234/18866	1.98561e-07	5.67588e-06	4.31141e-06	UCN3/UNC79/GNG2/MAP4K1/ADIPOQ/SLIT2/TGFBR3/STAR/SLIT3/SFRP1/CCL21/CCL19/RGS4/PTGFR/PENK/OPRM1/NTRK3/NPPC/NEFL/LEP/KCNC2/IL2/GPLD1/GLRA1/CSN1S1/CSF3/CRHBP/CRH/CNR1/CCR7/CCR5/CHRNB2/CDO1/CD27/AVPR1A/ADCYAP1R1/ADCYAP1/ADCY5/ADCY1/ACTC1/ABAT	41
GO:0032946	positive regulation of mononuclear cell proliferation	29/1397	137/18866	2.11404e-07	6.01102e-06	4.56599e-06	CCR2/CLECL1/TNFRSF13C/FCRL3/SASH3/CD209/VAV3/LILRB2/EBI3/ZAP70/TAC1/CCL19/PTPRC/PRKCQ/MEF2C/LEP/IL6/IL2/IGF1/NCKAP1L/FGF10/EPO/CHRNB2/CD40LG/CD38/CD28/CD3E/CD1D/BCL2	29
GO:2000846	regulation of corticosteroid hormone secretion	9/1397	15/18866	2.16958e-07	6.1365e-06	4.6613e-06	GHRL/TAC1/POMC/GALR1/CRH/BMP6/AGTR2/AGTR1/AGT	9
GO:0045058	T cell selection	16/1397	49/18866	2.41175e-07	6.78574e-06	5.15447e-06	THEMIS/TBX21/ZAP70/SPN/PTPRC/LY9/IRF4/IL6/DOCK2/CCR7/CD28/CD3G/CD3E/CD3D/CD1D/BCL2	16
GO:0030217	T cell differentiation	43/1397	253/18866	2.43365e-07	6.81168e-06	5.17417e-06	CCR2/THEMIS/PREX1/SASH3/WNT4/TBX21/PLA2G2D/CLEC4E/FGL2/LILRB2/MAFB/TESPA1/EOMES/ZBTB16/ZAP70/SPN/CCL19/PTPRC/LY9/LEP/ITK/IRF4/IL7R/IL6/IL2/HLA-DOA/NCKAP1L/GPR18/DOCK2/CR1/CCR7/CCR6/TNFSF8/CD28/CD27/CD8A/CD3G/CD3E/CD3D/CD2/CD1D/BCL2/RHOH	43
GO:0099560	synaptic membrane adhesion	12/1397	28/18866	2.58189e-07	7.18917e-06	5.46092e-06	LRFN5/SLITRK1/LRRC4B/SLITRK2/LRRC4/PCDH17/NLGN1/NTNG1/NRXN1/SPARCL1/PTPRS/PCDH8	12
GO:2001259	positive regulation of cation channel activity	20/1397	74/18866	2.63338e-07	7.29386e-06	5.54044e-06	CCR2/PIRT/LRRC55/ARC/CACNG2/TRDN/AKAP6/HAP1/RGS9/CCL2/RELN/KCNJ11/KCNC2/KCNC1/KCNA1/FGF14/CACNB2/CACNA2D1/ANK2/ADRB2	20
GO:0045785	positive regulation of cell adhesion	62/1397	428/18866	2.64664e-07	7.29386e-06	5.54044e-06	KLRC4-KLRK1/CCR2/CLECL1/BTLA/COL26A1/TNFRSF13C/DUSP26/P2RY12/PREX1/CASS4/SIRPG/SASH3/WNT4/CD209/ICOS/ABI3BP/KLRK1/LILRB1/CXCL13/VAV3/LILRB2/EBI3/TESPA1/SPOCK2/GRAP2/NR4A3/ZBTB16/ZAP70/VTN/TEK/SFRP1/SELP/SELE/CXCL12/CCL21/CCL19/CCL2/RET/PTPRC/PTN/PRKCQ/VIT/PDCD1/PAK3/MYOC/LEP/ITGA4/IL7R/IL6/IL2/IGF1/NCKAP1L/EPO/CCR7/CD40LG/CD36/CD28/CD27/CD5/CD3E/CD1D/RHOH	62
GO:0035590	purinergic nucleotide receptor signaling pathway	13/1397	33/18866	2.68119e-07	7.35139e-06	5.58414e-06	P2RY8/P2RY12/NECAB2/P2RY13/GPR171/P2RY10/P2RX2/P2RY14/CNTN2/P2RX5/P2RX1/GPR34/ADCY5	13
GO:0048638	regulation of developmental growth	54/1397	353/18866	2.71405e-07	7.40372e-06	5.62389e-06	PI16/ARX/SYT3/SEMA6D/SPTBN4/SEMA6A/SEMA3G/SASH3/BCL11A/ATP8A2/GHRL/FSTL4/UNC13A/RIMS1/OLFM1/KIAA0319/RIMS2/AKAP6/CACNA2D2/SOCS2/WT1/TNR/TGFBR3/SYT4/SLC6A4/SFRP1/CXCL12/RGS4/REG1A/PTPRS/PROX1/NTRK3/NRCAM/NPY1R/NPPC/NKX6-1/MYH6/MUSK/MEF2C/MAPT/MAP2/MAP1B/LEP/KCNK2/IGF1/GHR/GAMT/FGF9/ERBB4/DSCAM/DCC/BCL2/ADRB2/ACACB	54
GO:0051208	sequestering of calcium ion	27/1397	124/18866	3.01916e-07	8.19442e-06	6.2245e-06	MCOLN2/JPH4/JPH3/MCOLN3/TRDN/AKAP6/HAP1/SNCA/SLC8A1/CCL21/CCL19/RYR2/PTPRC/NOS1/CXCL9/ITPR1/HTR2A/XCR1/CCR7/CCR5/CLIC2/CD19/CASQ2/ATP1A2/FASLG/ANK2/APLNR	27
GO:0060048	cardiac muscle contraction	29/1397	140/18866	3.43408e-07	9.27375e-06	7.04437e-06	MYLK2/SCN3B/CTNNA3/HCN4/CACNA1G/SLC8A1/SCN4B/SCN2B/RYR2/PIK3CG/NOS1/MYH7/MYH6/KCNJ8/KCNJ5/KCNJ3/KCNH2/KCND3/KCNA5/FGF12/CLIC2/CHGA/CASQ2/CACNB2/CACNA2D1/ATP1A2/ANK2/ADRA1A/ACTC1	29
GO:0099084	postsynaptic specialization organization	13/1397	34/18866	4.04719e-07	1.08748e-05	8.26053e-06	LRRC4B/TMEM108/LRRC4/LRRTM2/NLGN1/LILRB2/NRXN1/PTPRS/RELN/NTRK3/GAP43/DLG2/CBLN1	13
GO:0098739	import across plasma membrane	31/1397	157/18866	4.19873e-07	1.11891e-05	8.4993e-06	SLC9A9/WNK3/SLC12A5/RAMP3/ABCC9/HCN4/SLC12A3/SLC12A1/SLC8A3/SLC8A1/SLC8A2/SLC7A2/SLC6A13/SLC1A2/RGS4/KCNJ16/KCNJ11/KCNJ8/KCNJ6/KCNJ5/KCNJ3/KCNH2/FOLR2/CNGA3/CACNA2D1/ATP4A/FXYD2/ATP1B2/ATP1A3/ATP1A2/AGT	31
GO:0033555	multicellular organismal response to stress	20/1397	76/18866	4.2241e-07	1.11891e-05	8.4993e-06	PIRT/MAPK8IP2/P2RX2/KIAA0319/THBS4/TACR1/TAC1/RET/RELN/PENK/NTRK1/NOS1/MEF2C/EDNRB/CRH/CACNA1B/BCL2/ATP1A2/ADCYAP1R1/ADCYAP1	20
GO:0098815	modulation of excitatory postsynaptic potential	15/1397	45/18866	4.22664e-07	1.11891e-05	8.4993e-06	LRRK2/TMEM108/NLGN4X/CELF4/CUX2/RIMS1/NLGN1/RIMS2/NRXN1/SLC8A3/SLC8A2/RGS4/RELN/CBLN1/ADRB2	15
GO:0051051	negative regulation of transport	67/1397	483/18866	4.48126e-07	1.1805e-05	8.96715e-06	CCR2/TIFAB/SIAH3/CNIH2/SCAMP5/OSR1/LRRK2/TRIM9/IL33/SPX/WNK3/P2RY12/NECAB2/GHRL/TRAT1/PACSIN1/LRRTM2/LILRB1/TRDN/LILRB2/CARTPT/STXBP5L/ADIPOQ/CD84/KCNAB1/VIP/SYT4/SNCA/SH3GL3/SFRP1/RGS4/PTGER3/PRKCB/SERPINE2/OPRM1/NPY5R/NOS1/CD200/MAP1B/LEP/KEL/KCNJ11/KCNH2/KCNB1/INS/IL13RA2/HTR2A/GRM7/GPM6B/FGF12/EPO/EGF/CRHBP/CRH/CNR1/CLIC2/CIDEA/CHGA/CD36/CD22/CASQ2/BCL2/AVPR2/ATP1A2/AGTR2/ADCYAP1/ABAT	67
GO:0035930	corticosteroid hormone secretion	9/1397	16/18866	4.63189e-07	1.20834e-05	9.17857e-06	GHRL/TAC1/POMC/GALR1/CRH/BMP6/AGTR2/AGTR1/AGT	9
GO:1900451	positive regulation of glutamate receptor signaling pathway	9/1397	16/18866	4.63189e-07	1.20834e-05	9.17857e-06	CCR2/NECAB2/ARC/UNC13A/CACNG2/RGS9/CCL2/RELN/ADRB2	9
GO:2000311	regulation of AMPA receptor activity	11/1397	25/18866	5.95797e-07	1.54677e-05	1.17493e-05	SHISA9/SHISA7/CNIH2/CACNG5/MAPK8IP2/ARC/NLGN1/CACNG2/RELN/MEF2C/ADRB2	11
GO:0007613	memory	26/1397	121/18866	6.52909e-07	1.68689e-05	1.28137e-05	SHISA7/JPH3/SLC17A7/CUX2/ARC/SORCS3/TAC1/SYT4/SLC8A3/SLC8A2/SLC6A4/S100B/RASGRF1/PTN/RELN/MUSK/MAPT/KCNK2/HTR2A/HRH2/GRIA1/CX3CR1/CNR1/CHRNB2/CALB1/ADCY1	26
GO:0017156	calcium-ion regulated exocytosis	18/1397	65/18866	6.9896e-07	1.79723e-05	1.36518e-05	SCAMP5/SYT6/SYT9/TRIM9/SYT3/SYT15/UNC13A/RIMS1/RAPGEF4/RIMS2/SYT7/CDK5R2/CACNA1G/CACNA1I/CADPS/SYT5/SYT4/KCNB1	18
GO:0022037	metencephalon development	25/1397	114/18866	7.12378e-07	1.82301e-05	1.38476e-05	NANOS1/PTF1A/SEZ6/FOXP2/KLHL1/NLGN4X/SEZ6L/MYO16/HAP1/CDK5R2/SSTR3/SSTR2/PTPRS/PTN/PROX1/SERPINE2/NEUROD1/KCNC1/CD3E/CBLN1/BCL2/ASCL1/PHOX2A/AGTR2/ABAT	25
GO:0048588	developmental cell growth	40/1397	237/18866	7.62334e-07	1.9416e-05	1.47485e-05	PI16/SYT3/SEMA6D/TMEM108/SEMA6A/SEMA3G/BCL11A/CYFIP2/FSTL4/UNC13A/RIMS1/OLFM1/KIAA0319/RIMS2/AKAP6/SLIT2/DCLK1/TNR/TIAM1/SYT4/SLIT3/SLIT1/SH3GL2/CXCL12/RGS4/REG1A/PTPRS/NTRK3/NRCAM/NKX6-1/MAPT/MAP2/MAP1B/ITGA4/IGF1/DSCAM/DCC/AGTR2/AGT/ADRA1A	40
GO:0048168	regulation of neuronal synaptic plasticity	16/1397	53/18866	8.05505e-07	2.04188e-05	1.55102e-05	SHISA9/SHISA7/JPH3/SLC4A10/ARC/UNC13A/NEURL1/CNTN2/SYT4/SYP/STAR/SLC8A2/S100B/RASGRF1/CAMK2B/AGT	16
GO:0099566	regulation of postsynaptic cytosolic calcium ion concentration	8/1397	13/18866	8.14428e-07	2.05481e-05	1.56084e-05	SLC8A3/SLC8A1/SLC8A2/ITPR1/GRM1/GRIA1/CALB1/ATP2B2	8
GO:0050920	regulation of chemotaxis	39/1397	229/18866	8.26067e-07	2.07443e-05	1.57574e-05	KLRC4-KLRK1/CCR2/SEMA6D/P2RY12/SEMA6A/CAMK1D/SEMA3G/STAP1/KLRK1/CXCL13/SLIT2/SCG2/TIAM1/THBS4/XCL2/CXCL12/CCL21/CCL19/CCL4/CCL2/PTN/NTRK3/MPP1/LBP/IL16/IL6/NCKAP1L/GPR18/FGF10/EDN3/S1PR1/DSCAM/CSF1R/CMKLR1/CCR7/CCR6/CCR4/CASR/C3AR1	39
GO:0043368	positive T cell selection	13/1397	36/18866	8.76082e-07	2.1898e-05	1.66338e-05	THEMIS/TBX21/ZAP70/SPN/PTPRC/LY9/IRF4/IL6/DOCK2/CD3G/CD3E/CD3D/BCL2	13
GO:0070252	actin-mediated cell contraction	26/1397	123/18866	9.10967e-07	2.26645e-05	1.7216e-05	MYLK2/SCN3B/CTNNA3/HCN4/CACNA1G/TNNT3/TMOD1/SCN4B/SCN2B/RYR2/MYH7/MYH6/MYBPC2/KCNJ8/KCNJ5/KCNJ3/KCNH2/KCND3/KCNA5/FGF12/DES/CACNB2/CACNA2D1/ATP1A2/ANK2/ACTC1	26
GO:0010522	regulation of calcium ion transport into cytosol	23/1397	101/18866	9.76117e-07	2.41735e-05	1.83623e-05	JPH4/JPH3/P2RX2/TRDN/RAMP3/AKAP6/HAP1/SNCA/SLC8A1/RYR2/PLA2G1B/P2RX5/NOS1/CXCL9/EPO/CLIC2/CD19/CASQ2/BCL2/ATP1A2/ANK2/APLNR/ADCYAP1R1	23
GO:0019229	regulation of vasoconstriction	17/1397	60/18866	9.96103e-07	2.45553e-05	1.86523e-05	KCNMB2/P2RX1/LEP/KCNA5/HTR2A/HRH2/EDN3/CD38/CASR/AVPR2/AVPR1B/AVPR1A/ATP1A2/AGTR1/AGT/ADRA1A/ASIC2	17
GO:0002688	regulation of leukocyte chemotaxis	26/1397	124/18866	1.07255e-06	2.63192e-05	1.99921e-05	KLRC4-KLRK1/CCR2/CAMK1D/STAP1/KLRK1/CXCL13/SLIT2/THBS4/XCL2/CXCL12/CCL21/CCL19/CCL4/CCL2/PTN/MPP1/LBP/IL6/NCKAP1L/GPR18/EDN3/CSF1R/CMKLR1/CCR7/CCR6/C3AR1	26
GO:0006939	smooth muscle contraction	24/1397	109/18866	1.09404e-06	2.67244e-05	2.02999e-05	TIFAB/MYOCD/SPX/GHRL/P2RX2/CALCRL/KCNB2/TACR1/SSTR2/SLC8A1/PTGER3/P2RX1/KCNMA1/HTR2A/EDNRB/EDN3/CHRNB2/CHRM2/CD38/ATP1A2/AGT/ADRB2/ADRA1A/ABAT	24
GO:0051965	positive regulation of synapse assembly	18/1397	67/18866	1.13983e-06	2.7717e-05	2.10539e-05	LRRTM3/LINGO2/SLITRK1/LRRC4B/SLITRK2/CLSTN2/LRRN3/GHRL/LRRTM2/FLRT2/CUX2/NLGN1/NRXN1/NTRK3/NTRK2/NTRK1/CBLN1/ASIC2	18
GO:0008277	regulation of G protein-coupled receptor signaling pathway	29/1397	148/18866	1.15702e-06	2.80081e-05	2.12751e-05	KCTD8/RGS18/KCTD16/MRAP/NECAB2/FRMPD1/PTGDR2/RAMP3/GPRASP1/GUCA1C/RGS9/TUB/CNTN2/SYP/SSTR4/SNCA/RGS4/PLEK/PDE6B/OPRM1/NOS1/GPR27/GNG7/GNG4/CHGA/APLP1/APLNR/ADRB2/ADCYAP1	29
GO:1901890	positive regulation of cell junction assembly	23/1397	103/18866	1.40571e-06	3.38756e-05	2.5732e-05	LRRTM3/LINGO2/SLITRK1/LRRC4B/SLITRK2/CLSTN2/LRRN3/WNT4/GHRL/LRRTM2/FLRT2/CUX2/NLGN1/NRXN1/TEK/SFRP1/NTRK3/NTRK2/NTRK1/MYOC/CBLN1/AGT/ASIC2	23
GO:0086019	cell-cell signaling involved in cardiac conduction	12/1397	32/18866	1.45014e-06	3.44732e-05	2.6186e-05	SCN3B/HCN4/CACNA1G/SCN4B/RYR2/KCNJ5/KCNJ3/KCNA5/CASQ2/CACNB2/CACNA2D1/ANK2	12
GO:0097106	postsynaptic density organization	12/1397	32/18866	1.45014e-06	3.44732e-05	2.6186e-05	LRRC4B/TMEM108/LRRC4/LRRTM2/NLGN1/LILRB2/NRXN1/PTPRS/RELN/NTRK3/DLG2/CBLN1	12
GO:0002673	regulation of acute inflammatory response	15/1397	49/18866	1.45616e-06	3.44732e-05	2.6186e-05	PLA2G2D/TAC1/PTGER3/PIK3CG/NPY5R/KLKB1/INS/IL6/FFAR3/EDNRB/DNASE1L3/CNR1/CCR7/BTK/ADCYAP1	15
GO:0015872	dopamine transport	15/1397	49/18866	1.45616e-06	3.44732e-05	2.6186e-05	SLC29A4/SYT6/SYT9/SYT3/SYT15/SYT7/SYT5/SYT4/SNCA/CXCL12/KCNA2/HTR2A/CNR1/CHRNB2/ABAT	15
GO:0022409	positive regulation of cell-cell adhesion	44/1397	279/18866	1.48119e-06	3.49119e-05	2.65192e-05	KLRC4-KLRK1/CCR2/CLECL1/BTLA/TNFRSF13C/SIRPG/SASH3/CD209/ICOS/KLRK1/LILRB1/CXCL13/LILRB2/EBI3/TESPA1/GRAP2/NR4A3/ZBTB16/ZAP70/SELP/SELE/CCL21/CCL19/CCL2/PTPRC/PRKCQ/PDCD1/PAK3/LEP/ITGA4/IL7R/IL6/IL2/IGF1/NCKAP1L/EPO/CCR7/CD40LG/CD28/CD27/CD5/CD3E/CD1D/RHOH	44
GO:0086001	cardiac muscle cell action potential	19/1397	75/18866	1.5356e-06	3.60363e-05	2.73733e-05	SCN3B/CTNNA3/HCN4/CACNA1G/SLC8A1/SCN4B/SCN2B/RYR2/KCNJ8/KCNJ5/KCNJ3/KCNH2/KCND3/KCNA5/FGF12/CACNB2/CACNA2D1/ATP1A2/ANK2	19
GO:0002687	positive regulation of leukocyte migration	28/1397	142/18866	1.54371e-06	3.60518e-05	2.73851e-05	CCR2/P2RY12/JAM2/CAMK1D/CXCL13/MADCAM1/THBS4/XCL2/SPN/SELP/SELE/CXCL12/CCL21/CCL19/CCL8/CCL4/PTN/LBP/ITGA4/IL6/NCKAP1L/EDN3/CX3CR1/CSF1R/CMKLR1/CCR7/CCR6/C3AR1	28
GO:0050867	positive regulation of cell activation	59/1397	421/18866	1.54968e-06	3.60518e-05	2.73851e-05	KLRC4-KLRK1/IGLL5/CCR2/CLECL1/BTLA/LRRK2/TNFRSF13C/FCRL3/IL33/SIRPG/SASH3/CD209/TBX21/ICOS/STAP1/KLRK1/LILRB1/CD226/VAV3/LILRB2/EBI3/TESPA1/GRAP2/NR4A3/ZBTB16/ZAP70/TAC1/SELP/CCL21/CCL19/CCL2/PTPRC/PRKCQ/PLEK/PDCD1/PAK3/MEF2C/LEP/LBP/IL7R/IL6/IL2/IGF1/NCKAP1L/FGF10/EPO/CCR7/CHRNB2/CD40LG/CD38/CD28/CD27/CD5/CD3E/CD2/CD1D/BTK/BCL2/RHOH	59
GO:0016049	cell growth	66/1397	490/18866	1.55845e-06	3.60997e-05	2.74214e-05	NANOS1/PI16/MYOCD/SYT3/SEMA6D/TMEM108/SOX17/PAPPA2/SEMA6A/SEMA3G/BCL11A/CYFIP2/KIF26A/EPB41L3/FSTL4/UNC13A/RIMS1/FAM107A/FBLN5/OLFM1/RASGRP2/KIAA0319/RIMS2/AKAP6/SLIT2/LGI1/DCLK1/SOCS2/WT1/TNR/TIAM1/SYT4/SLIT3/SLIT1/SH3GL2/SFRP1/CXCL12/RGS4/REG1A/PTPRS/PRKCQ/SERPINE2/NTRK3/NRCAM/NPR1/NKX6-1/MAPT/MAP2/MAP1B/ITGA4/INS/IL2/IGF1/HPN/GNG4/FHL1/DSCAM/DCC/CD38/BCL2/AVPR1A/APBB1/AGTR2/AGTR1/AGT/ADRA1A	66
GO:0021953	central nervous system neuron differentiation	34/1397	192/18866	1.66559e-06	3.84157e-05	2.91807e-05	NANOS1/ARX/GDF7/UNC5D/AGBL4/SPTBN4/SLC4A10/CHD5/SLIT2/DCLK1/PHOX2B/EOMES/WNT9B/CNTN2/TAL1/SFRP1/PROX1/PAX6/NTRK2/NPY/NKX6-1/NKX2-2/MAPT/MAP2/LEP/ISL1/ID4/ERBB4/DCC/CSF1R/CHRNB2/CBLN1/ASCL1/PHOX2A	34
GO:2000831	regulation of steroid hormone secretion	9/1397	18/18866	1.71764e-06	3.94471e-05	2.99641e-05	GHRL/TAC1/POMC/GALR1/CRH/BMP6/AGTR2/AGTR1/AGT	9
GO:0086002	cardiac muscle cell action potential involved in contraction	16/1397	56/18866	1.8278e-06	4.17982e-05	3.175e-05	SCN3B/CTNNA3/CACNA1G/SCN4B/SCN2B/RYR2/KCNJ8/KCNJ5/KCNJ3/KCNH2/KCND3/KCNA5/FGF12/CACNB2/CACNA2D1/ANK2	16
GO:0099054	presynapse assembly	15/1397	50/18866	1.93863e-06	4.41449e-05	3.35326e-05	LRRTM3/LRFN5/SLITRK1/LRRC4B/SLITRK2/NLGN4X/CNTN5/PCDH17/NLGN1/NRXN1/BSN/SNCA/NTRK3/CEL/CBLN1	15
GO:0002696	positive regulation of leukocyte activation	57/1397	406/18866	2.19313e-06	4.97294e-05	3.77746e-05	KLRC4-KLRK1/IGLL5/CCR2/CLECL1/BTLA/LRRK2/TNFRSF13C/FCRL3/IL33/SIRPG/SASH3/CD209/TBX21/ICOS/STAP1/KLRK1/LILRB1/CD226/VAV3/LILRB2/EBI3/TESPA1/GRAP2/NR4A3/ZBTB16/ZAP70/TAC1/CCL21/CCL19/CCL2/PTPRC/PRKCQ/PDCD1/PAK3/MEF2C/LEP/LBP/IL7R/IL6/IL2/IGF1/NCKAP1L/FGF10/EPO/CCR7/CHRNB2/CD40LG/CD38/CD28/CD27/CD5/CD3E/CD2/CD1D/BTK/BCL2/RHOH	57
GO:0086012	membrane depolarization during cardiac muscle cell action potential	10/1397	23/18866	2.24525e-06	5.06974e-05	3.85099e-05	SCN3B/HCN4/CACNA1G/SLC8A1/SCN4B/SCN2B/CACNB2/CACNA2D1/ATP1A2/ANK2	10
GO:0007612	learning	28/1397	145/18866	2.3786e-06	5.34838e-05	4.06264e-05	FOXP2/JPH4/NLGN4X/SLC12A5/JPH3/MAPK8IP2/ARC/SORCS3/C1QL1/NRXN1/NRXN3/TNR/CNTN2/TAC1/SNAP25/SLC8A3/SLC8A2/PTN/RELN/PRKAR2B/NTRK2/NPTX2/HRH2/CRH/CHRNB2/BCHE/ATP1A2/AGT	28
GO:0050731	positive regulation of peptidyl-tyrosine phosphorylation	34/1397	195/18866	2.38919e-06	5.34979e-05	4.06372e-05	CASS4/GHRL/STAP1/IL24/ADIPOQ/NEURL1/VTN/THBS4/TAL1/PTPRC/RELN/ENPP2/NTRK2/LEP/ISL1/IL6/IL2/IGF1/HTR2A/HGF/HCLS1/GHR/FLT3/FGF10/ERBB4/EPO/EGF/CSF3/CSF1R/CD36/CD3E/BMP6/AGT/ADRA1A	34
GO:0051928	positive regulation of calcium ion transport	25/1397	122/18866	2.66973e-06	5.95316e-05	4.52204e-05	WNK3/P2RX2/TRDN/RAMP3/AKAP6/RGN/HAP1/SNCA/CXCL12/CCL4/CCL2/RYR2/PLA2G1B/P2RX5/CXCL9/FFAR1/FGF14/CRH/CD19/CASR/CACNB2/CACNA2D1/ANK2/APLNR/ADCYAP1R1	25
GO:0002706	regulation of lymphocyte mediated immunity	29/1397	154/18866	2.68521e-06	5.96294e-05	4.52946e-05	KLRC4-KLRK1/CCR2/CLEC4G/NCR3/CLNK/SASH3/TBX21/CADM1/KLRK1/LILRB1/CD226/CD96/IL18RAP/PTPRC/SH2D1A/LTA/LEP/IL7R/IL6/IL2/FCER2/CR1/CLC/CD28/CD1E/CD1D/CD1C/BTK/ARG1	29
GO:0070509	calcium ion import	20/1397	85/18866	2.86091e-06	6.32696e-05	4.80598e-05	MICU3/FCRL3/WNK3/RAMP3/CACNA1G/CACNA1I/SLC8A3/SLC8A1/SLC8A2/CXCL12/CCL2/GCK/EGF/CRH/MS4A1/CASR/CACNB2/CACNA2D1/CACNA1B/CACNA1A	20
GO:0001558	regulation of cell growth	58/1397	420/18866	3.03645e-06	6.68766e-05	5.07996e-05	NANOS1/PI16/MYOCD/SYT3/SEMA6D/SOX17/PAPPA2/SEMA6A/SEMA3G/BCL11A/KIF26A/EPB41L3/FSTL4/UNC13A/RIMS1/FAM107A/FBLN5/OLFM1/RASGRP2/KIAA0319/RIMS2/AKAP6/SLIT2/LGI1/SOCS2/WT1/TNR/SYT4/SLIT3/SFRP1/CXCL12/RGS4/REG1A/PTPRS/PRKCQ/SERPINE2/NTRK3/NRCAM/NPR1/NKX6-1/MAPT/MAP2/MAP1B/INS/IL2/IGF1/HPN/GNG4/FHL1/DSCAM/DCC/CD38/BCL2/AVPR1A/APBB1/AGTR2/AGTR1/AGT	58
GO:0050773	regulation of dendrite development	29/1397	155/18866	3.07327e-06	6.74112e-05	5.12057e-05	SDK1/ZDHHC15/SEZ6/LRRK2/CSMD3/PREX1/CAMK1D/BCL11A/PACSIN1/CUX2/ARC/FSTL4/NLGN1/KIAA0319/NEURL1/TIAM1/PTPRS/PTN/RELN/PAK3/MEF2C/MARK1/IL2/DCC/CHRNB2/CAMK2B/BMP5/KIF1A/ALK	29
GO:0051384	response to glucocorticoid	28/1397	147/18866	3.1473e-06	6.87543e-05	5.2226e-05	TPH2/UCN3/TRIM63/FAM107A/ADIPOQ/SLIT2/STAR/SSTR4/SSTR3/SSTR2/SLIT3/S100B/NTRK3/NEFL/ISL1/IL6/FLT3/EPO/CRH/CDO1/BMP6/BCL2/BCHE/AVPR1A/ARG1/AQP1/AGTR2/ADCYAP1	28
GO:1990138	neuron projection extension	31/1397	172/18866	3.22733e-06	7.02172e-05	5.33372e-05	SYT3/SEMA6D/TMEM108/SEMA6A/SEMA3G/BCL11A/CYFIP2/UNC13A/RIMS1/OLFM1/KIAA0319/RIMS2/SLIT2/DCLK1/TNR/TIAM1/SYT4/SLIT3/SLIT1/SH3GL2/CXCL12/REG1A/PTPRS/NTRK3/NRCAM/NKX6-1/MAPT/MAP2/MAP1B/ITGA4/DSCAM	31
GO:0031960	response to corticosteroid	30/1397	164/18866	3.38152e-06	7.32754e-05	5.56602e-05	TPH2/UCN3/TRIM63/FAM107A/ADIPOQ/SLIT2/STAR/SSTR4/SSTR3/SSTR2/SLIT3/S100B/NTRK3/NEFL/ISL1/IL6/FLT3/EPO/CSN1S1/CRH/CNGA3/CDO1/BMP6/BCL2/BCHE/AVPR1A/ARG1/AQP1/AGTR2/ADCYAP1	30
GO:0044062	regulation of excretion	10/1397	24/18866	3.59358e-06	7.75578e-05	5.89131e-05	SPX/TAC1/NPR1/NPHS1/EDNRB/AVPR2/AVPR1A/AGTR2/AGTR1/AGT	10
GO:0006937	regulation of muscle contraction	31/1397	173/18866	3.65779e-06	7.86278e-05	5.97259e-05	HSPB6/MYOCD/MYLK2/SPX/GHRL/CTNNA3/CALCRL/HCN4/KCNB2/TNNT3/TACR1/SSTR2/SLC8A3/SLC8A1/SCN4A/RYR2/PIK3CG/P2RX1/NOS1/MYH7/KCNMA1/KCNA1/CLIC2/CHRM2/CHGA/CASQ2/ATP1A2/ANK2/ADRB2/ADRA1A/ABAT	31
GO:0010469	regulation of signaling receptor activity	31/1397	174/18866	4.14049e-06	8.86495e-05	6.73384e-05	SHISA9/SHISA7/CCR2/CNIH2/DLGAP3/CACNG5/MAPK8IP2/ARC/NLGN1/CACNG2/RAMP3/NEURL1/RGS9/TAL1/CCL2/RASGRF1/RELN/OPRM1/NPTX2/NEFL/MEF2C/GRIA4/GRIA3/GRIA2/GRIA1/EGF/DLG2/CRHBP/CRH/AGTR2/ADRB2	31
GO:0010976	positive regulation of neuron projection development	44/1397	290/18866	4.21162e-06	8.98145e-05	6.82234e-05	NEGR1/ZDHHC15/CHODL/SLITRK1/SYT3/CAMK1D/ATP8A2/PACSIN1/CUX2/UNC13A/RIMS1/NLGN1/RIMS2/SLIT2/NEURL1/TIAM1/SYT4/CXCL12/RET/REG1A/PTN/RELN/SERPINI1/PAK3/NTRK3/NTRK2/NTRK1/NGFR/NEFL/MAPT/MAP6/MAP1B/IL2/HGF/EPO/DSCAM/CNR1/CAMK2B/BMP5/ATP1B2/APBB1/ALK/AGT/ADCYAP1	44
GO:1901888	regulation of cell junction assembly	34/1397	200/18866	4.26734e-06	9.06431e-05	6.88527e-05	LHFPL4/LRRTM3/LINGO2/LRFN5/SLITRK1/LRRC4B/SLITRK2/CLSTN2/LRRN3/WNT4/GHRL/LRRTM2/FLRT2/CUX2/NLGN1/FAM107A/NRXN1/TEK/SNCA/SLIT1/SFRP1/PTPRS/NTRK3/NTRK2/NTRK1/MYOC/MUSK/MEF2C/GPM6B/GAP43/CHRNB2/CBLN1/AGT/ASIC2	34
GO:0071320	cellular response to cAMP	15/1397	53/18866	4.35781e-06	9.16594e-05	6.96247e-05	HCN1/HCN4/AKAP6/ADIPOQ/WT1/STAR/SLC8A3/SLC8A1/PIK3CG/PENK/PDE2A/GPD1/CRHBP/AQP1/AQP8	15
GO:0099172	presynapse organization	15/1397	53/18866	4.35781e-06	9.16594e-05	6.96247e-05	LRRTM3/LRFN5/SLITRK1/LRRC4B/SLITRK2/NLGN4X/CNTN5/PCDH17/NLGN1/NRXN1/BSN/SNCA/NTRK3/CEL/CBLN1	15
GO:1903531	negative regulation of secretion by cell	30/1397	166/18866	4.36636e-06	9.16594e-05	6.96247e-05	CCR2/TRIM9/IL33/P2RY12/GHRL/LILRB1/CARTPT/STXBP5L/ADIPOQ/CD84/SYT4/SNCA/SFRP1/OPRM1/NPY5R/CD200/LEP/KCNJ11/KCNB1/INS/IL13RA2/GRM7/CRHBP/CRH/CNR1/CIDEA/CHGA/CD22/AGTR2/ABAT	30
GO:0050729	positive regulation of inflammatory response	29/1397	158/18866	4.56756e-06	9.551e-05	7.25497e-05	CCR2/LRRK2/IL33/TLR10/TLR7/STAP1/TAC1/SNCA/S100A12/PTGER3/PLA2G2A/PIK3CG/PDE2A/NPY5R/LTA/LPL/LBP/KLKB1/IL16/IL6/IL2/FFAR3/FABP4/CNR1/CCR7/CD28/BTK/AGTR1/AGT	29
GO:0042551	neuron maturation	14/1397	47/18866	4.66895e-06	9.72518e-05	7.38727e-05	LRRK2/SPTBN4/FEV/BCL11A/ACTL6B/NFASC/C1QL1/CNTN2/RET/NRCAM/MYOC/EPHA8/EDNRB/BCL2	14
GO:0042129	regulation of T cell proliferation	30/1397	167/18866	4.95182e-06	0.000102745	7.80457e-05	CCR2/CLEC4G/CLECL1/TNFRSF13C/SASH3/CD209/PLA2G2D/LILRB1/LILRB2/EBI3/MAPK8IP1/ZAP70/SPN/CCL19/PTPRC/PRKCQ/LMO1/LEP/IL6/IL2/IGF1/NCKAP1L/EPO/CLC/CD40LG/TNFSF8/CD28/CD3E/CD1D/ARG1	30
GO:0014068	positive regulation of phosphatidylinositol 3-kinase signaling	20/1397	88/18866	5.05767e-06	0.000104538	7.94074e-05	PIK3R5/TEK/SELP/RELN/PIK3CG/NTRK3/NTRK2/NTRK1/MYOC/LEP/INS/IGF1/HGF/HCLS1/FLT3/ERBB4/EPO/CSF3/CD28/AGT	20
GO:0048265	response to pain	11/1397	30/18866	5.16639e-06	0.000106218	8.06832e-05	PIRT/P2RX2/THBS4/TACR1/TAC1/RET/RELN/NTRK1/EDNRB/CRH/CACNA1B	11
GO:0007620	copulation	9/1397	20/18866	5.17845e-06	0.000106218	8.06832e-05	VIP/TAC1/SLC6A4/SERPINE2/P2RX1/EDNRB/CNR1/AVPR1A/ABAT	9
GO:0086003	cardiac muscle cell contraction	18/1397	74/18866	5.37839e-06	0.000109899	8.34797e-05	SCN3B/CTNNA3/HCN4/CACNA1G/SCN4B/SCN2B/RYR2/KCNJ8/KCNJ5/KCNJ3/KCNH2/KCND3/KCNA5/FGF12/CACNB2/CACNA2D1/ATP1A2/ANK2	18
GO:0002703	regulation of leukocyte mediated immunity	35/1397	211/18866	5.47045e-06	0.000111357	8.4587e-05	KLRC4-KLRK1/CCR2/SCIMP/CLEC4G/NCR3/CLNK/SASH3/TBX21/STAP1/CADM1/KLRK1/LILRB1/CD226/CD96/CD84/IL18RAP/PTPRC/SH2D1A/LTA/LEP/IL13RA2/IL7R/IL6/IL2/FCER2/DNASE1L3/CR1/CLC/CD28/CD1E/CD1D/CD1C/BTK/BLK/ARG1	35
GO:0090257	regulation of muscle system process	40/1397	256/18866	5.51471e-06	0.000111834	8.49495e-05	TIFAB/PI16/HSPB6/MYOCD/MYLK2/TRIM63/SPX/GHRL/CTNNA3/CALCRL/HCN4/AKAP6/KCNB2/NR4A3/TNNT3/TACR1/SSTR2/SLC8A3/SLC8A1/SCN4A/RYR2/RGS4/PIK3CG/P2RX1/NOS1/MYH7/KCNMA1/KCNA1/IGF1/CLIC2/CHRM2/CHGA/CASQ2/CAMK2B/ATP1A2/ANK2/AGT/ADRB2/ADRA1A/ABAT	40
GO:0006968	cellular defense response	15/1397	54/18866	5.62372e-06	0.000113616	8.63031e-05	CCR2/IL33/DCDC2/TRAT1/LILRB2/KLRG1/UMOD/SPN/CXCL9/SH2D1A/LBP/ITK/CX3CR1/CCR6/CCR5	15
GO:0022604	regulation of cell morphogenesis	65/1397	499/18866	5.79931e-06	0.000116725	8.86643e-05	ZDHHC15/CHODL/LRRK2/SLITRK1/SYT3/SEMA6D/PREX1/SEMA6A/RHOJ/CASS4/SEMA3G/ARHGAP15/PALMD/BCL11A/CUX2/ARC/EPB41L3/FSTL4/UNC13A/RIMS1/NLGN1/NTNG1/WASF3/OLFM1/ENAM/KIAA0319/RIMS2/SLIT2/BRSK2/ZNF135/TNR/TIAM1/CNTN2/SYT4/CXCL12/CCL2/S100B/RET/REG1A/PTPRS/PTN/RELN/ENPP2/PAK3/NTRK3/NTRK2/NRCAM/NKX6-1/NGFR/NEFL/MYOC/MAPT/MAP6/MAP2/MAP1B/KEL/ITGA7/HPN/DSCAM/DCC/CSF1R/CHRNB2/CAMK2B/KIF1A/RHOH	65
GO:0051955	regulation of amino acid transport	12/1397	36/18866	6.0866e-06	0.00012205	9.27095e-05	SLC38A3/SV2A/SYT4/RGS4/NPY5R/LEP/GRM7/AVPR1A/ATP1A2/ARG1/AGT/ABAT	12
GO:0042098	T cell proliferation	33/1397	195/18866	6.48891e-06	0.000129634	9.847e-05	CCR2/CLEC4G/CLECL1/TNFRSF13C/SASH3/WNT4/CD209/PLA2G2D/LILRB1/LILRB2/EBI3/MAPK8IP1/ZAP70/SPN/CCL19/PTPRC/PRKCQ/PIK3CG/LMO1/LEP/IL6/IL2/IGF1/NCKAP1L/EPO/DOCK2/CLC/CD40LG/TNFSF8/CD28/CD3E/CD1D/ARG1	33
GO:1904862	inhibitory synapse assembly	8/1397	16/18866	6.65423e-06	0.000132444	0.000100605	LHFPL4/CBLN4/LGI2/GABRG2/GABRB3/GABRA2/GABRA1/CBLN1	8
GO:0043383	negative T cell selection	7/1397	12/18866	6.83663e-06	0.000135572	0.000102981	THEMIS/ZAP70/PTPRC/DOCK2/CCR7/CD28/CD3E	7
GO:0007631	feeding behavior	22/1397	105/18866	7.15811e-06	0.000140907	0.000107033	NEGR1/ATP8A2/GHRL/CARTPT/NR4A3/UCHL1/PPY/OPRM1/OPRD1/NTRK2/NPY5R/NPY1R/NPY/LEP/INS/IAPP/PRLHR/CNTFR/CNR1/CHRNB2/BRS3/AGT	22
GO:0021549	cerebellum development	22/1397	105/18866	7.15811e-06	0.000140907	0.000107033	NANOS1/PTF1A/SEZ6/FOXP2/KLHL1/NLGN4X/SEZ6L/MYO16/HAP1/CDK5R2/SSTR3/SSTR2/PTPRS/PTN/PROX1/SERPINE2/NEUROD1/KCNC1/CD3E/CBLN1/AGTR2/ABAT	22
GO:0002699	positive regulation of immune effector process	36/1397	223/18866	7.59863e-06	0.000149033	0.000113206	KLRC4-KLRK1/CCR2/SCIMP/NCR3/CLNK/IL33/SASH3/TBX21/STAP1/CADM1/KLRK1/LILRB1/CD226/CD84/IL18RAP/NR4A3/CCL19/PTPRC/ENPP3/SH2D1A/LTA/LBP/IL13RA2/IL6/IL2/FFAR3/FCER2/CD36/CD28/CD1E/CD1D/CD1C/C6/BTK/BLK/ARG1	36
GO:0030888	regulation of B cell proliferation	16/1397	62/18866	7.85126e-06	0.000153428	0.000116544	TNFRSF13C/FCRL3/SASH3/TNFRSF13B/IKZF3/VAV3/PTPRC/MEF2C/IL2/NCKAP1L/CHRNB2/CD38/CD22/BTK/BLK/BCL2	16
GO:0018108	peptidyl-tyrosine phosphorylation	52/1397	374/18866	8.0028e-06	0.000155823	0.000118363	CASS4/GHRL/STAP1/IL24/MERTK/ADIPOQ/NEURL1/ZAP70/VTN/THBS4/TEK/TAL1/SLA/SFRP1/RET/PTPRC/RELN/PRLR/ENPP2/NTRK3/NTRK2/NTRK1/MUSK/LEP/ITK/ISL1/INSRR/IL12RB2/IL6/IL2/IGF1/HTR2A/HGF/HCLS1/GHR/FLT3/FGF10/ERBB4/EPO/EPHA8/EPHA5/EGF/CSF3/CSF1R/CD36/CD3E/BTK/BMP6/BLK/ALK/AGT/ADRA1A	52
GO:0031346	positive regulation of cell projection organization	54/1397	394/18866	8.23745e-06	0.000159812	0.000121394	NEGR1/ZDHHC15/CHODL/SLITRK1/SYT3/P2RY12/TENM2/CAMK1D/ATP8A2/PACSIN1/CUX2/UNC13A/RIMS1/NLGN1/TENM1/RIMS2/SLIT2/NEURL1/HAP1/TIAM1/SYT4/CXCL12/CCL21/CCL19/RET/REG1A/PTN/RELN/SERPINI1/ENPP2/PAK3/NTRK3/NTRK2/NTRK1/NGFR/NEFL/MAPT/MAP6/MAP1B/INS/IL2/HGF/GPM6A/EPO/DSCAM/CNR1/CCR7/CAMK2B/BMP5/ATP1B2/APBB1/ALK/AGT/ADCYAP1	54
GO:0046631	alpha-beta T cell activation	27/1397	146/18866	8.32714e-06	0.000160971	0.000122274	CCR2/SASH3/TBX21/PLA2G2D/LILRB1/EBI3/MAPK8IP1/EOMES/ZBTB16/ZAP70/SPN/CCL19/PTPRC/PRKCQ/LY9/ITK/IRF4/INS/IL6/IL2/NCKAP1L/GPR18/DOCK2/TNFSF8/CD28/CD3E/BCL2	27
GO:0006837	serotonin transport	9/1397	21/18866	8.46663e-06	0.00016144	0.000122631	SLC29A4/LILRB1/SNCA/SLC6A4/P2RX1/NOS1/GPM6B/CRH/CNR1	9
GO:0035813	regulation of renal sodium excretion	9/1397	21/18866	8.46663e-06	0.00016144	0.000122631	SPX/TAC1/NPR1/EDNRB/AVPR2/AVPR1A/AGTR2/AGTR1/AGT	9
GO:0035929	steroid hormone secretion	9/1397	21/18866	8.46663e-06	0.00016144	0.000122631	GHRL/TAC1/POMC/GALR1/CRH/BMP6/AGTR2/AGTR1/AGT	9
GO:0035640	exploration behavior	10/1397	26/18866	8.48491e-06	0.00016144	0.000122631	LRRK2/JPH3/SLC4A10/CHL1/TNR/PENK/CRH/ATP1A2/AGTR2/ABAT	10
GO:0017158	regulation of calcium ion-dependent exocytosis	13/1397	43/18866	8.5016e-06	0.00016144	0.000122631	SCAMP5/SYT6/SYT9/TRIM9/SYT3/SYT15/SYT7/CDK5R2/CACNA1G/CACNA1I/SYT5/SYT4/KCNB1	13
GO:1901379	regulation of potassium ion transmembrane transport	20/1397	91/18866	8.68072e-06	0.000164261	0.000124773	LRRC55/WNK3/DPP10/KCNIP1/AKAP6/KCNAB1/RGS4/KEL/KCNS2/KCNH2/KCNG1/KCNC2/KCNC1/KCNA1/FHL1/EDN3/DPP6/CASQ2/ATP1B2/ANK2	20
GO:0050727	regulation of inflammatory response	57/1397	425/18866	9.03326e-06	0.000170332	0.000129385	CCR2/NLRC3/LRFN5/CD200R1/PLD4/LRRK2/IL33/SIGLEC10/TLR10/GHRL/TLR7/PLA2G2D/STAP1/CALCRL/ADIPOQ/TEK/TAC1/SNCA/SLC7A2/SELE/S100A12/PTPRC/PTGER3/PLA2G2A/PIK3CG/ENPP3/PDE2A/NPY5R/CD200/LTA/LPL/LEP/LBP/KLKB1/ISL1/INS/IL16/IL6/IL2/IGF1/HGF/FFAR3/FABP4/ESR1/EDNRB/DNASE1L3/CNR2/CNR1/CCR7/CMA1/CD28/BTK/AOAH/ABCD2/AGTR1/AGT/ADCYAP1	57
GO:0010038	response to metal ion	51/1397	366/18866	9.16323e-06	0.000171803	0.000130502	RASA4B/SLC30A8/SYT6/SYT9/ACER1/TPH2/LRRK2/SYT3/SYT15/NLGN1/CACNG2/KCNMB2/RASGRP2/RASA4/SYT7/CACNA1G/SLC30A2/TF/SYT5/SYT4/STAR/SNCA/SNCB/RYR2/PENK/MT1A/MEF2C/MAPT/KCNMA1/KCNK3/KCNH1/KCNC2/KCNC1/KCNA1/GPLD1/GLRA1/FABP4/DPEP1/DLG2/CRHBP/CNGA3/CASR/CASQ2/BMP6/BCL2/ASCL1/ARG1/AQP1/APBB1/ADCY1/ABAT	51
GO:0031295	T cell costimulation	15/1397	56/18866	9.1752e-06	0.000171803	0.000130502	KLRC4-KLRK1/BTLA/TNFRSF13C/ICOS/KLRK1/GRAP2/CCL21/CCL19/PDCD1/PAK3/CCR7/CD40LG/CD28/CD5/CD3E	15
GO:0051251	positive regulation of lymphocyte activation	50/1397	357/18866	9.70468e-06	0.000181087	0.000137554	KLRC4-KLRK1/IGLL5/CCR2/CLECL1/BTLA/TNFRSF13C/FCRL3/SIRPG/SASH3/CD209/TBX21/ICOS/KLRK1/LILRB1/VAV3/LILRB2/EBI3/TESPA1/GRAP2/ZBTB16/ZAP70/TAC1/CCL21/CCL19/CCL2/PTPRC/PRKCQ/PDCD1/PAK3/MEF2C/LEP/IL7R/IL6/IL2/IGF1/NCKAP1L/FGF10/EPO/CCR7/CHRNB2/CD40LG/CD38/CD28/CD27/CD5/CD3E/CD1D/BTK/BCL2/RHOH	50
GO:0018212	peptidyl-tyrosine modification	52/1397	377/18866	1.00533e-05	0.000186942	0.000142002	CASS4/GHRL/STAP1/IL24/MERTK/ADIPOQ/NEURL1/ZAP70/VTN/THBS4/TEK/TAL1/SLA/SFRP1/RET/PTPRC/RELN/PRLR/ENPP2/NTRK3/NTRK2/NTRK1/MUSK/LEP/ITK/ISL1/INSRR/IL12RB2/IL6/IL2/IGF1/HTR2A/HGF/HCLS1/GHR/FLT3/FGF10/ERBB4/EPO/EPHA8/EPHA5/EGF/CSF3/CSF1R/CD36/CD3E/BTK/BMP6/BLK/ALK/AGT/ADRA1A	52
GO:0032609	interferon-gamma production	23/1397	115/18866	1.01095e-05	0.000187339	0.000142303	KLRC4-KLRK1/CCR2/IL33/SASH3/TLR8/TLR7/KLRK1/LILRB1/CD226/CD96/EBI3/IL18RAP/EOMES/SPN/LTA/ITK/ISL1/IL12RB2/IL2/CCR7/CD3E/CD2/AVPR2	23
GO:0060560	developmental growth involved in morphogenesis	37/1397	236/18866	1.13072e-05	0.000208815	0.000158616	SYT3/SEMA6D/TMEM108/SEMA6A/SEMA3G/BCL11A/CYFIP2/FSTL4/UNC13A/RIMS1/OLFM1/KIAA0319/RIMS2/SLIT2/DCLK1/TNR/TIAM1/SYT4/SLIT3/SLIT1/SH3GL2/SFRP1/CXCL12/REG1A/PTPRS/NTRK3/NRCAM/NKX6-1/MAPT/MAP2/MAP1B/ITGA4/FGF10/ESR1/S1PR1/DSCAM/DCC	37
GO:0071887	leukocyte apoptotic process	22/1397	108/18866	1.15231e-05	0.000212072	0.00016109	GIMAP8/LILRB1/MERTK/NR4A3/CXCL12/CCL21/CCL19/PRKCQ/PDCD1/MEF2C/IL7R/IL6/IL2/HCLS1/CCR7/CCR5/CLC/CD27/CD3G/BTK/BLK/FASLG	22
GO:0043271	negative regulation of ion transport	28/1397	157/18866	1.16531e-05	0.000213733	0.000162352	OSR1/WNK3/LILRB1/TRDN/LILRB2/KCNAB1/VIP/SNCA/RGS4/SERPINE2/NPY5R/NOS1/LEP/KEL/KCNH2/HTR2A/GRM7/GPM6B/FGF12/EPO/CNR1/CLIC2/CASQ2/BCL2/ATP1A2/AGTR2/ADCYAP1/ABAT	28
GO:0007158	neuron cell-cell adhesion	8/1397	17/18866	1.17519e-05	0.000214811	0.000163171	NLGN4X/NLGN1/NRXN1/NRXN3/TNR/RET/CEL/ASTN1	8
GO:2000401	regulation of lymphocyte migration	16/1397	64/18866	1.21853e-05	0.000221979	0.000168616	KLRC4-KLRK1/CCR2/CD200R1/JAM2/KLRK1/CXCL13/MADCAM1/XCL2/SPN/CXCL12/CCL21/CCL4/CCL2/CD200/ITGA4/CCR6	16
GO:0042102	positive regulation of T cell proliferation	21/1397	101/18866	1.30031e-05	0.000236076	0.000179324	CCR2/CLECL1/TNFRSF13C/SASH3/CD209/LILRB2/EBI3/ZAP70/CCL19/PTPRC/PRKCQ/LEP/IL6/IL2/IGF1/NCKAP1L/EPO/CD40LG/CD28/CD3E/CD1D	21
GO:2000106	regulation of leukocyte apoptotic process	19/1397	86/18866	1.33639e-05	0.00024181	0.000183679	GIMAP8/LILRB1/MERTK/NR4A3/CXCL12/CCL21/CCL19/PRKCQ/PDCD1/MEF2C/IL7R/IL2/HCLS1/CCR7/CCR5/CD27/CD3G/BTK/BLK	19
GO:0099150	regulation of postsynaptic specialization assembly	7/1397	13/18866	1.38625e-05	0.000249154	0.000189258	LRRC4B/LRRTM2/NRXN1/PTPRS/NTRK3/GAP43/CBLN1	7
GO:0150052	regulation of postsynapse assembly	7/1397	13/18866	1.38625e-05	0.000249154	0.000189258	LRRC4B/LRRTM2/NRXN1/PTPRS/NTRK3/GAP43/CBLN1	7
GO:0051591	response to cAMP	20/1397	94/18866	1.44967e-05	0.000259685	0.000197257	HCN1/HCN4/AKAP6/ADIPOQ/WT1/VGF/TEK/STAR/SLC8A3/SLC8A1/PTPRN/PIK3CG/PENK/PDE2A/GPD1/CRHBP/CNGA3/CDO1/AQP1/AQP8	20
GO:0031294	lymphocyte costimulation	15/1397	58/18866	1.45925e-05	0.000260533	0.000197901	KLRC4-KLRK1/BTLA/TNFRSF13C/ICOS/KLRK1/GRAP2/CCL21/CCL19/PDCD1/PAK3/CCR7/CD40LG/CD28/CD5/CD3E	15
GO:0015849	organic acid transport	49/1397	353/18866	1.51262e-05	0.000269166	0.000204459	SLC6A17/SLC16A12/SLC10A6/SLC29A4/SLC5A8/SLC38A11/OSR1/SPX/SLC7A14/SLC17A6/SLC17A7/SLC7A10/SLC6A15/SLC38A4/SLCO1C1/PLA2G2D/RIMS1/SLC38A3/SV2A/THRSP/SYT4/SSTR4/SNAP25/SLCO2A1/SLC17A1/SLC7A2/SLC6A13/SLC1A2/RGS4/PLA2G2A/PLA2G1B/SLC26A4/NTRK2/NPY5R/LEP/GRM7/FOLR2/FABP4/CD36/CASR/AVPR1B/AVPR1A/ATP1A2/ARG1/ABCD2/AGTR2/AGT/ACACB/ABAT	49
GO:0002683	negative regulation of immune system process	60/1397	463/18866	1.53827e-05	0.000272827	0.00020724	KLRC4-KLRK1/CCR2/TBC1D10C/CLEC4G/TIGIT/NLRC3/LRFN5/CD200R1/CLNK/FCRL3/IL33/SLA2/LAX1/TBX21/GPR171/PLA2G2D/STAP1/SAMHD1/TNFRSF13B/KLRK1/FGL2/LILRB1/MERTK/LILRB2/CD96/MAFB/CARTPT/ADIPOQ/SLIT2/CD84/ZBTB16/TAL1/SPN/SFRP1/CXCL12/CCL21/CCL2/PTPRC/ENPP3/PDCD1/NPY5R/CD200/SH2D1A/INS/IL13RA2/IL7R/IL2/HLA-DOA/GPR18/FGL1/CR1/CNR2/CNR1/CD22/BTK/BMP5/BLK/ARG1/AMBP/ADCYAP1	60
GO:0051668	localization within membrane	20/1397	95/18866	1.71007e-05	0.000302301	0.000229628	SHISA7/LHFPL4/CNIH2/REEP2/CACNG5/NLGN1/CACNG2/NRXN1/MADCAM1/PTPRC/PTN/RELN/MUSK/MAL/ITGAL/ITGA4/GRIK5/DOCK2/DLG2/CD2	20
GO:0021537	telencephalon development	39/1397	259/18866	1.73362e-05	0.000305457	0.000232026	PHACTR1/ARX/RTN4RL1/LRRK2/FOXP2/TMEM108/P2RY12/CRTAC1/SLIT2/CDK5R2/EOMES/NR4A3/TNR/CNTN2/SLC8A3/SLC8A1/SLC1A2/CXCL12/PTPRS/RELN/PROX1/PAX6/PAX5/NTRK2/NPY/NEUROD1/NEFL/KCNA1/ID4/ERBB4/EPHA5/CSF1R/AVPR2/AVPR1A/ATP1B2/ATP1A2/ASCL1/AQP1/ALK	39
GO:0002526	acute inflammatory response	22/1397	111/18866	1.81648e-05	0.00031878	0.000242146	REG3G/PLA2G2D/CD163/TAC1/PTGER3/PIK3CG/REG3A/OPRM1/NPY5R/LBP/KLKB1/INS/IL6/HPR/FFAR3/EPO/EDNRB/DNASE1L3/CNR1/CCR7/BTK/ADCYAP1	22
GO:0051897	positive regulation of protein kinase B signaling	30/1397	178/18866	1.82109e-05	0.00031878	0.000242146	KLB/P2RY12/TRAT1/ICOS/PIK3R5/RAMP3/NRG2/KL/TEK/CCL21/CCL19/RET/PIK3CG/MYOC/LEP/INS/IAPP/HGF/HCLS1/FGF10/FGF9/F10/ESR1/ERBB4/EGF/CX3CR1/CSF3/CCR7/CD28/CD19	30
GO:0042063	gliogenesis	44/1397	307/18866	1.8347e-05	0.00032012	0.000243164	CCR2/NRROS/DNER/IL33/P2RY12/KLF15/STAP1/CRB1/MMP24/WASF3/CDK5R2/PHOX2B/VTN/TIAM1/CNTN2/TAL1/SLC8A3/CCL2/S100B/PTN/RELN/POU3F1/PLP1/SERPINE2/PENK/PAX6/NTRK3/NTRK2/NKX6-1/NKX2-2/MYOC/MAPT/LTA/IL6/ID4/GAP43/FGF10/CX3CR1/CSF1R/CLU/ATP1B2/ASPA/ASCL1/ADCYAP1	44
GO:0006883	cellular sodium ion homeostasis	8/1397	18/18866	1.97792e-05	0.000342883	0.000260455	SLC8A1/C7/ATP4A/ATP1B2/ATP1A3/ATP1A2/AGTR2/AGT	8
GO:0060004	reflex	8/1397	18/18866	1.97792e-05	0.000342883	0.000260455	TMC2/FOXP2/CACNG2/NR4A3/HPN/GLRA1/ASCL1/ADRA1A	8
GO:0048469	cell maturation	30/1397	179/18866	2.0356e-05	0.000350584	0.000266305	BHLHA15/LRRK2/SPTBN4/FEV/BCL11A/ACTL6B/TRIM58/NFASC/C1QL1/CNTN2/TAL1/CCL21/CCL19/RET/POU2F2/PGR/PDE3A/NRCAM/NPPC/NKX6-1/MYOC/EPO/EPHA8/EDNRB/DAZL/CCR6/BTK/BNC1/BCL2/ASCL1	30
GO:0019228	neuronal action potential	11/1397	34/18866	2.05311e-05	0.000350584	0.000266305	SCN11A/KCNMB2/CACNA1G/CACNA1I/SCN7A/SCN4A/SCN3A/P2RX1/KCNA2/KCNA1/FGF12	11
GO:0070050	neuron cellular homeostasis	11/1397	34/18866	2.05311e-05	0.000350584	0.000266305	SLC17A7/SCGN/SLC8A2/P2RX1/NELL2/IL6/CNR1/CALB1/CACNB2/ATP2B3/ATP2B2	11
GO:0035812	renal sodium excretion	9/1397	23/18866	2.05497e-05	0.000350584	0.000266305	SPX/TAC1/NPR1/EDNRB/AVPR2/AVPR1A/AGTR2/AGTR1/AGT	9
GO:0048791	calcium ion-regulated exocytosis of neurotransmitter	9/1397	23/18866	2.05497e-05	0.000350584	0.000266305	SYT6/SYT9/SYT3/UNC13A/RIMS1/RIMS2/SYT7/SYT5/SYT4	9
GO:0043949	regulation of cAMP-mediated signaling	14/1397	53/18866	2.1578e-05	0.000365805	0.000277866	MRAP/PEX5L/SSTR4/PRKAR2B/PDE3B/PDE3A/PDE2A/OPRM1/NOS1/CRH/APLP1/APLNR/ADCYAP1R1/ADCYAP1	14
GO:0061756	leukocyte adhesion to vascular endothelial cell	14/1397	53/18866	2.1578e-05	0.000365805	0.000277866	CCR2/JAM2/MADCAM1/SPN/SELP/SELL/SELE/CXCL12/CCL21/LEP/ITGA4/IL6/CX3CR1/ADD2	14
GO:0032890	regulation of organic acid transport	16/1397	67/18866	2.26874e-05	0.000381007	0.000289414	OSR1/SLC38A3/SV2A/SYT4/SSTR4/RGS4/NPY5R/LEP/GRM7/AVPR1B/AVPR1A/ATP1A2/ARG1/AGTR2/AGT/ABAT	16
GO:0045123	cellular extravasation	16/1397	67/18866	2.26874e-05	0.000381007	0.000289414	CCR2/JAM2/MADCAM1/SPN/SELP/SELL/SELE/CXCL12/CCL21/CCL2/PIK3CG/LEP/ITGAL/ITGA4/CX3CR1/ADD2	16
GO:0072678	T cell migration	16/1397	67/18866	2.26874e-05	0.000381007	0.000289414	CCR2/CD200R1/CXCL13/ZAP70/XCL2/SPN/CXCL12/CCL21/CCL2/PIK3CG/CD200/ITGAL/ITGA4/GPR15/S1PR1/CCR6	16
GO:0071695	anatomical structure maturation	36/1397	235/18866	2.4711e-05	0.00041188	0.000312865	BHLHA15/PHOSPHO1/LRRK2/SPTBN4/FEV/BCL11A/ACTL6B/TRIM58/NFASC/C1QL1/CDK5R2/CNTN2/TAL1/CCL21/CCL19/RET/POU2F2/PGR/PDE3A/NRCAM/NPPC/NKX6-1/MYOC/LEP/IGF1/EPO/EPHA8/EDNRB/S1PR1/DAZL/CX3CR1/CCR6/BTK/BNC1/BCL2/ASCL1	36
GO:0007157	heterophilic cell-cell adhesion via plasma membrane cell adhesion molecules	13/1397	47/18866	2.47398e-05	0.00041188	0.000312865	CADM3/TENM2/CD209/CADM1/CRB1/NLGN1/TENM1/UMOD/SELP/SELE/REG3A/ITGAL/CBLN1	13
GO:0050714	positive regulation of protein secretion	29/1397	172/18866	2.47557e-05	0.00041188	0.000312865	CLEC9A/RFX6/SCAMP5/SLC30A8/UCN3/IL33/GHRL/CLEC4E/MYRIP/CADM1/PLA2G1B/NKX6-1/ISL1/INS/IL6/IL2/IGF1/FFAR1/GPR27/GPLD1/GCK/CRH/CD38/CASR/BMP6/BLK/APBB1/AGTR2/ABAT	29
GO:0002460	adaptive immune response based on somatic recombination of immune receptors built from immunoglobulin superfamily domains	50/1397	370/18866	2.57356e-05	0.000426862	0.000324245	IGLL5/CCR2/CLEC4G/GAPT/TNFRSF13C/IL33/KLHL6/SLA2/BACH2/SASH3/TLR8/TBX21/FGL2/LILRB1/CD226/CXCL13/EBI3/IL18RAP/SPN/CCL19/PTPRC/PRKCQ/POU2F2/MEF2C/LY9/LTA/IRF4/IL13RA2/IL7R/IL6/IL2/GZMM/FCER2/CR2/CR1/CCR6/CLU/CLC/CD40LG/CD28/CD27/CD19/CD8A/CD1E/CD1D/CD1C/C7/C6/BTK/ARG1	50
GO:0033604	negative regulation of catecholamine secretion	7/1397	14/18866	2.59486e-05	0.000426868	0.00032425	P2RY12/SYT4/CRH/CNR1/CHGA/AGTR2/ABAT	7
GO:0035589	G protein-coupled purinergic nucleotide receptor signaling pathway	7/1397	14/18866	2.59486e-05	0.000426868	0.00032425	P2RY8/P2RY12/P2RY13/GPR171/P2RY10/P2RY14/GPR34	7
GO:0007263	nitric oxide mediated signal transduction	10/1397	29/18866	2.60537e-05	0.000426868	0.00032425	MAFA/RASD1/NOS1/NEUROD1/KCNC2/INS/GUCY1A2/CD36/AGTR2/AGT	10
GO:0055075	potassium ion homeostasis	10/1397	29/18866	2.60537e-05	0.000426868	0.00032425	SLC12A5/SLC12A3/SLC12A1/KCNMA1/KCNH2/KCNA5/ATP4A/ATP1B2/ATP1A3/ATP1A2	10
GO:0001910	regulation of leukocyte mediated cytotoxicity	17/1397	75/18866	2.63911e-05	0.000430105	0.000326709	KLRC4-KLRK1/NCR3/STAP1/CADM1/KLRK1/LILRB1/CD226/IL18RAP/PTPRC/SH2D1A/LEP/IL7R/DNASE1L3/CD1E/CD1D/CD1C/ARG1	17
GO:0086070	SA node cell to atrial cardiac muscle cell communication	6/1397	10/18866	2.64114e-05	0.000430105	0.000326709	SCN3B/HCN4/CACNA1G/RYR2/KCNA5/ANK2	6
GO:0051592	response to calcium ion	26/1397	147/18866	2.74097e-05	0.000445015	0.000338034	RASA4B/SYT6/SYT9/ACER1/TPH2/SYT3/SYT15/NLGN1/CACNG2/KCNMB2/RASGRP2/RASA4/SYT7/SYT5/SYT4/RYR2/PENK/MEF2C/KCNMA1/KCNH1/GPLD1/DPEP1/CRHBP/CASR/CASQ2/ADCY1	26
GO:0045471	response to ethanol	23/1397	122/18866	2.75675e-05	0.000446229	0.000338956	UNC79/ADIPOQ/STAR/RGS4/PENK/OPRM1/NTRK3/NPPC/LEP/KCNC2/IL2/GLRA1/CSF3/CRHBP/CRH/CNR1/CHRNB2/CDO1/CD27/ADCYAP1R1/ADCYAP1/ACTC1/ABAT	23
GO:0098801	regulation of renal system process	11/1397	35/18866	2.79475e-05	0.00045102	0.000342596	SPX/CORO2B/ADIPOQ/TAC1/NPR1/EDNRB/AVPR2/AVPR1A/AGTR2/AGTR1/AGT	11
GO:0035265	organ growth	31/1397	191/18866	2.85535e-05	0.00045942	0.000348977	RSPO2/PI16/ARX/CCM2L/NLGN4X/SASH3/FBLN5/AKAP6/CACNA2D2/WT1/TGFBR3/SLC6A4/RGS4/PROX1/PRLR/NPPC/MYH6/MEF2C/LEP/KCNK2/IGF1/FGF10/FGF9/ESR1/ERBB4/S1PR1/BCL2/AGTR2/AGT/ADRA1A/ACACB	31
GO:0071277	cellular response to calcium ion	18/1397	83/18866	2.9215e-05	0.00046866	0.000355996	RASA4B/SYT6/SYT9/ACER1/SYT3/SYT15/NLGN1/RASGRP2/RASA4/SYT7/SYT5/SYT4/MEF2C/KCNH1/GPLD1/DPEP1/CRHBP/ADCY1	18
GO:0046887	positive regulation of hormone secretion	24/1397	131/18866	3.04313e-05	0.00048672	0.000369714	RFX6/SLC30A8/UCN3/RASL10B/GHRL/MYRIP/TAC1/NKX6-1/LEP/ISL1/INS/FFAR1/GPR27/GPLD1/GCK/GALR1/EDN3/CRH/CD38/CASR/BMP6/BLK/ADCYAP1/ABAT	24
GO:0060193	positive regulation of lipase activity	17/1397	76/18866	3.1677e-05	0.00050514	0.000383706	GPIHBP1/P2RY12/SELE/PNLIP/PLA2G1B/NTRK3/NTRK2/ITK/HTR2A/ESR1/AVPR1B/AVPR1A/APOH/AGTR1/AGT/ADRA1A/ADCYAP1R1	17
GO:0045956	positive regulation of calcium ion-dependent exocytosis	8/1397	19/18866	3.19469e-05	0.000507937	0.00038583	SCAMP5/SYT9/SYT7/CDK5R2/CACNA1G/CACNA1I/SYT4/KCNB1	8
GO:0048488	synaptic vesicle endocytosis	15/1397	62/18866	3.44614e-05	0.000544694	0.000413751	LRRK2/NLGN4X/SLC17A7/PACSIN1/NLGN1/SNAP91/DNAJC6/SYT7/SYT5/SYP/SNCA/SNCB/SH3GL2/CEL/AMPH	15
GO:0140238	presynaptic endocytosis	15/1397	62/18866	3.44614e-05	0.000544694	0.000413751	LRRK2/NLGN4X/SLC17A7/PACSIN1/NLGN1/SNAP91/DNAJC6/SYT7/SYT5/SYP/SNCA/SNCB/SH3GL2/CEL/AMPH	15
GO:0050886	endocrine process	18/1397	84/18866	3.46411e-05	0.000545335	0.000414238	RASL10B/GHRL/TAC1/POMC/LEP/GALR1/EDN3/CTSG/CRHBP/CRH/CMA1/BMP6/AVPR2/AVPR1B/AVPR1A/AGTR2/AGTR1/AGT	18
GO:0098656	anion transmembrane transport	44/1397	315/18866	3.4705e-05	0.000545335	0.000414238	SLC16A12/SLC9A9/SLC5A8/SLC38A11/OSR1/TTYH2/ANO3/SLC7A14/SLC12A5/SLC4A10/SLC17A6/SLC17A7/SLC7A10/GABRQ/SLC6A15/SLC38A4/CLDN17/ADAMTS8/SLC38A3/SLC4A8/GLRA3/THRSP/SLC17A1/SLC12A3/SLC12A1/SLC7A2/SLC6A13/SLC1A2/RGS4/FXYD1/ABCB1/SLC26A4/GLRA1/GABRG2/GABRB3/GABRA2/GABRA1/FOLR2/CLIC2/CASR/ATP1A2/ABCD2/AGT/ACACB	44
GO:0002793	positive regulation of peptide secretion	31/1397	193/18866	3.51197e-05	0.000548644	0.000416751	CLEC9A/RFX6/SCAMP5/SLC30A8/UCN3/RASL10B/IL33/GHRL/CLEC4E/MYRIP/CADM1/PLA2G1B/NKX6-1/ISL1/INS/IL6/IL2/IGF1/FFAR1/GPR27/GPLD1/GCK/CRH/CD38/CASR/BMP6/BLK/APBB1/AGTR2/ADCYAP1/ABAT	31
GO:0071248	cellular response to metal ion	31/1397	193/18866	3.51197e-05	0.000548644	0.000416751	RASA4B/SYT6/SYT9/ACER1/TPH2/LRRK2/SYT3/SYT15/NLGN1/RASGRP2/RASA4/SYT7/TF/SYT5/SYT4/STAR/SNCA/MT1A/MEF2C/KCNK3/KCNH1/KCNA1/GPLD1/GLRA1/FABP4/DPEP1/DLG2/CRHBP/BMP6/AQP1/ADCY1	31
GO:0031341	regulation of cell killing	19/1397	92/18866	3.65596e-05	0.000569482	0.00043258	KLRC4-KLRK1/NCR3/STAP1/CADM1/KLRK1/LILRB1/CD226/IL18RAP/PTPRC/SH2D1A/LEP/IL7R/FCER2/DNASE1L3/CR1L/CD1E/CD1D/CD1C/ARG1	19
GO:0031349	positive regulation of defense response	51/1397	385/18866	3.67008e-05	0.000570029	0.000432996	KLRC4-KLRK1/CCR2/NCR3/CLEC4C/PYHIN1/LRRK2/CLNK/IL33/TLR10/TLR8/TLR7/CD209/CLEC4E/STAP1/CADM1/KLRK1/CD226/CLEC10A/IL18RAP/TAC1/SNCA/S100A12/PTGER3/PLA2G2A/PIK3CG/PENK/PDE2A/PAK3/NPY5R/MEF2C/SH2D1A/LTA/LPL/LBP/KLKB1/IL16/IL6/IL2/ICAM3/FFAR3/FCN1/FABP4/CRH/CNR1/CCR7/CD28/CD1D/BTK/ARG1/AGTR1/AGT	51
GO:0048545	response to steroid hormone	47/1397	346/18866	3.90065e-05	0.000604095	0.000458872	ZNF366/TPH2/UCN3/TRIM63/LMO3/HEYL/FAM107A/ADIPOQ/SLIT2/NR4A3/STAR/SSTR4/SSTR3/SSTR2/SST/SLIT3/SFRP1/S100B/RXRG/PTN/PGR/NTRK3/NKX2-2/NEFL/SCGB2A1/ISL1/IL6/FLT3/ESRRG/ESR1/EPO/CSN1S1/CRH/CNGA3/CDO1/CD38/BMP6/BCL2/BCHE/AVPR1A/ATP1A3/ATP1A2/ARG1/AQP1/NR0B1/AGTR2/ADCYAP1	47
GO:0086009	membrane repolarization	13/1397	49/18866	4.0178e-05	0.00062045	0.000471295	AKAP6/SCN4B/KCNJ8/KCNJ5/KCNJ3/KCNH2/KCND3/KCNA5/CASQ2/CACNA2D1/ATP1B2/ATP1A2/ANK2	13
GO:0007156	homophilic cell adhesion via plasma membrane adhesion molecules	28/1397	168/18866	4.20308e-05	0.000647203	0.000491617	SDK1/CDHR1/IGFN1/CDH22/CLSTN2/CADM3/PCDH10/PCDH19/DSCAML1/PCDHA1/PCDHA3/PCDHA4/PCDHA6/PCDHB1/CDH19/PCDH17/PCDHB5/CADM1/PTPRT/MYOT/CD84/CNTN2/RET/PCDH9/PCDH8/DSCAM/CDH18/CDH10	28
GO:0050770	regulation of axonogenesis	30/1397	186/18866	4.3059e-05	0.00066114	0.000502204	CHODL/SLITRK1/SEMA6D/SEMA6A/SEMA3G/FSTL4/OLFM1/KIAA0319/SLIT2/BRSK2/TNR/TIAM1/CNTN2/CXCL12/RET/PTPRS/PAK3/NTRK3/NTRK2/NRCAM/NKX6-1/NGFR/NEFL/MAPT/MAP6/MAP2/MAP1B/KEL/DSCAM/DCC	30
GO:0042113	B cell activation	45/1397	328/18866	4.43236e-05	0.000678618	0.00051548	IGLL5/TBC1D10C/GAPT/TNFRSF13C/FCRL3/FCRL1/DOCK10/LAX1/SASH3/TBX21/TNFRSF13B/IKZF3/VAV3/ITM2A/ZAP70/SFRP1/PTPRC/PRKCB/POU2F2/POU2AF1/NTRK1/MEF2C/CD180/ITGA4/IL7R/IL6/IL2/NCKAP1L/FLT3/CR2/CCR6/CHRNB2/CD79B/CD79A/CD40LG/CD38/CD28/CD27/CD22/MS4A1/CD19/BTK/CXCR5/BLK/BCL2	45
GO:0036376	sodium ion export across plasma membrane	7/1397	15/18866	4.55398e-05	0.000695258	0.00052812	SLC8A1/FXYD1/ATP4A/FXYD2/ATP1B2/ATP1A3/ATP1A2	7
GO:0007193	adenylate cyclase-inhibiting G protein-coupled receptor signaling pathway	18/1397	86/18866	4.82453e-05	0.000734477	0.000557911	P2RY12/PTGDR2/SSTR2/PDE2A/OPRM1/OPRD1/NPY1R/HTR1F/GRM7/GRM4/GRIK3/FFAR3/GNAZ/S1PR1/CHRM2/CASR/ADCY5/ADCY1	18
GO:0002675	positive regulation of acute inflammatory response	10/1397	31/18866	5.03184e-05	0.000761721	0.000578605	TAC1/PTGER3/PIK3CG/NPY5R/KLKB1/IL6/FFAR3/CNR1/CCR7/BTK	10
GO:0099068	postsynapse assembly	10/1397	31/18866	5.03184e-05	0.000761721	0.000578605	LRRC4B/NLGN4X/LRRTM2/NLGN1/NRXN1/PTPRS/NTRK3/GAP43/CEL/CBLN1	10
GO:0046942	carboxylic acid transport	47/1397	350/18866	5.2071e-05	0.000786038	0.000597077	SLC6A17/SLC16A12/SLC10A6/SLC5A8/SLC38A11/SPX/SLC7A14/SLC17A6/SLC17A7/SLC7A10/SLC6A15/SLC38A4/SLCO1C1/PLA2G2D/RIMS1/SLC38A3/SV2A/THRSP/SYT4/SSTR4/SNAP25/SLCO2A1/SLC17A1/SLC7A2/SLC6A13/SLC1A2/RGS4/PLA2G2A/PLA2G1B/SLC26A4/NTRK2/NPY5R/LEP/GRM7/FOLR2/FABP4/CD36/CASR/AVPR1B/AVPR1A/ATP1A2/ARG1/ABCD2/AGTR2/AGT/ACACB/ABAT	47
GO:0098900	regulation of action potential	14/1397	57/18866	5.22173e-05	0.000786038	0.000597077	CTNNA3/HCN4/TAC1/SLC8A2/RYR2/KCNB1/FGF12/CNR2/CNR1/CHRNB2/CD36/CACNA2D1/ANK2/ADRA1A	14
GO:0014066	regulation of phosphatidylinositol 3-kinase signaling	23/1397	127/18866	5.33154e-05	0.000800327	0.00060793	NLRC3/PPP1R16B/PIK3R5/TEK/SELP/RELN/PIK3CG/SERPINE2/NTRK3/NTRK2/NTRK1/MYOC/LEP/INS/IGF1/HGF/HCLS1/FLT3/ERBB4/EPO/CSF3/CD28/AGT	23
GO:0045060	negative thymic T cell selection	6/1397	11/18866	5.44521e-05	0.000810597	0.000615732	ZAP70/PTPRC/DOCK2/CCR7/CD28/CD3E	6
GO:0097048	dendritic cell apoptotic process	6/1397	11/18866	5.44521e-05	0.000810597	0.000615732	LILRB1/CXCL12/CCL21/CCL19/CCR7/BLK	6
GO:2000668	regulation of dendritic cell apoptotic process	6/1397	11/18866	5.44521e-05	0.000810597	0.000615732	LILRB1/CXCL12/CCL21/CCL19/CCR7/BLK	6
GO:0030048	actin filament-based movement	26/1397	153/18866	5.56236e-05	0.00082575	0.000627242	MYLK2/SCN3B/CTNNA3/HCN4/CACNA1G/TNNT3/TMOD1/SCN4B/SCN2B/RYR2/MYH7/MYH6/MYBPC2/KCNJ8/KCNJ5/KCNJ3/KCNH2/KCND3/KCNA5/FGF12/DES/CACNB2/CACNA2D1/ATP1A2/ANK2/ACTC1	26
GO:0006821	chloride transport	21/1397	111/18866	5.74488e-05	0.000850496	0.000646039	TTYH2/ANO3/SLC12A5/SLC4A10/SLC17A7/GABRQ/CLDN17/SLC4A8/GLRA3/SLC12A3/SLC12A1/FXYD1/ABCB1/SLC26A4/GLRA1/GABRG2/GABRB3/GABRA2/GABRA1/CLIC2/CASR	21
GO:0032102	negative regulation of response to external stimulus	55/1397	433/18866	5.97064e-05	0.00088149	0.000669582	KLRC4-KLRK1/NLRC3/ADAMTS18/RTN4RL1/LRFN5/CD200R1/SIGLEC10/SPX/SEMA6D/SEMA6A/SEMA3G/WNT4/GHRL/STAP1/SAMHD1/KLRK1/FGL2/LILRB1/CXCL13/CD96/CALCRL/KIAA0319/CARTPT/NRXN1/ADIPOQ/SLIT2/VTN/TNR/TEK/CCL2/PTPRS/PTPRC/SERPINE2/ENPP3/NPY5R/CD200/LEP/KLKB1/ISL1/INS/IL2/IGF1/HGF/GPR18/GP1BA/F11/CTNNA2/CR1/CNR2/ARG1/APOH/AOAH/ABCD2/ADCYAP1/ABAT	55
GO:0007588	excretion	15/1397	65/18866	6.22278e-05	0.00091215	0.000692871	SPX/UMOD/TAC1/SCNN1B/NPR1/NPHS1/KCNMA1/EDNRB/CHRNB2/AVPR2/AVPR1A/AGTR2/AGTR1/AGT/ADRA1A	15
GO:0048247	lymphocyte chemotaxis	15/1397	65/18866	6.22278e-05	0.00091215	0.000692871	KLRC4-KLRK1/CCR2/KLRK1/CXCL13/XCL2/CCL23/CCL21/CCL19/CCL17/CCL16/CCL14/CCL8/CCL4/CCL2/PIK3CG	15
GO:0014065	phosphatidylinositol 3-kinase signaling	26/1397	154/18866	6.22923e-05	0.00091215	0.000692871	NLRC3/PREX2/PPP1R16B/PIK3R5/MYO16/TEK/SELP/RELN/PIK3CG/SERPINE2/NTRK3/NTRK2/NTRK1/MYOC/LEP/INS/IGF1/HTR2A/HGF/HCLS1/FLT3/ERBB4/EPO/CSF3/CD28/AGT	26
GO:0060074	synapse maturation	9/1397	26/18866	6.41169e-05	0.000936316	0.000711228	SEZ6/SEZ6L/ARHGEF15/NRXN1/NEURL1/RELN/NEFL/CX3CR1/CAMK2B	9
GO:0008361	regulation of cell size	29/1397	181/18866	6.48655e-05	0.000944681	0.000717582	SEMA6D/WNK3/SEMA6A/SLC12A5/SEMA3G/FSTL4/VAV3/OLFM1/KIAA0319/TNR/SLC12A3/SLC12A1/CXCL12/RET/PTPRS/PLEK/NTRK3/NRCAM/NKX6-1/MAPT/MAP2/MAP1B/KEL/KCNMA1/IL7R/DSCAM/DCC/AQP4/AQP1	29
GO:0002028	regulation of sodium ion transport	18/1397	88/18866	6.63861e-05	0.000964214	0.000732419	NKAIN2/OSR1/WNK3/SPTBN4/SCN3B/FXYD6/SLC8A1/SCN4B/SCN2B/FXYD1/SERPINE2/NOS1/FGF14/FGF12/FXYD2/ATP1B2/ATP1A2/ADRB2	18
GO:0002690	positive regulation of leukocyte chemotaxis	19/1397	96/18866	6.75817e-05	0.000978932	0.0007436	CCR2/CAMK1D/CXCL13/THBS4/XCL2/CXCL12/CCL21/CCL19/CCL4/PTN/LBP/IL6/NCKAP1L/EDN3/CSF1R/CMKLR1/CCR7/CCR6/C3AR1	19
GO:0051968	positive regulation of synaptic transmission, glutamatergic	10/1397	32/18866	6.83592e-05	0.000987533	0.000750133	CCR2/CACNG5/NLGN1/CACNG2/NRXN1/TNR/CCL2/RELN/NTRK1/ADCYAP1	10
GO:2001222	regulation of neuron migration	12/1397	45/18866	7.49456e-05	0.001078	0.000818852	PHACTR1/UNC5D/SCRT2/SCRT1/SEMA6A/FLRT2/NTNG1/RELN/NKX6-1/ERBB4/CTNNA2/CAMK2B	12
GO:0001819	positive regulation of cytokine production	56/1397	447/18866	7.50228e-05	0.001078	0.000818852	KLRC4-KLRK1/CCR2/SCIMP/CLEC9A/MCOLN2/TIGIT/SCAMP5/PYHIN1/CCM2L/CLNK/IL33/SASH3/TLR8/TLR7/CLEC4E/CADM1/KLRK1/LILRB1/CD226/LILRB2/EBI3/ADIPOQ/NR4A3/CCL19/PTPRC/PRKCQ/POU2F2/POU2AF1/CD200/LY9/LTA/LPL/LEP/LBP/ISL1/IRF4/INS/IL16/IL12RB2/IL6/IL2/HGF/FFAR3/FCN1/CYP1B1/CCR7/CLU/CD40LG/CD36/CD28/CD3E/CD2/C3AR1/AGTR2/AGT/ADCYAP1	56
GO:0098698	postsynaptic specialization assembly	8/1397	21/18866	7.52239e-05	0.00107801	0.000818858	LRRC4B/LRRTM2/NLGN1/NRXN1/PTPRS/NTRK3/GAP43/CBLN1	8
GO:0048172	regulation of short-term neuronal synaptic plasticity	7/1397	16/18866	7.57841e-05	0.00108027	0.00082058	SHISA9/SHISA7/SLC4A10/UNC13A/SYT4/SYP/SLC8A2	7
GO:1905874	regulation of postsynaptic density organization	7/1397	16/18866	7.57841e-05	0.00108027	0.00082058	LRRC4B/LRRTM2/LILRB2/NRXN1/PTPRS/NTRK3/CBLN1	7
GO:0044070	regulation of anion transport	20/1397	105/18866	7.74393e-05	0.00110095	0.000836284	OSR1/ATP8A2/SLC38A3/SV2A/SYT4/SSTR4/RGS4/ABCB1/PDZK1/NPY5R/LEP/GRM7/CETP/AVPR1B/AVPR1A/ATP1A2/ARG1/AGTR2/AGT/ABAT	20
GO:0006865	amino acid transport	26/1397	156/18866	7.78221e-05	0.00110347	0.000838201	SLC6A17/SLC38A11/SLC7A14/SLC17A6/SLC17A7/SLC7A10/SLC6A15/SLC38A4/RIMS1/SLC38A3/SV2A/SYT4/SNAP25/SLC7A2/SLC6A13/SLC1A2/RGS4/NTRK2/NPY5R/LEP/GRM7/AVPR1A/ATP1A2/ARG1/AGT/ABAT	26
GO:0071674	mononuclear cell migration	19/1397	97/18866	7.82948e-05	0.00110435	0.000838865	CCR2/SLIT2/XCL2/CXCL12/CCL23/CCL21/CCL19/CCL17/CCL16/CCL14/CCL8/CCL4/CCL2/S100A12/IL6/CSF1R/CMKLR1/C3AR1/BMP5	19
GO:1902476	chloride transmembrane transport	19/1397	97/18866	7.82948e-05	0.00110435	0.000838865	TTYH2/ANO3/SLC12A5/SLC17A7/GABRQ/CLDN17/SLC4A8/GLRA3/SLC12A3/SLC12A1/FXYD1/SLC26A4/GLRA1/GABRG2/GABRB3/GABRA2/GABRA1/CLIC2/CASR	19
GO:0048015	phosphatidylinositol-mediated signaling	30/1397	192/18866	7.8637e-05	0.00110627	0.000840326	PIRT/NLRC3/PREX2/PPP1R16B/PIK3R5/MYO16/TEK/SELP/RELN/PLCL1/PIK3CG/SERPINE2/NTRK3/NTRK2/NTRK1/MYOC/LEP/KCNH1/INS/IGF1/HTR2A/HGF/HCLS1/FLT3/ERBB4/EPO/CSF3/CSF1R/CD28/AGT	30
GO:0001912	positive regulation of leukocyte mediated cytotoxicity	13/1397	52/18866	7.88643e-05	0.00110657	0.000840555	KLRC4-KLRK1/NCR3/STAP1/CADM1/KLRK1/CD226/IL18RAP/PTPRC/SH2D1A/CD1E/CD1D/CD1C/ARG1	13
GO:0042493	response to drug	51/1397	397/18866	8.18733e-05	0.0011458	0.000870352	SLC12A5/PPM1E/SCN11A/CERS1/VAV3/ADIPOQ/UCHL1/STAR/SST/SLC8A1/SLC6A4/SLC1A2/SFRP1/RET/PTN/PRKAR2B/ABCB1/PDE3A/PDE2A/NTRK1/NPPC/NOS1/NKX6-1/NEUROD1/MEF2C/MAP1B/LTA/LPL/KCNK3/KCNJ11/KCNH2/KCNC1/HTR2A/NCKAP1L/GPLD1/GAD2/DPEP1/CRHBP/CRH/CD69/CD38/BCL2/BCHE/ARG1/AQP1/ADRA1A/ADCYAP1R1/ADCY1/ACTC1/ACACB/ABAT	51
GO:0032024	positive regulation of insulin secretion	16/1397	74/18866	8.29714e-05	0.00115515	0.000877456	RFX6/SLC30A8/UCN3/GHRL/MYRIP/NKX6-1/ISL1/FFAR1/GPR27/GPLD1/GCK/CRH/CD38/CASR/BLK/ABAT	16
GO:0036465	synaptic vesicle recycling	16/1397	74/18866	8.29714e-05	0.00115515	0.000877456	LRRK2/NLGN4X/SLC17A7/PACSIN1/NLGN1/SNAP91/DNAJC6/SYT7/SYT5/SYP/SNCA/SNCB/SH3GL2/FGF14/CEL/AMPH	16
GO:0021954	central nervous system neuron development	17/1397	82/18866	8.79427e-05	0.0012212	0.000927626	NANOS1/ARX/AGBL4/SPTBN4/SLC4A10/SLIT2/DCLK1/PHOX2B/CNTN2/NTRK2/NPY/MAPT/MAP2/LEP/DCC/CHRNB2/ASCL1	17
GO:0002708	positive regulation of lymphocyte mediated immunity	20/1397	106/18866	8.89075e-05	0.00123141	0.000935386	KLRC4-KLRK1/NCR3/CLNK/SASH3/TBX21/CADM1/KLRK1/CD226/IL18RAP/PTPRC/SH2D1A/LTA/IL6/IL2/FCER2/CD28/CD1E/CD1D/CD1C/BTK	20
GO:0002548	monocyte chemotaxis	15/1397	67/18866	9.01931e-05	0.00124601	0.000946473	CCR2/SLIT2/XCL2/CXCL12/CCL23/CCL21/CCL19/CCL17/CCL16/CCL14/CCL8/CCL4/CCL2/S100A12/IL6	15
GO:0090022	regulation of neutrophil chemotaxis	10/1397	33/18866	9.1611e-05	0.00126235	0.000958886	CAMK1D/SLIT2/THBS4/CCL21/CCL19/MPP1/LBP/NCKAP1L/CCR7/C3AR1	10
GO:0010863	positive regulation of phospholipase C activity	12/1397	46/18866	9.46247e-05	0.00130054	0.000987897	P2RY12/SELE/NTRK3/NTRK2/ITK/HTR2A/ESR1/AVPR1B/AVPR1A/AGT/ADRA1A/ADCYAP1R1	12
GO:0008343	adult feeding behavior	6/1397	12/18866	0.000102068	0.00139216	0.00105749	GHRL/CARTPT/NPY/LEP/PRLHR/BRS3	6
GO:0099151	regulation of postsynaptic density assembly	6/1397	12/18866	0.000102068	0.00139216	0.00105749	LRRC4B/LRRTM2/NRXN1/PTPRS/NTRK3/CBLN1	6
GO:2000302	positive regulation of synaptic vesicle exocytosis	6/1397	12/18866	0.000102068	0.00139216	0.00105749	SYT9/NLGN1/SLC4A8/SYT7/CNR1/CACNB2	6
GO:0007586	digestion	24/1397	141/18866	0.000103038	0.00140184	0.00106485	TIFAB/CTRB2/ARX/UCN3/WNK3/GHRL/TAC1/SST/SLC2A2/PTGER3/PRSS1/PNLIP/NEUROD1/LEP/HRH2/FGF10/CTRB1/CRH/CLPS/CEL/CD36/CCKBR/AQP1/AMY2A	24
GO:0090277	positive regulation of peptide hormone secretion	19/1397	99/18866	0.000104317	0.00141332	0.00107356	RFX6/SLC30A8/UCN3/RASL10B/GHRL/MYRIP/NKX6-1/ISL1/INS/FFAR1/GPR27/GPLD1/GCK/CRH/CD38/CASR/BLK/ADCYAP1/ABAT	19
GO:0010769	regulation of cell morphogenesis involved in differentiation	42/1397	310/18866	0.000104408	0.00141332	0.00107356	ZDHHC15/CHODL/LRRK2/SLITRK1/SEMA6D/PREX1/SEMA6A/CASS4/SEMA3G/CUX2/ARC/FSTL4/NLGN1/OLFM1/KIAA0319/SLIT2/BRSK2/TNR/TIAM1/CNTN2/CXCL12/RET/PTPRS/RELN/PAK3/NTRK3/NTRK2/NRCAM/NKX6-1/NGFR/NEFL/MYOC/MAPT/MAP6/MAP2/MAP1B/KEL/DSCAM/DCC/CHRNB2/CAMK2B/KIF1A	42
GO:0045061	thymic T cell selection	8/1397	22/18866	0.000110559	0.00149283	0.00113396	ZAP70/PTPRC/DOCK2/CCR7/CD28/CD3G/CD3E/CD3D	8
GO:0048017	inositol lipid-mediated signaling	30/1397	196/18866	0.000115264	0.0015487	0.0011764	PIRT/NLRC3/PREX2/PPP1R16B/PIK3R5/MYO16/TEK/SELP/RELN/PLCL1/PIK3CG/SERPINE2/NTRK3/NTRK2/NTRK1/MYOC/LEP/KCNH1/INS/IGF1/HTR2A/HGF/HCLS1/FLT3/ERBB4/EPO/CSF3/CSF1R/CD28/AGT	30
GO:0031343	positive regulation of cell killing	14/1397	61/18866	0.000115562	0.0015487	0.0011764	KLRC4-KLRK1/NCR3/STAP1/CADM1/KLRK1/CD226/IL18RAP/PTPRC/SH2D1A/FCER2/CD1E/CD1D/CD1C/ARG1	14
GO:0045576	mast cell activation	14/1397	61/18866	0.000115562	0.0015487	0.0011764	CPLX2/CD226/CD84/NR4A3/S100A12/PIK3CG/ENPP3/IL13RA2/CNR2/CNR1/CHGA/BTK/BLK/RHOH	14
GO:0048639	positive regulation of developmental growth	29/1397	187/18866	0.000117589	0.00157194	0.00119405	ARX/SYT3/SPTBN4/SASH3/ATP8A2/GHRL/UNC13A/RIMS1/RIMS2/AKAP6/CACNA2D2/WT1/TGFBR3/SYT4/CXCL12/REG1A/PROX1/NTRK3/MEF2C/MAPT/MAP1B/LEP/IGF1/GHR/FGF9/ERBB4/DSCAM/BCL2/ACACB	29
GO:0070374	positive regulation of ERK1 and ERK2 cascade	32/1397	215/18866	0.000119119	0.0015849	0.00120389	SCIMP/BMPER/NECAB2/RAMP3/TEK/XCL2/SSTR4/SLAMF1/CCL23/CCL21/CCL19/CCL17/CCL16/CCL14/CCL8/CCL4/CCL2/PTPRC/PLA2G2A/OPRM1/NTRK1/NPY5R/HTR2A/FGF10/ERBB4/EPO/CSF1R/CCR7/CD36/CASR/ADRA1A/ADCYAP1	32
GO:0003014	renal system process	22/1397	125/18866	0.000119148	0.0015849	0.00120389	SPX/TMEM63C/CORO2B/ADIPOQ/TAC1/PRKAR2B/NPR1/KCNMA1/HBB/EDNRB/CHRNB2/BCL2/AVPR2/AVPR1A/AQP4/AQP1/AGTR2/AGTR1/AGT/ADRA1A/ADCY5/ADCY1	22
GO:0051969	regulation of transmission of nerve impulse	7/1397	17/18866	0.000120607	0.0015964	0.00121263	GHRL/CARTPT/TNR/GLRA1/FGF12/AVPR1A/AGT	7
GO:0099509	regulation of presynaptic cytosolic calcium ion concentration	7/1397	17/18866	0.000120607	0.0015964	0.00121263	SCGN/P2RX1/CNR1/CALB1/CACNB2/ATP2B3/ATP2B2	7
GO:0007202	activation of phospholipase C activity	10/1397	34/18866	0.000121228	0.00160068	0.00121588	P2RY12/SELE/NTRK2/ITK/HTR2A/AVPR1B/AVPR1A/AGT/ADRA1A/ADCYAP1R1	10
GO:0032535	regulation of cellular component size	49/1397	383/18866	0.000123837	0.00163113	0.00123901	SEMA6D/WNK3/SPTBN4/PREX1/SEMA6A/SLC12A5/SEMA3G/EVL/CYFIP2/FSTL4/WASF3/VAV3/OLFM1/TENM1/KIAA0319/SLIT2/TNR/TMOD1/CNTN2/SPTB/SLC12A3/SLC12A1/CXCL12/CCL21/RET/PTPRS/PLEK/PAK3/NTRK3/NRCAM/NPHS1/NKX6-1/NEFL/MAPT/MAP2/MAP1B/KEL/KCNMA1/IL7R/NCKAP1L/HCLS1/DSCAM/DCC/CTNNA2/CSF3/CCR7/AQP4/AQP1/ADD2	49
GO:0051651	maintenance of location in cell	32/1397	216/18866	0.000130118	0.00170967	0.00129867	MCOLN2/SLC30A8/JPH4/PDIA2/JPH3/MCOLN3/SYNE1/TRDN/AKAP6/HAP1/SLC30A2/SNCA/SLC8A1/CCL21/CCL19/RYR2/PTPRC/NOS1/CXCL9/ITPR1/HTR2A/GRIK5/XCR1/CCR7/CCR5/CLIC2/CD19/CASQ2/ATP1A2/FASLG/ANK2/APLNR	32
GO:0050866	negative regulation of cell activation	31/1397	207/18866	0.000134694	0.00176547	0.00134106	CCR2/TBC1D10C/CLEC4G/TIGIT/ADAMTS18/LRFN5/CLNK/LAX1/TBX21/PLA2G2D/TNFRSF13B/FGL2/LILRB1/MERTK/LILRB2/CD84/SPN/SFRP1/PTPRC/SERPINE2/ENPP3/CD200/IL13RA2/IL2/FGL1/CNR2/CNR1/BTK/BLK/ARG1/ABAT	31
GO:0042593	glucose homeostasis	35/1397	245/18866	0.000135153	0.00176718	0.00134235	RFX6/BHLHA15/G6PC2/GHRL/KLF15/CARTPT/STXBP5L/ADIPOQ/BRSK2/VGF/TIAM1/STAR/PTPRN/POMC/PDK4/PAX6/NGFR/NEUROD1/LEP/KCNJ11/KCNB1/INS/IL6/GRIK5/FFAR1/GPR27/GPLD1/GCK/GCGR/EPHA5/CRH/CNR1/CMA1/CASR/ADCY5	35
GO:0060191	regulation of lipase activity	19/1397	101/18866	0.000137688	0.00179596	0.00136422	GPIHBP1/P2RY12/SNCA/SELE/PNLIP/PLA2G1B/NTRK3/NTRK2/LPL/ITK/HTR2A/ESR1/AVPR1B/AVPR1A/APOH/AGTR1/AGT/ADRA1A/ADCYAP1R1	19
GO:0032496	response to lipopolysaccharide	44/1397	334/18866	0.000138842	0.00180277	0.00136939	KLRC4-KLRK1/NUGGC/SCIMP/STAP1/KLRK1/IL24/LILRB1/CXCL13/LILRB2/CD96/TAC1/STAR/SNCA/SELP/SELE/CCL2/PTGFR/PENK/OPRM1/NOS1/MRC1/CXCL9/MEF2C/CD180/LTA/LBP/IL12RB2/IL10RA/IL6/FGF10/EPO/EDNRB/CX3CR1/CTSG/CSF3/CSF2RB/CNR2/CNR1/CCR7/CCR5/CD36/BMP6/ARG1/FASLG	44
GO:0010518	positive regulation of phospholipase activity	14/1397	62/18866	0.000139216	0.00180277	0.00136939	P2RY12/SELE/PLA2G1B/NTRK3/NTRK2/ITK/HTR2A/ESR1/AVPR1B/AVPR1A/AGTR1/AGT/ADRA1A/ADCYAP1R1	14
GO:0034113	heterotypic cell-cell adhesion	14/1397	62/18866	0.000139216	0.00180277	0.00136939	CD200R1/CTNNA3/NFASC/LILRB2/ADIPOQ/MADCAM1/PTPRC/NRCAM/CD200/ITGAD/ITGA7/ITGA4/CD2/CD1D	14
GO:0030890	positive regulation of B cell proliferation	11/1397	41/18866	0.000140095	0.00180814	0.00137347	TNFRSF13C/FCRL3/SASH3/VAV3/PTPRC/MEF2C/IL2/NCKAP1L/CHRNB2/CD38/BCL2	11
GO:0035418	protein localization to synapse	17/1397	85/18866	0.000140304	0.00180814	0.00137347	CNIH2/ANKS1B/CACNG5/NLGN1/CACNG2/NRXN1/LGI1/BSN/SNAP25/RELN/MAPK10/NPHS1/MAPT/KIF5C/KIF5A/DLG2/ASIC2	17
GO:0002822	regulation of adaptive immune response based on somatic recombination of immune receptors built from immunoglobulin superfamily domains	25/1397	153/18866	0.000146579	0.00187918	0.00142743	CCR2/CLEC4G/TNFRSF13C/IL33/SASH3/TBX21/LILRB1/CD226/CCL19/PTPRC/PRKCQ/MEF2C/LTA/IL7R/IL6/IL2/FCER2/CR1/CLC/CD28/CD1E/CD1D/CD1C/BTK/ARG1	25
GO:0033500	carbohydrate homeostasis	35/1397	246/18866	0.000146601	0.00187918	0.00142743	RFX6/BHLHA15/G6PC2/GHRL/KLF15/CARTPT/STXBP5L/ADIPOQ/BRSK2/VGF/TIAM1/STAR/PTPRN/POMC/PDK4/PAX6/NGFR/NEUROD1/LEP/KCNJ11/KCNB1/INS/IL6/GRIK5/FFAR1/GPR27/GPLD1/GCK/GCGR/EPHA5/CRH/CNR1/CMA1/CASR/ADCY5	35
GO:0051932	synaptic transmission, GABAergic	12/1397	48/18866	0.000147565	0.00187918	0.00142743	CNTNAP4/NLGN1/HAP1/TAC1/PLCL1/NPY5R/GABRG2/GABRA2/GABRA1/CNR2/CNR1/ADRA1A	12
GO:1900271	regulation of long-term synaptic potentiation	12/1397	48/18866	0.000147565	0.00187918	0.00142743	SHISA7/ARC/FAM107A/CYP46A1/SCGN/LILRB2/PTN/RELN/INS/CX3CR1/CALB1/ADCY1	12
GO:1900274	regulation of phospholipase C activity	12/1397	48/18866	0.000147565	0.00187918	0.00142743	P2RY12/SELE/NTRK3/NTRK2/ITK/HTR2A/ESR1/AVPR1B/AVPR1A/AGT/ADRA1A/ADCYAP1R1	12
GO:0070371	ERK1 and ERK2 cascade	43/1397	325/18866	0.000149234	0.00189594	0.00144016	SCIMP/TBC1D10C/BMPER/DUSP26/SEMA6A/LMO3/NECAB2/RPS6KA6/RAMP3/ADIPOQ/TIAM1/TF/TEK/XCL2/SSTR4/SLAMF1/CCL23/CCL21/CCL19/CCL17/CCL16/CCL14/CCL8/CCL4/CCL2/PTPRC/PLA2G2A/OPRM1/NTRK1/NPY5R/IGF1/HTR2A/FGF10/ERBB4/EPO/EGF/CSF1R/CCR7/CD36/CASR/AGT/ADRA1A/ADCYAP1	43
GO:0071867	response to monoamine	20/1397	110/18866	0.000151249	0.0019125	0.00145274	LRRK2/GNG2/CALY/ADIPOQ/RGS9/NR4A3/STAR/SNCA/RYR2/RGS4/PENK/OPRM1/HTR2A/HTR1F/HRH2/GNAO1/CHRM2/APLP1/ALK/ADCY5	20
GO:0071869	response to catecholamine	20/1397	110/18866	0.000151249	0.0019125	0.00145274	LRRK2/GNG2/CALY/ADIPOQ/RGS9/NR4A3/STAR/SNCA/RYR2/RGS4/PENK/OPRM1/HTR2A/HTR1F/HRH2/GNAO1/CHRM2/APLP1/ALK/ADCY5	20
GO:0002449	lymphocyte mediated immunity	47/1397	366/18866	0.000154441	0.00194827	0.00147991	KLRC4-KLRK1/IGLL5/CCR2/CLEC4G/NCR3/GAPT/CLNK/SLA2/SASH3/TLR8/TBX21/CADM1/KLRK1/FGL2/LILRB1/CD226/CD96/IL18RAP/PTPRC/POU2F2/SH2D1A/LTA/LEP/KLRD1/IL13RA2/IL7R/IL6/IL2/GZMM/FCER2/CR2/CR1/CCR6/CLU/CLC/CD40LG/CD28/CD27/CD19/CD8A/CD1E/CD1D/CD1C/C7/C6/BTK/ARG1	47
GO:0002697	regulation of immune effector process	57/1397	470/18866	0.000156608	0.00197098	0.00149716	KLRC4-KLRK1/CCR2/SCIMP/CLEC4G/NCR3/CLNK/FCRL3/IL33/SASH3/TBX21/STAP1/CADM1/KLRK1/FGL2/LILRB1/CD226/CD96/CD84/IL18RAP/NR4A3/VTN/CCL19/PTPRC/CFP/ENPP3/SH2D1A/LTA/LEP/LBP/IRF4/INS/IL13RA2/IL7R/IL6/IL2/FFAR3/FCER2/DNASE1L3/CR2/CR1L/CR1/CLU/CLC/CD40LG/CD36/CD28/CD22/CD19/CD1E/CD1D/CD1C/C7/C6/C3AR1/BTK/BLK/ARG1	57
GO:0060996	dendritic spine development	19/1397	102/18866	0.000157649	0.00197945	0.00150359	SDK1/ZDHHC15/LRRK2/SLC12A5/DOCK10/CUX2/ARC/FSTL4/NLGN1/NEURL1/TIAM1/PTPRS/RELN/PAK3/MEF2C/IL2/CTNND2/CAMK2B/KIF1A	19
GO:0060998	regulation of dendritic spine development	16/1397	78/18866	0.000160201	0.00200681	0.00152438	SDK1/ZDHHC15/LRRK2/CUX2/ARC/FSTL4/NLGN1/NEURL1/TIAM1/PTPRS/RELN/PAK3/MEF2C/IL2/CAMK2B/KIF1A	16
GO:0046660	female sex differentiation	21/1397	119/18866	0.0001621	0.00202587	0.00153886	GPR149/DACH2/WNT4/MERTK/ADAMTS1/PCYT1B/SLIT2/WT1/VGF/SLIT3/SFRP1/PTX3/PTPRN/PGR/LEP/FGF10/ESR1/BCL2/AMHR2/ADCYAP1R1/ADCYAP1	21
GO:0042552	myelination	23/1397	137/18866	0.000176001	0.0021945	0.00166695	JAM2/DHH/EPB41L3/NFASC/WASF3/CNTN2/SLC8A3/S100B/PTN/POU3F1/PLP1/NTRK3/NTRK2/MYOC/MPZ/MAL/KEL/ID4/HGF/CLU/ASPA/ANK2/ABCD2	23
GO:1902622	regulation of neutrophil migration	11/1397	42/18866	0.000177222	0.00219496	0.0016673	CAMK1D/SLIT2/THBS4/CCL21/CCL19/MPP1/LBP/NCKAP1L/CCR7/C3AR1/RHOH	11
GO:0002430	complement receptor mediated signaling pathway	6/1397	13/18866	0.000177672	0.00219496	0.0016673	GPLD1/FPR3/CR2/CR1/CMKLR1/C3AR1	6
GO:0035641	locomotory exploration behavior	6/1397	13/18866	0.000177672	0.00219496	0.0016673	LRRK2/SLC4A10/TNR/PENK/CRH/ATP1A2	6
GO:1903236	regulation of leukocyte tethering or rolling	6/1397	13/18866	0.000177672	0.00219496	0.0016673	CCR2/SELP/SELE/CXCL12/CCL21/ITGA4	6
GO:0002686	negative regulation of leukocyte migration	12/1397	49/18866	0.000182393	0.00223785	0.00169988	KLRC4-KLRK1/CD200R1/IL33/STAP1/KLRK1/SLIT2/CXCL12/CCL21/CCL2/CD200/GPR18/BMP5	12
GO:0015695	organic cation transport	12/1397	49/18866	0.000182393	0.00223785	0.00169988	SLC29A4/SLC5A7/LILRB1/SNCA/SLC18A3/SLC6A4/PDZK1/P2RX1/NOS1/GPM6B/CRH/CNR1	12
GO:2000107	negative regulation of leukocyte apoptotic process	12/1397	49/18866	0.000182393	0.00223785	0.00169988	LILRB1/MERTK/CXCL12/CCL21/CCL19/PRKCQ/IL7R/IL2/HCLS1/CCR7/CCR5/CD27	12
GO:0003073	regulation of systemic arterial blood pressure	18/1397	95/18866	0.00018606	0.00227764	0.0017301	ADAMTS16/RASL10B/SPX/P2RX2/CORO2B/EDN3/CTSG/CRH/CMA1/AVPR2/AVPR1B/AVPR1A/AGTR2/AGTR1/AGT/ADRB2/ADRA1A/ASIC2	18
GO:0021675	nerve development	16/1397	79/18866	0.000187276	0.00228732	0.00173745	TIFAB/COL25A1/UNC13A/MAFB/PHOX2B/RET/SERPINE2/NTRK1/NKX2-2/NGFR/KCNA2/ITGA4/ISL1/GABRB3/CHRNB2/PHOX2A	16
GO:0002705	positive regulation of leukocyte mediated immunity	23/1397	138/18866	0.000196676	0.00239668	0.00182053	KLRC4-KLRK1/SCIMP/NCR3/CLNK/SASH3/TBX21/STAP1/CADM1/KLRK1/CD226/IL18RAP/PTPRC/SH2D1A/LTA/IL6/IL2/FCER2/CD28/CD1E/CD1D/CD1C/BTK/ARG1	23
GO:0071241	cellular response to inorganic substance	32/1397	221/18866	0.000200002	0.00243169	0.00184712	RASA4B/SYT6/SYT9/ACER1/TPH2/LRRK2/SYT3/SYT15/NLGN1/RASGRP2/RASA4/SYT7/TF/SYT5/SYT4/STAR/SNCA/MT1A/MEF2C/KCNK3/KCNH1/KCNC2/KCNA1/GPLD1/GLRA1/FABP4/DPEP1/DLG2/CRHBP/BMP6/AQP1/ADCY1	32
GO:0097484	dendrite extension	10/1397	36/18866	0.000205068	0.00248766	0.00188964	SYT3/TMEM108/BCL11A/CYFIP2/UNC13A/RIMS1/RIMS2/SYT4/SH3GL2/REG1A	10
GO:0098661	inorganic anion transmembrane transport	21/1397	121/18866	0.000206269	0.0024966	0.00189642	TTYH2/ANO3/SLC12A5/SLC17A7/GABRQ/CLDN17/ADAMTS8/SLC4A8/GLRA3/SLC17A1/SLC12A3/SLC12A1/FXYD1/SLC26A4/GLRA1/GABRG2/GABRB3/GABRA2/GABRA1/CLIC2/CASR	21
GO:0002695	negative regulation of leukocyte activation	28/1397	184/18866	0.000211827	0.00255811	0.00194315	CCR2/TBC1D10C/CLEC4G/TIGIT/LRFN5/CLNK/LAX1/TBX21/PLA2G2D/TNFRSF13B/FGL2/LILRB1/MERTK/LILRB2/CD84/SPN/SFRP1/PTPRC/ENPP3/CD200/IL13RA2/IL2/FGL1/CNR2/CNR1/BTK/BLK/ARG1	28
GO:0032615	interleukin-12 production	13/1397	57/18866	0.000214914	0.00258957	0.00196704	SCIMP/TIGIT/TLR8/LILRB1/SLAMF1/CCL19/LEP/ISL1/IL16/CMKLR1/CCR7/CD40LG/CD36	13
GO:0048678	response to axon injury	16/1397	80/18866	0.00021824	0.00262376	0.00199301	RTN4RL1/P2RY12/KIAA0319/TNR/PTPRS/PTN/NTRK3/NTRK1/NEFL/MAP1B/KCNK2/ISL1/GAP43/EPO/BCL2/ARG1	16
GO:0007272	ensheathment of neurons	23/1397	139/18866	0.000219468	0.00262677	0.0019953	JAM2/DHH/EPB41L3/NFASC/WASF3/CNTN2/SLC8A3/S100B/PTN/POU3F1/PLP1/NTRK3/NTRK2/MYOC/MPZ/MAL/KEL/ID4/HGF/CLU/ASPA/ANK2/ABCD2	23
GO:0008366	axon ensheathment	23/1397	139/18866	0.000219468	0.00262677	0.0019953	JAM2/DHH/EPB41L3/NFASC/WASF3/CNTN2/SLC8A3/S100B/PTN/POU3F1/PLP1/NTRK3/NTRK2/MYOC/MPZ/MAL/KEL/ID4/HGF/CLU/ASPA/ANK2/ABCD2	23
GO:1903429	regulation of cell maturation	8/1397	24/18866	0.000222485	0.00265696	0.00201824	LRRK2/BCL11A/TRIM58/RET/NPPC/EDNRB/BNC1/BCL2	8
GO:0003044	regulation of systemic arterial blood pressure mediated by a chemical signal	12/1397	50/18866	0.000223997	0.00266389	0.00202349	RASL10B/EDN3/CTSG/CMA1/AVPR2/AVPR1B/AVPR1A/AGTR2/AGTR1/AGT/ADRB2/ADRA1A	12
GO:0019934	cGMP-mediated signaling	9/1397	30/18866	0.000224056	0.00266389	0.00202349	RUNDC3A/PDE3A/PDE2A/NPR1/NPPC/KCNC2/EDNRB/CD36/AQP1	9
GO:0046545	development of primary female sexual characteristics	19/1397	105/18866	0.000233575	0.00277093	0.0021048	GPR149/DACH2/WNT4/ADAMTS1/PCYT1B/SLIT2/WT1/VGF/SLIT3/SFRP1/PTX3/PTPRN/PGR/LEP/ESR1/BCL2/AMHR2/ADCYAP1R1/ADCYAP1	19
GO:0031646	positive regulation of nervous system process	14/1397	65/18866	0.000236945	0.00279855	0.00212579	CUX2/RIMS1/NLGN1/WASF3/RIMS2/CARTPT/NRXN1/TNR/S100B/RGS4/RELN/HGF/ADRB2/ABAT	14
GO:0032729	positive regulation of interferon-gamma production	14/1397	65/18866	0.000236945	0.00279855	0.00212579	KLRC4-KLRK1/CCR2/SASH3/TLR8/TLR7/KLRK1/CD226/EBI3/LTA/ISL1/IL12RB2/IL2/CD3E/CD2	14
GO:0010517	regulation of phospholipase activity	15/1397	73/18866	0.00024932	0.00293826	0.00223191	P2RY12/SNCA/SELE/PLA2G1B/NTRK3/NTRK2/ITK/HTR2A/ESR1/AVPR1B/AVPR1A/AGTR1/AGT/ADRA1A/ADCYAP1R1	15
GO:0051279	regulation of release of sequestered calcium ion into cytosol	16/1397	81/18866	0.000253547	0.00298154	0.00226479	JPH4/JPH3/TRDN/AKAP6/HAP1/SNCA/SLC8A1/RYR2/NOS1/CXCL9/CLIC2/CD19/CASQ2/ATP1A2/ANK2/APLNR	16
GO:0043551	regulation of phosphatidylinositol 3-kinase activity	13/1397	58/18866	0.000258457	0.00303263	0.0023036	SLA2/P2RY12/PIK3R5/VAV3/SOCS2/TEK/CCL21/CCL19/FLT3/EPHA8/CCR7/CD19/CCKBR	13
GO:0030198	extracellular matrix organization	49/1397	395/18866	0.000260149	0.00304584	0.00231363	CTRB2/ADAMTS18/ADAMTS16/ADAMTSL1/SMOC1/JAM2/ADAMTSL3/ABI3BP/FLRT2/NTNG1/LAMB4/ADAMTS8/MMP24/FBLN5/ANGPTL7/SPOCK2/ADAMTS1/ADAMTS3/MADCAM1/WT1/VTN/COL14A1/TTR/TNXB/TNR/TLL1/PTX3/PRSS1/VIT/NPHS1/LCP1/KLKB1/ITGAL/ITGAD/ITGA7/ITGA4/IL6/ICAM3/HPN/HAS1/GPM6B/DPT/CYP1B1/CTSG/CTRB1/COL19A1/COL4A3/CMA1/AGT	49
GO:1903514	release of sequestered calcium ion into cytosol by endoplasmic reticulum	10/1397	37/18866	0.000262536	0.00306045	0.00232473	TRDN/AKAP6/SLC8A1/RYR2/CCR5/CLIC2/CASQ2/ATP1A2/FASLG/ANK2	10
GO:2000273	positive regulation of signaling receptor activity	10/1397	37/18866	0.000262536	0.00306045	0.00232473	CCR2/ARC/CACNG2/NEURL1/RGS9/TAL1/CCL2/RELN/EGF/ADRB2	10
GO:0071868	cellular response to monoamine stimulus	19/1397	106/18866	0.000265169	0.00307779	0.0023379	LRRK2/GNG2/CALY/ADIPOQ/RGS9/NR4A3/STAR/SNCA/RYR2/RGS4/OPRM1/HTR2A/HTR1F/HRH2/GNAO1/CHRM2/APLP1/ALK/ADCY5	19
GO:0071870	cellular response to catecholamine stimulus	19/1397	106/18866	0.000265169	0.00307779	0.0023379	LRRK2/GNG2/CALY/ADIPOQ/RGS9/NR4A3/STAR/SNCA/RYR2/RGS4/OPRM1/HTR2A/HTR1F/HRH2/GNAO1/CHRM2/APLP1/ALK/ADCY5	19
GO:0002819	regulation of adaptive immune response	26/1397	168/18866	0.000267422	0.00309726	0.00235269	CCR2/CLEC4G/TNFRSF13C/IL33/SASH3/TBX21/LILRB1/CD226/CCL19/PTPRC/PRKCQ/MEF2C/LTA/IL7R/IL6/IL2/FCER2/CR1/CLC/CD48/CD28/CD1E/CD1D/CD1C/BTK/ARG1	26
GO:0060041	retina development in camera-type eye	24/1397	150/18866	0.000273043	0.00315556	0.00239697	HCN1/PTF1A/SDK1/IGFN1/RHOJ/SLC17A7/CELF4/ATP8A2/CRB1/ARHGEF15/MERTK/TUB/RET/PTN/PROX1/PDE6B/PAX6/NTRK2/NEUROD1/GPM6A/DSCAM/DCX/CYP1B1/CALB1	24
GO:0043062	extracellular structure organization	49/1397	396/18866	0.000276102	0.00317882	0.00241464	CTRB2/ADAMTS18/ADAMTS16/ADAMTSL1/SMOC1/JAM2/ADAMTSL3/ABI3BP/FLRT2/NTNG1/LAMB4/ADAMTS8/MMP24/FBLN5/ANGPTL7/SPOCK2/ADAMTS1/ADAMTS3/MADCAM1/WT1/VTN/COL14A1/TTR/TNXB/TNR/TLL1/PTX3/PRSS1/VIT/NPHS1/LCP1/KLKB1/ITGAL/ITGAD/ITGA7/ITGA4/IL6/ICAM3/HPN/HAS1/GPM6B/DPT/CYP1B1/CTSG/CTRB1/COL19A1/COL4A3/CMA1/AGT	49
GO:0051235	maintenance of location	42/1397	324/18866	0.000276239	0.00317882	0.00241464	NRROS/MCOLN2/VSTM2A/SLC30A8/FITM1/JPH4/PDIA2/JPH3/SLC17A7/MCOLN3/SYNE1/TRDN/AKAP6/HAP1/SLC30A2/SNCA/SLC8A1/CCL21/CCL19/RYR2/PTPRC/NOS1/CXCL9/LPL/LEP/ITPR1/IL6/HTR2A/GRIK5/XCR1/CCR7/CCR5/CLIC2/CIDEA/CD36/CD19/CASQ2/ATP1A2/FASLG/ANK2/APLNR/ACACB	42
GO:0044060	regulation of endocrine process	11/1397	44/18866	0.000276852	0.00317907	0.00241483	GHRL/TAC1/POMC/LEP/GALR1/CRHBP/CRH/BMP6/AGTR2/AGTR1/AGT	11
GO:0051260	protein homooligomerization	27/1397	178/18866	0.000287212	0.00329099	0.00249985	KCTD8/HCN1/SCARA5/KCNG3/KCTD16/UPB1/EVL/GNMT/SAMHD1/ARC/KCNB2/GLRA3/SLC1A2/MPP2/MAT1A/KCNS2/KCNG1/KCND3/KCNC2/KCNC1/KCNB1/KCNA5/KCNA3/KCNA2/KCNA1/AQP4/ACACB	27
GO:0035815	positive regulation of renal sodium excretion	6/1397	14/18866	0.000291464	0.00331849	0.00252074	TAC1/NPR1/EDNRB/AVPR1A/AGTR2/AGT	6
GO:0045059	positive thymic T cell selection	6/1397	14/18866	0.000291464	0.00331849	0.00252074	ZAP70/PTPRC/DOCK2/CD3G/CD3E/CD3D	6
GO:1900452	regulation of long-term synaptic depression	6/1397	14/18866	0.000291464	0.00331849	0.00252074	ARC/SORCS3/LILRB2/MAPT/KCNB1/CBLN1	6
GO:0010738	regulation of protein kinase A signaling	8/1397	25/18866	0.000306073	0.00345554	0.00262484	LRRK2/RAMP3/AKAP6/AKAP7/ADIPOQ/PRKAR2B/IAPP/ADRB2	8
GO:0015874	norepinephrine transport	8/1397	25/18866	0.000306073	0.00345554	0.00262484	SLC29A4/P2RY12/SNCA/KCNB1/FFAR3/CRH/AGTR2/AGT	8
GO:0050927	positive regulation of positive chemotaxis	8/1397	25/18866	0.000306073	0.00345554	0.00262484	SCG2/CXCL12/NTRK3/IL16/FGF10/S1PR1/CCR4/CASR	8
GO:0097164	ammonium ion metabolic process	8/1397	25/18866	0.000306073	0.00345554	0.00262484	RNF180/SLC29A4/ENPP6/TPH2/DMGDH/HDC/SARDH/BCHE	8
GO:0098930	axonal transport	13/1397	59/18866	0.000309319	0.00348486	0.00264711	CNIH2/AGBL4/TMEM108/HAP1/AP3B2/UCHL1/NEFL/MAPT/MAP2/KIF5C/KIF5A/DLG2/KIF1A	13
GO:0071622	regulation of granulocyte chemotaxis	12/1397	52/18866	0.000331774	0.00372689	0.00283096	CAMK1D/SLIT2/THBS4/CCL21/CCL19/MPP1/LBP/NCKAP1L/CSF1R/CMKLR1/CCR7/C3AR1	12
GO:0051954	positive regulation of amine transport	10/1397	38/18866	0.000332882	0.00372689	0.00283096	SLC38A3/CARTPT/VIP/SYT4/CXCL12/KCNB1/CHRNB2/AVPR1A/AGT/ABAT	10
GO:2000403	positive regulation of lymphocyte migration	10/1397	38/18866	0.000332882	0.00372689	0.00283096	CCR2/JAM2/CXCL13/MADCAM1/XCL2/SPN/CXCL12/CCL21/CCL4/ITGA4	10
GO:1903169	regulation of calcium ion transmembrane transport	24/1397	152/18866	0.000334287	0.00373484	0.002837	TMC2/JPH4/JPH3/TRDN/RAMP3/AKAP6/RGN/HAP1/RGS9/SNCA/SLC8A1/RYR2/PIK3CG/NOS1/CXCL9/FGF14/CLIC2/CD19/CASQ2/CACNB2/CACNA2D1/ATP1A2/ANK2/APLNR	24
GO:0001909	leukocyte mediated cytotoxicity	19/1397	108/18866	0.000339708	0.00378753	0.00287702	KLRC4-KLRK1/NCR3/STAP1/CADM1/KLRK1/LILRB1/CD226/IL18RAP/PTPRC/SH2D1A/LEP/IL7R/GZMM/DNASE1L3/CTSG/CD1E/CD1D/CD1C/ARG1	19
GO:0002715	regulation of natural killer cell mediated immunity	11/1397	45/18866	0.000342175	0.00379927	0.00288594	KLRC4-KLRK1/NCR3/CLNK/CADM1/KLRK1/LILRB1/CD226/CD96/IL18RAP/SH2D1A/LEP	11
GO:0035094	response to nicotine	11/1397	45/18866	0.000342175	0.00379927	0.00288594	STAR/PENK/NTRK1/NKX6-1/KCNJ11/CNR1/CHRNB3/CHRNB2/BCL2/ATP1A2/ABAT	11
GO:0002700	regulation of production of molecular mediator of immune response	23/1397	144/18866	0.000372003	0.0041206	0.00313002	CCR2/SCIMP/CLNK/FCRL3/IL33/SASH3/TBX21/LILRB1/CD226/CD96/NR4A3/PTPRC/IL13RA2/IL6/IL2/FFAR3/CLC/CD40LG/CD36/CD28/CD22/BTK/ARG1	23
GO:0043491	protein kinase B signaling	37/1397	278/18866	0.000372648	0.0041206	0.00313002	KLB/P2RY12/TMEM100/TRAT1/ICOS/PIK3R5/MERTK/RAMP3/NRG2/KL/TEK/CCL21/CCL19/CCL2/RET/PIK3CG/NTRK3/NTRK2/NTRK1/MYOC/LEP/INS/IGF1/IAPP/HGF/HCLS1/FGF10/FGF9/F10/ESR1/ERBB4/EGF/CX3CR1/CSF3/CCR7/CD28/CD19	37
GO:0030100	regulation of endocytosis	30/1397	210/18866	0.000393632	0.00431429	0.00327714	RSPO1/SCAMP5/LRRK2/SLC17A7/NECAB2/CALY/PACSIN1/STAP1/LRRTM2/ARC/NLGN1/LILRB1/SNAP91/DNAJC6/SYT7/VTN/TF/SYT4/SNCA/SH3GL3/SH3GL2/SELE/CCL21/CCL19/NCKAP1L/GPC3/EGF/CLU/CD36/CD22	30
GO:0008090	retrograde axonal transport	7/1397	20/18866	0.000394598	0.00431429	0.00327714	AGBL4/TMEM108/HAP1/NEFL/KIF5A/DLG2/KIF1A	7
GO:0086014	atrial cardiac muscle cell action potential	7/1397	20/18866	0.000394598	0.00431429	0.00327714	SCN3B/RYR2/KCNJ5/KCNJ3/KCNA5/CACNB2/ANK2	7
GO:0086026	atrial cardiac muscle cell to AV node cell signaling	7/1397	20/18866	0.000394598	0.00431429	0.00327714	SCN3B/RYR2/KCNJ5/KCNJ3/KCNA5/CACNB2/ANK2	7
GO:0086066	atrial cardiac muscle cell to AV node cell communication	7/1397	20/18866	0.000394598	0.00431429	0.00327714	SCN3B/RYR2/KCNJ5/KCNJ3/KCNA5/CACNB2/ANK2	7
GO:1903524	positive regulation of blood circulation	15/1397	76/18866	0.000394981	0.00431429	0.00327714	SCN3B/GHRL/RYR2/RGS4/HTR2A/HRH2/EDN3/CHGA/CD38/CASR/AVPR2/AVPR1B/AVPR1A/ATP1A2/ADRA1A	15
GO:0014041	regulation of neuron maturation	5/1397	10/18866	0.000406251	0.00440159	0.00334346	LRRK2/BCL11A/RET/EDNRB/BCL2	5
GO:0035933	glucocorticoid secretion	5/1397	10/18866	0.000406251	0.00440159	0.00334346	GHRL/TAC1/POMC/GALR1/CRH	5
GO:0070091	glucagon secretion	5/1397	10/18866	0.000406251	0.00440159	0.00334346	CARTPT/SYT7/LEP/IL6/CRH	5
GO:0070092	regulation of glucagon secretion	5/1397	10/18866	0.000406251	0.00440159	0.00334346	CARTPT/SYT7/LEP/IL6/CRH	5
GO:0043951	negative regulation of cAMP-mediated signaling	8/1397	26/18866	0.000413609	0.0044366	0.00337005	MRAP/SSTR4/PDE3B/PDE3A/PDE2A/OPRM1/APLP1/APLNR	8
GO:0050926	regulation of positive chemotaxis	8/1397	26/18866	0.000413609	0.0044366	0.00337005	SCG2/CXCL12/NTRK3/IL16/FGF10/S1PR1/CCR4/CASR	8
GO:0060384	innervation	8/1397	26/18866	0.000413609	0.0044366	0.00337005	COL25A1/UNC13A/RET/SERPINE2/NTRK1/ITGA4/ISL1/GABRB3	8
GO:0090023	positive regulation of neutrophil chemotaxis	8/1397	26/18866	0.000413609	0.0044366	0.00337005	CAMK1D/THBS4/CCL21/CCL19/LBP/NCKAP1L/CCR7/C3AR1	8
GO:1904861	excitatory synapse assembly	8/1397	26/18866	0.000413609	0.0044366	0.00337005	LRRC4B/LRRC4/LRRTM2/NLGN1/NRXN1/PTPRS/NTRK3/CBLN1	8
GO:0010737	protein kinase A signaling	10/1397	39/18866	0.000418269	0.00447764	0.00340123	MROH2B/LRRK2/RAMP3/AKAP6/AKAP7/ADIPOQ/PRKAR2B/LCP1/IAPP/ADRB2	10
GO:1904894	positive regulation of receptor signaling pathway via STAT	17/1397	93/18866	0.000431804	0.00461335	0.00350431	IL24/PRLR/LEP/ISL1/IL10RA/IL7R/IL6/IL2/IGF1/HCLS1/GHR/FLT3/ERBB4/EPO/CYP1B1/CSF1R/AGT	17
GO:0048880	sensory system development	48/1397	394/18866	0.00045204	0.00480824	0.00365235	HCN1/ABCB5/PTF1A/SDK1/ADAMTS18/UNC45B/FOXP2/CHRDL1/IGFN1/P2RY12/SMOC1/RHOJ/SLC17A6/SLC17A7/CELF4/ATP8A2/CRB1/ARHGEF15/MERTK/ANGPTL7/PHOX2B/WT1/WNT9B/TUB/TMOD1/SALL2/RET/PTN/PROX1/PDE6B/PAX6/NTRK3/NTRK2/NEUROD1/MAB21L1/ISL1/GPM6A/FGF10/FGF9/DSCAM/DCX/CYP1B1/CRYGD/CRYBA2/CALB1/BMP6/BCL2/FASLG	48
GO:0050854	regulation of antigen receptor-mediated signaling pathway	14/1397	69/18866	0.000454783	0.00480824	0.00365235	FCRL3/SLA2/TRAT1/STAP1/CD226/TESPA1/PTPRC/PRKCB/PAX5/SH2D1A/CCR7/CD22/CD19/BLK	14
GO:0048813	dendrite morphogenesis	23/1397	146/18866	0.000455223	0.00480824	0.00365235	PHACTR1/ZDHHC15/LRRK2/PREX2/DOCK10/DCDC2/MAPK8IP2/CUX2/ARC/NLGN1/DCLK1/TIAM1/PTN/RELN/PAK3/MAP6/MAP2/DSCAM/CTNND2/CTNNA2/CHRNB2/CAMK2B/KIF1A	23
GO:0002864	regulation of acute inflammatory response to antigenic stimulus	6/1397	15/18866	0.000455414	0.00480824	0.00365235	PLA2G2D/NPY5R/CNR1/CCR7/BTK/ADCYAP1	6
GO:0048484	enteric nervous system development	6/1397	15/18866	0.000455414	0.00480824	0.00365235	ARX/KIF26A/PHOX2B/RET/EDNRB/PHOX2A	6
GO:1904889	regulation of excitatory synapse assembly	6/1397	15/18866	0.000455414	0.00480824	0.00365235	LRRC4B/LRRTM2/NRXN1/PTPRS/NTRK3/CBLN1	6
GO:0030183	B cell differentiation	22/1397	137/18866	0.000457619	0.00482204	0.00366284	FCRL3/DOCK10/IKZF3/ITM2A/SFRP1/PTPRC/POU2F2/POU2AF1/NTRK1/ITGA4/IL6/NCKAP1L/FLT3/CR2/CD79B/CD79A/CD40LG/CD27/MS4A1/CD19/BTK/BCL2	22
GO:0097696	receptor signaling pathway via STAT	26/1397	174/18866	0.000467155	0.0049129	0.00373185	CCR2/PTPRT/IL24/SOCS2/STAT4/CCL2/RET/PTPRC/PRLR/NEUROD1/LEP/ISL1/IL10RA/IL7R/IL6/IL2/IGF1/HCLS1/GHR/FLT3/ERBB4/EPO/EGF/CYP1B1/CSF1R/AGT	26
GO:0010524	positive regulation of calcium ion transport into cytosol	12/1397	54/18866	0.00048051	0.00504347	0.00383104	P2RX2/TRDN/RAMP3/AKAP6/HAP1/SNCA/PLA2G1B/P2RX5/CXCL9/CD19/APLNR/ADCYAP1R1	12
GO:0043552	positive regulation of phosphatidylinositol 3-kinase activity	9/1397	33/18866	0.000493463	0.00515928	0.003919	P2RY12/VAV3/TEK/CCL21/CCL19/FLT3/EPHA8/CCR7/CD19	9
GO:0048011	neurotrophin TRK receptor signaling pathway	9/1397	33/18866	0.000493463	0.00515928	0.003919	TMEM108/CYFIP2/HAP1/NTRK3/NTRK2/NTRK1/NGFR/AGTR2/AGT	9
GO:0043268	positive regulation of potassium ion transport	11/1397	47/18866	0.000512068	0.00533305	0.004051	LRRC55/WNK3/AKAP6/KCNH2/KCNC2/KCNC1/KCNA1/FHL1/EDN3/ATP1B2/ANK2	11
GO:0060986	endocrine hormone secretion	11/1397	47/18866	0.000512068	0.00533305	0.004051	GHRL/TAC1/POMC/LEP/GALR1/CRHBP/CRH/BMP6/AGTR2/AGTR1/AGT	11
GO:0001776	leukocyte homeostasis	16/1397	86/18866	0.000514076	0.0053436	0.00405902	CCR2/GAPT/TNFRSF13C/GPR174/DOCK10/SIT1/TNFRSF13B/MERTK/MEF2C/LMO1/IL6/IL2/NCKAP1L/FLT3/TNFRSF17/BCL2	16
GO:0048857	neural nucleus development	13/1397	62/18866	0.000515957	0.00535281	0.00406601	ARX/FOXP2/INA/CDK5R2/PHOX2B/PLP1/KCNC2/KCNC1/FGF9/CHRNB2/BCL2/ASCL1/PHOX2A	13
GO:0009743	response to carbohydrate	32/1397	233/18866	0.000520614	0.00536468	0.00407502	MAFA/RFX6/SLC30A8/UCN3/GHRL/P2RX2/CALCRL/ADIPOQ/BRSK2/TIAM1/STAR/SLC8A1/PTPRN/PRKCB/NKX6-1/NKX2-2/NEUROD1/MAP1B/LPL/LEP/KCNJ11/KCNB1/GRIK5/GPR27/GPLD1/GCK/EPHA5/CRH/COL4A3/CMA1/CASR/ADCY5	32
GO:0001990	regulation of systemic arterial blood pressure by hormone	10/1397	40/18866	0.000521094	0.00536468	0.00407502	RASL10B/EDN3/CTSG/CMA1/AVPR2/AVPR1B/AVPR1A/AGTR2/AGTR1/AGT	10
GO:0140353	lipid export from cell	10/1397	40/18866	0.000521094	0.00536468	0.00407502	GHRL/TAC1/POMC/LEP/GALR1/CRH/BMP6/AGTR2/AGTR1/AGT	10
GO:1901381	positive regulation of potassium ion transmembrane transport	10/1397	40/18866	0.000521094	0.00536468	0.00407502	LRRC55/WNK3/AKAP6/KCNH2/KCNC2/KCNC1/KCNA1/EDN3/ATP1B2/ANK2	10
GO:0050730	regulation of peptidyl-tyrosine phosphorylation	35/1397	263/18866	0.000530134	0.00543904	0.00413151	CASS4/GHRL/STAP1/IL24/ADIPOQ/NEURL1/VTN/THBS4/TAL1/SFRP1/PTPRC/RELN/ENPP2/NTRK2/LEP/ISL1/IL6/IL2/IGF1/HTR2A/HGF/HCLS1/GHR/FLT3/FGF10/ERBB4/EPO/EGF/CSF3/CSF1R/CD36/CD3E/BMP6/AGT/ADRA1A	35
GO:0050795	regulation of behavior	14/1397	70/18866	0.000530341	0.00543904	0.00413151	CNTNAP4/GHRL/NLGN1/NRXN1/NR4A3/PTGDS/RELN/PENK/MEF2C/KCNA2/INS/CRH/CNR1/CHRNB2	14
GO:0002026	regulation of the force of heart contraction	8/1397	27/18866	0.000549915	0.00560767	0.0042596	SLC8A1/RYR2/NOS1/MYH7/MYH6/CHGA/ATP1A2/ADRA1A	8
GO:0010996	response to auditory stimulus	8/1397	27/18866	0.000549915	0.00560767	0.0042596	TIFAB/FOXP2/ATP8A2/KIAA0319/NRXN1/PTN/KCNC1/ATP1A2	8
GO:1901623	regulation of lymphocyte chemotaxis	8/1397	27/18866	0.000549915	0.00560767	0.0042596	KLRC4-KLRK1/CCR2/KLRK1/CXCL13/XCL2/CCL21/CCL4/CCL2	8
GO:0014821	phasic smooth muscle contraction	7/1397	21/18866	0.000554285	0.00564153	0.00428532	TIFAB/GHRL/P2RX2/SSTR2/PTGER3/EDNRB/EDN3	7
GO:0002237	response to molecule of bacterial origin	44/1397	356/18866	0.000565583	0.00573633	0.00435733	KLRC4-KLRK1/NUGGC/SCIMP/STAP1/KLRK1/IL24/LILRB1/CXCL13/LILRB2/CD96/TAC1/STAR/SNCA/SELP/SELE/CCL2/PTGFR/PENK/OPRM1/NOS1/MRC1/CXCL9/MEF2C/CD180/LTA/LBP/IL12RB2/IL10RA/IL6/FGF10/EPO/EDNRB/CX3CR1/CTSG/CSF3/CSF2RB/CNR2/CNR1/CCR7/CCR5/CD36/BMP6/ARG1/FASLG	44
GO:1901653	cellular response to peptide	48/1397	398/18866	0.000566774	0.00573633	0.00435733	ECHDC3/CPEB1/GHRL/KLF15/ADIPOQ/KL/GLP2R/SOCS2/NR4A3/TSHR/STAR/REG1A/PRLR/PRKCQ/PRKCB/PRKAR2B/PLA2G1B/PDK4/PDE3B/NKX6-1/NGFR/MAP1B/LPL/LEP/ITGA4/INSRR/INS/IGF1/FFAR3/GPLD1/GLP1R/GHR/GCK/GCGR/CRHBP/CD36/CASR/CACNA2D1/CACNA1A/ATP6V1G2/ATP1A3/ARG1/AGTR2/AGTR1/AGT/ADRB2/ADCY5/ADCY1	48
GO:0045927	positive regulation of growth	36/1397	274/18866	0.000566802	0.00573633	0.00435733	ARX/SYT3/SPTBN4/SASH3/ATP8A2/GHRL/UNC13A/RIMS1/RIMS2/AKAP6/CACNA2D2/LGI1/WT1/TGFBR3/SYT4/SFRP1/CXCL12/REG1A/PROX1/NTRK3/MEF2C/MAPT/MAP1B/LEP/INS/IL2/IGF1/HPN/GHR/FGF9/ERBB4/DSCAM/CD38/BCL2/AVPR1A/ACACB	36
GO:0032655	regulation of interleukin-12 production	12/1397	55/18866	0.000573767	0.00579591	0.00440259	SCIMP/TIGIT/TLR8/LILRB1/SLAMF1/CCL19/ISL1/IL16/CMKLR1/CCR7/CD40LG/CD36	12
GO:0032649	regulation of interferon-gamma production	18/1397	104/18866	0.000589719	0.00593473	0.00450804	KLRC4-KLRK1/CCR2/IL33/SASH3/TLR8/TLR7/KLRK1/LILRB1/CD226/CD96/EBI3/LTA/ISL1/IL12RB2/IL2/CCR7/CD3E/CD2	18
GO:1901606	alpha-amino acid catabolic process	18/1397	104/18866	0.000589719	0.00593473	0.00450804	IDO2/AMDHD1/HOGA1/PRODH2/HMGCLL1/PIPOX/FTCD/PAH/NOS1/MAT1A/HPD/HDC/GAD2/SARDH/DAO/CDO1/ASPA/ARG1	18
GO:0070372	regulation of ERK1 and ERK2 cascade	39/1397	306/18866	0.000626756	0.00629106	0.00477871	SCIMP/TBC1D10C/BMPER/DUSP26/SEMA6A/LMO3/NECAB2/RPS6KA6/RAMP3/ADIPOQ/TIAM1/TEK/XCL2/SSTR4/SLAMF1/CCL23/CCL21/CCL19/CCL17/CCL16/CCL14/CCL8/CCL4/CCL2/PTPRC/PLA2G2A/OPRM1/NTRK1/NPY5R/HTR2A/FGF10/ERBB4/EPO/CSF1R/CCR7/CD36/CASR/ADRA1A/ADCYAP1	39
GO:0051482	positive regulation of cytosolic calcium ion concentration involved in phospholipase C-activating G protein-coupled signaling pathway	9/1397	34/18866	0.000627467	0.00629106	0.00477871	P2RY8/GPR174/P2RY10/GPR65/GRM1/GPR18/S1PR1/C3AR1/AGTR1	9
GO:0001941	postsynaptic membrane organization	10/1397	41/18866	0.000643997	0.00643279	0.00488637	SHISA7/LHFPL4/LRRC4/NLGN4X/NLGN1/NRXN1/PTN/RELN/MUSK/CEL	10
GO:0007618	mating	10/1397	41/18866	0.000643997	0.00643279	0.00488637	MAPK8IP2/VIP/TAC1/SLC6A4/SERPINE2/P2RX1/EDNRB/CNR1/AVPR1A/ABAT	10
GO:0043113	receptor clustering	12/1397	56/18866	0.000681756	0.00678473	0.0051537	SHISA7/LHFPL4/NLGN1/NRXN1/MADCAM1/PTN/RELN/MUSK/ITGAL/ITGA4/GRIK5/DLG2	12
GO:1903307	positive regulation of regulated secretory pathway	12/1397	56/18866	0.000681756	0.00678473	0.0051537	SCAMP5/SYT9/NLGN1/SLC4A8/SYT7/CDK5R2/CACNA1G/CACNA1I/SYT4/KCNB1/CNR1/CACNB2	12
GO:0014061	regulation of norepinephrine secretion	6/1397	16/18866	0.000683192	0.00678646	0.00515501	P2RY12/KCNB1/FFAR3/CRH/AGTR2/AGT	6
GO:0001820	serotonin secretion	5/1397	11/18866	0.000699416	0.00689663	0.0052387	LILRB1/SLC6A4/P2RX1/CRH/CNR1	5
GO:0035747	natural killer cell chemotaxis	5/1397	11/18866	0.000699416	0.00689663	0.0052387	KLRC4-KLRK1/KLRK1/CCL4/CCL2/PIK3CG	5
GO:0051610	serotonin uptake	5/1397	11/18866	0.000699416	0.00689663	0.0052387	SLC29A4/SNCA/SLC6A4/NOS1/GPM6B	5
GO:1902513	regulation of organelle transport along microtubule	5/1397	11/18866	0.000699416	0.00689663	0.0052387	CNIH2/TRIM58/HAP1/NEFH/MAP2	5
GO:1904427	positive regulation of calcium ion transmembrane transport	14/1397	72/18866	0.000713793	0.0070255	0.00533659	TRDN/RAMP3/AKAP6/RGN/HAP1/SNCA/RYR2/CXCL9/FGF14/CD19/CACNB2/CACNA2D1/ANK2/APLNR	14
GO:0035883	enteroendocrine cell differentiation	8/1397	28/18866	0.00072036	0.00706426	0.00536603	RFX6/PAX6/NKX6-1/NKX2-2/NEUROD1/INSM1/BMP6/BMP5	8
GO:2000463	positive regulation of excitatory postsynaptic potential	8/1397	28/18866	0.00072036	0.00706426	0.00536603	CUX2/RIMS1/NLGN1/RIMS2/NRXN1/RGS4/RELN/ADRB2	8
GO:1904892	regulation of receptor signaling pathway via STAT	23/1397	151/18866	0.00073796	0.00722368	0.00548713	PTPRT/IL24/SOCS2/RET/PTPRC/PRLR/NEUROD1/LEP/ISL1/IL10RA/IL7R/IL6/IL2/IGF1/HCLS1/GHR/FLT3/ERBB4/EPO/EGF/CYP1B1/CSF1R/AGT	23
GO:0051961	negative regulation of nervous system development	40/1397	319/18866	0.0007429	0.00725881	0.00551381	RTN4RL1/LRRK2/SEMA6D/JAM2/SEMA6A/SEMA3G/BCL11A/STAP1/FSTL4/ARHGEF15/NLGN1/KIAA0319/ZNF536/SLIT2/PHOX2B/TNR/CNTN2/SYT4/SLIT1/SLC6A4/PTPRS/PTN/PAX6/NTRK3/NKX6-1/NKX2-2/NGFR/MAP2/ISL1/IL6/ID4/ERBB4/EDNRB/DCC/CRMP1/CD38/CBLN1/ATP1B2/ASCL1/ADCYAP1	40
GO:0002067	glandular epithelial cell differentiation	11/1397	49/18866	0.000747235	0.00728791	0.00553592	RFX6/WNT4/PROX1/PAX6/NKX6-1/NKX2-2/NEUROD1/INSM1/BMP6/BMP5/ASCL1	11
GO:0072073	kidney epithelium development	22/1397	142/18866	0.00075464	0.00734681	0.00558066	ADAMTS16/BMPER/OSR1/IRX1/WNT4/KLF15/HEYL/ADIPOQ/SLIT2/WT1/WNT9B/UMOD/SIM1/SFRP1/RET/NPHS1/MEF2C/GPC3/CALB1/BCL2/AGTR2/AGT	22
GO:0009063	cellular amino acid catabolic process	20/1397	124/18866	0.000768369	0.00746694	0.00567191	IDO2/PPM1K/AMDHD1/HOGA1/PRODH2/HMGCLL1/PIPOX/FTCD/PAH/NOS1/MAT1A/HPD/HDC/GAD2/SARDH/DAO/CDO1/ASPA/ARG1/ABAT	20
GO:0009612	response to mechanical stimulus	29/1397	209/18866	0.000787079	0.00757988	0.0057577	TIFAB/TMEM150C/TMC2/FOXP2/ANO3/ATP8A2/TLR8/TLR7/KIAA0319/NRXN1/SLC8A1/CXCL12/RYR2/PTN/SERPINE2/PDE2A/NTRK1/MAP1B/KCNK2/KCNC1/KCNA5/KCNA1/HTR2A/HPN/BMP6/ATP1A2/AQP1/AGT/ASIC2	29
GO:0032228	regulation of synaptic transmission, GABAergic	9/1397	35/18866	0.000789788	0.00757988	0.0057577	CNTNAP4/NLGN1/HAP1/TAC1/PLCL1/NPY5R/CNR2/CNR1/ADRA1A	9
GO:0032633	interleukin-4 production	9/1397	35/18866	0.000789788	0.00757988	0.0057577	CLECL1/IL33/SASH3/PRKCQ/ITK/IRF4/CD40LG/CD28/CD3E	9
GO:1905606	regulation of presynapse assembly	9/1397	35/18866	0.000789788	0.00757988	0.0057577	LRFN5/SLITRK1/LRRC4B/SLITRK2/NLGN1/NRXN1/SNCA/NTRK3/CBLN1	9
GO:0001709	cell fate determination	10/1397	42/18866	0.000789864	0.00757988	0.0057577	EBF2/SOX17/DSCAML1/POU6F2/PROX1/PAX6/NKX2-2/MEF2C/ISL1/ASCL1	10
GO:0044058	regulation of digestive system process	10/1397	42/18866	0.000789864	0.00757988	0.0057577	TIFAB/WNK3/GHRL/TAC1/PTGER3/NEUROD1/LEP/FGF10/CRH/AQP1	10
GO:0090278	negative regulation of peptide hormone secretion	10/1397	42/18866	0.000789864	0.00757988	0.0057577	GHRL/CARTPT/STXBP5L/SFRP1/LEP/KCNJ11/KCNB1/CRHBP/CRH/CHGA	10
GO:0043434	response to peptide hormone	52/1397	447/18866	0.000794542	0.00761117	0.00578147	REG3G/ECHDC3/CPEB1/CELA2A/GHRL/KLF15/ADIPOQ/KL/GLP2R/SOCS2/NR4A3/VGF/TSHR/TGFBR3/TEK/STAT4/STAR/CXCL12/REG1B/REG1A/PTPRN/PRLR/PRKCQ/PRKCB/PRKAR2B/PLA2G1B/PDK4/PDE3B/REG3A/NKX6-1/NEFL/MAP1B/LPL/LEP/INSRR/INS/FFAR3/GPLD1/GLP1R/GHR/GCK/GCGR/EDNRB/CRHBP/CDO1/ATP6V1G2/ARG1/AGTR2/AGTR1/AGT/ADCY5/ADCY1	52
GO:0097120	receptor localization to synapse	12/1397	57/18866	0.000806247	0.00769587	0.0058458	CNIH2/ANKS1B/CACNG5/NLGN1/CACNG2/LGI1/SNAP25/RELN/MAPK10/KIF5C/KIF5A/DLG2	12
GO:1905517	macrophage migration	12/1397	57/18866	0.000806247	0.00769587	0.0058458	CCR2/MCOLN2/CD200R1/P2RY12/STAP1/CCL2/CD200/EDNRB/CX3CR1/CSF1R/CMKLR1/C3AR1	12
GO:0006940	regulation of smooth muscle contraction	13/1397	65/18866	0.000828944	0.00788451	0.00598909	MYOCD/SPX/GHRL/CALCRL/KCNB2/TACR1/P2RX1/KCNMA1/CHRM2/ATP1A2/ADRB2/ADRA1A/ABAT	13
GO:1902305	regulation of sodium ion transmembrane transport	13/1397	65/18866	0.000828944	0.00788451	0.00598909	OSR1/WNK3/SCN3B/FXYD6/SCN4B/SCN2B/FXYD1/NOS1/FGF14/FGF12/FXYD2/ATP1B2/ATP1A2	13
GO:1901654	response to ketone	28/1397	200/18866	0.000834617	0.00792444	0.00601943	UCN3/FOXP2/GNG2/MAP4K1/SLIT2/TGFBR3/STAR/SLIT3/SFRP1/CCL21/CCL19/PTN/PTGFR/NTRK3/NKX2-2/NEFL/KCNJ11/EPO/CSN1S1/CRH/CCR7/CD38/AVPR1A/ARG1/AQP1/AGTR2/ADCY5/ADCY1	28
GO:0002429	immune response-activating cell surface receptor signaling pathway	55/1397	481/18866	0.000857771	0.0081156	0.00616463	KLRC4-KLRK1/IGLL5/THEMIS/NCR3/CLEC4C/FCRL3/KLHL6/SLA2/LAX1/TRAT1/CD209/CYFIP2/CLEC4E/STAP1/KLRK1/CD226/CLEC10A/VAV3/ELMO1/TESPA1/GRAP2/NR4A3/ZAP70/PTPRC/PRKCQ/PRKCB/PAX5/PAK3/MEF2C/SH2D1A/ITK/ICAM3/NCKAP1L/GPLD1/FPR3/FCN1/CR2/CR1/CMKLR1/CCR7/CD79B/CD79A/CD38/CD28/CD22/MS4A1/CD19/CD247/CD3G/CD3E/CD3D/C3AR1/BTK/BLK/BCL2	55
GO:0002757	immune response-activating signal transduction	55/1397	481/18866	0.000857771	0.0081156	0.00616463	KLRC4-KLRK1/IGLL5/THEMIS/NCR3/CLEC4C/FCRL3/KLHL6/SLA2/LAX1/TRAT1/CD209/CYFIP2/CLEC4E/STAP1/KLRK1/CD226/CLEC10A/VAV3/ELMO1/TESPA1/GRAP2/NR4A3/ZAP70/PTPRC/PRKCQ/PRKCB/PAX5/PAK3/MEF2C/SH2D1A/ITK/ICAM3/NCKAP1L/GPLD1/FPR3/FCN1/CR2/CR1/CMKLR1/CCR7/CD79B/CD79A/CD38/CD28/CD22/MS4A1/CD19/CD247/CD3G/CD3E/CD3D/C3AR1/BTK/BLK/BCL2	55
GO:0046427	positive regulation of receptor signaling pathway via JAK-STAT	16/1397	90/18866	0.000863195	0.00815257	0.00619271	IL24/PRLR/LEP/ISL1/IL10RA/IL6/IL2/IGF1/HCLS1/GHR/FLT3/ERBB4/EPO/CYP1B1/CSF1R/AGT	16
GO:0010001	glial cell differentiation	31/1397	230/18866	0.000867092	0.00817501	0.00620976	NRROS/DNER/KLF15/CRB1/MMP24/WASF3/PHOX2B/VTN/CNTN2/TAL1/SLC8A3/S100B/PTN/RELN/POU3F1/PLP1/SERPINE2/PAX6/NTRK3/NTRK2/NKX6-1/NKX2-2/MYOC/MAPT/IL6/ID4/GAP43/FGF10/CLU/ASPA/ASCL1	31
GO:0046850	regulation of bone remodeling	11/1397	50/18866	0.000894815	0.0084216	0.00639707	CARTPT/SYT7/TF/SFRP1/PDK4/LEP/IL6/IAPP/S1PR1/CSF1R/CD38	11
GO:0010721	negative regulation of cell development	42/1397	343/18866	0.000899228	0.00844834	0.00641738	PI16/RTN4RL1/LRRK2/SEMA6D/SEMA6A/SEMA3G/BCL11A/STAP1/FSTL4/NLGN1/LILRB1/KIAA0319/ZNF536/SLIT2/PHOX2B/TNR/CNTN2/SYT4/SLC6A4/RGS4/PTPRS/PTN/PAX6/NTRK3/NPPC/NKX6-1/NKX2-2/NGFR/MAP2/ISL1/IL6/IGF1/ID4/ERBB4/EDNRB/DCC/CRMP1/CD38/BCL2/ATP1B2/ASCL1/ADCYAP1	42
GO:0002717	positive regulation of natural killer cell mediated immunity	8/1397	29/18866	0.000930864	0.00869736	0.00660654	KLRC4-KLRK1/NCR3/CLNK/CADM1/KLRK1/CD226/IL18RAP/SH2D1A	8
GO:0045822	negative regulation of heart contraction	8/1397	29/18866	0.000930864	0.00869736	0.00660654	SPX/SPTBN4/TAC1/PIK3CG/IL2/ATP1A2/AGTR2/ADRA1A	8
GO:0071624	positive regulation of granulocyte chemotaxis	8/1397	29/18866	0.000930864	0.00869736	0.00660654	CAMK1D/THBS4/CCL21/CCL19/LBP/NCKAP1L/CCR7/C3AR1	8
GO:0051259	protein complex oligomerization	31/1397	231/18866	0.000932206	0.00869736	0.00660654	KCTD8/HCN1/SCARA5/KCNG3/TRPM6/TRPM3/KCTD16/UPB1/EVL/GNMT/SAMHD1/ARC/KCNB2/GLRA3/SNCA/SLC1A2/MPP2/MAT1A/KCNS2/KCNG1/KCND3/KCNC2/KCNC1/KCNB1/KCNA5/KCNA3/KCNA2/KCNA1/MS4A1/AQP4/ACACB	31
GO:0030282	bone mineralization	19/1397	117/18866	0.00094522	0.00880348	0.00668715	RSPO2/PHOSPHO1/OSR1/WNT4/KL/CLEC3B/SLC8A1/PTN/OMD/MGP/MEF2C/LEP/IGF1/GPM6B/GPC3/S1PR1/BMP6/ASGR2/ADRB2	19
GO:0050850	positive regulation of calcium-mediated signaling	10/1397	43/18866	0.000961835	0.0089344	0.00678659	TRAT1/P2RX2/TRDN/AKAP6/HAP1/ZAP70/CCL4/P2RX5/IGF1/CD3E	10
GO:0010876	lipid localization	51/1397	440/18866	0.000962601	0.0089344	0.00678659	SLC10A6/XKR7/VSTM2A/FITM1/SLC5A8/XKR4/APOLD1/SPX/ATP8B4/ANO3/SLCO1C1/ATP8A2/GHRL/PLA2G2D/ABCA6/ABCA8/ABCA9/ADIPOQ/SYT7/THRSP/TAC1/STAR/SSTR4/SLCO2A1/POMC/PNLIP/PLA2G2A/PLA2G1B/ABCB1/LPL/LEP/LBP/IL6/GALR1/FABP4/EGF/CRH/CLU/CIDEA/CETP/CEL/CD36/CASR/BMP6/AVPR1B/APOH/ABCD2/AGTR2/AGTR1/AGT/ACACB	51
GO:0014808	release of sequestered calcium ion into cytosol by sarcoplasmic reticulum	9/1397	36/18866	0.000984695	0.00910801	0.00691847	TRDN/AKAP6/SLC8A1/RYR2/CCR5/CLIC2/CASQ2/ATP1A2/ANK2	9
GO:0099174	regulation of presynapse organization	9/1397	36/18866	0.000984695	0.00910801	0.00691847	LRFN5/SLITRK1/LRRC4B/SLITRK2/NLGN1/NRXN1/SNCA/NTRK3/CBLN1	9
GO:0032695	negative regulation of interleukin-12 production	6/1397	17/18866	0.000990057	0.00911056	0.00692041	TIGIT/TLR8/LILRB1/SLAMF1/CMKLR1/CCR7	6
GO:0048243	norepinephrine secretion	6/1397	17/18866	0.000990057	0.00911056	0.00692041	P2RY12/KCNB1/FFAR3/CRH/AGTR2/AGT	6
GO:0098962	regulation of postsynaptic neurotransmitter receptor activity	6/1397	17/18866	0.000990057	0.00911056	0.00692041	SHISA9/SHISA7/CNIH2/DLGAP3/CACNG5/NPTX2	6
GO:0071902	positive regulation of protein serine/threonine kinase activity	42/1397	345/18866	0.00100939	0.00927256	0.00704346	SBK2/MAP3K15/LRRK2/PROK1/GHRL/PIK3R5/MAP4K1/TENM1/CARTPT/ADIPOQ/CDK5R2/TCL1A/TIAM1/TF/SNCA/SLC8A2/CCL19/S100A12/RET/PTPRC/PROX1/MAPK10/PLA2G1B/PIK3CG/PAK3/NTRK3/NTRK1/IGF1/HTR2A/HGF/GRM4/GRM1/GHR/FLT3/FGF10/EGF/EDN3/CSF1R/CD40LG/ALK/AGT/ADRB2	42
GO:0008585	female gonad development	17/1397	100/18866	0.00101917	0.0093369	0.00709233	GPR149/WNT4/ADAMTS1/PCYT1B/SLIT2/WT1/VGF/SLIT3/SFRP1/PTX3/PTPRN/PGR/LEP/ESR1/BCL2/AMHR2/ADCYAP1	17
GO:0007259	receptor signaling pathway via JAK-STAT	24/1397	164/18866	0.00102185	0.0093369	0.00709233	CCR2/IL24/SOCS2/STAT4/CCL2/RET/PTPRC/PRLR/NEUROD1/LEP/ISL1/IL10RA/IL6/IL2/IGF1/HCLS1/GHR/FLT3/ERBB4/EPO/EGF/CYP1B1/CSF1R/AGT	24
GO:0001956	positive regulation of neurotransmitter secretion	7/1397	23/18866	0.00102508	0.0093369	0.00709233	SYT9/UNC13A/NLGN1/SLC4A8/SYT7/CNR1/CACNB2	7
GO:0016048	detection of temperature stimulus	7/1397	23/18866	0.00102508	0.0093369	0.00709233	TRPM3/ANO3/MMP24/CXCL12/NTRK1/NGFR/HTR2A	7
GO:0032098	regulation of appetite	7/1397	23/18866	0.00102508	0.0093369	0.00709233	SPX/GHRL/CARTPT/POMC/OPRM1/NPY/LEP	7
GO:0006959	humoral immune response	45/1397	377/18866	0.00102728	0.00934114	0.00709555	IGLL5/CCR2/REG3G/CXCL13/EBI3/FCN3/VTN/TF/CCL2/S100A12/RNASE6/REG1B/REG1A/PTPRC/POU2F2/POU2AF1/PLA2G2A/PLA2G1B/CFP/PDCD1/PAX5/REG3A/CXCL9/MEF2C/SH2D1A/LTA/IL6/FCN2/FCN1/FCER2/CTSG/CR2/CR1L/CR1/CCR7/CCR6/CLU/CHGA/CD28/MS4A1/CD19/C7/C6/C3AR1/BCL2	45
GO:0002718	regulation of cytokine production involved in immune response	15/1397	83/18866	0.00103887	0.00943057	0.00716348	CCR2/SCIMP/CLNK/SASH3/TBX21/LILRB1/CD226/CD96/NR4A3/IL6/FFAR3/CLC/CD36/BTK/ARG1	15
GO:0018958	phenol-containing compound metabolic process	18/1397	109/18866	0.00104262	0.00944862	0.0071772	RNF180/TPH2/SLCO1C1/TPO/STAR/SNCA/SNCB/PAH/NPR1/INSM1/HPN/HDC/DCT/DAO/CHRNB2/BCL2/AGTR2/ABAT	18
GO:0150063	visual system development	46/1397	388/18866	0.00104763	0.00947803	0.00719954	HCN1/ABCB5/PTF1A/SDK1/ADAMTS18/UNC45B/FOXP2/CHRDL1/IGFN1/P2RY12/SMOC1/RHOJ/SLC17A6/SLC17A7/CELF4/ATP8A2/CRB1/ARHGEF15/MERTK/ANGPTL7/WT1/WNT9B/TUB/TMOD1/SALL2/RET/PTN/PROX1/PDE6B/PAX6/NTRK3/NTRK2/NEUROD1/MAB21L1/GPM6A/FGF10/FGF9/DSCAM/DCX/CYP1B1/CRYGD/CRYBA2/CALB1/BMP6/BCL2/FASLG	46
GO:0001659	temperature homeostasis	25/1397	174/18866	0.0010626	0.00959736	0.00729018	CCR2/EBF2/GHRL/ADIPOQ/PHOX2B/TSHR/PTGER3/PRLR/PLCL1/NOVA2/NOVA1/LEP/IRF4/HTR2A/FABP4/ESRRG/EDNRB/CNR1/CMKLR1/CIDEA/CD36/ADRB2/ADCYAP1/ACADL/ABAT	25
GO:0051896	regulation of protein kinase B signaling	33/1397	253/18866	0.00106642	0.00961565	0.00730407	KLB/P2RY12/TRAT1/ICOS/PIK3R5/RAMP3/NRG2/KL/TEK/CCL21/CCL19/RET/PIK3CG/NTRK3/NTRK2/NTRK1/MYOC/LEP/INS/IAPP/HGF/HCLS1/FGF10/FGF9/F10/ESR1/ERBB4/EGF/CX3CR1/CSF3/CCR7/CD28/CD19	33
GO:0008344	adult locomotory behavior	14/1397	75/18866	0.00108784	0.0097924	0.00743834	SEZ6/PREX2/SPTBN4/KLHL1/SEZ6L/CHL1/UCHL1/TMOD1/CNTN2/CXCL12/OPRD1/GLRA1/FGF12/ATP1A2	14
GO:0031102	neuron projection regeneration	12/1397	59/18866	0.00111251	0.00998102	0.00758161	RTN4RL1/KIAA0319/TNR/PTPRS/PTN/NTRK3/NEFL/MAP1B/ISL1/HGF/GAP43/BCL2	12
GO:0071385	cellular response to glucocorticoid stimulus	12/1397	59/18866	0.00111251	0.00998102	0.00758161	FAM107A/STAR/SSTR4/SSTR3/SSTR2/ISL1/FLT3/CRH/ARG1/AQP1/AGTR2/ADCYAP1	12
GO:0043550	regulation of lipid kinase activity	13/1397	67/18866	0.00111577	0.00999358	0.00759115	SLA2/P2RY12/PIK3R5/VAV3/SOCS2/TEK/CCL21/CCL19/FLT3/EPHA8/CCR7/CD19/CCKBR	13
GO:0001976	nervous system process involved in regulation of systemic arterial blood pressure	5/1397	12/18866	0.00112609	0.0100027	0.00759807	P2RX2/AGTR2/AGT/ADRA1A/ASIC2	5
GO:0002863	positive regulation of inflammatory response to antigenic stimulus	5/1397	12/18866	0.00112609	0.0100027	0.00759807	LTA/CNR1/CCR7/CD28/BTK	5
GO:0007320	insemination	5/1397	12/18866	0.00112609	0.0100027	0.00759807	TAC1/SLC6A4/SERPINE2/P2RX1/AVPR1A	5
GO:0033004	negative regulation of mast cell activation	5/1397	12/18866	0.00112609	0.0100027	0.00759807	CD84/ENPP3/IL13RA2/CNR2/CNR1	5
GO:0045161	neuronal ion channel clustering	5/1397	12/18866	0.00112609	0.0100027	0.00759807	SPTBN4/NFASC/CNTN2/NRCAM/MYOC	5
GO:0043406	positive regulation of MAP kinase activity	34/1397	264/18866	0.00112862	0.0100086	0.00760255	SBK2/MAP3K15/LRRK2/PROK1/GHRL/PIK3R5/MAP4K1/TENM1/CARTPT/TIAM1/TF/CCL19/S100A12/RET/PTPRC/MAPK10/PLA2G1B/PIK3CG/PAK3/NTRK3/NTRK1/IGF1/HTR2A/HGF/GRM4/GRM1/GHR/FLT3/FGF10/EGF/EDN3/CD40LG/ALK/AGT	34
GO:0002792	negative regulation of peptide secretion	17/1397	101/18866	0.00114259	0.0101158	0.00768397	IL33/GHRL/CARTPT/STXBP5L/SYT4/SFRP1/OPRM1/CD200/LEP/KCNJ11/KCNB1/INS/CRHBP/CRH/CIDEA/CHGA/CD22	17
GO:0000187	activation of MAPK activity	23/1397	156/18866	0.00116201	0.0102653	0.00779756	SBK2/LRRK2/PROK1/GHRL/MAP4K1/TF/CCL19/RET/PTPRC/MAPK10/PLA2G1B/PAK3/NTRK3/IGF1/HGF/GRM4/GRM1/GHR/FGF10/EGF/CD40LG/ALK/AGT	23
GO:2000404	regulation of T cell migration	10/1397	44/18866	0.0011633	0.0102653	0.00779756	CCR2/CD200R1/CXCL13/XCL2/SPN/CXCL12/CCL21/CD200/ITGA4/CCR6	10
GO:0140029	exocytic process	15/1397	84/18866	0.00117978	0.0103937	0.00789505	SYT9/RAB3C/UNC13A/NLGN1/CPLX2/SV2A/SNPH/SYT7/SNCA/SNAP25/PLEK/P2RX1/KCNB1/GRIK5/BTK	15
GO:0099625	ventricular cardiac muscle cell membrane repolarization	8/1397	30/18866	0.00118788	0.0104479	0.00793628	SCN4B/KCNJ8/KCNJ5/KCNJ3/KCNH2/KCND3/CACNA2D1/ANK2	8
GO:0090218	positive regulation of lipid kinase activity	9/1397	37/18866	0.00121682	0.0106849	0.00811631	P2RY12/VAV3/TEK/CCL21/CCL19/FLT3/EPHA8/CCR7/CD19	9
GO:0033077	T cell differentiation in thymus	14/1397	76/18866	0.00124429	0.0109084	0.00828604	WNT4/MAFB/TESPA1/ZAP70/PTPRC/IL7R/DOCK2/CCR7/CCR6/CD28/CD3G/CD3E/CD3D/BCL2	14
GO:0002704	negative regulation of leukocyte mediated immunity	11/1397	52/18866	0.00126261	0.0110329	0.00838065	CCR2/CLEC4G/TBX21/LILRB1/CD96/CD84/PTPRC/IL13RA2/IL7R/CR1/ARG1	11
GO:0031103	axon regeneration	11/1397	52/18866	0.00126261	0.0110329	0.00838065	RTN4RL1/KIAA0319/TNR/PTPRS/PTN/NTRK3/NEFL/MAP1B/ISL1/GAP43/BCL2	11
GO:0097755	positive regulation of blood vessel diameter	12/1397	60/18866	0.00129852	0.0113283	0.00860503	VIP/NPPC/NOS1/LEP/KCNMA1/INS/EDNRB/CASR/AGTR2/AGT/ADRB2/ADCYAP1	12
GO:0002407	dendritic cell chemotaxis	7/1397	24/18866	0.00135556	0.0117118	0.00889635	CCR2/CCL21/CCL19/PIK3CG/CCR7/CCR6/CCR5	7
GO:0002438	acute inflammatory response to antigenic stimulus	7/1397	24/18866	0.00135556	0.0117118	0.00889635	PLA2G2D/OPRM1/NPY5R/CNR1/CCR7/BTK/ADCYAP1	7
GO:0032753	positive regulation of interleukin-4 production	7/1397	24/18866	0.00135556	0.0117118	0.00889635	IL33/SASH3/PRKCQ/IRF4/CD40LG/CD28/CD3E	7
GO:0032891	negative regulation of organic acid transport	7/1397	24/18866	0.00135556	0.0117118	0.00889635	OSR1/RGS4/NPY5R/LEP/GRM7/AGTR2/ABAT	7
GO:0045954	positive regulation of natural killer cell mediated cytotoxicity	7/1397	24/18866	0.00135556	0.0117118	0.00889635	KLRC4-KLRK1/NCR3/CADM1/KLRK1/CD226/IL18RAP/SH2D1A	7
GO:0050995	negative regulation of lipid catabolic process	7/1397	24/18866	0.00135556	0.0117118	0.00889635	PIK3CG/PDE3B/INS/GPLD1/CNR1/CIDEA/ACACB	7
GO:0006869	lipid transport	46/1397	393/18866	0.00136434	0.0117688	0.00893959	SLC10A6/XKR7/SLC5A8/XKR4/APOLD1/SPX/ATP8B4/ANO3/SLCO1C1/ATP8A2/GHRL/PLA2G2D/ABCA6/ABCA8/ABCA9/ADIPOQ/SYT7/THRSP/TAC1/STAR/SSTR4/SLCO2A1/POMC/PNLIP/PLA2G2A/PLA2G1B/ABCB1/LEP/LBP/GALR1/FABP4/EGF/CRH/CLU/CETP/CEL/CD36/CASR/BMP6/AVPR1B/APOH/ABCD2/AGTR2/AGTR1/AGT/ACACB	46
GO:0006491	N-glycan processing	6/1397	18/18866	0.0013927	0.0119559	0.00908171	MAN1C1/ST8SIA3/ST8SIA5/ST8SIA4/ST8SIA1/MAN1A1	6
GO:0010523	negative regulation of calcium ion transport into cytosol	6/1397	18/18866	0.0013927	0.0119559	0.00908171	TRDN/NOS1/EPO/CLIC2/CASQ2/BCL2	6
GO:0097107	postsynaptic density assembly	6/1397	18/18866	0.0013927	0.0119559	0.00908171	LRRC4B/LRRTM2/NRXN1/PTPRS/NTRK3/CBLN1	6
GO:1905954	positive regulation of lipid localization	16/1397	94/18866	0.00139603	0.0119653	0.0090889	VSTM2A/FITM1/ATP8A2/GHRL/ADIPOQ/TAC1/SSTR4/LPL/GALR1/CRH/CIDEA/CETP/CD36/BMP6/AVPR1B/ACACB	16
GO:0009749	response to glucose	27/1397	197/18866	0.00141029	0.0120683	0.00916714	MAFA/RFX6/SLC30A8/UCN3/GHRL/ADIPOQ/BRSK2/TIAM1/STAR/SLC8A1/PTPRN/NKX6-1/NKX2-2/NEUROD1/LPL/KCNJ11/KCNB1/GRIK5/GPR27/GPLD1/GCK/EPHA5/CRH/COL4A3/CMA1/CASR/ADCY5	27
GO:0150076	neuroinflammatory response	14/1397	77/18866	0.00141914	0.0121247	0.00920998	CD200R1/LRRK2/IL33/TLR8/TLR7/STAP1/SNCA/PTPRC/CD200/MAPT/IL6/IGF1/CLU/ADCY1	14
GO:0034284	response to monosaccharide	28/1397	207/18866	0.001423	0.0121384	0.00922036	MAFA/RFX6/SLC30A8/UCN3/GHRL/ADIPOQ/BRSK2/TIAM1/STAR/SLC8A1/PTPRN/NKX6-1/NKX2-2/NEUROD1/LPL/LEP/KCNJ11/KCNB1/GRIK5/GPR27/GPLD1/GCK/EPHA5/CRH/COL4A3/CMA1/CASR/ADCY5	28
GO:0001823	mesonephros development	17/1397	103/18866	0.00142776	0.0121597	0.00923655	ADAMTS16/BMPER/OSR1/WNT4/SLIT2/ZBTB16/WT1/WNT9B/SIM1/SFRP1/RET/GPC3/FGF10/CALB1/BCL2/AGTR2/AGT	17
GO:0045165	cell fate commitment	35/1397	278/18866	0.0014352	0.0122037	0.00926998	PTF1A/ARX/GDF7/EBF2/SOX17/DSCAML1/FEV/WNT4/DHH/TBX21/CHD5/MYT1L/POU6F2/EOMES/WT1/WNT9B/TAL1/SPN/SFRP1/PROX1/PAX6/NTRK3/NKX6-1/NKX2-2/NEUROD1/MEF2C/LY9/ISL1/IRF4/IL6/GAP43/FGF10/ERBB4/BCL2/ASCL1	35
GO:0032970	regulation of actin filament-based process	47/1397	405/18866	0.00145445	0.0123479	0.00937948	SYNPO2/MYLK2/SPTBN4/PREX1/WNT4/EVL/CTNNA3/CYFIP2/STAP1/ARHGEF15/PPM1E/FAM107A/WASF3/CORO2B/TENM1/HCN4/SLIT2/GPR65/TMOD1/TEK/TAC1/SPTB/SFRP1/CXCL12/CCL21/RYR2/RGS4/PROX1/PLEK/PAK3/NTRK3/NPHS1/MYOC/MEF2C/NCKAP1L/HCLS1/GPM6B/EPHA5/S1PR1/CTNNA2/CSF3/CSF1R/CCR7/ATP1A2/RHOH/ANK2/ADD2	47
GO:0042698	ovulation cycle	13/1397	69/18866	0.00148099	0.0125427	0.0095275	GPR149/ADAMTS1/SLIT2/SLIT3/PTX3/PTPRN/PTN/PGR/OPRM1/NPY5R/LEP/HAS1/ESR1	13
GO:0045744	negative regulation of G protein-coupled receptor signaling pathway	11/1397	53/18866	0.00148844	0.0125427	0.0095275	MRAP/NECAB2/GPRASP1/SSTR4/SNCA/RGS4/PLEK/OPRM1/APLP1/APLNR/ADRB2	11
GO:0086005	ventricular cardiac muscle cell action potential	9/1397	38/18866	0.00149114	0.0125427	0.0095275	SCN3B/CTNNA3/RYR2/KCNJ8/KCNJ5/KCNJ3/KCNH2/KCND3/ANK2	9
GO:1903523	negative regulation of blood circulation	9/1397	38/18866	0.00149114	0.0125427	0.0095275	SPX/SPTBN4/TAC1/PIK3CG/LEP/IL2/ATP1A2/AGTR2/ADRA1A	9
GO:0001654	eye development	45/1397	384/18866	0.00149281	0.0125427	0.0095275	HCN1/ABCB5/PTF1A/SDK1/ADAMTS18/UNC45B/FOXP2/CHRDL1/IGFN1/SMOC1/RHOJ/SLC17A6/SLC17A7/CELF4/ATP8A2/CRB1/ARHGEF15/MERTK/ANGPTL7/WT1/WNT9B/TUB/TMOD1/SALL2/RET/PTN/PROX1/PDE6B/PAX6/NTRK3/NTRK2/NEUROD1/MAB21L1/GPM6A/FGF10/FGF9/DSCAM/DCX/CYP1B1/CRYGD/CRYBA2/CALB1/BMP6/BCL2/FASLG	45
GO:0010644	cell communication by electrical coupling	8/1397	31/18866	0.00149841	0.0125427	0.0095275	TRDN/SLC8A1/RYR2/KCNA1/CASQ2/ATP1B2/ATP1A3/ATP1A2	8
GO:0050974	detection of mechanical stimulus involved in sensory perception	8/1397	31/18866	0.00149841	0.0125427	0.0095275	TMC2/CXCL12/SERPINE2/NTRK1/KCNA1/HTR2A/HPN/ASIC2	8
GO:0060292	long-term synaptic depression	8/1397	31/18866	0.00149841	0.0125427	0.0095275	ARC/SORCS3/LILRB2/MAPT/KCNB1/GRIA1/CD38/CBLN1	8
GO:1902624	positive regulation of neutrophil migration	8/1397	31/18866	0.00149841	0.0125427	0.0095275	CAMK1D/THBS4/CCL21/CCL19/LBP/NCKAP1L/CCR7/C3AR1	8
GO:0043547	positive regulation of GTPase activity	47/1397	406/18866	0.00153008	0.0127879	0.00971375	RASA4B/TBC1D10C/ARHGAP36/SGSM1/LRRK2/TAGAP/PREX2/RGS18/PREX1/ARHGAP15/DOCK10/WNT4/ARHGEF26/ARHGEF15/CXCL13/VAV3/RASGRP2/RASA4/ARHGAP25/ACAP1/STXBP5L/ARHGEF6/RGN/RGS9/GPR65/TIAM1/XCL2/SFRP1/CCL23/CCL21/CCL19/CCL17/CCL16/CCL14/CCL8/CCL4/CCL2/RGS4/RASGRF1/NTRK3/NTRK1/NCKAP1L/S1PR1/DOCK2/CCR7/ARHGDIG/ADCYAP1	47
GO:0055002	striated muscle cell development	24/1397	169/18866	0.00155635	0.0129873	0.00986516	PI16/DNER/P2RX2/LDB3/KLHL41/AKAP6/CACNA2D2/UCHL1/TNNT3/TMOD1/SLC8A1/RGS4/PROX1/PGM5/MYH6/MEF2C/KEL/IGF1/CASQ2/BCL2/AGTR2/AGT/ADRA1A/ACTC1	24
GO:0002367	cytokine production involved in immune response	17/1397	104/18866	0.00159151	0.0132396	0.0100569	CCR2/SCIMP/CLNK/SASH3/TBX21/LILRB1/CD226/CD96/IL18RAP/NR4A3/IL6/FFAR3/CLC/CHGA/CD36/BTK/ARG1	17
GO:0043279	response to alkaloid	17/1397	104/18866	0.00159151	0.0132396	0.0100569	SDK1/TIAM1/TAC1/STAR/SLC8A1/RYR2/RGS4/PENK/OPRM1/HTR2A/CRHBP/CRH/CNR1/CHRNB2/CASQ2/BCHE/ABAT	17
GO:0032355	response to estradiol	21/1397	141/18866	0.00163799	0.0136052	0.0103345	DHH/RAMP3/SOCS2/RGS9/SSTR3/SSTR2/SLC6A4/SFRP1/PTN/PTGFR/PENK/MAP1B/LEP/KCNJ11/FGF10/ESR1/CSN1S1/CRHBP/CD38/AGT/ADCYAP1R1	21
GO:0031667	response to nutrient levels	53/1397	473/18866	0.00165573	0.0137313	0.0104304	MAP1LC3C/BHLHA15/NIM1K/TPH2/LRRK2/UCN3/DAPL1/SPX/WNT4/GHRL/PCSK1N/FAM107A/SLC38A3/CARTPT/ADIPOQ/BRSK2/WNT9B/VGF/STAR/SSTR3/SSTR2/SST/SLC8A1/SLC6A4/SFRP1/REG1A/PTN/PROX1/POMC/PENK/PDK4/OPRM1/NTRK1/NPY/MAP1B/LTA/LPL/LEP/KCNB1/GCGR/FOLR2/EPO/CNR1/CLPS/CD3E/CASR/BCL2/BCHE/ASCL1/ARG1/ADRB2/ADCYAP1/ACACB	53
GO:0051646	mitochondrion localization	10/1397	46/18866	0.00166955	0.0138246	0.0105012	BHLHA15/LRRK2/ATCAY/AGBL4/HAP1/UCHL1/NEFL/MARK1/MAPT/MAP1B	10
GO:0008088	axo-dendritic transport	13/1397	70/18866	0.00169781	0.014037	0.0106625	CNIH2/AGBL4/TMEM108/HAP1/AP3B2/UCHL1/NEFL/MAPT/MAP2/KIF5C/KIF5A/DLG2/KIF1A	13
GO:0010459	negative regulation of heart rate	5/1397	13/18866	0.00171886	0.0141241	0.0107287	SPX/SPTBN4/TAC1/AGTR2/ADRA1A	5
GO:0033605	positive regulation of catecholamine secretion	5/1397	13/18866	0.00171886	0.0141241	0.0107287	CARTPT/VIP/CXCL12/KCNB1/CHRNB2	5
GO:0051386	regulation of neurotrophin TRK receptor signaling pathway	5/1397	13/18866	0.00171886	0.0141241	0.0107287	TMEM108/CYFIP2/NTRK3/AGTR2/AGT	5
GO:0051956	negative regulation of amino acid transport	5/1397	13/18866	0.00171886	0.0141241	0.0107287	RGS4/NPY5R/LEP/GRM7/ABAT	5
GO:0048675	axon extension	19/1397	123/18866	0.00173588	0.01421	0.010794	SEMA6D/SEMA6A/SEMA3G/OLFM1/KIAA0319/SLIT2/DCLK1/TNR/SLIT3/SLIT1/CXCL12/PTPRS/NTRK3/NRCAM/NKX6-1/MAPT/MAP2/MAP1B/DSCAM	19
GO:0006584	catecholamine metabolic process	11/1397	54/18866	0.00174628	0.01421	0.010794	RNF180/SNCA/SNCB/PAH/NPR1/INSM1/HDC/DAO/CHRNB2/AGTR2/ABAT	11
GO:0009712	catechol-containing compound metabolic process	11/1397	54/18866	0.00174628	0.01421	0.010794	RNF180/SNCA/SNCB/PAH/NPR1/INSM1/HDC/DAO/CHRNB2/AGTR2/ABAT	11
GO:0002260	lymphocyte homeostasis	12/1397	62/18866	0.00174797	0.01421	0.010794	GAPT/TNFRSF13C/GPR174/DOCK10/SIT1/TNFRSF13B/MEF2C/LMO1/IL2/NCKAP1L/TNFRSF17/BCL2	12
GO:0060997	dendritic spine morphogenesis	12/1397	62/18866	0.00174797	0.01421	0.010794	ZDHHC15/LRRK2/DOCK10/CUX2/ARC/NLGN1/TIAM1/RELN/PAK3/CTNND2/CAMK2B/KIF1A	12
GO:0071384	cellular response to corticosteroid stimulus	12/1397	62/18866	0.00174797	0.01421	0.010794	FAM107A/STAR/SSTR4/SSTR3/SSTR2/ISL1/FLT3/CRH/ARG1/AQP1/AGTR2/ADCYAP1	12
GO:0030004	cellular monovalent inorganic cation homeostasis	18/1397	114/18866	0.00176346	0.01421	0.010794	SLC9A9/LRRK2/SLC4A10/RAB39A/SLC4A8/SLC8A1/KCNMA1/C7/BCL2/AVPR1A/ATP6V1G2/ATP4A/ATP1B2/ATP1A3/ATP1A2/FASLG/AGTR2/AGT	18
GO:0003309	type B pancreatic cell differentiation	7/1397	25/18866	0.00176369	0.01421	0.010794	RFX6/PAX6/NKX6-1/NKX2-2/INSM1/BMP6/BMP5	7
GO:0010842	retina layer formation	7/1397	25/18866	0.00176369	0.01421	0.010794	PTF1A/SDK1/IGFN1/ATP8A2/CRB1/DSCAM/CALB1	7
GO:0014829	vascular associated smooth muscle contraction	7/1397	25/18866	0.00176369	0.01421	0.010794	SLC8A1/P2RX1/HTR2A/EDNRB/EDN3/CD38/AGT	7
GO:0022410	circadian sleep/wake cycle process	7/1397	25/18866	0.00176369	0.01421	0.010794	GHRL/NLGN1/STAR/PTGDS/KCNA2/CRH/CHRNB2	7
GO:0050857	positive regulation of antigen receptor-mediated signaling pathway	7/1397	25/18866	0.00176369	0.01421	0.010794	TRAT1/STAP1/CD226/TESPA1/PTPRC/PRKCB/CCR7	7
GO:1903859	regulation of dendrite extension	7/1397	25/18866	0.00176369	0.01421	0.010794	SYT3/BCL11A/UNC13A/RIMS1/RIMS2/SYT4/REG1A	7
GO:0002824	positive regulation of adaptive immune response based on somatic recombination of immune receptors built from immunoglobulin superfamily domains	17/1397	105/18866	0.00177081	0.0142247	0.0108051	CCR2/TNFRSF13C/SASH3/TBX21/CD226/CCL19/PTPRC/PRKCQ/LTA/IL6/IL2/FCER2/CD28/CD1E/CD1D/CD1C/BTK	17
GO:1902414	protein localization to cell junction	17/1397	105/18866	0.00177081	0.0142247	0.0108051	CNIH2/ANKS1B/CACNG5/NLGN1/CACNG2/NRXN1/LGI1/BSN/SNAP25/RELN/MAPK10/NPHS1/MAPT/KIF5C/KIF5A/DLG2/ASIC2	17
GO:0046425	regulation of receptor signaling pathway via JAK-STAT	21/1397	142/18866	0.0017913	0.0143678	0.0109138	IL24/SOCS2/RET/PTPRC/PRLR/NEUROD1/LEP/ISL1/IL10RA/IL6/IL2/IGF1/HCLS1/GHR/FLT3/ERBB4/EPO/EGF/CYP1B1/CSF1R/AGT	21
GO:0038179	neurotrophin signaling pathway	9/1397	39/18866	0.00181301	0.0144986	0.0110132	TMEM108/CYFIP2/HAP1/NTRK3/NTRK2/NTRK1/NGFR/AGTR2/AGT	9
GO:1901021	positive regulation of calcium ion transmembrane transporter activity	9/1397	39/18866	0.00181301	0.0144986	0.0110132	TRDN/AKAP6/RGN/HAP1/RYR2/FGF14/CACNB2/CACNA2D1/ANK2	9
GO:0010880	regulation of release of sequestered calcium ion into cytosol by sarcoplasmic reticulum	8/1397	32/18866	0.00186992	0.0149094	0.0113252	TRDN/AKAP6/SLC8A1/RYR2/CLIC2/CASQ2/ATP1A2/ANK2	8
GO:0050849	negative regulation of calcium-mediated signaling	8/1397	32/18866	0.00186992	0.0149094	0.0113252	TBC1D10C/SLA2/TRDN/PLEK/ITPR1/CLIC2/CD22/CASQ2	8
GO:0002710	negative regulation of T cell mediated immunity	6/1397	19/18866	0.00190906	0.0151541	0.0115111	CLEC4G/TBX21/LILRB1/PTPRC/IL7R/ARG1	6
GO:0032095	regulation of response to food	6/1397	19/18866	0.00190906	0.0151541	0.0115111	SPX/GHRL/CARTPT/OPRM1/NPY/LEP	6
GO:1903975	regulation of glial cell migration	6/1397	19/18866	0.00190906	0.0151541	0.0115111	CCR2/P2RY12/STAP1/TIAM1/CX3CR1/ATP1B2	6
GO:0015800	acidic amino acid transport	13/1397	71/18866	0.00194021	0.0153786	0.0116817	SLC17A6/SLC17A7/RIMS1/SYT4/SNAP25/SLC6A13/SLC1A2/NTRK2/NPY5R/GRM7/AVPR1A/ATP1A2/ABAT	13
GO:0031623	receptor internalization	18/1397	115/18866	0.00194927	0.0154049	0.0117016	RSPO1/NECAB2/CALY/CACNG5/LRRTM2/ARC/LILRB1/CACNG2/RAMP3/CALCRL/CNTN2/SNCA/SNAP25/SH3GL2/SELE/GRIA1/EGF/CD36	18
GO:0060419	heart growth	18/1397	115/18866	0.00194927	0.0154049	0.0117016	PI16/CCM2L/AKAP6/WT1/TGFBR3/RGS4/PROX1/MYH6/MEF2C/KCNK2/IGF1/FGF9/ERBB4/S1PR1/AGTR2/AGT/ADRA1A/ACACB	18
GO:0046634	regulation of alpha-beta T cell activation	16/1397	97/18866	0.00195753	0.0154248	0.0117168	CCR2/SASH3/TBX21/LILRB1/EBI3/MAPK8IP1/ZBTB16/ZAP70/CCL19/PTPRC/PRKCQ/IRF4/IL2/NCKAP1L/CD28/CD3E	16
GO:0120162	positive regulation of cold-induced thermogenesis	16/1397	97/18866	0.00195753	0.0154248	0.0117168	CCR2/EBF2/GHRL/ADIPOQ/PHOX2B/TSHR/PRLR/LEP/IRF4/FABP4/ESRRG/CMKLR1/CD36/ADRB2/ADCYAP1/ACADL	16
GO:0046632	alpha-beta T cell differentiation	17/1397	106/18866	0.00196678	0.015475	0.0117549	SASH3/TBX21/PLA2G2D/EOMES/ZBTB16/ZAP70/SPN/CCL19/LY9/ITK/IRF4/IL6/IL2/NCKAP1L/GPR18/TNFSF8/BCL2	17
GO:0001906	cell killing	24/1397	172/18866	0.00198024	0.0155071	0.0117792	KLRC4-KLRK1/NCR3/REG3G/STAP1/CADM1/KLRK1/LILRB1/CD226/IL18RAP/S100A12/PTPRC/SH2D1A/LEP/IL7R/GZMM/FCER2/DNASE1L3/CTSG/CR1L/CHGA/CD1E/CD1D/CD1C/ARG1	24
GO:0006953	acute-phase response	10/1397	47/18866	0.00198239	0.0155071	0.0117792	REG3G/CD163/PTGER3/REG3A/LBP/INS/IL6/EPO/EDNRB/CNR1	10
GO:0022602	ovulation cycle process	10/1397	47/18866	0.00198239	0.0155071	0.0117792	GPR149/ADAMTS1/SLIT2/SLIT3/PTX3/PTPRN/PGR/NPY5R/LEP/ESR1	10
GO:0048483	autonomic nervous system development	10/1397	47/18866	0.00198239	0.0155071	0.0117792	ARX/KIF26A/PHOX2B/RET/NTRK1/INSM1/GFRA3/EDNRB/ASCL1/PHOX2A	10
GO:0046622	positive regulation of organ growth	12/1397	63/18866	0.0020165	0.015751	0.0119645	ARX/SASH3/AKAP6/CACNA2D2/WT1/TGFBR3/PROX1/MEF2C/IGF1/FGF9/ERBB4/ACACB	12
GO:0045834	positive regulation of lipid metabolic process	22/1397	153/18866	0.0020363	0.0158614	0.0120483	P2RY12/WNT4/VAV3/ADIPOQ/RGN/NR4A3/TEK/STAR/CCL21/CCL19/INS/HTR2A/GPLD1/FLT3/EPHA8/CCR7/CD19/BMP6/AVPR1A/ABCD2/AGTR1/AGT	22
GO:2000649	regulation of sodium ion transmembrane transporter activity	11/1397	55/18866	0.00203941	0.0158614	0.0120483	OSR1/WNK3/SCN3B/FXYD6/SCN4B/SCN2B/FXYD1/FGF14/FGF12/FXYD2/ATP1A2	11
GO:0009746	response to hexose	27/1397	202/18866	0.00203949	0.0158614	0.0120483	MAFA/RFX6/SLC30A8/UCN3/GHRL/ADIPOQ/BRSK2/TIAM1/STAR/SLC8A1/PTPRN/NKX6-1/NKX2-2/NEUROD1/LPL/KCNJ11/KCNB1/GRIK5/GPR27/GPLD1/GCK/EPHA5/CRH/COL4A3/CMA1/CASR/ADCY5	27
GO:0050768	negative regulation of neurogenesis	36/1397	295/18866	0.00213538	0.0165832	0.0125966	RTN4RL1/LRRK2/SEMA6D/SEMA6A/SEMA3G/BCL11A/STAP1/FSTL4/NLGN1/KIAA0319/ZNF536/SLIT2/PHOX2B/TNR/CNTN2/SYT4/SLC6A4/PTPRS/PTN/PAX6/NTRK3/NKX6-1/NKX2-2/NGFR/MAP2/ISL1/IL6/ID4/ERBB4/EDNRB/DCC/CRMP1/CD38/ATP1B2/ASCL1/ADCYAP1	36
GO:0050954	sensory perception of mechanical stimulus	24/1397	173/18866	0.00214183	0.0166092	0.0126164	LHFPL4/OTOGL/TMC2/SPTBN4/TSPEAR/CNTN5/MYO3A/DCDC2/P2RX2/TUB/TECTA/CXCL12/SERPINE2/SLC26A4/NTRK1/KCNA1/HTR2A/HPN/GRM7/GABRB3/COL4A3/CHRNB2/ATP2B2/ASIC2	24
GO:1901019	regulation of calcium ion transmembrane transporter activity	15/1397	89/18866	0.0021485	0.0166369	0.0126375	JPH4/JPH3/TRDN/AKAP6/RGN/HAP1/RYR2/NOS1/FGF14/CLIC2/CASQ2/CACNB2/CACNA2D1/ATP1A2/ANK2	15
GO:0055001	muscle cell development	25/1397	183/18866	0.00217105	0.0167873	0.0127517	PI16/DNER/P2RX2/LDB3/KLHL41/AKAP6/CACNA2D2/UCHL1/TNNT3/TMOD1/SLC8A1/RGS4/PROX1/PGM5/MYH6/MEF2C/KEL/IGF1/CASQ2/BCL2/ANK2/AGTR2/AGT/ADRA1A/ACTC1	25
GO:0014897	striated muscle hypertrophy	17/1397	107/18866	0.0021806	0.0168012	0.0127622	PI16/TRIM63/KLF15/AKAP6/NR4A3/TIAM1/RYR2/RGS4/MYOC/MYH7/MYH6/MEF2C/LEP/IGF1/AGTR2/AGT/ADRA1A	17
GO:0050905	neuromuscular process	17/1397	107/18866	0.0021806	0.0168012	0.0127622	TIFAB/TMEM150C/JPH4/JPH3/ATP8A2/NRXN1/NR4A3/UCHL1/TNR/PENK/NEFL/KCNH1/KCNA1/GLRA1/FGF12/CTNNA2/ADCY5	17
GO:0006942	regulation of striated muscle contraction	16/1397	98/18866	0.00218222	0.0168012	0.0127622	CTNNA3/HCN4/TNNT3/SLC8A3/SLC8A1/SCN4A/RYR2/PIK3CG/NOS1/MYH7/CLIC2/CHGA/CASQ2/ATP1A2/ANK2/ADRA1A	16
GO:0030501	positive regulation of bone mineralization	9/1397	40/18866	0.00218808	0.0168222	0.0127782	OSR1/WNT4/KL/SLC8A1/PTN/MEF2C/GPM6B/BMP6/ADRB2	9
GO:0003407	neural retina development	13/1397	72/18866	0.00221044	0.0169699	0.0128904	HCN1/PTF1A/SDK1/IGFN1/SLC17A7/ATP8A2/CRB1/PTN/NTRK2/NEUROD1/GPM6A/DSCAM/CALB1	13
GO:0050853	B cell receptor signaling pathway	20/1397	135/18866	0.00222589	0.0170641	0.0129619	IGLL5/FCRL3/KLHL6/STAP1/VAV3/PTPRC/PRKCB/PAX5/MEF2C/ITK/NCKAP1L/CD79B/CD79A/CD38/CD22/MS4A1/CD19/BTK/BLK/BCL2	20
GO:0002507	tolerance induction	7/1397	26/18866	0.00226109	0.0171868	0.0130552	ICOS/LILRB2/PDCD1/CCR4/CLC/CD3E/BLK	7
GO:0035235	ionotropic glutamate receptor signaling pathway	7/1397	26/18866	0.00226109	0.0171868	0.0130552	TIAM1/GRIK5/GRIK3/GRIA4/GRIA3/GRIA2/GRIA1	7
GO:0051654	establishment of mitochondrion localization	7/1397	26/18866	0.00226109	0.0171868	0.0130552	AGBL4/HAP1/UCHL1/NEFL/MARK1/MAPT/MAP1B	7
GO:0060314	regulation of ryanodine-sensitive calcium-release channel activity	7/1397	26/18866	0.00226109	0.0171868	0.0130552	JPH4/JPH3/TRDN/AKAP6/NOS1/CLIC2/CASQ2	7
GO:0071377	cellular response to glucagon stimulus	7/1397	26/18866	0.00226109	0.0171868	0.0130552	GLP2R/PRKAR2B/GLP1R/GCGR/ARG1/ADCY5/ADCY1	7
GO:1901018	positive regulation of potassium ion transmembrane transporter activity	7/1397	26/18866	0.00226109	0.0171868	0.0130552	LRRC55/AKAP6/KCNC2/KCNC1/KCNA1/ATP1B2/ANK2	7
GO:0006898	receptor-mediated endocytosis	39/1397	328/18866	0.00229751	0.017439	0.0132467	RSPO1/CLEC9A/TMEM108/STAB2/NECAB2/LRP1B/CALY/CACNG5/LRRTM2/ARC/LILRB1/CACNG2/RAMP3/CALCRL/SNAP91/DNAJC6/CD163/VTN/TF/CNTN2/SNCA/SNAP25/SH3GL3/SH3GL2/SELE/CCL21/CCL19/MRC1/ITGA4/HPR/HBB/HBA2/GRIA1/FOLR2/EGF/CLU/CD36/AMBP/ADRB2	39
GO:0002861	regulation of inflammatory response to antigenic stimulus	8/1397	33/18866	0.00231039	0.0174628	0.0132648	PLA2G2D/NPY5R/LTA/CNR1/CCR7/CD28/BTK/ADCYAP1	8
GO:0021988	olfactory lobe development	8/1397	33/18866	0.00231039	0.0174628	0.0132648	ARX/LRRK2/CRTAC1/SLIT2/EOMES/ERBB4/CSF1R/ATP1A2	8
GO:0042755	eating behavior	8/1397	33/18866	0.00231039	0.0174628	0.0132648	ATP8A2/GHRL/UCHL1/OPRM1/OPRD1/NPY5R/LEP/IAPP	8
GO:0032835	glomerulus development	12/1397	64/18866	0.00231788	0.0174948	0.0132891	OSR1/KLF15/HEYL/ADIPOQ/WT1/TEK/RET/NPHS1/MEF2C/COL4A3/BCL2/AGTR2	12
GO:0008089	anterograde axonal transport	10/1397	48/18866	0.0023408	0.0175201	0.0133083	CNIH2/AGBL4/HAP1/AP3B2/NEFL/MAP2/KIF5C/KIF5A/DLG2/KIF1A	10
GO:0033628	regulation of cell adhesion mediated by integrin	10/1397	48/18866	0.0023408	0.0175201	0.0133083	P2RY12/CXCL13/CCL21/RET/PIK3CG/PDE3B/NCKAP1L/EPHA8/CYP1B1/CD3E	10
GO:0042220	response to cocaine	10/1397	48/18866	0.0023408	0.0175201	0.0133083	SDK1/TIAM1/RGS4/OPRM1/HTR2A/CRHBP/CRH/CNR1/CHRNB2/ABAT	10
GO:0061001	regulation of dendritic spine morphogenesis	10/1397	48/18866	0.0023408	0.0175201	0.0133083	ZDHHC15/LRRK2/CUX2/ARC/NLGN1/TIAM1/RELN/PAK3/CAMK2B/KIF1A	10
GO:0070169	positive regulation of biomineral tissue development	10/1397	48/18866	0.0023408	0.0175201	0.0133083	OSR1/WNT4/ENAM/KL/SLC8A1/PTN/MEF2C/GPM6B/BMP6/ADRB2	10
GO:0110151	positive regulation of biomineralization	10/1397	48/18866	0.0023408	0.0175201	0.0133083	OSR1/WNT4/ENAM/KL/SLC8A1/PTN/MEF2C/GPM6B/BMP6/ADRB2	10
GO:0043087	regulation of GTPase activity	53/1397	481/18866	0.00237687	0.0177654	0.0134946	KLRC4-KLRK1/RASA4B/TBC1D10C/ARHGAP36/SGSM1/LRRK2/TAGAP/PREX2/RGS18/PREX1/ARHGAP15/DOCK10/WNT4/ARHGEF26/KLRK1/ARHGEF15/CXCL13/VAV3/RASGRP2/RASA4/ARHGAP25/ACAP1/STXBP5L/ARHGEF6/SLIT2/RGN/RGS9/GPR65/TIAM1/XCL2/SFRP1/CCL23/CCL21/CCL19/CCL17/CCL16/CCL14/CCL8/CCL4/CCL2/RGS4/RASGRF1/NTRK3/NTRK2/NTRK1/NCKAP1L/EPHA5/S1PR1/DOCK2/CCR7/RHOH/ARHGDIG/ADCYAP1	53
GO:0050830	defense response to Gram-positive bacterium	16/1397	99/18866	0.00242799	0.0181222	0.0137657	KLRC4-KLRK1/MPEG1/REG3G/STAB2/KLRK1/RNASE6/PLA2G2A/PLA2G1B/LTA/LBP/IL6/FCN2/CTSG/CHGA/CD36/TNFSF8	16
GO:0002709	regulation of T cell mediated immunity	13/1397	73/18866	0.00251084	0.0185932	0.0141235	CCR2/CLEC4G/SASH3/TBX21/LILRB1/PTPRC/IL7R/IL6/CLC/CD1E/CD1D/CD1C/ARG1	13
GO:0010248	establishment or maintenance of transmembrane electrochemical gradient	5/1397	14/18866	0.00251185	0.0185932	0.0141235	ATP4A/FXYD2/ATP1B2/ATP1A3/ATP1A2	5
GO:0019896	axonal transport of mitochondrion	5/1397	14/18866	0.00251185	0.0185932	0.0141235	AGBL4/HAP1/UCHL1/NEFL/MAPT	5
GO:0030007	cellular potassium ion homeostasis	5/1397	14/18866	0.00251185	0.0185932	0.0141235	KCNMA1/ATP4A/ATP1B2/ATP1A3/ATP1A2	5
GO:0090128	regulation of synapse maturation	5/1397	14/18866	0.00251185	0.0185932	0.0141235	ARHGEF15/NRXN1/NEURL1/RELN/CAMK2B	5
GO:0106070	regulation of adenylate cyclase-activating G protein-coupled receptor signaling pathway	5/1397	14/18866	0.00251185	0.0185932	0.0141235	MRAP/SSTR4/OPRM1/NOS1/APLP1	5
GO:0002577	regulation of antigen processing and presentation	6/1397	20/18866	0.00255812	0.018832	0.0143048	FGL2/LILRB2/CCL21/CCL19/HLA-DOA/CCR7	6
GO:0002689	negative regulation of leukocyte chemotaxis	6/1397	20/18866	0.00255812	0.018832	0.0143048	KLRC4-KLRK1/STAP1/KLRK1/SLIT2/CCL2/GPR18	6
GO:0032793	positive regulation of CREB transcription factor activity	6/1397	20/18866	0.00255812	0.018832	0.0143048	CAMK1D/RELN/OPRD1/CD200/EPHA5/ADCY1	6
GO:0051412	response to corticosterone	6/1397	20/18866	0.00255812	0.018832	0.0143048	UCN3/STAR/NTRK3/NEFL/CRH/AVPR1A	6
GO:0007212	dopamine receptor signaling pathway	9/1397	41/18866	0.00262235	0.0191996	0.0145841	LRRK2/GNG2/CALY/RGS9/RGS4/OPRM1/GNAO1/ALK/ADCY5	9
GO:0042269	regulation of natural killer cell mediated cytotoxicity	9/1397	41/18866	0.00262235	0.0191996	0.0145841	KLRC4-KLRK1/NCR3/CADM1/KLRK1/LILRB1/CD226/IL18RAP/SH2D1A/LEP	9
GO:0043267	negative regulation of potassium ion transport	9/1397	41/18866	0.00262235	0.0191996	0.0145841	KCNAB1/VIP/RGS4/NOS1/KEL/KCNH2/HTR2A/CASQ2/ADCYAP1	9
GO:0099622	cardiac muscle cell membrane repolarization	9/1397	41/18866	0.00262235	0.0191996	0.0145841	SCN4B/KCNJ8/KCNJ5/KCNJ3/KCNH2/KCND3/KCNA5/CACNA2D1/ANK2	9
GO:0030193	regulation of blood coagulation	14/1397	82/18866	0.00262979	0.0192279	0.0146056	ADAMTS18/CELA2A/VTN/SELP/PRKCQ/PLEK/SERPINE2/KLKB1/GP1BA/F11/CD36/BLK/APOH/ABAT	14
GO:0014896	muscle hypertrophy	17/1397	109/18866	0.00266685	0.0194724	0.0147913	PI16/TRIM63/KLF15/AKAP6/NR4A3/TIAM1/RYR2/RGS4/MYOC/MYH7/MYH6/MEF2C/LEP/IGF1/AGTR2/AGT/ADRA1A	17
GO:0043405	regulation of MAP kinase activity	40/1397	342/18866	0.00274124	0.0199884	0.0151832	SBK2/MAP3K15/LRRK2/PROK1/LAX1/GHRL/PIK3R5/MAP4K1/TENM1/CARTPT/MAPK8IP1/ADIPOQ/UCHL1/TIAM1/TF/SFRP1/CCL19/S100A12/RGS4/RET/PTPRC/MAPK10/PLA2G1B/PIK3CG/PAK3/NTRK3/NTRK1/IGF1/HTR2A/HGF/GRM4/GRM1/GHR/FLT3/FGF10/EGF/EDN3/CD40LG/ALK/AGT	40
GO:0007616	long-term memory	8/1397	34/18866	0.00282821	0.0204836	0.0155594	SLC17A7/ARC/TAC1/RASGRF1/RELN/GRIA1/CALB1/ADCY1	8
GO:0030431	sleep	8/1397	34/18866	0.00282821	0.0204836	0.0155594	GHRL/CACNA1I/STAR/PTGDS/KCNA2/HTR2A/CRH/CHRNB2	8
GO:0033198	response to ATP	8/1397	34/18866	0.00282821	0.0204836	0.0155594	P2RY12/P2RX2/ABCC9/SLC8A1/SELL/P2RX5/P2RX1/KCNJ11	8
GO:0045907	positive regulation of vasoconstriction	8/1397	34/18866	0.00282821	0.0204836	0.0155594	HTR2A/HRH2/CD38/CASR/AVPR2/AVPR1B/AVPR1A/ADRA1A	8
GO:0048665	neuron fate specification	8/1397	34/18866	0.00282821	0.0204836	0.0155594	FEV/MYT1L/PAX6/NTRK3/NKX6-1/NKX2-2/ISL1/ASCL1	8
GO:0021536	diencephalon development	13/1397	74/18866	0.00284385	0.0205691	0.0156244	ARX/WNT4/HAP1/PTN/PAX6/KCNC2/KCNC1/ISL1/FGF10/CRH/CHRNB2/NR0B1/ADCYAP1	13
GO:0036037	CD8-positive, alpha-beta T cell activation	7/1397	27/18866	0.00286	0.0206304	0.0156709	LILRB1/MAPK8IP1/EOMES/NCKAP1L/GPR18/TNFSF8/BCL2	7
GO:0072207	metanephric epithelium development	7/1397	27/18866	0.00286	0.0206304	0.0156709	OSR1/WNT4/ADIPOQ/WT1/WNT9B/UMOD/CALB1	7
GO:0002821	positive regulation of adaptive immune response	17/1397	110/18866	0.00294191	0.0211361	0.0160551	CCR2/TNFRSF13C/SASH3/TBX21/CD226/CCL19/PTPRC/PRKCQ/LTA/IL6/IL2/FCER2/CD28/CD1E/CD1D/CD1C/BTK	17
GO:0032680	regulation of tumor necrosis factor production	17/1397	110/18866	0.00294191	0.0211361	0.0160551	NLRC3/SASH3/LILRA4/ADIPOQ/SLAMF1/CCL19/PTPRC/POMC/LEP/LBP/ISL1/IGF1/GPR18/CLU/CIDEA/CD36/CD2	17
GO:0072009	nephron epithelium development	17/1397	110/18866	0.00294191	0.0211361	0.0160551	ADAMTS16/OSR1/IRX1/WNT4/KLF15/HEYL/ADIPOQ/WT1/WNT9B/UMOD/NPHS1/MEF2C/GPC3/CALB1/BCL2/AGTR2/AGT	17
GO:1900046	regulation of hemostasis	14/1397	83/18866	0.00295259	0.0211845	0.0160918	ADAMTS18/CELA2A/VTN/SELP/PRKCQ/PLEK/SERPINE2/KLKB1/GP1BA/F11/CD36/BLK/APOH/ABAT	14
GO:0106027	neuron projection organization	15/1397	92/18866	0.00299632	0.0214696	0.0163084	ZDHHC15/LRRK2/DOCK10/CUX2/ARC/NLGN1/TIAM1/RELN/PAK3/INS/CTNND2/CAMK2B/KIF1A/ATP1A3/ABCD2	15
GO:0007548	sex differentiation	34/1397	280/18866	0.00302246	0.0216281	0.0164287	TIFAB/GPR149/OSR1/DACH2/TEX11/WNT4/DHH/ADAM29/MERTK/ADAMTS1/PCYT1B/SLIT2/WT1/WNT9B/VGF/STAR/SLIT3/SFRP1/PTX3/PTPRN/PGR/NTRK1/LEP/FGF10/FGF9/ESR1/CNTFR/BMP6/BMP5/BCL2/AMHR2/NR0B1/ADCYAP1R1/ADCYAP1	34
GO:0002228	natural killer cell mediated immunity	12/1397	66/18866	0.00303089	0.0216308	0.0164308	KLRC4-KLRK1/NCR3/CLNK/CADM1/KLRK1/LILRB1/CD226/CD96/IL18RAP/SH2D1A/LEP/KLRD1	12
GO:1901016	regulation of potassium ion transmembrane transporter activity	12/1397	66/18866	0.00303089	0.0216308	0.0164308	LRRC55/AKAP6/KCNAB1/KCNS2/KCNG1/KCNC2/KCNC1/KCNA1/FHL1/CASQ2/ATP1B2/ANK2	12
GO:0030168	platelet activation	22/1397	158/18866	0.00305955	0.0218064	0.0165642	ADAMTS18/P2RY12/CELA2A/GNG2/PIK3R5/MERTK/VAV3/SELP/PRKCQ/PRKCB/PLEK/PIK3CG/SERPINE2/P2RX1/ITPR1/IL6/HBB/GP1BA/DGKB/CD40LG/BLK/ABAT	22
GO:0048771	tissue remodeling	24/1397	178/18866	0.00312836	0.0222673	0.0169143	CCR2/RSPO3/CRB1/RASSF2/CARTPT/SYT7/THBS4/TF/SFRP1/PTN/PDK4/MEF2C/LEP/IL6/IL2/IAPP/FGF10/S1PR1/CSF1R/CD38/ARG1/AGTR2/AGT/ADRB2	24
GO:1900006	positive regulation of dendrite development	13/1397	75/18866	0.00321205	0.0227496	0.0172807	ZDHHC15/PACSIN1/CUX2/NLGN1/NEURL1/TIAM1/PTN/RELN/PAK3/IL2/CAMK2B/BMP5/ALK	13
GO:0001774	microglial cell activation	10/1397	50/18866	0.00321305	0.0227496	0.0172807	LRRK2/IL33/TLR8/TLR7/STAP1/SNCA/PTPRC/MAPT/IL6/CLU	10
GO:0002269	leukocyte activation involved in inflammatory response	10/1397	50/18866	0.00321305	0.0227496	0.0172807	LRRK2/IL33/TLR8/TLR7/STAP1/SNCA/PTPRC/MAPT/IL6/CLU	10
GO:1903727	positive regulation of phospholipid metabolic process	10/1397	50/18866	0.00321305	0.0227496	0.0172807	P2RY12/VAV3/TEK/CCL21/CCL19/HTR2A/FLT3/EPHA8/CCR7/CD19	10
GO:0061387	regulation of extent of cell growth	17/1397	111/18866	0.00324011	0.022911	0.0174032	SEMA6D/SEMA6A/SEMA3G/FSTL4/OLFM1/KIAA0319/TNR/CXCL12/PTPRS/NTRK3/NRCAM/NKX6-1/MAPT/MAP2/MAP1B/DSCAM/DCC	17
GO:0022600	digestive system process	16/1397	102/18866	0.00330701	0.0233369	0.0177268	TIFAB/WNK3/GHRL/TAC1/SLC2A2/PTGER3/PNLIP/NEUROD1/LEP/HRH2/FGF10/CRH/CEL/CD36/CCKBR/AQP1	16
GO:0050777	negative regulation of immune response	22/1397	159/18866	0.00330903	0.0233369	0.0177268	CCR2/CLEC4G/NLRC3/IL33/TBX21/SAMHD1/FGL2/LILRB1/CD96/CD84/PTPRC/ENPP3/PDCD1/NPY5R/INS/IL13RA2/IL7R/IL2/CR1/ARG1/AMBP/ADCYAP1	22
GO:0002363	alpha-beta T cell lineage commitment	6/1397	21/18866	0.00335965	0.023387	0.0177648	TBX21/SPN/LY9/IRF4/IL6/BCL2	6
GO:0009713	catechol-containing compound biosynthetic process	6/1397	21/18866	0.00335965	0.023387	0.0177648	SNCA/PAH/INSM1/HDC/DAO/AGTR2	6
GO:0033630	positive regulation of cell adhesion mediated by integrin	6/1397	21/18866	0.00335965	0.023387	0.0177648	P2RY12/CXCL13/CCL21/RET/NCKAP1L/CD3E	6
GO:0042423	catecholamine biosynthetic process	6/1397	21/18866	0.00335965	0.023387	0.0177648	SNCA/PAH/INSM1/HDC/DAO/AGTR2	6
GO:0044241	lipid digestion	6/1397	21/18866	0.00335965	0.023387	0.0177648	ARX/PNLIP/LEP/CLPS/CEL/CD36	6
GO:0046641	positive regulation of alpha-beta T cell proliferation	6/1397	21/18866	0.00335965	0.023387	0.0177648	CCR2/EBI3/ZAP70/PTPRC/CD28/CD3E	6
GO:0048305	immunoglobulin secretion	6/1397	21/18866	0.00335965	0.023387	0.0177648	IL33/POU2F2/IL6/IL2/CD40LG/CD22	6
GO:0048485	sympathetic nervous system development	6/1397	21/18866	0.00335965	0.023387	0.0177648	PHOX2B/NTRK1/INSM1/GFRA3/ASCL1/PHOX2A	6
GO:0090330	regulation of platelet aggregation	6/1397	21/18866	0.00335965	0.023387	0.0177648	ADAMTS18/CELA2A/PRKCQ/SERPINE2/BLK/ABAT	6
GO:1902656	calcium ion import into cytosol	6/1397	21/18866	0.00335965	0.023387	0.0177648	RAMP3/SLC8A3/SLC8A1/SLC8A2/MS4A1/CACNA2D1	6
GO:0042692	muscle cell differentiation	44/1397	390/18866	0.00345182	0.0239975	0.0182286	ERVFRD-1/PI16/BHLHA15/TCF23/MYOCD/DNER/BOC/JAM2/WNT4/SYNE1/P2RX2/LDB3/KLHL41/AKAP6/CACNA2D2/WT1/UCHL1/TNNT3/TMOD1/SLC8A1/RGS4/PROX1/PGM5/NPHS1/NOS1/MYH6/CXCL9/MEF2C/KEL/KCNH1/IGF1/FGF10/FGF9/EDNRB/CTNNA2/CD53/CASQ2/BCL2/AVPR1A/ANK2/AGTR2/AGT/ADRA1A/ACTC1	44
GO:0032252	secretory granule localization	5/1397	15/18866	0.00354007	0.0244844	0.0185984	SYT4/PIK3CG/MAP2/KIF5A/KIF1A	5
GO:0043374	CD8-positive, alpha-beta T cell differentiation	5/1397	15/18866	0.00354007	0.0244844	0.0185984	EOMES/NCKAP1L/GPR18/TNFSF8/BCL2	5
GO:0099171	presynaptic modulation of chemical synaptic transmission	5/1397	15/18866	0.00354007	0.0244844	0.0185984	SYT9/SYT7/PRKCB/CNR1/CACNB2	5
GO:2000402	negative regulation of lymphocyte migration	5/1397	15/18866	0.00354007	0.0244844	0.0185984	KLRC4-KLRK1/CD200R1/KLRK1/CCL2/CD200	5
GO:0031645	negative regulation of nervous system process	7/1397	28/18866	0.00357321	0.024587	0.0186764	LRRK2/JAM2/NLGN4X/CELF4/GLRA1/CBLN1/AVPR1A	7
GO:0042745	circadian sleep/wake cycle	7/1397	28/18866	0.00357321	0.024587	0.0186764	GHRL/NLGN1/STAR/PTGDS/KCNA2/CRH/CHRNB2	7
GO:0045745	positive regulation of G protein-coupled receptor signaling pathway	7/1397	28/18866	0.00357321	0.024587	0.0186764	MRAP/NECAB2/PTGDR2/CNTN2/NOS1/GPR27/CHGA	7
GO:0051590	positive regulation of neurotransmitter transport	7/1397	28/18866	0.00357321	0.024587	0.0186764	SYT9/UNC13A/NLGN1/SLC4A8/SYT7/CNR1/CACNB2	7
GO:0032635	interleukin-6 production	23/1397	170/18866	0.00360826	0.0247687	0.0188144	SCIMP/NLRC3/CD200R1/IL33/GHRL/TLR8/TLR7/LILRB2/IL18RAP/SLAMF1/POU2F2/POU2AF1/CD200/LPL/LEP/LBP/ISL1/IL16/IL6/HGF/NCKAP1L/CD36/ADCYAP1	23
GO:0030308	negative regulation of cell growth	25/1397	190/18866	0.00360884	0.0247687	0.0188144	PI16/SEMA6D/SOX17/SEMA6A/SEMA3G/BCL11A/FSTL4/KIAA0319/SLIT2/WT1/TNR/SLIT3/SFRP1/RGS4/PTPRS/SERPINE2/NPR1/MAP2/GNG4/FHL1/DCC/BCL2/APBB1/AGTR2/AGT	25
GO:0002823	negative regulation of adaptive immune response based on somatic recombination of immune receptors built from immunoglobulin superfamily domains	9/1397	43/18866	0.00369396	0.0252684	0.0191939	CLEC4G/IL33/TBX21/LILRB1/PTPRC/IL7R/IL2/CR1/ARG1	9
GO:0070296	sarcoplasmic reticulum calcium ion transport	9/1397	43/18866	0.00369396	0.0252684	0.0191939	TRDN/AKAP6/SLC8A1/RYR2/CCR5/CLIC2/CASQ2/ATP1A2/ANK2	9
GO:0072384	organelle transport along microtubule	14/1397	85/18866	0.00369575	0.0252684	0.0191939	CNIH2/AGBL4/TRIM58/HAP1/AP3B2/UCHL1/NEFL/NEFH/MAPT/MAP2/MAP1B/KIF5A/DYNC1I1/KIF1A	14
GO:0045778	positive regulation of ossification	15/1397	94/18866	0.00370159	0.0252761	0.0191998	OSR1/WNT4/KL/ZBTB16/TAC1/SLC8A1/PTN/NPPC/MEF2C/IL6/IGF1/HGF/GPM6B/BMP6/ADRB2	15
GO:0042445	hormone metabolic process	28/1397	221/18866	0.00372138	0.0253791	0.019278	CHST9/CHST8/WNT4/SLCO1C1/PCSK1N/CYP46A1/DHRS2/TTR/TPO/STAR/SCG5/PCSK2/PCSK1/LEP/HPN/FFAR3/PRLHR/GHR/ESR1/CYP1B1/CTSG/CRHBP/CPE/CMA1/BMP6/BMP5/ADH1B/ADH1A	28
GO:0048511	rhythmic process	36/1397	305/18866	0.00373246	0.0254197	0.0193089	GPR149/TPH2/PROK1/GHRL/NLGN1/CARTPT/ADAMTS1/ADIPOQ/SLIT2/USP2/STAR/SLIT3/SLC6A4/PTX3/PTPRN/PTN/PTGDS/PROX1/MAPK10/PGR/PDE6B/OPRM1/NTRK3/NTRK2/NTRK1/NPY5R/NGFR/LEP/KCNA2/ID4/HLF/HAS1/ESR1/CRH/CHRNB2/ADCY1	36
GO:0043277	apoptotic cell clearance	10/1397	51/18866	0.0037368	0.0254197	0.0193089	CCR2/XKR7/XKR4/MERTK/FCN3/CCL2/FCN2/FCN1/CD36/RHOH	10
GO:0050679	positive regulation of epithelial cell proliferation	27/1397	211/18866	0.00378313	0.0257024	0.0195236	OSR1/REG3G/FOXP2/GHRL/PPP1R16B/NR4A3/SCG2/VIP/THBS4/TEK/SFRP1/CXCL12/REG1A/PTPRN/PTN/PROX1/REG3A/ITGA4/IGF1/HPN/FGF10/FGF9/BMP6/BMP5/ARG1/APLNR/AGTR1	27
GO:1903825	organic acid transmembrane transport	21/1397	151/18866	0.0038067	0.0258298	0.0196204	SLC16A12/SLC29A4/SLC5A8/SLC38A11/SLC7A14/SLC17A6/SLC17A7/SLC7A10/SLC6A15/SLC38A4/SLC38A3/THRSP/SLC7A2/SLC6A13/SLC1A2/RGS4/FOLR2/ATP1A2/ABCD2/AGT/ACACB	21
GO:0051146	striated muscle cell differentiation	35/1397	295/18866	0.00386939	0.026222	0.0199183	ERVFRD-1/PI16/BHLHA15/MYOCD/DNER/JAM2/P2RX2/LDB3/KLHL41/AKAP6/CACNA2D2/WT1/UCHL1/TNNT3/TMOD1/SLC8A1/RGS4/PROX1/PGM5/NPHS1/NOS1/MYH6/CXCL9/MEF2C/KEL/KCNH1/IGF1/CD53/CASQ2/BCL2/AVPR1A/AGTR2/AGT/ADRA1A/ACTC1	35
GO:1905952	regulation of lipid localization	23/1397	171/18866	0.00388474	0.0262724	0.0199566	VSTM2A/FITM1/ATP8A2/GHRL/ADIPOQ/TAC1/SSTR4/POMC/LPL/LEP/IL6/GALR1/EGF/CRH/CIDEA/CETP/CD36/BMP6/AVPR1B/AGTR2/AGTR1/AGT/ACACB	23
GO:0045619	regulation of lymphocyte differentiation	24/1397	181/18866	0.00388659	0.0262724	0.0199566	CCR2/FCRL3/SASH3/TBX21/IKZF3/FGL2/LILRB2/TESPA1/ZBTB16/ZAP70/SFRP1/CCL19/PTPRC/IRF4/IL7R/IL2/HLA-DOA/NCKAP1L/CR1/CD28/CD27/CD2/BTK/RHOH	24
GO:1903555	regulation of tumor necrosis factor superfamily cytokine production	17/1397	113/18866	0.00391175	0.0263766	0.0200357	NLRC3/SASH3/LILRA4/ADIPOQ/SLAMF1/CCL19/PTPRC/POMC/LEP/LBP/ISL1/IGF1/GPR18/CLU/CIDEA/CD36/CD2	17
GO:0040014	regulation of multicellular organism growth	12/1397	68/18866	0.00391182	0.0263766	0.0200357	SPTBN4/ATP8A2/GHRL/CACNA2D2/SOCS2/NPY1R/NPPC/IGF1/GHR/GAMT/BCL2/ADRB2	12
GO:0032956	regulation of actin cytoskeleton organization	41/1397	360/18866	0.00393998	0.0265331	0.0201546	SYNPO2/SPTBN4/PREX1/WNT4/EVL/CYFIP2/STAP1/ARHGEF15/PPM1E/FAM107A/WASF3/CORO2B/TENM1/SLIT2/GPR65/TMOD1/TEK/TAC1/SPTB/SFRP1/CXCL12/CCL21/RGS4/PROX1/PLEK/PAK3/NTRK3/NPHS1/MYOC/MEF2C/NCKAP1L/HCLS1/GPM6B/EPHA5/S1PR1/CTNNA2/CSF3/CSF1R/CCR7/RHOH/ADD2	41
GO:0002456	T cell mediated immunity	16/1397	104/18866	0.00402737	0.0270538	0.0205502	CCR2/CLEC4G/SASH3/TBX21/LILRB1/IL18RAP/PTPRC/IL7R/IL6/GZMM/CLC/CD8A/CD1E/CD1D/CD1C/ARG1	16
GO:0003300	cardiac muscle hypertrophy	16/1397	104/18866	0.00402737	0.0270538	0.0205502	PI16/TRIM63/KLF15/AKAP6/NR4A3/TIAM1/RYR2/RGS4/MYH7/MYH6/MEF2C/LEP/IGF1/AGTR2/AGT/ADRA1A	16
GO:0030500	regulation of bone mineralization	13/1397	77/18866	0.00406475	0.0272709	0.020715	PHOSPHO1/OSR1/WNT4/KL/SLC8A1/PTN/OMD/MGP/MEF2C/GPM6B/S1PR1/BMP6/ADRB2	13
GO:0002701	negative regulation of production of molecular mediator of immune response	8/1397	36/18866	0.00413147	0.0275808	0.0209504	FCRL3/IL33/TBX21/LILRB1/CD96/IL13RA2/CD22/ARG1	8
GO:0010543	regulation of platelet activation	8/1397	36/18866	0.00413147	0.0275808	0.0209504	ADAMTS18/CELA2A/SELP/PRKCQ/PLEK/SERPINE2/BLK/ABAT	8
GO:0033762	response to glucagon	8/1397	36/18866	0.00413147	0.0275808	0.0209504	GLP2R/PRKAR2B/GLP1R/GCGR/CDO1/ARG1/ADCY5/ADCY1	8
GO:0046633	alpha-beta T cell proliferation	8/1397	36/18866	0.00413147	0.0275808	0.0209504	CCR2/EBI3/MAPK8IP1/ZAP70/PTPRC/DOCK2/CD28/CD3E	8
GO:0060042	retina morphogenesis in camera-type eye	11/1397	60/18866	0.0041614	0.0276863	0.0210306	HCN1/PTF1A/SDK1/IGFN1/ATP8A2/CRB1/PTN/PROX1/NTRK2/DSCAM/CALB1	11
GO:0061098	positive regulation of protein tyrosine kinase activity	11/1397	60/18866	0.0041614	0.0276863	0.0210306	CASS4/GHRL/STAP1/NEURL1/TAL1/RELN/NTRK2/EGF/CSF1R/AGT/ADRA1A	11
GO:0045926	negative regulation of growth	31/1397	254/18866	0.00416274	0.0276863	0.0210306	PI16/SEMA6D/SOX17/SEMA6A/SEMA3G/BCL11A/FSTL4/KIAA0319/SLIT2/SOCS2/WT1/TNR/SLIT3/SLC6A4/SFRP1/RGS4/PTPRS/SERPINE2/NPR1/MT1A/MAP2/KCNK2/GNG4/GPC3/FHL1/DCC/BCL2/APBB1/AGTR2/AGT/ADRB2	31
GO:0015698	inorganic anion transport	23/1397	172/18866	0.00417873	0.0277583	0.0210853	TTYH2/ANO3/SLC12A5/SLC4A10/SLC17A7/GABRQ/CLDN17/ADAMTS8/SLC4A8/GLRA3/SLC17A1/SLC12A3/SLC12A1/FXYD1/ABCB1/SLC26A4/GLRA1/GABRG2/GABRB3/GABRA2/GABRA1/CLIC2/CASR	23
GO:1990089	response to nerve growth factor	10/1397	52/18866	0.00432589	0.028613	0.0217345	TMEM108/TAC1/SH3GL2/PTN/NTRK3/NTRK2/NTRK1/MAPT/KCNC2/KCNC1	10
GO:0034104	negative regulation of tissue remodeling	6/1397	22/18866	0.00433402	0.028613	0.0217345	CARTPT/SFRP1/IL6/IAPP/CD38/AGT	6
GO:0042749	regulation of circadian sleep/wake cycle	6/1397	22/18866	0.00433402	0.028613	0.0217345	GHRL/NLGN1/PTGDS/KCNA2/CRH/CHRNB2	6
GO:0043369	CD4-positive or CD8-positive, alpha-beta T cell lineage commitment	6/1397	22/18866	0.00433402	0.028613	0.0217345	TBX21/SPN/LY9/IRF4/IL6/BCL2	6
GO:0050802	circadian sleep/wake cycle, sleep	6/1397	22/18866	0.00433402	0.028613	0.0217345	GHRL/STAR/PTGDS/KCNA2/CRH/CHRNB2	6
GO:0021548	pons development	4/1397	10/18866	0.00437461	0.0286223	0.0217416	CDK5R2/BCL2/ASCL1/PHOX2A	4
GO:0035860	glial cell-derived neurotrophic factor receptor signaling pathway	4/1397	10/18866	0.00437461	0.0286223	0.0217416	RET/GFRA3/GFRA2/GFRA1	4
GO:0043084	penile erection	4/1397	10/18866	0.00437461	0.0286223	0.0217416	VIP/EDNRB/CNR1/AVPR1A	4
GO:0048304	positive regulation of isotype switching to IgG isotypes	4/1397	10/18866	0.00437461	0.0286223	0.0217416	TBX21/PTPRC/IL2/CD28	4
GO:0099612	protein localization to axon	4/1397	10/18866	0.00437461	0.0286223	0.0217416	EPB41L3/NFASC/CNTN2/MAL	4
GO:1903431	positive regulation of cell maturation	4/1397	10/18866	0.00437461	0.0286223	0.0217416	TRIM58/RET/BNC1/BCL2	4
GO:1990416	cellular response to brain-derived neurotrophic factor stimulus	4/1397	10/18866	0.00437461	0.0286223	0.0217416	TMEM108/SH3GL2/NTRK2/MAPT	4
GO:0072006	nephron development	20/1397	143/18866	0.00437803	0.0286223	0.0217416	ADAMTS16/OSR1/IRX1/WNT4/KLF15/HEYL/ADIPOQ/WT1/WNT9B/UMOD/TEK/RET/NPHS1/MEF2C/GPC3/COL4A3/CALB1/BCL2/AGTR2/AGT	20
GO:0001782	B cell homeostasis	7/1397	29/18866	0.00441396	0.0287175	0.0218139	GAPT/TNFRSF13C/DOCK10/TNFRSF13B/MEF2C/NCKAP1L/BCL2	7
GO:0019835	cytolysis	7/1397	29/18866	0.00441396	0.0287175	0.0218139	REG3G/PLA2G2A/LBP/GZMM/GZMH/C7/C6	7
GO:0036336	dendritic cell migration	7/1397	29/18866	0.00441396	0.0287175	0.0218139	CCR2/CCL21/CCL19/PIK3CG/CCR7/CCR6/CCR5	7
GO:0050855	regulation of B cell receptor signaling pathway	7/1397	29/18866	0.00441396	0.0287175	0.0218139	FCRL3/STAP1/PRKCB/PAX5/CD22/CD19/BLK	7
GO:0001678	cellular glucose homeostasis	21/1397	153/18866	0.00444799	0.0289039	0.0219555	RFX6/GHRL/KLF15/CARTPT/BRSK2/TIAM1/STAR/PTPRN/NGFR/NEUROD1/KCNJ11/KCNB1/GRIK5/GPR27/GPLD1/GCK/EPHA5/CRH/CMA1/CASR/ADCY5	21
GO:1903034	regulation of response to wounding	24/1397	183/18866	0.0044732	0.0290111	0.0220369	ADAMTS18/RTN4RL1/REG3G/SIGLEC10/CELA2A/WNT4/KIAA0319/VTN/TNR/SELP/PTPRS/PTN/PRKCQ/PLEK/SERPINE2/REG3A/NTRK3/KLKB1/GP1BA/F11/CD36/BLK/APOH/ABAT	24
GO:0071375	cellular response to peptide hormone stimulus	38/1397	330/18866	0.00447528	0.0290111	0.0220369	ECHDC3/CPEB1/GHRL/ADIPOQ/KL/GLP2R/SOCS2/NR4A3/TSHR/STAR/REG1A/PRLR/PRKCQ/PRKCB/PRKAR2B/PLA2G1B/PDK4/PDE3B/NKX6-1/MAP1B/LPL/LEP/INSRR/INS/FFAR3/GPLD1/GLP1R/GHR/GCK/GCGR/CRHBP/ATP6V1G2/ARG1/AGTR2/AGTR1/AGT/ADCY5/ADCY1	38
GO:0002698	negative regulation of immune effector process	18/1397	124/18866	0.00448979	0.0290432	0.0220613	CCR2/CLEC4G/FCRL3/IL33/TBX21/FGL2/LILRB1/CD96/CD84/PTPRC/ENPP3/INS/IL13RA2/IL7R/IL2/CR1/CD22/ARG1	18
GO:0021543	pallium development	23/1397	173/18866	0.00449105	0.0290432	0.0220613	PHACTR1/ARX/FOXP2/TMEM108/P2RY12/SLIT2/CDK5R2/EOMES/NR4A3/PTPRS/RELN/PROX1/PAX6/PAX5/NTRK2/NPY/NEUROD1/NEFL/KCNA1/ID4/EPHA5/ASCL1/ALK	23
GO:0007517	muscle organ development	45/1397	407/18866	0.00455283	0.0293854	0.0223212	TIFAB/PI16/TCF23/UNC45B/CCM2L/CHODL/FOXP2/MYOCD/DNER/MYLK2/ASB2/HEYL/P2RX2/KLHL41/AKAP6/NEURL1/USP2/PHOX2B/EOMES/KCNAB1/WT1/TGFBR3/S100B/RYR2/RGS4/PROX1/PAX5/NPHS1/MYH7/MYH6/MEF2C/KEL/KCNK2/ITGA7/ISL1/IGF1/HLF/FHL1/FGF9/ERBB4/S1PR1/COL19A1/CNTFR/BCL2/ACTC1	45
GO:0051057	positive regulation of small GTPase mediated signal transduction	13/1397	78/18866	0.0045549	0.0293854	0.0223212	P2RY8/ABRA/GPR174/P2RY10/GPR65/RASGRF1/RELN/NTRK1/IGF1/GPR18/FGF10/EPO/ADCYAP1R1	13
GO:0048640	negative regulation of developmental growth	17/1397	115/18866	0.004694	0.0302465	0.0229753	PI16/SEMA6D/SEMA6A/SEMA3G/BCL11A/FSTL4/KIAA0319/SOCS2/TNR/SLC6A4/SFRP1/RGS4/PTPRS/MAP2/KCNK2/DCC/ADRB2	17
GO:0009582	detection of abiotic stimulus	20/1397	144/18866	0.00473985	0.0304279	0.0231132	TMC2/TRPM3/ANO3/ATP8A2/CRB1/MMP24/NPFFR2/GUCA1C/TACR1/TAC1/ELOVL4/CXCL12/SERPINE2/PDE6B/NTRK1/NGFR/KCNA1/HTR2A/HPN/ASIC2	20
GO:0106106	cold-induced thermogenesis	20/1397	144/18866	0.00473985	0.0304279	0.0231132	CCR2/EBF2/GHRL/ADIPOQ/PHOX2B/TSHR/PRLR/PLCL1/NOVA2/NOVA1/LEP/IRF4/FABP4/ESRRG/CMKLR1/CIDEA/CD36/ADRB2/ADCYAP1/ACADL	20
GO:0120161	regulation of cold-induced thermogenesis	20/1397	144/18866	0.00473985	0.0304279	0.0231132	CCR2/EBF2/GHRL/ADIPOQ/PHOX2B/TSHR/PRLR/PLCL1/NOVA2/NOVA1/LEP/IRF4/FABP4/ESRRG/CMKLR1/CIDEA/CD36/ADRB2/ADCYAP1/ACADL	20
GO:0046888	negative regulation of hormone secretion	11/1397	61/18866	0.00474481	0.0304279	0.0231132	GHRL/CARTPT/STXBP5L/ADIPOQ/SFRP1/LEP/KCNJ11/KCNB1/CRHBP/CRH/CHGA	11
GO:0015718	monocarboxylic acid transport	23/1397	174/18866	0.00482258	0.0308092	0.0234027	SLC16A12/SLC10A6/SLC5A8/SPX/SLCO1C1/PLA2G2D/SLC38A3/SV2A/THRSP/SSTR4/SLCO2A1/SLC6A13/PLA2G2A/PLA2G1B/LEP/FABP4/CD36/CASR/AVPR1B/ABCD2/AGTR2/ACACB/ABAT	23
GO:0002295	T-helper cell lineage commitment	5/1397	16/18866	0.00483865	0.0308092	0.0234027	TBX21/SPN/LY9/IRF4/IL6	5
GO:0048311	mitochondrion distribution	5/1397	16/18866	0.00483865	0.0308092	0.0234027	BHLHA15/LRRK2/ATCAY/HAP1/MAPT	5
GO:0060850	regulation of transcription involved in cell fate commitment	5/1397	16/18866	0.00483865	0.0308092	0.0234027	SOX17/CHD5/PROX1/PAX6/NKX6-1	5
GO:0071871	response to epinephrine	5/1397	16/18866	0.00483865	0.0308092	0.0234027	ADIPOQ/STAR/SNCA/RYR2/PENK	5
GO:0072224	metanephric glomerulus development	5/1397	16/18866	0.00483865	0.0308092	0.0234027	OSR1/ADIPOQ/WT1/RET/AGTR2	5
GO:0050673	epithelial cell proliferation	49/1397	453/18866	0.00485629	0.0308849	0.0234602	NLRC3/BMPER/OSR1/REG3G/FOXP2/ATOH8/TNMD/GHRL/PPP1R16B/RGN/NR4A3/SCG2/VIP/THBS4/TGFBR3/TEK/SFRP1/CXCL12/CCL2/REG1A/PTPRN/PTN/PROX1/PGR/PAX6/REG3A/NKX6-1/NGFR/MEF2C/LEP/ITGA4/ISL1/IL6/IGF1/HPN/HGF/GPC3/FGL1/FGF10/FGF9/ESR1/EDNRB/COL4A3/BMP6/BMP5/ARG1/APOH/APLNR/AGTR1	49
GO:0048846	axon extension involved in axon guidance	8/1397	37/18866	0.00493551	0.0313146	0.0237866	SEMA6D/SEMA6A/SEMA3G/SLIT2/SLIT3/SLIT1/CXCL12/DSCAM	8
GO:1902284	neuron projection extension involved in neuron projection guidance	8/1397	37/18866	0.00493551	0.0313146	0.0237866	SEMA6D/SEMA6A/SEMA3G/SLIT2/SLIT3/SLIT1/CXCL12/DSCAM	8
GO:0030516	regulation of axon extension	15/1397	97/18866	0.00500904	0.0317436	0.0241125	SEMA6D/SEMA6A/SEMA3G/OLFM1/KIAA0319/TNR/CXCL12/PTPRS/NTRK3/NRCAM/NKX6-1/MAPT/MAP2/MAP1B/DSCAM	15
GO:0014047	glutamate secretion	9/1397	45/18866	0.00508139	0.032002	0.0243088	SLC17A7/RIMS1/SYT4/SNAP25/SLC1A2/NTRK2/NPY5R/GRM7/AVPR1A	9
GO:0031018	endocrine pancreas development	9/1397	45/18866	0.00508139	0.032002	0.0243088	RFX6/PAX6/NKX6-1/NKX2-2/NEUROD1/INSM1/IL6/BMP6/BMP5	9
GO:0044706	multi-multicellular organism process	28/1397	226/18866	0.00508464	0.032002	0.0243088	TCF23/WNT4/GHRL/SLC38A3/TAC1/SLC6A4/PZP/PTN/PTGFR/PRLR/PNOC/SERPINE2/PGR/P2RX1/LEP/PRLHR/ESR1/EPO/CRHBP/CRH/CNR1/CD38/BCL2/AVPR1A/ARG1/AMBP/AGT/ADCYAP1	28
GO:0032755	positive regulation of interleukin-6 production	14/1397	88/18866	0.00508961	0.032002	0.0243088	SCIMP/IL33/TLR8/TLR7/LILRB2/POU2F2/POU2AF1/LPL/LBP/ISL1/IL16/IL6/CD36/ADCYAP1	14
GO:0050818	regulation of coagulation	14/1397	88/18866	0.00508961	0.032002	0.0243088	ADAMTS18/CELA2A/VTN/SELP/PRKCQ/PLEK/SERPINE2/KLKB1/GP1BA/F11/CD36/BLK/APOH/ABAT	14
GO:0006809	nitric oxide biosynthetic process	13/1397	79/18866	0.00509149	0.032002	0.0243088	KLRC4-KLRK1/KLRK1/RGN/SLC7A2/PTX3/NOS1/HBB/CYP1B1/CX3CR1/CLU/CD36/AGTR2/AGT	13
GO:0031016	pancreas development	13/1397	79/18866	0.00509149	0.032002	0.0243088	PTF1A/RFX6/PROX1/PAX6/NKX6-1/NKX2-2/NEUROD1/ISL1/INSM1/IL6/FGF10/BMP6/BMP5	13
GO:0071322	cellular response to carbohydrate stimulus	20/1397	145/18866	0.00512602	0.0321352	0.02441	RFX6/GHRL/CALCRL/BRSK2/TIAM1/STAR/PTPRN/PRKCB/NEUROD1/LEP/KCNJ11/KCNB1/GRIK5/GPR27/GPLD1/EPHA5/CRH/CMA1/CASR/ADCY5	20
GO:0032640	tumor necrosis factor production	17/1397	116/18866	0.00513063	0.0321352	0.02441	NLRC3/SASH3/LILRA4/ADIPOQ/SLAMF1/CCL19/PTPRC/POMC/LEP/LBP/ISL1/IGF1/GPR18/CLU/CIDEA/CD36/CD2	17
GO:0046620	regulation of organ growth	17/1397	116/18866	0.00513063	0.0321352	0.02441	PI16/ARX/SASH3/AKAP6/CACNA2D2/WT1/TGFBR3/SLC6A4/RGS4/PROX1/MYH6/MEF2C/KCNK2/IGF1/FGF9/ERBB4/ACACB	17
GO:1990845	adaptive thermogenesis	21/1397	155/18866	0.00517642	0.0323843	0.0245992	CCR2/PM20D1/EBF2/GHRL/ADIPOQ/PHOX2B/TSHR/PRLR/PLCL1/NOVA2/NOVA1/LEP/IRF4/FABP4/ESRRG/CMKLR1/CIDEA/CD36/ADRB2/ADCYAP1/ACADL	21
GO:0070527	platelet aggregation	11/1397	62/18866	0.00539119	0.0335614	0.0254934	ADAMTS18/P2RY12/CELA2A/PRKCQ/PLEK/PIK3CG/SERPINE2/HBB/GP1BA/BLK/ABAT	11
GO:0006884	cell volume homeostasis	7/1397	30/18866	0.00539581	0.0335614	0.0254934	WNK3/SLC12A5/SLC12A3/SLC12A1/KCNMA1/AQP4/AQP1	7
GO:0034110	regulation of homotypic cell-cell adhesion	7/1397	30/18866	0.00539581	0.0335614	0.0254934	ADAMTS18/CCM2L/CELA2A/PRKCQ/SERPINE2/BLK/ABAT	7
GO:0042133	neurotransmitter metabolic process	7/1397	30/18866	0.00539581	0.0335614	0.0254934	PRIMA1/SLC5A7/SLC6A4/PAH/NOS1/GAD2/ABAT	7
GO:0051491	positive regulation of filopodium assembly	7/1397	30/18866	0.00539581	0.0335614	0.0254934	TENM2/NLGN1/TENM1/NEURL1/CCL21/GPM6A/CCR7	7
GO:0014706	striated muscle tissue development	43/1397	389/18866	0.00548102	0.0339851	0.0258152	PI16/CCM2L/FOXP2/MYOCD/DNER/MYLK2/ASB2/HEYL/P2RX2/KLHL41/AKAP6/NEURL1/PHOX2B/EOMES/KCNAB1/WT1/TGFBR3/SLC8A1/S100B/RYR2/RGS4/PROX1/PGM5/PAX5/NPHS1/MYH7/MYH6/MEF2C/KEL/KCNK2/ISL1/IGF1/HLF/FGF9/ERBB4/S1PR1/COL19A1/BMP5/BCL2/AGTR2/AGT/ADRA1A/ACTC1	43
GO:0007274	neuromuscular synaptic transmission	6/1397	23/18866	0.00550188	0.0339851	0.0258152	MYLK2/SLC5A7/RIMBP2/P2RX2/DTNA/CHRNB2	6
GO:0031639	plasminogen activation	6/1397	23/18866	0.00550188	0.0339851	0.0258152	CLEC3B/SERPINE2/KLKB1/HPN/F11/APOH	6
GO:0034643	establishment of mitochondrion localization, microtubule-mediated	6/1397	23/18866	0.00550188	0.0339851	0.0258152	AGBL4/HAP1/UCHL1/NEFL/MAPT/MAP1B	6
GO:0047497	mitochondrion transport along microtubule	6/1397	23/18866	0.00550188	0.0339851	0.0258152	AGBL4/HAP1/UCHL1/NEFL/MAPT/MAP1B	6
GO:1903861	positive regulation of dendrite extension	6/1397	23/18866	0.00550188	0.0339851	0.0258152	SYT3/UNC13A/RIMS1/RIMS2/SYT4/REG1A	6
GO:0001657	ureteric bud development	15/1397	98/18866	0.00551991	0.0340574	0.0258701	ADAMTS16/BMPER/OSR1/WNT4/SLIT2/WT1/WNT9B/SIM1/SFRP1/RET/GPC3/CALB1/BCL2/AGTR2/AGT	15
GO:0014902	myotube differentiation	17/1397	117/18866	0.00559985	0.0344386	0.0261596	ERVFRD-1/BHLHA15/MYOCD/DNER/JAM2/P2RX2/KLHL41/NPHS1/NOS1/CXCL9/MEF2C/KEL/KCNH1/IGF1/CD53/BCL2/AVPR1A	17
GO:0033627	cell adhesion mediated by integrin	12/1397	71/18866	0.00560732	0.0344386	0.0261596	P2RY12/CXCL13/VTN/CCL21/RET/PIK3CG/PDE3B/ITGA4/NCKAP1L/EPHA8/CYP1B1/CD3E	12
GO:0035690	cellular response to drug	12/1397	71/18866	0.00560732	0.0344386	0.0261596	PPM1E/CERS1/ADIPOQ/UCHL1/PDE2A/MEF2C/KCNH2/KCNC1/GPLD1/DPEP1/CRHBP/CD69	12
GO:0042531	positive regulation of tyrosine phosphorylation of STAT protein	12/1397	71/18866	0.00560732	0.0344386	0.0261596	IL24/LEP/ISL1/IL6/IL2/IGF1/HCLS1/GHR/FLT3/ERBB4/EPO/CSF1R	12
GO:0002312	B cell activation involved in immune response	13/1397	80/18866	0.00567758	0.0348303	0.0264572	GAPT/DOCK10/TBX21/ITM2A/PTPRC/POU2AF1/CD180/IL6/IL2/CCR6/CD40LG/CD28/CD19	13
GO:0072001	renal system development	34/1397	292/18866	0.00583225	0.0357383	0.0271469	ADAMTS16/BMPER/OSR1/LRRK2/MYOCD/IRX1/SOX17/WNT4/KLF15/HEYL/ADAMTS1/ADIPOQ/SLIT2/RGN/ZBTB16/WT1/WNT9B/UMOD/TEK/SIM1/SFRP1/RET/PROX1/NPHS1/MEF2C/GPC3/FGF10/COL4A3/CALB1/BMP6/BCL2/AGTR2/AGTR1/AGT	34
GO:0045777	positive regulation of blood pressure	8/1397	38/18866	0.00585401	0.03579	0.0271862	SPX/CARTPT/GLP1R/CNR1/AVPR2/AVPR1A/AGT/ADRA1A	8
GO:0051930	regulation of sensory perception of pain	8/1397	38/18866	0.00585401	0.03579	0.0271862	SPX/TMEM100/SCN11A/VIP/OPRM1/OPRD1/GRM1/EDNRB	8
GO:0002285	lymphocyte activation involved in immune response	24/1397	187/18866	0.00586933	0.0358429	0.0272264	GAPT/DOCK10/TBX21/CLEC4E/FGL2/LILRB1/ITM2A/EOMES/SPN/CCL19/PTPRC/POU2AF1/CD180/LY9/LCP1/ITGAL/IRF4/IL6/IL2/CCR6/CD40LG/CD28/CD19/CD1C	24
GO:0050982	detection of mechanical stimulus	9/1397	46/18866	0.0059113	0.0360174	0.0273589	TMC2/ANO3/CXCL12/SERPINE2/NTRK1/KCNA1/HTR2A/HPN/ASIC2	9
GO:0051489	regulation of filopodium assembly	9/1397	46/18866	0.0059113	0.0360174	0.0273589	TENM2/PPP1R16B/NLGN1/TENM1/NEURL1/CCL21/GPM6A/GAP43/CCR7	9
GO:0050851	antigen receptor-mediated signaling pathway	37/1397	325/18866	0.00598692	0.0364368	0.0276775	IGLL5/THEMIS/FCRL3/KLHL6/SLA2/LAX1/TRAT1/STAP1/CD226/VAV3/TESPA1/GRAP2/ZAP70/PTPRC/PRKCQ/PRKCB/PAX5/PAK3/MEF2C/SH2D1A/ITK/NCKAP1L/CCR7/CD79B/CD79A/CD38/CD28/CD22/MS4A1/CD19/CD247/CD3G/CD3E/CD3D/BTK/BLK/BCL2	37
GO:0072163	mesonephric epithelium development	15/1397	99/18866	0.00607204	0.0368714	0.0280076	ADAMTS16/BMPER/OSR1/WNT4/SLIT2/WT1/WNT9B/SIM1/SFRP1/RET/GPC3/CALB1/BCL2/AGTR2/AGT	15
GO:0072164	mesonephric tubule development	15/1397	99/18866	0.00607204	0.0368714	0.0280076	ADAMTS16/BMPER/OSR1/WNT4/SLIT2/WT1/WNT9B/SIM1/SFRP1/RET/GPC3/CALB1/BCL2/AGTR2/AGT	15
GO:0046635	positive regulation of alpha-beta T cell activation	11/1397	63/18866	0.00610507	0.0370301	0.0281281	CCR2/SASH3/EBI3/ZBTB16/ZAP70/CCL19/PTPRC/PRKCQ/NCKAP1L/CD28/CD3E	11
GO:0071496	cellular response to external stimulus	37/1397	326/18866	0.00628642	0.0380871	0.028931	TMEM150C/MAP1LC3C/BHLHA15/NIM1K/LRRK2/UCN3/MYOCD/DAPL1/WNT4/TLR8/TLR7/KIF26A/FAM107A/SLC38A3/CARTPT/BRSK2/WNT9B/SLC1A2/SFRP1/PTPRC/PTN/PENK/PDK4/PDE2A/LPL/LEP/KCNB1/ITGA4/GCGR/FOLR2/CASR/BMP6/BCL2/AVPR1A/ATP1A2/AQP1/AGT	37
GO:0001822	kidney development	33/1397	283/18866	0.0063926	0.0383207	0.0291085	ADAMTS16/BMPER/OSR1/LRRK2/IRX1/SOX17/WNT4/KLF15/HEYL/ADAMTS1/ADIPOQ/SLIT2/RGN/ZBTB16/WT1/WNT9B/UMOD/TEK/SIM1/SFRP1/RET/PROX1/NPHS1/MEF2C/GPC3/FGF10/COL4A3/CALB1/BMP6/BCL2/AGTR2/AGTR1/AGT	33
GO:0021510	spinal cord development	16/1397	109/18866	0.00640276	0.0383207	0.0291085	GDF7/ACTL6B/TAL1/PTPRS/PTN/RELN/PROX1/VIT/PAX6/NKX6-1/NKX2-2/NEFL/ISL1/DCC/ASCL1/PHOX2A	16
GO:0021761	limbic system development	16/1397	109/18866	0.00640276	0.0383207	0.0291085	TMEM108/HAP1/CDK5R2/NR4A3/PTPRS/RELN/PROX1/NEUROD1/NEFL/KCNA1/ID4/EPHA5/CRH/ATP1A2/ALK/NR0B1	16
GO:0060538	skeletal muscle organ development	22/1397	168/18866	0.00642123	0.0383207	0.0291085	FOXP2/MYOCD/DNER/MYLK2/ASB2/HEYL/P2RX2/KLHL41/NEURL1/PHOX2B/EOMES/KCNAB1/WT1/S100B/PAX5/NPHS1/MEF2C/KEL/HLF/COL19A1/CNTFR/BCL2	22
GO:0030322	stabilization of membrane potential	5/1397	17/18866	0.00644224	0.0383207	0.0291085	KCNK17/KCNK16/KCNK12/KCNK3/KCNK2	5
GO:0031649	heat generation	5/1397	17/18866	0.00644224	0.0383207	0.0291085	PTGER3/EDNRB/CNR1/ADRB2/ABAT	5
GO:0046851	negative regulation of bone remodeling	5/1397	17/18866	0.00644224	0.0383207	0.0291085	CARTPT/SFRP1/IL6/IAPP/CD38	5
GO:1903818	positive regulation of voltage-gated potassium channel activity	5/1397	17/18866	0.00644224	0.0383207	0.0291085	LRRC55/AKAP6/KCNC2/KCNC1/KCNA1	5
GO:0002604	regulation of dendritic cell antigen processing and presentation	4/1397	11/18866	0.00647472	0.0383207	0.0291085	FGL2/CCL21/CCL19/CCR7	4
GO:0010739	positive regulation of protein kinase A signaling	4/1397	11/18866	0.00647472	0.0383207	0.0291085	RAMP3/ADIPOQ/IAPP/ADRB2	4
GO:0031630	regulation of synaptic vesicle fusion to presynaptic active zone membrane	4/1397	11/18866	0.00647472	0.0383207	0.0291085	SYT9/CPLX2/SYT7/GRIK5	4
GO:0032253	dense core granule localization	4/1397	11/18866	0.00647472	0.0383207	0.0291085	SYT4/MAP2/KIF5A/KIF1A	4
GO:0060281	regulation of oocyte development	4/1397	11/18866	0.00647472	0.0383207	0.0291085	PDE3A/NPPC/IGF1/BNC1	4
GO:0086016	AV node cell action potential	4/1397	11/18866	0.00647472	0.0383207	0.0291085	CACNA1G/SCN4B/RYR2/CACNB2	4
GO:0086027	AV node cell to bundle of His cell signaling	4/1397	11/18866	0.00647472	0.0383207	0.0291085	CACNA1G/SCN4B/RYR2/CACNB2	4
GO:0097090	presynaptic membrane organization	4/1397	11/18866	0.00647472	0.0383207	0.0291085	NLGN4X/NLGN1/CNTN2/CEL	4
GO:0098917	retrograde trans-synaptic signaling	4/1397	11/18866	0.00647472	0.0383207	0.0291085	NLGN1/SYT4/NOS1/CNR1	4
GO:0099519	dense core granule cytoskeletal transport	4/1397	11/18866	0.00647472	0.0383207	0.0291085	SYT4/MAP2/KIF5A/KIF1A	4
GO:0106072	negative regulation of adenylate cyclase-activating G protein-coupled receptor signaling pathway	4/1397	11/18866	0.00647472	0.0383207	0.0291085	MRAP/SSTR4/OPRM1/APLP1	4
GO:1901950	dense core granule transport	4/1397	11/18866	0.00647472	0.0383207	0.0291085	SYT4/MAP2/KIF5A/KIF1A	4
GO:1905879	regulation of oogenesis	4/1397	11/18866	0.00647472	0.0383207	0.0291085	PDE3A/NPPC/IGF1/BNC1	4
GO:0021772	olfactory bulb development	7/1397	31/18866	0.00653255	0.0384512	0.0292076	ARX/LRRK2/CRTAC1/SLIT2/EOMES/ERBB4/CSF1R	7
GO:0031338	regulation of vesicle fusion	7/1397	31/18866	0.00653255	0.0384512	0.0292076	SYT9/TRIM9/CPLX2/SYT7/SYT4/SNCA/GRIK5	7
GO:0086011	membrane repolarization during action potential	7/1397	31/18866	0.00653255	0.0384512	0.0292076	KCNJ8/KCNJ5/KCNJ3/KCNH2/KCND3/KCNA5/CACNA2D1	7
GO:1903792	negative regulation of anion transport	7/1397	31/18866	0.00653255	0.0384512	0.0292076	OSR1/RGS4/NPY5R/LEP/GRM7/AGTR2/ABAT	7
GO:2000406	positive regulation of T cell migration	7/1397	31/18866	0.00653255	0.0384512	0.0292076	CCR2/CXCL13/XCL2/SPN/CXCL12/CCL21/ITGA4	7
GO:0071706	tumor necrosis factor superfamily cytokine production	17/1397	119/18866	0.00664303	0.0390587	0.0296691	NLRC3/SASH3/LILRA4/ADIPOQ/SLAMF1/CCL19/PTPRC/POMC/LEP/LBP/ISL1/IGF1/GPR18/CLU/CIDEA/CD36/CD2	17
GO:0045807	positive regulation of endocytosis	15/1397	100/18866	0.00666775	0.0391612	0.029747	LRRK2/CALY/STAP1/NLGN1/VTN/TF/SNCA/SELE/CCL21/CCL19/NCKAP1L/GPC3/EGF/CLU/CD36	15
GO:0045776	negative regulation of blood pressure	9/1397	47/18866	0.00684183	0.0398963	0.0303053	ADIPOQ/NOS1/FFAR3/CRH/CNR1/AGTR2/ADRB2/ADRA1A/ABAT	9
GO:0001656	metanephros development	14/1397	91/18866	0.00687902	0.0398963	0.0303053	OSR1/IRX1/SOX17/WNT4/ADIPOQ/WT1/WNT9B/UMOD/RET/GPC3/FGF10/CALB1/BCL2/AGTR2	14
GO:0034103	regulation of tissue remodeling	14/1397	91/18866	0.00687902	0.0398963	0.0303053	CARTPT/SYT7/THBS4/TF/SFRP1/PDK4/LEP/IL6/IL2/IAPP/S1PR1/CSF1R/CD38/AGT	14
GO:0045921	positive regulation of exocytosis	14/1397	91/18866	0.00687902	0.0398963	0.0303053	SCAMP5/SYT9/NLGN1/SLC4A8/SYT7/CDK5R2/CACNA1G/CACNA1I/CADPS/SYT4/SNCA/KCNB1/CNR1/CACNB2	14
GO:0046849	bone remodeling	14/1397	91/18866	0.00687902	0.0398963	0.0303053	RASSF2/CARTPT/SYT7/TF/SFRP1/PTN/PDK4/LEP/IL6/IAPP/S1PR1/CSF1R/CD38/ADRB2	14
GO:0010881	regulation of cardiac muscle contraction by regulation of the release of sequestered calcium ion	6/1397	24/18866	0.00688398	0.0398963	0.0303053	SLC8A1/RYR2/CLIC2/CASQ2/ATP1A2/ANK2	6
GO:0030325	adrenal gland development	6/1397	24/18866	0.00688398	0.0398963	0.0303053	WNT4/WT1/INSM1/CRH/ASCL1/NR0B1	6
GO:0034695	response to prostaglandin E	6/1397	24/18866	0.00688398	0.0398963	0.0303053	GNG2/TGFBR3/SFRP1/CCL21/CCL19/CCR7	6
GO:0086064	cell communication by electrical coupling involved in cardiac conduction	6/1397	24/18866	0.00688398	0.0398963	0.0303053	TRDN/SLC8A1/RYR2/ATP1B2/ATP1A3/ATP1A2	6
GO:0002437	inflammatory response to antigenic stimulus	11/1397	64/18866	0.00689109	0.0398963	0.0303053	PLA2G2D/CYSLTR1/OPRM1/NPY5R/LTA/IL5RA/CNR1/CCR7/CD28/BTK/ADCYAP1	11
GO:0007190	activation of adenylate cyclase activity	8/1397	39/18866	0.00689685	0.0398963	0.0303053	VIPR2/TSHR/GLP1R/AVPR2/ADRB2/ADCYAP1/ADCY5/ADCY1	8
GO:0030049	muscle filament sliding	8/1397	39/18866	0.00689685	0.0398963	0.0303053	MYLK2/TNNT3/TMOD1/MYH7/MYH6/MYBPC2/DES/ACTC1	8
GO:0033275	actin-myosin filament sliding	8/1397	39/18866	0.00689685	0.0398963	0.0303053	MYLK2/TNNT3/TMOD1/MYH7/MYH6/MYBPC2/DES/ACTC1	8
GO:0051931	regulation of sensory perception	8/1397	39/18866	0.00689685	0.0398963	0.0303053	SPX/TMEM100/SCN11A/VIP/OPRM1/OPRD1/GRM1/EDNRB	8
GO:0032675	regulation of interleukin-6 production	21/1397	159/18866	0.00692962	0.0400428	0.0304166	SCIMP/NLRC3/CD200R1/IL33/GHRL/TLR8/TLR7/LILRB2/SLAMF1/POU2F2/POU2AF1/CD200/LPL/LBP/ISL1/IL16/IL6/HGF/NCKAP1L/CD36/ADCYAP1	21
GO:0050678	regulation of epithelial cell proliferation	43/1397	395/18866	0.00714106	0.0412202	0.031311	NLRC3/OSR1/REG3G/FOXP2/ATOH8/TNMD/GHRL/PPP1R16B/RGN/NR4A3/SCG2/VIP/THBS4/TGFBR3/TEK/SFRP1/CXCL12/CCL2/REG1A/PTPRN/PTN/PROX1/PGR/PAX6/REG3A/NGFR/MEF2C/LEP/ITGA4/ISL1/IGF1/HPN/GPC3/FGF10/FGF9/EDNRB/COL4A3/BMP6/BMP5/ARG1/APOH/APLNR/AGTR1	43
GO:1902903	regulation of supramolecular fiber organization	41/1397	373/18866	0.00721997	0.0416311	0.0316231	SYNPO2/ANKRD53/SPTBN4/PREX1/WNT4/EVL/CYFIP2/ARHGEF15/PPM1E/WASF3/CORO2B/TUBB4A/TENM1/SLIT2/GPR65/TMOD1/TAC1/SPTB/SNCA/SFRP1/CXCL12/CCL21/RGS4/PROX1/PLEK/PAK3/NPHS1/MYOC/MEF2C/MAPT/MAP2/MAP1B/IAPP/NCKAP1L/HCLS1/S1PR1/CTNNA2/CSF3/CCR7/CLU/ADD2	41
GO:0015908	fatty acid transport	15/1397	101/18866	0.00730943	0.0421017	0.0319806	SLC5A8/SPX/PLA2G2D/THRSP/SSTR4/SLCO2A1/PLA2G2A/PLA2G1B/LEP/FABP4/CD36/AVPR1B/ABCD2/AGTR2/ACACB	15
GO:1904645	response to amyloid-beta	10/1397	56/18866	0.00744668	0.0428463	0.0325462	RAMP3/NGFR/ITGA4/IGF1/CD36/CACNA2D1/CACNA1B/CACNA1A/ATP1A3/ADRB2	10
GO:0045580	regulation of T cell differentiation	20/1397	150/18866	0.00746516	0.0428608	0.0325572	CCR2/SASH3/TBX21/FGL2/LILRB2/TESPA1/ZBTB16/ZAP70/CCL19/PTPRC/IRF4/IL7R/IL2/HLA-DOA/NCKAP1L/CR1/CD28/CD27/CD2/RHOH	20
GO:1905039	carboxylic acid transmembrane transport	20/1397	150/18866	0.00746516	0.0428608	0.0325572	SLC16A12/SLC5A8/SLC38A11/SLC7A14/SLC17A6/SLC17A7/SLC7A10/SLC6A15/SLC38A4/SLC38A3/THRSP/SLC7A2/SLC6A13/SLC1A2/RGS4/FOLR2/ATP1A2/ABCD2/AGT/ACACB	20
GO:0003333	amino acid transmembrane transport	14/1397	92/18866	0.00757592	0.0434504	0.033005	SLC38A11/SLC7A14/SLC17A6/SLC17A7/SLC7A10/SLC6A15/SLC38A4/SLC38A3/SLC7A2/SLC6A13/SLC1A2/RGS4/ATP1A2/AGT	14
GO:0001655	urogenital system development	37/1397	330/18866	0.00761324	0.0436178	0.0331322	ADAMTS16/BMPER/OSR1/LRRK2/MYOCD/IRX1/SOX17/WNT4/KLF15/HEYL/ADAMTS1/ADIPOQ/SLIT2/RGN/ZBTB16/WT1/WNT9B/UMOD/TEK/SIM1/SFRP1/RET/PROX1/PRLR/NPHS1/MEF2C/ID4/GPC3/FGF10/ESR1/COL4A3/CALB1/BMP6/BCL2/AGTR2/AGTR1/AGT	37
GO:0010743	regulation of macrophage derived foam cell differentiation	7/1397	32/18866	0.00783809	0.0446206	0.033894	ADIPOQ/PLA2G2A/LPL/CETP/CD36/AGTR1/AGT	7
GO:0032673	regulation of interleukin-4 production	7/1397	32/18866	0.00783809	0.0446206	0.033894	IL33/SASH3/PRKCQ/IRF4/CD40LG/CD28/CD3E	7
GO:0034694	response to prostaglandin	7/1397	32/18866	0.00783809	0.0446206	0.033894	GNG2/TGFBR3/SFRP1/CCL21/CCL19/PTGFR/CCR7	7
GO:0051385	response to mineralocorticoid	7/1397	32/18866	0.00783809	0.0446206	0.033894	UCN3/STAR/NTRK3/NEFL/CSN1S1/CRH/AVPR1A	7
GO:0070570	regulation of neuron projection regeneration	7/1397	32/18866	0.00783809	0.0446206	0.033894	RTN4RL1/KIAA0319/TNR/PTPRS/PTN/NTRK3/HGF	7
GO:0098810	neurotransmitter reuptake	7/1397	32/18866	0.00783809	0.0446206	0.033894	SLC29A4/SNCA/SLC6A4/SLC1A2/NOS1/GPM6B/ATP1A2	7
GO:0002279	mast cell activation involved in immune response	9/1397	48/18866	0.00788053	0.0447674	0.0340055	CPLX2/CD84/NR4A3/PIK3CG/ENPP3/IL13RA2/CHGA/BTK/BLK	9
GO:0002820	negative regulation of adaptive immune response	9/1397	48/18866	0.00788053	0.0447674	0.0340055	CLEC4G/IL33/TBX21/LILRB1/PTPRC/IL7R/IL2/CR1/ARG1	9
GO:1901605	alpha-amino acid metabolic process	25/1397	202/18866	0.00790883	0.0448807	0.0340915	IDO2/AMDHD1/HOGA1/ATCAY/PRODH2/HMGCLL1/PIPOX/GNMT/BHMT2/FTCD/GLYAT/PAH/NOS1/MAT1A/HPD/HDC/GAD2/DPEP1/SARDH/DCT/DAO/CDO1/ASPA/ART4/ARG1	25
GO:0060537	muscle tissue development	44/1397	409/18866	0.00804637	0.0455776	0.0346209	PI16/CCM2L/OSR1/FOXP2/MYOCD/DNER/MYLK2/ASB2/HEYL/P2RX2/KLHL41/AKAP6/NEURL1/PHOX2B/EOMES/KCNAB1/WT1/TGFBR3/SLC8A1/S100B/RYR2/RGS4/PROX1/PGM5/PAX5/NPHS1/MYH7/MYH6/MEF2C/KEL/KCNK2/ISL1/IGF1/HLF/FGF9/ERBB4/S1PR1/COL19A1/BMP5/BCL2/AGTR2/AGT/ADRA1A/ACTC1	44
GO:0002714	positive regulation of B cell mediated immunity	8/1397	40/18866	0.00807404	0.0455776	0.0346209	TBX21/CD226/PTPRC/LTA/IL2/FCER2/CD28/BTK	8
GO:0002891	positive regulation of immunoglobulin mediated immune response	8/1397	40/18866	0.00807404	0.0455776	0.0346209	TBX21/CD226/PTPRC/LTA/IL2/FCER2/CD28/BTK	8
GO:0009072	aromatic amino acid family metabolic process	8/1397	40/18866	0.00807404	0.0455776	0.0346209	IDO2/AMDHD1/TPH2/FTCD/PAH/HPD/HDC/DCT	8
GO:0072210	metanephric nephron development	8/1397	40/18866	0.00807404	0.0455776	0.0346209	OSR1/IRX1/WNT4/ADIPOQ/WT1/WNT9B/RET/AGTR2	8
GO:0072080	nephron tubule development	14/1397	93/18866	0.00832771	0.046911	0.0356337	ADAMTS16/OSR1/IRX1/WNT4/HEYL/WT1/WNT9B/UMOD/MEF2C/GPC3/CALB1/BCL2/AGTR2/AGT	14
GO:1903035	negative regulation of response to wounding	14/1397	93/18866	0.00832771	0.046911	0.0356337	ADAMTS18/RTN4RL1/SIGLEC10/WNT4/KIAA0319/VTN/TNR/PTPRS/SERPINE2/KLKB1/GP1BA/F11/APOH/ABAT	14
GO:0042136	neurotransmitter biosynthetic process	5/1397	18/18866	0.00838436	0.047033	0.0357264	SLC5A7/SLC6A4/PAH/NOS1/GAD2	5
GO:0045187	regulation of circadian sleep/wake cycle, sleep	5/1397	18/18866	0.00838436	0.047033	0.0357264	GHRL/PTGDS/KCNA2/CRH/CHRNB2	5
GO:0051023	regulation of immunoglobulin secretion	5/1397	18/18866	0.00838436	0.047033	0.0357264	IL33/IL6/IL2/CD40LG/CD22	5
GO:0060080	inhibitory postsynaptic potential	5/1397	18/18866	0.00838436	0.047033	0.0357264	RIMS1/RIMS2/GLRA1/GABRB3/ABAT	5
GO:0097479	synaptic vesicle localization	10/1397	57/18866	0.00844693	0.0473345	0.0359554	CNIH2/LRRK2/PCDH17/NLGN1/SNAP91/BRSK2/AP3B2/MAP2/KIF5C/KIF5A	10
GO:0007530	sex determination	6/1397	25/18866	0.00850092	0.0473409	0.0359602	WNT4/DHH/WT1/INSRR/FGF9/NR0B1	6
GO:0021895	cerebral cortex neuron differentiation	6/1397	25/18866	0.00850092	0.0473409	0.0359602	ARX/CHD5/EOMES/CNTN2/ID4/ASCL1	6
GO:0032104	regulation of response to extracellular stimulus	6/1397	25/18866	0.00850092	0.0473409	0.0359602	SPX/GHRL/CARTPT/OPRM1/NPY/LEP	6
GO:0032107	regulation of response to nutrient levels	6/1397	25/18866	0.00850092	0.0473409	0.0359602	SPX/GHRL/CARTPT/OPRM1/NPY/LEP	6
GO:1903421	regulation of synaptic vesicle recycling	6/1397	25/18866	0.00850092	0.0473409	0.0359602	LRRK2/SLC17A7/NLGN1/SYT7/SNCA/FGF14	6
GO:1905809	negative regulation of synapse organization	6/1397	25/18866	0.00850092	0.0473409	0.0359602	ARHGEF15/NLGN1/LILRB2/SLIT1/PTN/CBLN1	6
GO:0046209	nitric oxide metabolic process	13/1397	84/18866	0.00858069	0.0476863	0.0362226	KLRC4-KLRK1/KLRK1/RGN/SLC7A2/PTX3/NOS1/HBB/CYP1B1/CX3CR1/CLU/CD36/AGTR2/AGT	13
GO:0097061	dendritic spine organization	13/1397	84/18866	0.00858069	0.0476863	0.0362226	ZDHHC15/LRRK2/DOCK10/CUX2/ARC/NLGN1/TIAM1/RELN/PAK3/INS/CTNND2/CAMK2B/KIF1A	13
GO:0043627	response to estrogen	12/1397	75/18866	0.00872105	0.0484163	0.0367771	ZNF366/TPH2/GHRL/DHH/TEK/STAR/SFRP1/PTPRN/ESR1/EPO/CRHBP/CRH	12
GO:0045665	negative regulation of neuron differentiation	27/1397	225/18866	0.00888942	0.0492929	0.037443	RTN4RL1/LRRK2/SEMA6D/SEMA6A/SEMA3G/BCL11A/FSTL4/NLGN1/KIAA0319/ZNF536/SLIT2/PHOX2B/TNR/CNTN2/SLC6A4/PTPRS/PAX6/NKX2-2/NGFR/MAP2/ISL1/ID4/EDNRB/DCC/CRMP1/CD38/ASCL1	27
GO:0007015	actin filament organization	46/1397	434/18866	0.00889731	0.0492929	0.037443	PHACTR1/SYNPO2/SPTBN4/PREX1/CASS4/FMN2/WNT4/GHRL/EVL/PACSIN1/CYFIP2/ARHGEF15/PPM1E/FAM107A/WASF3/CORO2B/TENM1/ARHGAP25/ELMO1/SLIT2/GPR65/TMOD1/TF/TAC1/SPTB/SFRP1/CXCL12/CCL21/RGS4/PROX1/PLEK/PLA2G1B/PAK3/NPHS1/MYOC/LCP1/NCKAP1L/HCLS1/S1PR1/CTNNA2/CSF3/CCR7/BCL2/RHOH/ADD2/ACTC1	46
GO:0003254	regulation of membrane depolarization	9/1397	49/18866	0.00903503	0.0499157	0.0379161	LRRK2/SCN3B/HCN4/CACNA1G/SCN2B/MYOC/FHL1/FGF12/BCL2	9
GO:0031214	biomineral tissue development	21/1397	163/18866	0.00914042	0.0499157	0.0379161	RSPO2/PHOSPHO1/OSR1/WNT4/TSPEAR/ENAM/KL/CLEC3B/SLC8A1/PTN/OMD/MGP/MEF2C/LEP/IGF1/GPM6B/GPC3/S1PR1/BMP6/ASGR2/ADRB2	21
GO:0110148	biomineralization	21/1397	163/18866	0.00914042	0.0499157	0.0379161	RSPO2/PHOSPHO1/OSR1/WNT4/TSPEAR/ENAM/KL/CLEC3B/SLC8A1/PTN/OMD/MGP/MEF2C/LEP/IGF1/GPM6B/GPC3/S1PR1/BMP6/ASGR2/ADRB2	21
GO:0001768	establishment of T cell polarity	4/1397	12/18866	0.00914904	0.0499157	0.0379161	CCL21/CCL19/DOCK2/CCR7	4
GO:0002468	dendritic cell antigen processing and presentation	4/1397	12/18866	0.00914904	0.0499157	0.0379161	FGL2/CCL21/CCL19/CCR7	4
GO:0002517	T cell tolerance induction	4/1397	12/18866	0.00914904	0.0499157	0.0379161	ICOS/LILRB2/CLC/CD3E	4
GO:0002923	regulation of humoral immune response mediated by circulating immunoglobulin	4/1397	12/18866	0.00914904	0.0499157	0.0379161	PTPRC/LTA/FCER2/CR1	4
GO:0016188	synaptic vesicle maturation	4/1397	12/18866	0.00914904	0.0499157	0.0379161	ZDHHC15/SLC17A7/UNC13A/SYP	4
GO:0046541	saliva secretion	4/1397	12/18866	0.00914904	0.0499157	0.0379161	TIFAB/TAC1/FGF10/AQP1	4
GO:0072540	T-helper 17 cell lineage commitment	4/1397	12/18866	0.00914904	0.0499157	0.0379161	TBX21/LY9/IRF4/IL6	4
GO:0086067	AV node cell to bundle of His cell communication	4/1397	12/18866	0.00914904	0.0499157	0.0379161	CACNA1G/SCN4B/RYR2/CACNB2	4
GO:0090394	negative regulation of excitatory postsynaptic potential	4/1397	12/18866	0.00914904	0.0499157	0.0379161	LRRK2/NLGN4X/CELF4/CBLN1	4
GO:0097104	postsynaptic membrane assembly	4/1397	12/18866	0.00914904	0.0499157	0.0379161	NLGN4X/NLGN1/NRXN1/CEL	4
GO:0098885	modification of postsynaptic actin cytoskeleton	4/1397	12/18866	0.00914904	0.0499157	0.0379161	CTTNBP2/WASF3/TIAM1/CTNNA2	4
GO:1901660	calcium ion export	4/1397	12/18866	0.00914904	0.0499157	0.0379161	RGS9/SLC8A3/SLC8A2/ATP2B3	4
GO:0033028	myeloid cell apoptotic process	7/1397	33/18866	0.00932631	0.0507797	0.0385724	ADIPOQ/MEF2C/IL6/EPO/CCR5/BCL2/APOH	7
GO:0046640	regulation of alpha-beta T cell proliferation	7/1397	33/18866	0.00932631	0.0507797	0.0385724	CCR2/EBI3/MAPK8IP1/ZAP70/PTPRC/CD28/CD3E	7
GO:0035306	positive regulation of dephosphorylation	10/1397	58/18866	0.00954713	0.0518769	0.0394059	FCRL3/DUSP26/PPP1R16B/LILRB2/RGN/PTPRC/PLEK/MEF2C/GPLD1/AGTR2	10
GO:1903793	positive regulation of anion transport	10/1397	58/18866	0.00954713	0.0518769	0.0394059	ATP8A2/SLC38A3/SYT4/SSTR4/ABCB1/CETP/AVPR1B/AVPR1A/AGT/ABAT	10
GO:0050864	regulation of B cell activation	24/1397	195/18866	0.00974789	0.0529143	0.0401939	IGLL5/TBC1D10C/TNFRSF13C/FCRL3/SASH3/TBX21/TNFRSF13B/IKZF3/VAV3/SFRP1/PTPRC/MEF2C/IL6/IL2/NCKAP1L/CHRNB2/CD38/CD28/CD27/CD22/CD19/BTK/BLK/BCL2	24
GO:0062013	positive regulation of small molecule metabolic process	20/1397	154/18866	0.00990526	0.0537143	0.0408015	WNT4/GUCA1C/ADIPOQ/RGN/NR4A3/STAR/SNCA/NOS1/INS/IGF1/HTR2A/GPLD1/GPD1/GCK/EGF/BMP6/AVPR1B/AVPR1A/ABCD2/ADCYAP1R1	20
GO:0022612	gland morphogenesis	17/1397	124/18866	0.0099481	0.0538922	0.0409367	GDF7/WNT4/SFRP1/PTN/PROX1/PGR/PAX6/IL6/ID4/HPN/HGF/FGL1/FGF10/ESR1/CSF1R/BCL2/ARG1	17
GO:0061326	renal tubule development	14/1397	95/18866	0.0100076	0.0539966	0.041016	ADAMTS16/OSR1/IRX1/WNT4/HEYL/WT1/WNT9B/UMOD/MEF2C/GPC3/CALB1/BCL2/AGTR2/AGT	14
GO:0070167	regulation of biomineral tissue development	14/1397	95/18866	0.0100076	0.0539966	0.041016	PHOSPHO1/OSR1/WNT4/ENAM/KL/SLC8A1/PTN/OMD/MGP/MEF2C/GPM6B/S1PR1/BMP6/ADRB2	14
GO:0110149	regulation of biomineralization	14/1397	95/18866	0.0100076	0.0539966	0.041016	PHOSPHO1/OSR1/WNT4/ENAM/KL/SLC8A1/PTN/OMD/MGP/MEF2C/GPM6B/S1PR1/BMP6/ADRB2	14
GO:1903725	regulation of phospholipid metabolic process	14/1397	95/18866	0.0100076	0.0539966	0.041016	SLA2/P2RY12/PIK3R5/VAV3/SOCS2/TEK/CCL21/CCL19/HTR2A/FLT3/EPHA8/CCR7/CD19/CCKBR	14
GO:0071383	cellular response to steroid hormone stimulus	25/1397	206/18866	0.010047	0.054155	0.0411363	ZNF366/LMO3/HEYL/FAM107A/NR4A3/STAR/SSTR4/SSTR3/SSTR2/SFRP1/RXRG/PGR/SCGB2A1/ISL1/FLT3/ESRRG/ESR1/CRH/ATP1A3/ATP1A2/ARG1/AQP1/NR0B1/AGTR2/ADCYAP1	25
GO:0032760	positive regulation of tumor necrosis factor production	9/1397	50/18866	0.010313	0.0554777	0.042141	SASH3/CCL19/PTPRC/LEP/LBP/ISL1/CLU/CD36/CD2	9
GO:0045104	intermediate filament cytoskeleton organization	9/1397	50/18866	0.010313	0.0554777	0.042141	ATP8A2/SYNM/INA/PRPH/NEFL/NEFH/NEFM/GFAP/DES	9
GO:0002068	glandular epithelial cell development	6/1397	26/18866	0.0103729	0.0555758	0.0422155	PAX6/NKX6-1/NKX2-2/INSM1/BMP6/BMP5	6
GO:0006688	glycosphingolipid biosynthetic process	6/1397	26/18866	0.0103729	0.0555758	0.0422155	ST8SIA3/ST8SIA5/B3GALT1/B3GALT2/ST8SIA4/ST8SIA1	6
GO:0010884	positive regulation of lipid storage	6/1397	26/18866	0.0103729	0.0555758	0.0422155	VSTM2A/FITM1/LPL/CIDEA/CD36/ACACB	6
GO:0070633	transepithelial transport	6/1397	26/18866	0.0103729	0.0555758	0.0422155	SLC1A2/ABCB1/ITPR1/GPLD1/EDNRB/AQP1	6
GO:0048259	regulation of receptor-mediated endocytosis	15/1397	105/18866	0.0103851	0.0555758	0.0422155	RSPO1/NECAB2/LRRTM2/ARC/SNAP91/DNAJC6/VTN/TF/SH3GL3/SH3GL2/SELE/CCL21/CCL19/EGF/CLU	15
GO:0034109	homotypic cell-cell adhesion	13/1397	86/18866	0.010414	0.0555758	0.0422155	ADAMTS18/CCM2L/P2RY12/CELA2A/CTNNA3/PRKCQ/PLEK/PIK3CG/SERPINE2/HBB/GP1BA/BLK/ABAT	13
GO:0050772	positive regulation of axonogenesis	13/1397	86/18866	0.010414	0.0555758	0.0422155	CHODL/SLITRK1/SLIT2/TIAM1/CXCL12/NTRK3/NTRK2/NGFR/NEFL/MAPT/MAP6/MAP1B/DSCAM	13
GO:0070664	negative regulation of leukocyte proliferation	13/1397	86/18866	0.010414	0.0555758	0.0422155	CLEC4G/IL33/PLA2G2D/TNFRSF13B/LILRB1/LILRB2/SPN/CCL8/ENPP3/IL2/BTK/BLK/ARG1	13
GO:0002922	positive regulation of humoral immune response	5/1397	19/18866	0.010697	0.0564137	0.042852	PTPRC/LTA/FCER2/CCR7/C6	5
GO:0010744	positive regulation of macrophage derived foam cell differentiation	5/1397	19/18866	0.010697	0.0564137	0.042852	PLA2G2A/LPL/CD36/AGTR1/AGT	5
GO:0032026	response to magnesium ion	5/1397	19/18866	0.010697	0.0564137	0.042852	SNCA/KCNC2/KCNA1/CNGA3/BMP6	5
GO:0043373	CD4-positive, alpha-beta T cell lineage commitment	5/1397	19/18866	0.010697	0.0564137	0.042852	TBX21/SPN/LY9/IRF4/IL6	5
GO:0046629	gamma-delta T cell activation	5/1397	19/18866	0.010697	0.0564137	0.042852	LILRB1/PTPRC/ITK/NCKAP1L/GPR18	5
GO:0048245	eosinophil chemotaxis	5/1397	19/18866	0.010697	0.0564137	0.042852	SCG2/CCL21/CCL8/CCL4/CCL2	5
GO:0060749	mammary gland alveolus development	5/1397	19/18866	0.010697	0.0564137	0.042852	SOCS2/PRLR/ESR1/ERBB4/EGF	5
GO:0061377	mammary gland lobule development	5/1397	19/18866	0.010697	0.0564137	0.042852	SOCS2/PRLR/ESR1/ERBB4/EGF	5
GO:0071625	vocalization behavior	5/1397	19/18866	0.010697	0.0564137	0.042852	TIFAB/FOXP2/NLGN4X/NRXN1/NRXN3	5
GO:0097623	potassium ion export across plasma membrane	5/1397	19/18866	0.010697	0.0564137	0.042852	KCNT2/KCNH2/KCND3/KCNA5/KCNA2	5
GO:0098915	membrane repolarization during ventricular cardiac muscle cell action potential	5/1397	19/18866	0.010697	0.0564137	0.042852	KCNJ8/KCNJ5/KCNJ3/KCNH2/KCND3	5
GO:2000251	positive regulation of actin cytoskeleton reorganization	5/1397	19/18866	0.010697	0.0564137	0.042852	STAP1/TEK/NTRK3/HCLS1/CSF3	5
GO:0035270	endocrine system development	17/1397	125/18866	0.010744	0.0566062	0.0429982	RFX6/WNT4/WT1/PAX6/NKX6-1/NKX2-2/NEUROD1/ISL1/INSM1/IL6/FGF10/CRH/BMP6/BMP5/ASCL1/NR0B1/ADCYAP1	17
GO:0002637	regulation of immunoglobulin production	11/1397	68/18866	0.0108526	0.057	0.0432974	FCRL3/IL33/SASH3/TBX21/PTPRC/IL13RA2/IL6/IL2/CD40LG/CD28/CD22	11
GO:0050766	positive regulation of phagocytosis	11/1397	68/18866	0.0108526	0.057	0.0432974	CAMK1D/SIRPG/STAP1/MERTK/TUB/CCL2/PTX3/PTPRC/NCKAP1L/DOCK2/CD36	11
GO:0001504	neurotransmitter uptake	8/1397	42/18866	0.0108718	0.057	0.0432974	SLC29A4/SNCA/SNAP25/SLC6A4/SLC1A2/NOS1/GPM6B/ATP1A2	8
GO:0002707	negative regulation of lymphocyte mediated immunity	8/1397	42/18866	0.0108718	0.057	0.0432974	CLEC4G/TBX21/LILRB1/CD96/PTPRC/IL7R/CR1/ARG1	8
GO:0090279	regulation of calcium ion import	8/1397	42/18866	0.0108718	0.057	0.0432974	FCRL3/WNK3/RAMP3/CXCL12/CCL2/EGF/CRH/CASR	8
GO:0010765	positive regulation of sodium ion transport	7/1397	34/18866	0.011011	0.0575614	0.0437238	WNK3/SCN3B/SCN4B/FXYD1/NOS1/FGF12/ATP1B2	7
GO:0010922	positive regulation of phosphatase activity	7/1397	34/18866	0.011011	0.0575614	0.0437238	FCRL3/RGN/PTPRC/PLEK/MEF2C/GPLD1/AGTR2	7
GO:0042311	vasodilation	7/1397	34/18866	0.011011	0.0575614	0.0437238	NOS1/KCNMA1/EDNRB/CASR/AGTR2/AGT/ADRB2	7
GO:0045137	development of primary sexual characteristics	27/1397	229/18866	0.011103	0.0579859	0.0440462	GPR149/OSR1/DACH2/TEX11/WNT4/DHH/ADAM29/ADAMTS1/PCYT1B/SLIT2/WT1/VGF/STAR/SLIT3/SFRP1/PTX3/PTPRN/PGR/NTRK1/LEP/FGF9/ESR1/BCL2/AMHR2/NR0B1/ADCYAP1R1/ADCYAP1	27
GO:0071222	cellular response to lipopolysaccharide	25/1397	208/18866	0.0112799	0.0588527	0.0447047	KLRC4-KLRK1/NUGGC/SCIMP/STAP1/KLRK1/IL24/LILRB1/CXCL13/LILRB2/STAR/CCL2/MRC1/CXCL9/MEF2C/CD180/LBP/IL6/EDNRB/CX3CR1/CTSG/CSF3/CCR5/CD36/BMP6/ARG1	25
GO:0051262	protein tetramerization	13/1397	87/18866	0.0114381	0.0595047	0.0451999	HCN1/TRPM6/TRPM3/UPB1/EVL/GNMT/SAMHD1/SNCA/MAT1A/KCNC1/MS4A1/AQP4/ACACB	13
GO:0060420	regulation of heart growth	13/1397	87/18866	0.0114381	0.0595047	0.0451999	PI16/AKAP6/WT1/TGFBR3/RGS4/PROX1/MYH6/MEF2C/KCNK2/IGF1/FGF9/ERBB4/ACACB	13
GO:2001057	reactive nitrogen species metabolic process	13/1397	87/18866	0.0114381	0.0595047	0.0451999	KLRC4-KLRK1/KLRK1/RGN/SLC7A2/PTX3/NOS1/HBB/CYP1B1/CX3CR1/CLU/CD36/AGTR2/AGT	13
GO:0021545	cranial nerve development	9/1397	51/18866	0.0117222	0.0608062	0.0461886	TIFAB/MAFB/PHOX2B/NTRK1/NKX2-2/KCNA2/ISL1/CHRNB2/PHOX2A	9
GO:0035176	social behavior	9/1397	51/18866	0.0117222	0.0608062	0.0461886	NLGN4X/MAPK8IP2/NRXN1/NRXN3/SLC6A4/GRPR/CX3CR1/CHRNB2/AVPR1A	9
GO:0045103	intermediate filament-based process	9/1397	51/18866	0.0117222	0.0608062	0.0461886	ATP8A2/SYNM/INA/PRPH/NEFL/NEFH/NEFM/GFAP/DES	9
GO:0061900	glial cell activation	10/1397	60/18866	0.0120718	0.0624995	0.0474748	LRRK2/IL33/TLR8/TLR7/STAP1/SNCA/PTPRC/MAPT/IL6/CLU	10
GO:0035914	skeletal muscle cell differentiation	11/1397	69/18866	0.0120719	0.0624995	0.0474748	MYOCD/MYLK2/ASB2/HEYL/KLHL41/PHOX2B/EOMES/S100B/PAX5/MEF2C/HLF	11
GO:0010770	positive regulation of cell morphogenesis involved in differentiation	20/1397	157/18866	0.0121258	0.062718	0.0476407	CHODL/SLITRK1/PREX1/CASS4/CUX2/SLIT2/TIAM1/CXCL12/RELN/PAK3/NTRK3/NTRK2/NGFR/NEFL/MYOC/MAPT/MAP6/MAP1B/DSCAM/CAMK2B	20
GO:0071326	cellular response to monosaccharide stimulus	18/1397	137/18866	0.0124394	0.0629955	0.0478516	RFX6/GHRL/BRSK2/TIAM1/STAR/PTPRN/NEUROD1/LEP/KCNJ11/KCNB1/GRIK5/GPR27/GPLD1/EPHA5/CRH/CMA1/CASR/ADCY5	18
GO:0001767	establishment of lymphocyte polarity	4/1397	13/18866	0.0124513	0.0629955	0.0478516	CCL21/CCL19/DOCK2/CCR7	4
GO:0001973	G protein-coupled adenosine receptor signaling pathway	4/1397	13/18866	0.0124513	0.0629955	0.0478516	P2RY12/NECAB2/CNTN2/ADCY5	4
GO:0002087	regulation of respiratory gaseous exchange by nervous system process	4/1397	13/18866	0.0124513	0.0629955	0.0478516	NLGN1/PHOX2B/GLRA1/ATP1A2	4
GO:0002638	negative regulation of immunoglobulin production	4/1397	13/18866	0.0124513	0.0629955	0.0478516	FCRL3/IL33/IL13RA2/CD22	4
GO:0003084	positive regulation of systemic arterial blood pressure	4/1397	13/18866	0.0124513	0.0629955	0.0478516	SPX/AVPR2/AVPR1A/ADRA1A	4
GO:0005513	detection of calcium ion	4/1397	13/18866	0.0124513	0.0629955	0.0478516	KCNMB2/RYR2/CASR/CASQ2	4
GO:0010623	programmed cell death involved in cell development	4/1397	13/18866	0.0124513	0.0629955	0.0478516	NTRK1/DNASE1L3/BCL2/FASLG	4
GO:0031650	regulation of heat generation	4/1397	13/18866	0.0124513	0.0629955	0.0478516	PTGER3/EDNRB/CNR1/ABAT	4
GO:0032230	positive regulation of synaptic transmission, GABAergic	4/1397	13/18866	0.0124513	0.0629955	0.0478516	NLGN1/HAP1/TAC1/ADRA1A	4
GO:0032352	positive regulation of hormone metabolic process	4/1397	13/18866	0.0124513	0.0629955	0.0478516	WNT4/SLCO1C1/HPN/BMP6	4
GO:0035588	G protein-coupled purinergic receptor signaling pathway	4/1397	13/18866	0.0124513	0.0629955	0.0478516	P2RY12/NECAB2/CNTN2/ADCY5	4
GO:0048266	behavioral response to pain	4/1397	13/18866	0.0124513	0.0629955	0.0478516	PIRT/P2RX2/THBS4/NTRK1	4
GO:0048302	regulation of isotype switching to IgG isotypes	4/1397	13/18866	0.0124513	0.0629955	0.0478516	TBX21/PTPRC/IL2/CD28	4
GO:0048505	regulation of timing of cell differentiation	4/1397	13/18866	0.0124513	0.0629955	0.0478516	SERPINE2/PAX6/FGF9/ASCL1	4
GO:0051481	negative regulation of cytosolic calcium ion concentration	4/1397	13/18866	0.0124513	0.0629955	0.0478516	SLC8A1/KCNK3/KCNA5/ATP1A2	4
GO:0060456	positive regulation of digestive system process	4/1397	13/18866	0.0124513	0.0629955	0.0478516	GHRL/TAC1/CRH/AQP1	4
GO:0061469	regulation of type B pancreatic cell proliferation	4/1397	13/18866	0.0124513	0.0629955	0.0478516	NR4A3/SFRP1/REG1A/PTPRN	4
GO:0070839	divalent metal ion export	4/1397	13/18866	0.0124513	0.0629955	0.0478516	RGS9/SLC8A3/SLC8A2/ATP2B3	4
GO:0071872	cellular response to epinephrine stimulus	4/1397	13/18866	0.0124513	0.0629955	0.0478516	ADIPOQ/STAR/SNCA/RYR2	4
GO:0072578	neurotransmitter-gated ion channel clustering	4/1397	13/18866	0.0124513	0.0629955	0.0478516	SHISA7/LHFPL4/NLGN1/RELN	4
GO:1903977	positive regulation of glial cell migration	4/1397	13/18866	0.0124513	0.0629955	0.0478516	CCR2/P2RY12/TIAM1/CX3CR1	4
GO:0016339	calcium-dependent cell-cell adhesion via plasma membrane cell adhesion molecules	8/1397	43/18866	0.0125124	0.0629955	0.0478516	CDH22/CDH19/PCDHB5/NLGN1/SELP/SELL/CDH18/CDH10	8
GO:0045124	regulation of bone resorption	8/1397	43/18866	0.0125124	0.0629955	0.0478516	CARTPT/TF/PDK4/IL6/IAPP/S1PR1/CSF1R/CD38	8
GO:0045823	positive regulation of heart contraction	8/1397	43/18866	0.0125124	0.0629955	0.0478516	SCN3B/RYR2/RGS4/EDN3/CHGA/AVPR1A/ATP1A2/ADRA1A	8
GO:0150077	regulation of neuroinflammatory response	8/1397	43/18866	0.0125124	0.0629955	0.0478516	CD200R1/LRRK2/IL33/STAP1/PTPRC/CD200/IL6/IGF1	8
GO:0001963	synaptic transmission, dopaminergic	6/1397	27/18866	0.0125194	0.0629955	0.0478516	CNTNAP4/SNCA/SLC6A4/CRHBP/CRH/CHRNB2	6
GO:0007214	gamma-aminobutyric acid signaling pathway	6/1397	27/18866	0.0125194	0.0629955	0.0478516	SHISA7/PLCL1/GABRG2/GABRB3/GABRA2/GABRA1	6
GO:0048520	positive regulation of behavior	6/1397	27/18866	0.0125194	0.0629955	0.0478516	GHRL/NLGN1/NR4A3/PENK/MEF2C/CRH	6
GO:0031668	cellular response to extracellular stimulus	29/1397	253/18866	0.0126244	0.0634647	0.0482079	MAP1LC3C/BHLHA15/NIM1K/LRRK2/UCN3/MYOCD/DAPL1/WNT4/KIF26A/FAM107A/SLC38A3/CARTPT/BRSK2/WNT9B/SLC1A2/SFRP1/PTPRC/PTN/PENK/PDK4/LPL/LEP/KCNB1/ITGA4/GCGR/FOLR2/CASR/BCL2/AVPR1A	29
GO:0016486	peptide hormone processing	7/1397	35/18866	0.0129057	0.0646368	0.0490983	PCSK1N/SCG5/PCSK2/PCSK1/CTSG/CPE/CMA1	7
GO:0032735	positive regulation of interleukin-12 production	7/1397	35/18866	0.0129057	0.0646368	0.0490983	SCIMP/CCL19/ISL1/IL16/CCR7/CD40LG/CD36	7
GO:0071312	cellular response to alkaloid	7/1397	35/18866	0.0129057	0.0646368	0.0490983	STAR/SLC8A1/RYR2/OPRM1/CRHBP/CRH/CASQ2	7
GO:0140448	signaling receptor ligand precursor processing	7/1397	35/18866	0.0129057	0.0646368	0.0490983	PCSK1N/SCG5/PCSK2/PCSK1/CTSG/CPE/CMA1	7
GO:0007519	skeletal muscle tissue development	20/1397	158/18866	0.0129482	0.064789	0.0492139	FOXP2/MYOCD/DNER/MYLK2/ASB2/HEYL/P2RX2/KLHL41/NEURL1/PHOX2B/EOMES/KCNAB1/S100B/PAX5/NPHS1/MEF2C/KEL/HLF/COL19A1/BCL2	20
GO:0006835	dicarboxylic acid transport	14/1397	98/18866	0.0130126	0.0650508	0.0494128	SLC17A6/SLC17A7/RIMS1/SYT4/SNAP25/SLC1A2/SLC26A4/NTRK2/NPY5R/GRM7/FOLR2/AVPR1A/ATP1A2/ABAT	14
GO:0060421	positive regulation of heart growth	9/1397	52/18866	0.0132703	0.0662159	0.0502978	AKAP6/WT1/TGFBR3/PROX1/MEF2C/IGF1/FGF9/ERBB4/ACACB	9
GO:1903557	positive regulation of tumor necrosis factor superfamily cytokine production	9/1397	52/18866	0.0132703	0.0662159	0.0502978	SASH3/CCL19/PTPRC/LEP/LBP/ISL1/CLU/CD36/CD2	9
GO:0050771	negative regulation of axonogenesis	11/1397	70/18866	0.0133927	0.0666034	0.0505922	SEMA6D/SEMA6A/SEMA3G/FSTL4/KIAA0319/SLIT2/TNR/PTPRS/NGFR/MAP2/DCC	11
GO:0003323	type B pancreatic cell development	5/1397	20/18866	0.0134099	0.0666034	0.0505922	NKX6-1/NKX2-2/INSM1/BMP6/BMP5	5
GO:0043950	positive regulation of cAMP-mediated signaling	5/1397	20/18866	0.0134099	0.0666034	0.0505922	MRAP/NOS1/CRH/ADCYAP1R1/ADCYAP1	5
GO:0071731	response to nitric oxide	5/1397	20/18866	0.0134099	0.0666034	0.0505922	CCL19/KCNC2/DPEP1/CCR7/AQP1	5
GO:0098703	calcium ion import across plasma membrane	5/1397	20/18866	0.0134099	0.0666034	0.0505922	RAMP3/SLC8A3/SLC8A1/SLC8A2/CACNA2D1	5
GO:0014013	regulation of gliogenesis	17/1397	128/18866	0.0134377	0.0666797	0.0506501	CCR2/P2RY12/STAP1/TIAM1/CNTN2/PTN/SERPINE2/NTRK3/NKX6-1/NKX2-2/LTA/IL6/ID4/CX3CR1/ATP1B2/ASPA/ADCYAP1	17
GO:0002381	immunoglobulin production involved in immunoglobulin mediated immune response	10/1397	61/18866	0.0135084	0.0669689	0.0508698	GAPT/TBX21/FGL2/PTPRC/POU2F2/IL2/CCR6/CD40LG/CD28/BTK	10
GO:0043010	camera-type eye development	36/1397	332/18866	0.0137445	0.0680766	0.0517112	HCN1/PTF1A/SDK1/UNC45B/FOXP2/IGFN1/RHOJ/SLC17A6/SLC17A7/CELF4/ATP8A2/CRB1/ARHGEF15/MERTK/ANGPTL7/WT1/WNT9B/TUB/TMOD1/RET/PTN/PROX1/PDE6B/PAX6/NTRK3/NTRK2/NEUROD1/MAB21L1/GPM6A/FGF10/DSCAM/DCX/CYP1B1/CRYGD/CRYBA2/CALB1	36
GO:0031099	regeneration	24/1397	201/18866	0.013849	0.068531	0.0520563	RTN4RL1/KIAA0319/RGN/NR4A3/VTN/TNR/TGFBR3/CXCL12/REG1A/PTPRS/PTN/NTRK3/NEFL/MAP1B/LCP1/ISL1/IL6/IGF1/HGF/GAP43/FLT3/FGF10/ERBB4/BCL2	24
GO:0030278	regulation of ossification	25/1397	212/18866	0.0141118	0.0697672	0.0529954	PHOSPHO1/OSR1/SMOC1/HEMGN/WNT4/RASSF2/KL/ZBTB16/TAC1/SLC8A1/SFRP1/PTN/OMD/NPPC/MGP/MEF2C/IL6/IGF1/HGF/GPM6B/GDF10/S1PR1/BMP6/BCL2/ADRB2	25
GO:0033003	regulation of mast cell activation	8/1397	44/18866	0.0143275	0.0705091	0.0535589	CD226/CD84/NR4A3/ENPP3/IL13RA2/CNR2/CNR1/BLK	8
GO:0048489	synaptic vesicle transport	8/1397	44/18866	0.0143275	0.0705091	0.0535589	CNIH2/LRRK2/NLGN1/SNAP91/AP3B2/MAP2/KIF5C/KIF5A	8
GO:0060999	positive regulation of dendritic spine development	8/1397	44/18866	0.0143275	0.0705091	0.0535589	CUX2/NLGN1/NEURL1/TIAM1/RELN/PAK3/IL2/CAMK2B	8
GO:0097028	dendritic cell differentiation	8/1397	44/18866	0.0143275	0.0705091	0.0535589	LILRB1/LILRB2/DHRS2/CCL19/IRF4/FLT3/CCR7/BLK	8
GO:1905521	regulation of macrophage migration	8/1397	44/18866	0.0143275	0.0705091	0.0535589	CD200R1/P2RY12/STAP1/CD200/CX3CR1/CSF1R/CMKLR1/C3AR1	8
GO:0048872	homeostasis of number of cells	29/1397	256/18866	0.0146633	0.0720956	0.054764	CCR2/GAPT/TNFRSF13C/GPR174/DOCK10/SASH3/SIT1/TRIM58/TNFRSF13B/MERTK/IKZF1/MAFB/RASSF2/TGFBR3/TAL1/PLA2G2A/MEF2C/LMO1/IL7R/IL6/IL2/NCKAP1L/HCLS1/FLT3/EPO/CCR7/CCR4/TNFRSF17/BCL2	29
GO:0110053	regulation of actin filament organization	31/1397	278/18866	0.0147041	0.0722304	0.0548664	SYNPO2/SPTBN4/PREX1/WNT4/EVL/CYFIP2/ARHGEF15/PPM1E/WASF3/CORO2B/TENM1/SLIT2/GPR65/TMOD1/TAC1/SPTB/SFRP1/CXCL12/CCL21/RGS4/PLEK/PAK3/NPHS1/MYOC/NCKAP1L/HCLS1/S1PR1/CTNNA2/CSF3/CCR7/ADD2	31
GO:0046579	positive regulation of Ras protein signal transduction	11/1397	71/18866	0.0148201	0.0727334	0.0552485	P2RY8/ABRA/GPR174/P2RY10/GPR65/RASGRF1/NTRK1/IGF1/GPR18/FGF10/EPO	11
GO:0001964	startle response	6/1397	28/18866	0.0149593	0.0728645	0.0553481	NRXN1/PENK/KCNH1/KCNA1/GLRA1/CTNNA2	6
GO:0002335	mature B cell differentiation	6/1397	28/18866	0.0149593	0.0728645	0.0553481	DOCK10/ITM2A/POU2F2/POU2AF1/IL6/CD19	6
GO:0002360	T cell lineage commitment	6/1397	28/18866	0.0149593	0.0728645	0.0553481	TBX21/SPN/LY9/IRF4/IL6/BCL2	6
GO:0009074	aromatic amino acid family catabolic process	6/1397	28/18866	0.0149593	0.0728645	0.0553481	IDO2/AMDHD1/FTCD/PAH/HPD/HDC	6
GO:0010460	positive regulation of heart rate	6/1397	28/18866	0.0149593	0.0728645	0.0553481	SCN3B/RYR2/RGS4/EDN3/AVPR1A/ADRA1A	6
GO:0086013	membrane repolarization during cardiac muscle cell action potential	6/1397	28/18866	0.0149593	0.0728645	0.0553481	KCNJ8/KCNJ5/KCNJ3/KCNH2/KCND3/KCNA5	6
GO:2000171	negative regulation of dendrite development	6/1397	28/18866	0.0149593	0.0728645	0.0553481	BCL11A/FSTL4/NLGN1/KIAA0319/PTPRS/DCC	6
GO:0051703	intraspecies interaction between organisms	9/1397	53/18866	0.0149649	0.0728645	0.0553481	NLGN4X/MAPK8IP2/NRXN1/NRXN3/SLC6A4/GRPR/CX3CR1/CHRNB2/AVPR1A	9
GO:0070542	response to fatty acid	13/1397	90/18866	0.0149824	0.0728645	0.0553481	GNG2/ADIPOQ/TGFBR3/SFRP1/CCL21/CCL19/PTGFR/PDK4/LPL/FFAR3/FFAR1/CCR7/CD36	13
GO:1903351	cellular response to dopamine	13/1397	90/18866	0.0149824	0.0728645	0.0553481	LRRK2/GNG2/CALY/RGS9/RGS4/OPRM1/HTR2A/HTR1F/HRH2/GNAO1/CHRM2/ALK/ADCY5	13
GO:0032233	positive regulation of actin filament bundle assembly	10/1397	62/18866	0.0150694	0.0732217	0.0556194	SYNPO2/WNT4/EVL/ARHGEF15/PPM1E/GPR65/TAC1/SFRP1/PLEK/MYOC	10
GO:0007584	response to nutrient	21/1397	171/18866	0.015261	0.0740186	0.0562248	ADIPOQ/STAR/SST/SLC8A1/SLC6A4/SFRP1/PTN/PENK/MAP1B/LTA/LPL/LEP/GCGR/FOLR2/EPO/CNR1/CD3E/CASR/BCHE/ASCL1/ARG1	21
GO:0030307	positive regulation of cell growth	21/1397	171/18866	0.015261	0.0740186	0.0562248	SYT3/UNC13A/RIMS1/RIMS2/AKAP6/LGI1/SYT4/SFRP1/CXCL12/REG1A/NTRK3/MAPT/MAP1B/INS/IL2/IGF1/HPN/DSCAM/CD38/BCL2/AVPR1A	21
GO:0002702	positive regulation of production of molecular mediator of immune response	14/1397	100/18866	0.0153747	0.0745028	0.0565925	SCIMP/CLNK/IL33/SASH3/TBX21/LILRB1/CD226/NR4A3/PTPRC/IL6/IL2/FFAR3/CD36/CD28	14
GO:0021766	hippocampus development	12/1397	81/18866	0.0157367	0.0761885	0.057873	TMEM108/CDK5R2/NR4A3/PTPRS/RELN/PROX1/NEUROD1/NEFL/KCNA1/ID4/EPHA5/ALK	12
GO:0032722	positive regulation of chemokine production	8/1397	45/18866	0.0163267	0.0781926	0.0593953	MCOLN2/TLR7/ADIPOQ/LPL/LBP/IL6/FFAR3/ADCYAP1	8
GO:0045429	positive regulation of nitric oxide biosynthetic process	8/1397	45/18866	0.0163267	0.0781926	0.0593953	KLRC4-KLRK1/KLRK1/PTX3/HBB/CLU/CD36/AGTR2/AGT	8
GO:0046189	phenol-containing compound biosynthetic process	8/1397	45/18866	0.0163267	0.0781926	0.0593953	TPH2/SNCA/PAH/INSM1/HDC/DCT/DAO/AGTR2	8
GO:1904646	cellular response to amyloid-beta	8/1397	45/18866	0.0163267	0.0781926	0.0593953	NGFR/ITGA4/IGF1/CD36/CACNA2D1/CACNA1A/ATP1A3/ADRB2	8
GO:1903350	response to dopamine	13/1397	91/18866	0.0163329	0.0781926	0.0593953	LRRK2/GNG2/CALY/RGS9/RGS4/OPRM1/HTR2A/HTR1F/HRH2/GNAO1/CHRM2/ALK/ADCY5	13
GO:0050663	cytokine secretion	11/1397	72/18866	0.0163589	0.0781926	0.0593953	CLEC9A/SCAMP5/TLR10/TLR8/CLEC4E/CADM1/S100A12/INS/CIDEA/AGTR2/AGT	11
GO:0001771	immunological synapse formation	4/1397	14/18866	0.0164271	0.0781926	0.0593953	CCL21/CCL19/DOCK2/CCR7	4
GO:0007512	adult heart development	4/1397	14/18866	0.0164271	0.0781926	0.0593953	MYH7/MYH6/APLNR/ADRA1A	4
GO:0010752	regulation of cGMP-mediated signaling	4/1397	14/18866	0.0164271	0.0781926	0.0593953	RUNDC3A/PDE2A/NPR1/NPPC	4
GO:0021781	glial cell fate commitment	4/1397	14/18866	0.0164271	0.0781926	0.0593953	TAL1/PAX6/NKX2-2/ASCL1	4
GO:0040034	regulation of development, heterochronic	4/1397	14/18866	0.0164271	0.0781926	0.0593953	SERPINE2/PAX6/FGF9/ASCL1	4
GO:0048291	isotype switching to IgG isotypes	4/1397	14/18866	0.0164271	0.0781926	0.0593953	TBX21/PTPRC/IL2/CD28	4
GO:0048681	negative regulation of axon regeneration	4/1397	14/18866	0.0164271	0.0781926	0.0593953	RTN4RL1/KIAA0319/TNR/PTPRS	4
GO:0050930	induction of positive chemotaxis	4/1397	14/18866	0.0164271	0.0781926	0.0593953	SCG2/CXCL12/IL16/FGF10	4
GO:0050966	detection of mechanical stimulus involved in sensory perception of pain	4/1397	14/18866	0.0164271	0.0781926	0.0593953	CXCL12/NTRK1/KCNA1/HTR2A	4
GO:0052803	imidazole-containing compound metabolic process	4/1397	14/18866	0.0164271	0.0781926	0.0593953	SLC29A4/AMDHD1/FTCD/HDC	4
GO:0055064	chloride ion homeostasis	4/1397	14/18866	0.0164271	0.0781926	0.0593953	SLC12A5/SLC12A3/SLC12A1/FASLG	4
GO:0072216	positive regulation of metanephros development	4/1397	14/18866	0.0164271	0.0781926	0.0593953	ADIPOQ/WT1/RET/AGTR2	4
GO:1902430	negative regulation of amyloid-beta formation	4/1397	14/18866	0.0164271	0.0781926	0.0593953	HAP1/NTRK2/IGF1/CLU	4
GO:0051957	positive regulation of amino acid transport	5/1397	21/18866	0.0165506	0.078364	0.0595255	SLC38A3/SYT4/AVPR1A/AGT/ABAT	5
GO:0061003	positive regulation of dendritic spine morphogenesis	5/1397	21/18866	0.0165506	0.078364	0.0595255	CUX2/TIAM1/RELN/PAK3/CAMK2B	5
GO:0072574	hepatocyte proliferation	5/1397	21/18866	0.0165506	0.078364	0.0595255	PTN/PROX1/IL6/HPN/FGL1	5
GO:0072575	epithelial cell proliferation involved in liver morphogenesis	5/1397	21/18866	0.0165506	0.078364	0.0595255	PTN/PROX1/IL6/HPN/FGL1	5
GO:0090280	positive regulation of calcium ion import	5/1397	21/18866	0.0165506	0.078364	0.0595255	RAMP3/CXCL12/CCL2/CRH/CASR	5
GO:0140131	positive regulation of lymphocyte chemotaxis	5/1397	21/18866	0.0165506	0.078364	0.0595255	CCR2/CXCL13/XCL2/CCL21/CCL4	5
GO:0001666	response to hypoxia	38/1397	359/18866	0.0165841	0.0784533	0.0595934	UCN3/MYOCD/APOLD1/CPEB1/FMN2/B3GAT1/P2RX2/ADIPOQ/TGFBR3/TEK/SLC8A3/SLC8A1/SLC6A4/SFRP1/CXCL12/S100B/RYR2/REG1A/PTN/PENK/OPRD1/NPPC/NOS1/LTA/LEP/KCNMA1/KCNK3/KCNK2/KCNA5/ITPR1/EPO/CHRNB2/CD38/CBFA2T3/CASR/BCL2/AQP1/ABAT	38
GO:0042116	macrophage activation	14/1397	101/18866	0.0166726	0.0788024	0.0598585	LRFN5/LRRK2/IL33/TLR8/TLR7/STAP1/SNCA/SLC7A2/PTPRC/CD200/MAPT/LBP/IL6/CLU	14
GO:0055008	cardiac muscle tissue morphogenesis	10/1397	63/18866	0.0167608	0.07915	0.0601226	CCM2L/MYLK2/TGFBR3/RYR2/PROX1/MYH7/MYH6/ISL1/S1PR1/ACTC1	10
GO:0051091	positive regulation of DNA-binding transcription factor activity	30/1397	270/18866	0.0169458	0.0799531	0.0607326	ABRA/MYOCD/CAMK1D/BEX1/IL18RAP/S100A12/RELN/PRKCQ/PRKCB/PLA2G1B/OPRD1/NTRK1/NKX6-1/NKX2-2/NEUROD1/CD200/INS/IL6/HCLS1/ESR1/EPHA5/CX3CR1/CSF3/CLU/CD40LG/CD36/BTK/ALK/AGT/ADCY1	30
GO:0007605	sensory perception of sound	19/1397	152/18866	0.0171267	0.0807359	0.0613272	LHFPL4/OTOGL/TMC2/SPTBN4/TSPEAR/CNTN5/MYO3A/DCDC2/P2RX2/TUB/TECTA/SLC26A4/HPN/GRM7/GABRB3/COL4A3/CHRNB2/ATP2B2/ASIC2	19
GO:1904994	regulation of leukocyte adhesion to vascular endothelial cell	7/1397	37/18866	0.0173775	0.0818465	0.0621708	CCR2/SELP/SELE/CXCL12/CCL21/ITGA4/IL6	7
GO:0010882	regulation of cardiac muscle contraction by calcium ion signaling	6/1397	29/18866	0.0177102	0.083122	0.0631397	SLC8A1/RYR2/CLIC2/CASQ2/ATP1A2/ANK2	6
GO:0033032	regulation of myeloid cell apoptotic process	6/1397	29/18866	0.0177102	0.083122	0.0631397	ADIPOQ/MEF2C/EPO/CCR5/BCL2/APOH	6
GO:0045577	regulation of B cell differentiation	6/1397	29/18866	0.0177102	0.083122	0.0631397	FCRL3/IKZF3/SFRP1/NCKAP1L/CD27/BTK	6
GO:0048679	regulation of axon regeneration	6/1397	29/18866	0.0177102	0.083122	0.0631397	RTN4RL1/KIAA0319/TNR/PTPRS/PTN/NTRK3	6
GO:0003208	cardiac ventricle morphogenesis	11/1397	73/18866	0.0180141	0.0843272	0.0640552	CCM2L/HEYL/TGFBR3/RYR2/PROX1/NPY5R/MYH7/MYH6/MEF2C/ISL1/CPE	11
GO:0015807	L-amino acid transport	11/1397	73/18866	0.0180141	0.0843272	0.0640552	SLC6A17/SLC17A6/SLC17A7/SLC7A10/SLC38A3/SLC7A2/SLC1A2/RGS4/ATP1A2/ARG1/AGT	11
GO:0070227	lymphocyte apoptotic process	11/1397	73/18866	0.0180141	0.0843272	0.0640552	GIMAP8/PRKCQ/PDCD1/IL7R/IL2/CLC/CD27/CD3G/BTK/BLK/FASLG	11
GO:0010811	positive regulation of cell-substrate adhesion	16/1397	122/18866	0.0180348	0.0843509	0.0640732	COL26A1/PREX1/CASS4/WNT4/ABI3BP/SPOCK2/VTN/TEK/SFRP1/CCL21/PTN/VIT/MYOC/CCR7/CD36/CD3E	16
GO:1904407	positive regulation of nitric oxide metabolic process	8/1397	46/18866	0.0185194	0.0865418	0.0657374	KLRC4-KLRK1/KLRK1/PTX3/HBB/CLU/CD36/AGTR2/AGT	8
GO:0009636	response to toxic substance	28/1397	250/18866	0.0186557	0.087103	0.0661637	TRPM6/IPCEF1/CERS1/FBLN5/GLYAT/DHRS2/RGN/TPO/STAR/SLC6A4/CCL4/SCN2B/PENK/PDZK1/OPRD1/NEFL/MT1A/MAP1B/KCNC2/KCNC1/HBB/HBA2/GPX3/CYP1B1/CLIC2/CD36/BCL2/ARG1	28
GO:0002720	positive regulation of cytokine production involved in immune response	9/1397	55/18866	0.0188234	0.0873987	0.0663883	SCIMP/CLNK/SASH3/LILRB1/CD226/NR4A3/IL6/FFAR3/CD36	9
GO:0008347	glial cell migration	9/1397	55/18866	0.0188234	0.0873987	0.0663883	CCR2/P2RY12/STAP1/CDK5R2/TIAM1/CCL2/RELN/CX3CR1/ATP1B2	9
GO:0022029	telencephalon cell migration	9/1397	55/18866	0.0188234	0.0873987	0.0663883	ARX/LRRK2/P2RY12/SLIT2/CDK5R2/TNR/CNTN2/CXCL12/RELN	9
GO:0032720	negative regulation of tumor necrosis factor production	9/1397	55/18866	0.0188234	0.0873987	0.0663883	NLRC3/LILRA4/ADIPOQ/SLAMF1/POMC/LBP/IGF1/GPR18/CIDEA	9
GO:0050879	multicellular organismal movement	9/1397	55/18866	0.0188234	0.0873987	0.0663883	RCSD1/ATP8A2/SYNM/TNNT3/SLC8A3/SCN4A/MYH7/ITPR1/ASCL1	9
GO:0050881	musculoskeletal movement	9/1397	55/18866	0.0188234	0.0873987	0.0663883	RCSD1/ATP8A2/SYNM/TNNT3/SLC8A3/SCN4A/MYH7/ITPR1/ASCL1	9
GO:0055117	regulation of cardiac muscle contraction	12/1397	83/18866	0.0188328	0.0873987	0.0663883	CTNNA3/HCN4/SLC8A1/RYR2/PIK3CG/NOS1/CLIC2/CHGA/CASQ2/ATP1A2/ANK2/ADRA1A	12
GO:0002440	production of molecular mediator of immune response	33/1397	306/18866	0.0190528	0.0883433	0.0671058	CCR2/SCIMP/GAPT/CLNK/FCRL3/IL33/SASH3/TBX21/VPREB3/SAMHD1/FGL2/LILRB1/CD226/CD96/ITM2A/IL18RAP/NR4A3/PTPRC/POU2F2/IL13RA2/IL7R/IL6/IL2/FFAR3/CCR6/CLC/CHGA/CD40LG/CD36/CD28/CD22/BTK/ARG1	33
GO:0051250	negative regulation of lymphocyte activation	19/1397	154/18866	0.0194183	0.0899605	0.0683342	TBC1D10C/CLEC4G/TIGIT/CLNK/LAX1/TBX21/PLA2G2D/TNFRSF13B/FGL2/LILRB1/MERTK/LILRB2/SPN/SFRP1/IL2/FGL1/BTK/BLK/ARG1	19
GO:0048762	mesenchymal cell differentiation	26/1397	229/18866	0.019505	0.0902626	0.0685638	OSR1/KBTBD8/SEMA6D/SEMA6A/SEMA3G/TMEM100/WNT4/HEYL/OLFM1/PHOX2B/EOMES/TIAM1/TGFBR3/SFRP1/RET/MEF2C/ISL1/IL6/HPN/HGF/FGF10/ERBB4/EDNRB/EDN3/BMP5/BCL2	26
GO:0048709	oligodendrocyte differentiation	14/1397	103/18866	0.0195172	0.0902626	0.0685638	WASF3/VTN/CNTN2/SLC8A3/PTN/PLP1/PAX6/NTRK2/NKX6-1/NKX2-2/ID4/CLU/ASPA/ASCL1	14
GO:0003298	physiological muscle hypertrophy	7/1397	38/18866	0.0199796	0.0917696	0.0697084	PI16/AKAP6/RGS4/IGF1/AGTR2/AGT/ADRA1A	7
GO:0003301	physiological cardiac muscle hypertrophy	7/1397	38/18866	0.0199796	0.0917696	0.0697084	PI16/AKAP6/RGS4/IGF1/AGTR2/AGT/ADRA1A	7
GO:0010742	macrophage derived foam cell differentiation	7/1397	38/18866	0.0199796	0.0917696	0.0697084	ADIPOQ/PLA2G2A/LPL/CETP/CD36/AGTR1/AGT	7
GO:0032094	response to food	7/1397	38/18866	0.0199796	0.0917696	0.0697084	SPX/GHRL/CARTPT/OPRM1/NPY/LEP/CLPS	7
GO:0032733	positive regulation of interleukin-10 production	7/1397	38/18866	0.0199796	0.0917696	0.0697084	TIGIT/SASH3/IRF4/IL6/HGF/CD40LG/CD28	7
GO:0060306	regulation of membrane repolarization	7/1397	38/18866	0.0199796	0.0917696	0.0697084	AKAP6/SCN4B/KCNH2/KCNA5/CASQ2/CACNA2D1/ANK2	7
GO:0061049	cell growth involved in cardiac muscle cell development	7/1397	38/18866	0.0199796	0.0917696	0.0697084	PI16/AKAP6/RGS4/IGF1/AGTR2/AGT/ADRA1A	7
GO:0090077	foam cell differentiation	7/1397	38/18866	0.0199796	0.0917696	0.0697084	ADIPOQ/PLA2G2A/LPL/CETP/CD36/AGTR1/AGT	7
GO:0009190	cyclic nucleotide biosynthetic process	5/1397	22/18866	0.0201438	0.0922083	0.0700417	NPR1/NPPC/GUCY1A2/ADCY5/ADCY1	5
GO:0044342	type B pancreatic cell proliferation	5/1397	22/18866	0.0201438	0.0922083	0.0700417	NR4A3/SFRP1/REG1A/PTPRN/NKX6-1	5
GO:0052652	cyclic purine nucleotide metabolic process	5/1397	22/18866	0.0201438	0.0922083	0.0700417	NPR1/NPPC/GUCY1A2/ADCY5/ADCY1	5
GO:0072576	liver morphogenesis	5/1397	22/18866	0.0201438	0.0922083	0.0700417	PTN/PROX1/IL6/HPN/FGL1	5
GO:0071333	cellular response to glucose stimulus	17/1397	134/18866	0.0203887	0.0932501	0.070833	RFX6/GHRL/BRSK2/TIAM1/STAR/PTPRN/NEUROD1/KCNJ11/KCNB1/GRIK5/GPR27/GPLD1/EPHA5/CRH/CMA1/CASR/ADCY5	17
GO:0051495	positive regulation of cytoskeleton organization	26/1397	230/18866	0.0204971	0.093666	0.071149	SYNPO2/ANKRD53/WNT4/EVL/STAP1/ARHGEF15/PPM1E/WASF3/TENM1/GPR65/TEK/TAC1/SFRP1/CCL21/PROX1/PLEK/NTRK3/NPHS1/MYOC/MAPT/MAP1B/NCKAP1L/HCLS1/CTNNA2/CSF3/CCR7	26
GO:0014031	mesenchymal cell development	12/1397	84/18866	0.0205415	0.0937872	0.071241	KBTBD8/SEMA6D/SEMA6A/SEMA3G/HEYL/PHOX2B/RET/ISL1/ERBB4/EDNRB/EDN3/BCL2	12
GO:0035773	insulin secretion involved in cellular response to glucose stimulus	10/1397	65/18866	0.0205585	0.0937872	0.071241	RFX6/GHRL/BRSK2/TIAM1/PTPRN/GPR27/GPLD1/EPHA5/CRH/ADCY5	10
GO:1904950	negative regulation of establishment of protein localization	19/1397	155/18866	0.0206495	0.0941225	0.0714957	SIAH3/LRRK2/IL33/GHRL/CORO2B/STXBP5L/ADIPOQ/SYT4/SFRP1/OPRM1/CD200/MAPT/KCNJ11/KCNB1/INS/CIDEA/CHGA/CD36/CD22	19
GO:0014003	oligodendrocyte development	8/1397	47/18866	0.0209148	0.0941603	0.0715244	WASF3/CNTN2/PLP1/NKX2-2/ID4/CLU/ASPA/ASCL1	8
GO:0043303	mast cell degranulation	8/1397	47/18866	0.0209148	0.0941603	0.0715244	CPLX2/CD84/NR4A3/PIK3CG/IL13RA2/CHGA/BTK/BLK	8
GO:0048806	genitalia development	8/1397	47/18866	0.0209148	0.0941603	0.0715244	TIFAB/MERTK/WT1/WNT9B/FGF10/ESR1/BMP6/BMP5	8
GO:0060993	kidney morphogenesis	13/1397	94/18866	0.0209415	0.0941603	0.0715244	ADAMTS16/OSR1/LRRK2/IRX1/WNT4/WT1/WNT9B/GPC3/FGF10/CALB1/BCL2/AGTR2/AGT	13
GO:0001755	neural crest cell migration	9/1397	56/18866	0.0210019	0.0941603	0.0715244	SEMA6D/SEMA6A/SEMA3G/PHOX2B/RET/ISL1/ERBB4/EDNRB/EDN3	9
GO:0002712	regulation of B cell mediated immunity	9/1397	56/18866	0.0210019	0.0941603	0.0715244	TBX21/CD226/PTPRC/LTA/IL2/FCER2/CR1/CD28/BTK	9
GO:0002889	regulation of immunoglobulin mediated immune response	9/1397	56/18866	0.0210019	0.0941603	0.0715244	TBX21/CD226/PTPRC/LTA/IL2/FCER2/CR1/CD28/BTK	9
GO:0031529	ruffle organization	9/1397	56/18866	0.0210019	0.0941603	0.0715244	P2RY12/EVL/STAP1/ARHGEF26/NLGN1/CCL21/PLEK/CSF1R/CCR7	9
GO:0070228	regulation of lymphocyte apoptotic process	9/1397	56/18866	0.0210019	0.0941603	0.0715244	GIMAP8/PRKCQ/PDCD1/IL7R/IL2/CD27/CD3G/BTK/BLK	9
GO:0032147	activation of protein kinase activity	35/1397	331/18866	0.0211068	0.0941603	0.0715244	SBK2/MAP3K15/LRRK2/PROK1/GHRL/MAP4K1/CARTPT/TF/CCL19/RET/PTPRC/PRLR/MAPK10/PRKAR2B/PLA2G1B/PAK3/NTRK3/NTRK1/LEP/INS/IGF1/HGF/NCKAP1L/GRM4/GRM1/GHR/FGF10/EPO/EGF/CD40LG/ALK/AGT/ADRB2/ADCY5/ADCY1	35
GO:0002467	germinal center formation	4/1397	15/18866	0.0211133	0.0941603	0.0715244	TNFRSF13C/KLHL6/CXCL13/MEF2C	4
GO:0007216	G protein-coupled glutamate receptor signaling pathway	4/1397	15/18866	0.0211133	0.0941603	0.0715244	GRM7/GRM4/GRM1/GRIK3	4
GO:0014048	regulation of glutamate secretion	4/1397	15/18866	0.0211133	0.0941603	0.0715244	SYT4/NPY5R/GRM7/AVPR1A	4
GO:0030238	male sex determination	4/1397	15/18866	0.0211133	0.0941603	0.0715244	DHH/INSRR/FGF9/NR0B1	4
GO:0033623	regulation of integrin activation	4/1397	15/18866	0.0211133	0.0941603	0.0715244	P2RY12/CXCL13/SELP/PLEK	4
GO:0034111	negative regulation of homotypic cell-cell adhesion	4/1397	15/18866	0.0211133	0.0941603	0.0715244	ADAMTS18/CCM2L/SERPINE2/ABAT	4
GO:0045779	negative regulation of bone resorption	4/1397	15/18866	0.0211133	0.0941603	0.0715244	CARTPT/IL6/IAPP/CD38	4
GO:0050862	positive regulation of T cell receptor signaling pathway	4/1397	15/18866	0.0211133	0.0941603	0.0715244	TRAT1/CD226/TESPA1/CCR7	4
GO:0051589	negative regulation of neurotransmitter transport	4/1397	15/18866	0.0211133	0.0941603	0.0715244	SYT4/SNCA/NOS1/GPM6B	4
GO:0060579	ventral spinal cord interneuron fate commitment	4/1397	15/18866	0.0211133	0.0941603	0.0715244	PAX6/NKX6-1/NKX2-2/ASCL1	4
GO:0060581	cell fate commitment involved in pattern specification	4/1397	15/18866	0.0211133	0.0941603	0.0715244	PAX6/NKX6-1/NKX2-2/ASCL1	4
GO:0070571	negative regulation of neuron projection regeneration	4/1397	15/18866	0.0211133	0.0941603	0.0715244	RTN4RL1/KIAA0319/TNR/PTPRS	4
GO:0071474	cellular hyperosmotic response	4/1397	15/18866	0.0211133	0.0941603	0.0715244	RCSD1/MAPK10/EPO/AQP1	4
GO:0072148	epithelial cell fate commitment	4/1397	15/18866	0.0211133	0.0941603	0.0715244	ARX/PROX1/NKX2-2/NEUROD1	4
GO:0090192	regulation of glomerulus development	4/1397	15/18866	0.0211133	0.0941603	0.0715244	ADIPOQ/WT1/RET/AGTR2	4
GO:0099188	postsynaptic cytoskeleton organization	4/1397	15/18866	0.0211133	0.0941603	0.0715244	FRMPD4/INA/NEFL/NEFH	4
GO:0033135	regulation of peptidyl-serine phosphorylation	18/1397	145/18866	0.0212434	0.0946616	0.0719052	SPTBN4/RAMP3/TENM1/SH2D3C/RASSF2/TCL1A/SNCA/RET/PLCL1/OPRD1/NTRK3/NTRK2/NOS1/IL6/HGF/HCLS1/CSF3/BCL2	18
GO:0015909	long-chain fatty acid transport	11/1397	75/18866	0.0216932	0.0965857	0.0733668	SPX/PLA2G2D/THRSP/SSTR4/PLA2G2A/PLA2G1B/FABP4/CD36/AVPR1B/ABCD2/ACACB	11
GO:0001503	ossification	42/1397	412/18866	0.0218488	0.0971981	0.0738319	RSPO2/PHOSPHO1/RIPPLY2/OSR1/CHRDL1/SMOC1/HEMGN/WNT4/DHH/CHRDL2/RASSF2/KL/ZBTB16/CLEC3B/TEK/TAC1/SLC8A1/SFRP1/PTN/PENK/OMD/NPPC/MYOC/MGP/MEF2C/LEP/IL6/IGF1/ID4/HGF/GPM6B/GPLD1/GPC3/GDF10/FGF9/S1PR1/CASR/BMP6/BMP5/BCL2/ASGR2/ADRB2	42
GO:0007589	body fluid secretion	13/1397	95/18866	0.0226749	0.100464	0.0763125	TIFAB/WNK3/NEURL1/SOCS2/VIP/TAC1/PRLR/NPR1/FGF10/ERBB4/CEL/CDO1/AQP1	13
GO:0050709	negative regulation of protein secretion	13/1397	95/18866	0.0226749	0.100464	0.0763125	IL33/GHRL/STXBP5L/SYT4/SFRP1/OPRM1/CD200/KCNJ11/KCNB1/INS/CIDEA/CHGA/CD22	13
GO:0007585	respiratory gaseous exchange by respiratory system	10/1397	66/18866	0.0226763	0.100464	0.0763125	NLGN1/CYSLTR1/MAFB/ECEL1/PHOX2B/SFTPC/GLRA1/CSF2RB/ATP1A2/PHOX2A	10
GO:0034394	protein localization to cell surface	10/1397	66/18866	0.0226763	0.100464	0.0763125	GPIHBP1/RIC3/FBLN5/GPM6B/FGF10/FCN1/ERBB4/EGF/CD247/ANK2	10
GO:0050922	negative regulation of chemotaxis	10/1397	66/18866	0.0226763	0.100464	0.0763125	KLRC4-KLRK1/SEMA6D/SEMA6A/SEMA3G/STAP1/KLRK1/CXCL13/SLIT2/CCL2/GPR18	10
GO:0031532	actin cytoskeleton reorganization	14/1397	105/18866	0.0227138	0.100547	0.0763757	PHACTR1/CASS4/STAP1/BRSK2/GPR65/TEK/PLEK/NTRK3/INSRR/HCLS1/FGF10/S1PR1/CSF3/CSF1R	14
GO:0001662	behavioral fear response	7/1397	39/18866	0.0228415	0.101029	0.0767418	MAPK8IP2/PENK/MEF2C/CRH/BCL2/ATP1A2/ADCYAP1	7
GO:0071331	cellular response to hexose stimulus	17/1397	136/18866	0.0232306	0.102665	0.0779849	RFX6/GHRL/BRSK2/TIAM1/STAR/PTPRN/NEUROD1/KCNJ11/KCNB1/GRIK5/GPR27/GPLD1/EPHA5/CRH/CMA1/CASR/ADCY5	17
GO:0061178	regulation of insulin secretion involved in cellular response to glucose stimulus	9/1397	57/18866	0.0233559	0.10305	0.078277	RFX6/GHRL/BRSK2/TIAM1/GPR27/GPLD1/EPHA5/CRH/ADCY5	9
GO:1903556	negative regulation of tumor necrosis factor superfamily cytokine production	9/1397	57/18866	0.0233559	0.10305	0.078277	NLRC3/LILRA4/ADIPOQ/SLAMF1/POMC/LBP/IGF1/GPR18/CIDEA	9
GO:0009755	hormone-mediated signaling pathway	23/1397	200/18866	0.0234841	0.103357	0.0785099	ZNF366/UCN3/LMO3/GHRL/HEYL/NR4A3/TSHR/SSTR4/SSTR3/SSTR2/SST/SFRP1/RXRG/PRLR/PGR/SCGB2A1/ISL1/GCGR/ESRRG/ESR1/CRHBP/CRH/NR0B1	23
GO:0014911	positive regulation of smooth muscle cell migration	8/1397	48/18866	0.0235216	0.103357	0.0785099	SEMA6D/ADAMTS1/NR4A3/VTN/IGF1/FGF9/BCL2/AGT	8
GO:0060632	regulation of microtubule-based movement	8/1397	48/18866	0.0235216	0.103357	0.0785099	CNIH2/TRIM58/RGN/HAP1/TACR1/NEFH/MAP2/CCR6	8
GO:0062237	protein localization to postsynapse	8/1397	48/18866	0.0235216	0.103357	0.0785099	CACNG5/CACNG2/LGI1/SNAP25/MAPK10/KIF5C/KIF5A/DLG2	8
GO:0099637	neurotransmitter receptor transport	8/1397	48/18866	0.0235216	0.103357	0.0785099	CALY/CACNG5/ARC/CACNG2/SNAP25/MAPK10/KIF5C/KIF5A	8
GO:0071219	cellular response to molecule of bacterial origin	25/1397	222/18866	0.023703	0.104069	0.0790508	KLRC4-KLRK1/NUGGC/SCIMP/STAP1/KLRK1/IL24/LILRB1/CXCL13/LILRB2/STAR/CCL2/MRC1/CXCL9/MEF2C/CD180/LBP/IL6/EDNRB/CX3CR1/CTSG/CSF3/CCR5/CD36/BMP6/ARG1	25
GO:0051346	negative regulation of hydrolase activity	47/1397	473/18866	0.024112	0.105097	0.0798317	KLRC4-KLRK1/SERPINA9/PHACTR1/PI16/TMEM132D/LRRK2/ITIH5/CSRNP3/PPP4R4/SLC7A14/SERPINA10/PI15/SPOCK3/PCSK1N/RIMBP2/KLRK1/RASA4/SPOCK2/SLIT2/RGN/VTN/SPINK2/SNCA/PZP/PTX3/PTN/PPP1R1A/SERPINI2/SERPINI1/SERPINE2/NOS1/NGFR/MAP2/HGF/NCKAP1L/GPC3/DPEP1/DLG2/CR1/COL4A3/CD27/SERPINA6/RHOH/AQP1/AMBP/AGT/ADCYAP1	47
GO:0034368	protein-lipid complex remodeling	6/1397	31/18866	0.0242103	0.105097	0.0798317	GPIHBP1/PLA2G2A/LPL/CETP/AGTR1/AGT	6
GO:0034369	plasma lipoprotein particle remodeling	6/1397	31/18866	0.0242103	0.105097	0.0798317	GPIHBP1/PLA2G2A/LPL/CETP/AGTR1/AGT	6
GO:0072538	T-helper 17 type immune response	6/1397	31/18866	0.0242103	0.105097	0.0798317	TBX21/PRKCQ/LY9/IRF4/IL6/IL2	6
GO:0022010	central nervous system myelination	5/1397	23/18866	0.0242109	0.105097	0.0798317	CNTN2/PLP1/ID4/CLU/ASPA	5
GO:0030539	male genitalia development	5/1397	23/18866	0.0242109	0.105097	0.0798317	WT1/WNT9B/FGF10/BMP6/BMP5	5
GO:0031629	synaptic vesicle fusion to presynaptic active zone membrane	5/1397	23/18866	0.0242109	0.105097	0.0798317	SYT9/CPLX2/SYT7/SNAP25/GRIK5	5
GO:0032291	axon ensheathment in central nervous system	5/1397	23/18866	0.0242109	0.105097	0.0798317	CNTN2/PLP1/ID4/CLU/ASPA	5
GO:0043576	regulation of respiratory gaseous exchange	5/1397	23/18866	0.0242109	0.105097	0.0798317	NLGN1/PHOX2B/GLRA1/ATP1A2/PHOX2A	5
GO:0050951	sensory perception of temperature stimulus	5/1397	23/18866	0.0242109	0.105097	0.0798317	TRPM3/MMP24/CXCL12/NTRK1/HTR2A	5
GO:0072170	metanephric tubule development	5/1397	23/18866	0.0242109	0.105097	0.0798317	OSR1/WNT4/WNT9B/UMOD/CALB1	5
GO:0072215	regulation of metanephros development	5/1397	23/18866	0.0242109	0.105097	0.0798317	ADIPOQ/WT1/WNT9B/RET/AGTR2	5
GO:0072677	eosinophil migration	5/1397	23/18866	0.0242109	0.105097	0.0798317	SCG2/CCL21/CCL8/CCL4/CCL2	5
GO:1904996	positive regulation of leukocyte adhesion to vascular endothelial cell	5/1397	23/18866	0.0242109	0.105097	0.0798317	CCR2/SELP/SELE/ITGA4/IL6	5
GO:0014910	regulation of smooth muscle cell migration	12/1397	86/18866	0.0243003	0.105315	0.0799972	MYOCD/SEMA6D/ADAMTS1/ADIPOQ/SLIT2/NR4A3/VTN/MEF2C/IGF1/FGF9/BCL2/AGT	12
GO:0042509	regulation of tyrosine phosphorylation of STAT protein	12/1397	86/18866	0.0243003	0.105315	0.0799972	IL24/LEP/ISL1/IL6/IL2/IGF1/HCLS1/GHR/FLT3/ERBB4/EPO/CSF1R	12
GO:0007162	negative regulation of cell adhesion	32/1397	301/18866	0.0247973	0.107382	0.0815674	CLEC4G/TIGIT/ADAMTS18/CCM2L/JAM2/SEMA6A/LAX1/TBX21/ADAMDEC1/PLA2G2D/FAM107A/FGL2/LILRB1/CORO2B/LILRB2/ADIPOQ/TNR/SPN/CXCL12/CCL21/PTPRC/SERPINE2/PDE3B/MYOC/IL2/FGL1/DSCAM/CYP1B1/BMP6/ARHGDIG/ARG1/ABAT	32
GO:0008406	gonad development	25/1397	223/18866	0.0248878	0.107687	0.0817991	GPR149/OSR1/TEX11/WNT4/DHH/ADAM29/ADAMTS1/PCYT1B/SLIT2/WT1/VGF/STAR/SLIT3/SFRP1/PTX3/PTPRN/PGR/NTRK1/LEP/FGF9/ESR1/BCL2/AMHR2/NR0B1/ADCYAP1	25
GO:0030239	myofibril assembly	10/1397	67/18866	0.0249476	0.107772	0.081864	LDB3/KLHL41/TNNT3/TMOD1/PROX1/PGM5/MYH6/MEF2C/CASQ2/ACTC1	10
GO:0050918	positive chemotaxis	10/1397	67/18866	0.0249476	0.107772	0.081864	SCG2/CXCL12/CCL16/NTRK3/IL16/HGF/FGF10/S1PR1/CCR4/CASR	10
GO:1902105	regulation of leukocyte differentiation	31/1397	290/18866	0.025091	0.108304	0.0822684	CCR2/FCRL3/SASH3/TBX21/IKZF3/FGL2/LILRB1/LILRB2/MAFB/TESPA1/RASSF2/CARTPT/ADIPOQ/ZBTB16/ZAP70/TAL1/SFRP1/CCL19/PTPRC/IRF4/IL7R/IL2/HLA-DOA/NCKAP1L/HCLS1/CR1/CD28/CD27/CD2/BTK/RHOH	31
GO:0021885	forebrain cell migration	9/1397	58/18866	0.0258923	0.111222	0.0844848	ARX/LRRK2/P2RY12/SLIT2/CDK5R2/TNR/CNTN2/CXCL12/RELN	9
GO:0031638	zymogen activation	9/1397	58/18866	0.0258923	0.111222	0.0844848	CUZD1/CYFIP2/CLEC3B/SERPINE2/KLKB1/HPR/HPN/F11/APOH	9
GO:0007422	peripheral nervous system development	11/1397	77/18866	0.0258952	0.111222	0.0844848	NFASC/POU3F1/SERPINI1/NTRK3/NTRK2/NEFH/MYOC/ISL1/GFRA3/EDNRB/ASIC2	11
GO:0014015	positive regulation of gliogenesis	11/1397	77/18866	0.0258952	0.111222	0.0844848	CCR2/P2RY12/TIAM1/PTN/SERPINE2/NKX6-1/NKX2-2/LTA/IL6/CX3CR1/ASPA	11
GO:0061333	renal tubule morphogenesis	11/1397	77/18866	0.0258952	0.111222	0.0844848	ADAMTS16/OSR1/IRX1/WNT4/WT1/WNT9B/MEF2C/GPC3/BCL2/AGTR2/AGT	11
GO:0002209	behavioral defense response	7/1397	40/18866	0.025974	0.111222	0.0844848	MAPK8IP2/PENK/MEF2C/CRH/BCL2/ATP1A2/ADCYAP1	7
GO:0009187	cyclic nucleotide metabolic process	7/1397	40/18866	0.025974	0.111222	0.0844848	PDE7B/PDE2A/NPR1/NPPC/GUCY1A2/ADCY5/ADCY1	7
GO:0032892	positive regulation of organic acid transport	7/1397	40/18866	0.025974	0.111222	0.0844848	SLC38A3/SYT4/SSTR4/AVPR1B/AVPR1A/AGT/ABAT	7
GO:0042417	dopamine metabolic process	7/1397	40/18866	0.025974	0.111222	0.0844848	SNCA/SNCB/NPR1/DAO/CHRNB2/AGTR2/ABAT	7
GO:0051281	positive regulation of release of sequestered calcium ion into cytosol	7/1397	40/18866	0.025974	0.111222	0.0844848	TRDN/AKAP6/HAP1/SNCA/CXCL9/CD19/APLNR	7
GO:0055017	cardiac muscle tissue growth	14/1397	107/18866	0.0262863	0.111681	0.0848331	PI16/CCM2L/AKAP6/TGFBR3/RGS4/MEF2C/KCNK2/IGF1/FGF9/ERBB4/S1PR1/AGTR2/AGT/ADRA1A	14
GO:0036293	response to decreased oxygen levels	38/1397	371/18866	0.0263123	0.111681	0.0848331	UCN3/MYOCD/APOLD1/CPEB1/FMN2/B3GAT1/P2RX2/ADIPOQ/TGFBR3/TEK/SLC8A3/SLC8A1/SLC6A4/SFRP1/CXCL12/S100B/RYR2/REG1A/PTN/PENK/OPRD1/NPPC/NOS1/LTA/LEP/KCNMA1/KCNK3/KCNK2/KCNA5/ITPR1/EPO/CHRNB2/CD38/CBFA2T3/CASR/BCL2/AQP1/ABAT	38
GO:0002448	mast cell mediated immunity	8/1397	49/18866	0.0263482	0.111681	0.0848331	CPLX2/CD84/NR4A3/PIK3CG/IL13RA2/CHGA/BTK/BLK	8
GO:0031279	regulation of cyclase activity	8/1397	49/18866	0.0263482	0.111681	0.0848331	CCR2/P2RY13/NPFFR2/GUCA1C/NOS1/GRM7/GALR1/EDNRB	8
GO:0034260	negative regulation of GTPase activity	8/1397	49/18866	0.0263482	0.111681	0.0848331	KLRC4-KLRK1/LRRK2/KLRK1/RASA4/SLIT2/RGN/RHOH/ADCYAP1	8
GO:0048512	circadian behavior	8/1397	49/18866	0.0263482	0.111681	0.0848331	GHRL/NLGN1/USP2/STAR/PTGDS/KCNA2/CRH/CHRNB2	8
GO:0050764	regulation of phagocytosis	13/1397	97/18866	0.0264581	0.111681	0.0848331	CAMK1D/SIRPG/STAP1/MERTK/ADIPOQ/SYT7/TUB/CCL2/PTX3/PTPRC/NCKAP1L/DOCK2/CD36	13
GO:0002523	leukocyte migration involved in inflammatory response	4/1397	16/18866	0.0265382	0.111681	0.0848331	SELE/PTN/LBP/CCR6	4
GO:0007379	segment specification	4/1397	16/18866	0.0265382	0.111681	0.0848331	OSR1/IRX1/MAFB/MEOX1	4
GO:0010820	positive regulation of T cell chemotaxis	4/1397	16/18866	0.0265382	0.111681	0.0848331	CCR2/CXCL13/XCL2/CCL21	4
GO:0010919	regulation of inositol phosphate biosynthetic process	4/1397	16/18866	0.0265382	0.111681	0.0848331	SNCA/PLEK/AVPR1B/ADCYAP1R1	4
GO:0032225	regulation of synaptic transmission, dopaminergic	4/1397	16/18866	0.0265382	0.111681	0.0848331	CNTNAP4/SNCA/SLC6A4/CHRNB2	4
GO:0033033	negative regulation of myeloid cell apoptotic process	4/1397	16/18866	0.0265382	0.111681	0.0848331	EPO/CCR5/BCL2/APOH	4
GO:0034374	low-density lipoprotein particle remodeling	4/1397	16/18866	0.0265382	0.111681	0.0848331	PLA2G2A/CETP/AGTR1/AGT	4
GO:0043116	negative regulation of vascular permeability	4/1397	16/18866	0.0265382	0.111681	0.0848331	SLIT2/SH3GL2/PDE3A/PDE2A	4
GO:0043252	sodium-independent organic anion transport	4/1397	16/18866	0.0265382	0.111681	0.0848331	SLCO4C1/SLCO5A1/SLCO1C1/SLCO2A1	4
GO:0044065	regulation of respiratory system process	4/1397	16/18866	0.0265382	0.111681	0.0848331	NLGN1/PHOX2B/GLRA1/ATP1A2	4
GO:0050965	detection of temperature stimulus involved in sensory perception of pain	4/1397	16/18866	0.0265382	0.111681	0.0848331	MMP24/CXCL12/NTRK1/HTR2A	4
GO:0051284	positive regulation of sequestering of calcium ion	4/1397	16/18866	0.0265382	0.111681	0.0848331	TRDN/RYR2/CLIC2/CASQ2	4
GO:0051770	positive regulation of nitric-oxide synthase biosynthetic process	4/1397	16/18866	0.0265382	0.111681	0.0848331	LRRK2/IL33/CCL2/FCER2	4
GO:0061548	ganglion development	4/1397	16/18866	0.0265382	0.111681	0.0848331	PHOX2B/RGS4/INSM1/ASCL1	4
GO:0061684	chaperone-mediated autophagy	4/1397	16/18866	0.0265382	0.111681	0.0848331	SYNPO2/SNCA/GFAP/CLU	4
GO:1903409	reactive oxygen species biosynthetic process	16/1397	128/18866	0.0270976	0.113946	0.0865533	KLRC4-KLRK1/KLRK1/RGN/SNCA/SLC7A2/PTX3/NOS1/INS/HBB/CYP1B1/CX3CR1/CLU/CD36/ABCD2/AGTR2/AGT	16
GO:0045428	regulation of nitric oxide biosynthetic process	10/1397	68/18866	0.0273778	0.115034	0.08738	KLRC4-KLRK1/KLRK1/RGN/PTX3/HBB/CX3CR1/CLU/CD36/AGTR2/AGT	10
GO:0021987	cerebral cortex development	15/1397	118/18866	0.0277306	0.116425	0.0884368	PHACTR1/ARX/FOXP2/P2RY12/SLIT2/CDK5R2/EOMES/PTPRS/RELN/PAX6/PAX5/NTRK2/NPY/NEFL/ASCL1	15
GO:0002724	regulation of T cell cytokine production	6/1397	32/18866	0.0279885	0.117051	0.0889121	CCR2/SASH3/TBX21/IL6/CLC/ARG1	6
GO:0032350	regulation of hormone metabolic process	6/1397	32/18866	0.0279885	0.117051	0.0889121	WNT4/SLCO1C1/HPN/FFAR3/BMP6/BMP5	6
GO:0034367	protein-containing complex remodeling	6/1397	32/18866	0.0279885	0.117051	0.0889121	GPIHBP1/PLA2G2A/LPL/CETP/AGTR1/AGT	6
GO:0046320	regulation of fatty acid oxidation	6/1397	32/18866	0.0279885	0.117051	0.0889121	NR4A3/PDK4/CNR1/ABCD2/ACADL/ACACB	6
GO:0071295	cellular response to vitamin	6/1397	32/18866	0.0279885	0.117051	0.0889121	SFRP1/PTN/PENK/LEP/FOLR2/CASR	6
GO:0019216	regulation of lipid metabolic process	43/1397	431/18866	0.0282256	0.117951	0.0895957	ACER1/LGALS12/SLA2/ASXL3/P2RY12/WNT4/DHH/PIK3R5/VAV3/ADIPOQ/RGN/SOCS2/NR4A3/THRSP/TEK/STAR/CCL21/CCL19/PROX1/PIK3CG/PDK4/PDE3B/LEP/INS/HTR2A/GPLD1/FLT3/EPHA8/CNR1/CCR7/CIDEA/CD36/CD19/CCKBR/BMP6/BMP5/AVPR1A/ABCD2/NR0B1/AGTR1/AGT/ACADL/ACACB	43
GO:0045833	negative regulation of lipid metabolic process	13/1397	98/18866	0.0285144	0.119065	0.0904421	ASXL3/WNT4/PROX1/PIK3CG/PDE3B/INS/GPLD1/CNR1/CIDEA/BMP5/NR0B1/ACADL/ACACB	13
GO:0046777	protein autophosphorylation	26/1397	237/18866	0.0285906	0.11919	0.0905372	LRRK2/MYLK2/WNK3/MYO3A/MAP4K1/RASSF2/ADIPOQ/ZAP70/TEK/SLA/PTPRC/NTRK2/NTRK1/MUSK/ITK/INSRR/INS/GFRA2/FLT3/ERBB4/EPHA8/CSF1R/CAMK2B/BTK/BLK/ALK	26
GO:0043030	regulation of macrophage activation	9/1397	59/18866	0.0286173	0.11919	0.0905372	LRFN5/LRRK2/IL33/STAP1/SLC7A2/PTPRC/CD200/LBP/IL6	9
GO:0050707	regulation of cytokine secretion	9/1397	59/18866	0.0286173	0.11919	0.0905372	CLEC9A/SCAMP5/TLR10/TLR8/CLEC4E/CADM1/INS/CIDEA/AGTR2	9
GO:0021511	spinal cord patterning	5/1397	24/18866	0.0287707	0.11919	0.0905372	RELN/PAX6/NKX6-1/NKX2-2/ASCL1	5
GO:0033622	integrin activation	5/1397	24/18866	0.0287707	0.11919	0.0905372	P2RY12/CXCL13/SELP/CXCL12/PLEK	5
GO:0044321	response to leptin	5/1397	24/18866	0.0287707	0.11919	0.0905372	EBI3/NR4A3/STAR/LEP/GCK	5
GO:0099500	vesicle fusion to plasma membrane	5/1397	24/18866	0.0287707	0.11919	0.0905372	SYT9/CPLX2/SYT7/SNAP25/GRIK5	5
GO:0099563	modification of synaptic structure	5/1397	24/18866	0.0287707	0.11919	0.0905372	CTTNBP2/DLGAP3/WASF3/TIAM1/CTNNA2	5
GO:1903306	negative regulation of regulated secretory pathway	5/1397	24/18866	0.0287707	0.11919	0.0905372	CCR2/TRIM9/CD84/SYT4/IL13RA2	5
GO:0016054	organic acid catabolic process	30/1397	282/18866	0.0287884	0.11919	0.0905372	IDO2/PPM1K/AMDHD1/HOGA1/PRODH2/STAB2/HMGCLL1/HAO1/PIPOX/LYVE1/FTCD/ADIPOQ/PAH/NOS1/MAT1A/LEP/HPD/HDC/GAD2/SARDH/DAO/CNR1/CEL/CDO1/ASPA/ARG1/ABCD2/ACADL/ACACB/ABAT	30
GO:0046395	carboxylic acid catabolic process	30/1397	282/18866	0.0287884	0.11919	0.0905372	IDO2/PPM1K/AMDHD1/HOGA1/PRODH2/STAB2/HMGCLL1/HAO1/PIPOX/LYVE1/FTCD/ADIPOQ/PAH/NOS1/MAT1A/LEP/HPD/HDC/GAD2/SARDH/DAO/CNR1/CEL/CDO1/ASPA/ARG1/ABCD2/ACADL/ACACB/ABAT	30
GO:0042596	fear response	7/1397	41/18866	0.0293871	0.120987	0.0919023	MAPK8IP2/PENK/MEF2C/CRH/BCL2/ATP1A2/ADCYAP1	7
GO:0007528	neuromuscular junction development	8/1397	50/18866	0.0294026	0.120987	0.0919023	LRRK2/UNC13A/P2RX2/CACNG2/CACNA2D2/PTN/MUSK/CACNB2	8
GO:0007622	rhythmic behavior	8/1397	50/18866	0.0294026	0.120987	0.0919023	GHRL/NLGN1/USP2/STAR/PTGDS/KCNA2/CRH/CHRNB2	8
GO:0014009	glial cell proliferation	8/1397	50/18866	0.0294026	0.120987	0.0919023	IL33/PTN/PENK/LTA/IL6/CSF1R/CLU/ADCYAP1	8
GO:0030195	negative regulation of blood coagulation	8/1397	50/18866	0.0294026	0.120987	0.0919023	ADAMTS18/VTN/SERPINE2/KLKB1/GP1BA/F11/APOH/ABAT	8
GO:0050873	brown fat cell differentiation	8/1397	50/18866	0.0294026	0.120987	0.0919023	FNDC5/VSTM2A/EBF2/ADIPOQ/LEP/INS/FABP4/ADRB2	8
GO:0071715	icosanoid transport	8/1397	50/18866	0.0294026	0.120987	0.0919023	PLA2G2D/SSTR4/SLCO2A1/PLA2G2A/PLA2G1B/LEP/AVPR1B/AGTR2	8
GO:1901571	fatty acid derivative transport	8/1397	50/18866	0.0294026	0.120987	0.0919023	PLA2G2D/SSTR4/SLCO2A1/PLA2G2A/PLA2G1B/LEP/AVPR1B/AGTR2	8
GO:1901342	regulation of vasculature development	44/1397	444/18866	0.0294708	0.121175	0.0920449	CCR2/BMPER/HSPB6/MYOCD/PROK1/TNMD/SEMA6A/RHOJ/TMEM100/WNT4/GHRL/ASB4/PPP1R16B/CXCL13/FBLN5/ANGPTL7/ADAMTS1/WT1/THBS4/TEK/SFRP1/PTN/PRKCB/ENPP2/PDE3B/NPR1/NGFR/LEP/ISL1/IL6/HGF/FGF9/CYP1B1/CX3CR1/COL4A3/CMA1/C6/C3AR1/AQP1/FASLG/APOH/APLNR/AGTR1/AGT	44
GO:0002286	T cell activation involved in immune response	14/1397	109/18866	0.0302578	0.124221	0.0943588	TBX21/CLEC4E/FGL2/LILRB1/EOMES/SPN/CCL19/LY9/LCP1/ITGAL/IRF4/IL6/IL2/CD1C	14
GO:0033138	positive regulation of peptidyl-serine phosphorylation	14/1397	109/18866	0.0302578	0.124221	0.0943588	RAMP3/TENM1/SH2D3C/TCL1A/SNCA/RET/OPRD1/NTRK3/NTRK2/NOS1/IL6/HCLS1/CSF3/BCL2	14
GO:0007260	tyrosine phosphorylation of STAT protein	12/1397	89/18866	0.0308502	0.126364	0.0959863	IL24/LEP/ISL1/IL6/IL2/IGF1/HCLS1/GHR/FLT3/ERBB4/EPO/CSF1R	12
GO:0014033	neural crest cell differentiation	12/1397	89/18866	0.0308502	0.126364	0.0959863	KBTBD8/SEMA6D/SEMA6A/SEMA3G/PHOX2B/SFRP1/RET/MEF2C/ISL1/ERBB4/EDNRB/EDN3	12
GO:0055006	cardiac cell development	12/1397	89/18866	0.0308502	0.126364	0.0959863	PI16/AKAP6/TGFBR3/SLC8A1/RGS4/PROX1/MYH6/IGF1/AGTR2/AGT/ADRA1A/ACTC1	12
GO:0050994	regulation of lipid catabolic process	9/1397	60/18866	0.031537	0.129079	0.0980484	LGALS12/PIK3CG/PDE3B/INS/GPLD1/CNR1/CIDEA/ABCD2/ACACB	9
GO:0001936	regulation of endothelial cell proliferation	21/1397	184/18866	0.0316065	0.129264	0.0981895	ATOH8/TNMD/GHRL/PPP1R16B/SCG2/VIP/THBS4/TEK/CXCL12/CCL2/PROX1/NGFR/MEF2C/LEP/ITGA4/COL4A3/BMP6/ARG1/APOH/APLNR/AGTR1	21
GO:0009581	detection of external stimulus	17/1397	141/18866	0.0316405	0.129305	0.0982205	TMC2/TRPM3/ANO3/ATP8A2/CRB1/MMP24/GUCA1C/ELOVL4/CXCL12/SERPINE2/PDE6B/NTRK1/NGFR/KCNA1/HTR2A/HPN/ASIC2	17
GO:0002691	regulation of cellular extravasation	6/1397	33/18866	0.0321357	0.129727	0.0985412	CCR2/SELP/SELE/CXCL12/CCL21/ITGA4	6
GO:0003338	metanephros morphogenesis	6/1397	33/18866	0.0321357	0.129727	0.0985412	WNT4/WT1/WNT9B/FGF10/CALB1/AGTR2	6
GO:0010039	response to iron ion	6/1397	33/18866	0.0321357	0.129727	0.0985412	TF/SNCA/BMP6/BCL2/APBB1/ABAT	6
GO:0035025	positive regulation of Rho protein signal transduction	6/1397	33/18866	0.0321357	0.129727	0.0985412	P2RY8/ABRA/GPR174/P2RY10/GPR65/GPR18	6
GO:0045920	negative regulation of exocytosis	6/1397	33/18866	0.0321357	0.129727	0.0985412	CCR2/TRIM9/CD84/SYT4/SNCA/IL13RA2	6
GO:0021879	forebrain neuron differentiation	8/1397	51/18866	0.0326919	0.129727	0.0985412	ARX/SLC4A10/SLIT2/PROX1/PAX6/ERBB4/CSF1R/ASCL1	8
GO:0050885	neuromuscular process controlling balance	8/1397	51/18866	0.0326919	0.129727	0.0985412	TIFAB/JPH4/JPH3/NRXN1/NR4A3/TNR/NEFL/ADCY5	8
GO:0090102	cochlea development	8/1397	51/18866	0.0326919	0.129727	0.0985412	TIFAB/MYO3A/NTRK3/KCNK3/KCNK2/HPN/GABRB3/CALB1	8
GO:1900047	negative regulation of hemostasis	8/1397	51/18866	0.0326919	0.129727	0.0985412	ADAMTS18/VTN/SERPINE2/KLKB1/GP1BA/F11/APOH/ABAT	8
GO:0002643	regulation of tolerance induction	4/1397	17/18866	0.0327216	0.129727	0.0985412	LILRB2/PDCD1/CLC/CD3E	4
GO:0010819	regulation of T cell chemotaxis	4/1397	17/18866	0.0327216	0.129727	0.0985412	CCR2/CXCL13/XCL2/CCL21	4
GO:0021514	ventral spinal cord interneuron differentiation	4/1397	17/18866	0.0327216	0.129727	0.0985412	PAX6/NKX6-1/NKX2-2/ASCL1	4
GO:0030299	intestinal cholesterol absorption	4/1397	17/18866	0.0327216	0.129727	0.0985412	PNLIP/LEP/CEL/CD36	4
GO:0030949	positive regulation of vascular endothelial growth factor receptor signaling pathway	4/1397	17/18866	0.0327216	0.129727	0.0985412	VTN/PRKCB/FGF10/FGF9	4
GO:0046068	cGMP metabolic process	4/1397	17/18866	0.0327216	0.129727	0.0985412	PDE2A/NPR1/NPPC/GUCY1A2	4
GO:0051580	regulation of neurotransmitter uptake	4/1397	17/18866	0.0327216	0.129727	0.0985412	SNCA/NOS1/GPM6B/ATP1A2	4
GO:0099558	maintenance of synapse structure	4/1397	17/18866	0.0327216	0.129727	0.0985412	C1QL1/BSN/DLG2/CBLN1	4
GO:1900242	regulation of synaptic vesicle endocytosis	4/1397	17/18866	0.0327216	0.129727	0.0985412	LRRK2/SLC17A7/NLGN1/SYT7	4
GO:1902992	negative regulation of amyloid precursor protein catabolic process	4/1397	17/18866	0.0327216	0.129727	0.0985412	HAP1/NTRK2/IGF1/CLU	4
GO:0003206	cardiac chamber morphogenesis	16/1397	131/18866	0.0327335	0.129727	0.0985412	CCM2L/HEYL/ADAMTS1/SLIT2/TGFBR3/TEK/SLIT3/RYR2/PROX1/NPY5R/MYH7/MYH6/MEF2C/ISL1/CPE/BMP5	16
GO:0003231	cardiac ventricle development	16/1397	131/18866	0.0327335	0.129727	0.0985412	CCM2L/MYOCD/HEYL/SLIT2/TGFBR3/SLIT3/RYR2/PROX1/PDE2A/NPY5R/MYH7/MYH6/MEF2C/KCNK2/ISL1/CPE	16
GO:0032370	positive regulation of lipid transport	10/1397	70/18866	0.0327352	0.129727	0.0985412	ATP8A2/GHRL/ADIPOQ/TAC1/SSTR4/GALR1/CRH/CETP/BMP6/AVPR1B	10
GO:0001660	fever generation	3/1397	10/18866	0.0327819	0.129727	0.0985412	PTGER3/EDNRB/CNR1	3
GO:0002291	T cell activation via T cell receptor contact with antigen bound to MHC molecule on antigen presenting cell	3/1397	10/18866	0.0327819	0.129727	0.0985412	FGL2/LILRB1/ITGAL	3
GO:0002664	regulation of T cell tolerance induction	3/1397	10/18866	0.0327819	0.129727	0.0985412	LILRB2/CLC/CD3E	3
GO:0002887	negative regulation of myeloid leukocyte mediated immunity	3/1397	10/18866	0.0327819	0.129727	0.0985412	CCR2/CD84/IL13RA2	3
GO:0006547	histidine metabolic process	3/1397	10/18866	0.0327819	0.129727	0.0985412	AMDHD1/FTCD/HDC	3
GO:0018242	protein O-linked glycosylation via serine	3/1397	10/18866	0.0327819	0.129727	0.0985412	MGAT5B/GALNT13/GALNT16	3
GO:0030432	peristalsis	3/1397	10/18866	0.0327819	0.129727	0.0985412	TIFAB/P2RX2/SSTR2	3
GO:0032341	aldosterone metabolic process	3/1397	10/18866	0.0327819	0.129727	0.0985412	WNT4/BMP6/BMP5	3
GO:0032342	aldosterone biosynthetic process	3/1397	10/18866	0.0327819	0.129727	0.0985412	WNT4/BMP6/BMP5	3
GO:0032836	glomerular basement membrane development	3/1397	10/18866	0.0327819	0.129727	0.0985412	WT1/NPHS1/COL4A3	3
GO:0034154	toll-like receptor 7 signaling pathway	3/1397	10/18866	0.0327819	0.129727	0.0985412	SCIMP/TLR7/LILRA4	3
GO:0034163	regulation of toll-like receptor 9 signaling pathway	3/1397	10/18866	0.0327819	0.129727	0.0985412	FCRL3/LILRA4/PTPRS	3
GO:0061303	cornea development in camera-type eye	3/1397	10/18866	0.0327819	0.129727	0.0985412	ANGPTL7/WNT9B/PAX6	3
GO:0070942	neutrophil mediated cytotoxicity	3/1397	10/18866	0.0327819	0.129727	0.0985412	DNASE1L3/CTSG/ARG1	3
GO:0071313	cellular response to caffeine	3/1397	10/18866	0.0327819	0.129727	0.0985412	SLC8A1/RYR2/CASQ2	3
GO:0072203	cell proliferation involved in metanephros development	3/1397	10/18866	0.0327819	0.129727	0.0985412	OSR1/WT1/GPC3	3
GO:0097050	type B pancreatic cell apoptotic process	3/1397	10/18866	0.0327819	0.129727	0.0985412	RYR2/NEUROD1/IL6	3
GO:0097105	presynaptic membrane assembly	3/1397	10/18866	0.0327819	0.129727	0.0985412	NLGN4X/NLGN1/CEL	3
GO:0098598	learned vocalization behavior or vocal learning	3/1397	10/18866	0.0327819	0.129727	0.0985412	TIFAB/FOXP2/NRXN1	3
GO:1902023	L-arginine transport	3/1397	10/18866	0.0327819	0.129727	0.0985412	SLC7A2/ARG1/AGT	3
GO:1990535	neuron projection maintenance	3/1397	10/18866	0.0327819	0.129727	0.0985412	INS/ATP1A3/ABCD2	3
GO:0003205	cardiac chamber development	20/1397	174/18866	0.0330849	0.130755	0.0993218	CCM2L/MYOCD/HEYL/ADAMTS1/SLIT2/TGFBR3/TEK/SLIT3/RYR2/PROX1/PDE2A/NPY5R/MYH7/MYH6/MEF2C/KCNK2/ISL1/CPE/BMP5/ANK2	20
GO:0009268	response to pH	7/1397	42/18866	0.0330902	0.130755	0.0993218	ACER1/SLC38A3/GPR65/SST/INSRR/GPLD1/ASIC2	7
GO:0007565	female pregnancy	22/1397	196/18866	0.0333278	0.131597	0.0999615	TCF23/WNT4/GHRL/SLC38A3/PZP/PTN/PRLR/PNOC/PGR/LEP/PRLHR/ESR1/EPO/CRHBP/CRH/CNR1/CD38/BCL2/ARG1/AMBP/AGT/ADCYAP1	22
GO:0032647	regulation of interferon-alpha production	5/1397	25/18866	0.0338381	0.133123	0.101121	NLRC3/TLR8/TLR7/LILRA4/PTPRS	5
GO:0034162	toll-like receptor 9 signaling pathway	5/1397	25/18866	0.0338381	0.133123	0.101121	FCRL3/TLR8/TLR7/LILRA4/PTPRS	5
GO:0045109	intermediate filament organization	5/1397	25/18866	0.0338381	0.133123	0.101121	NEFL/NEFH/NEFM/GFAP/DES	5
GO:0062149	detection of stimulus involved in sensory perception of pain	5/1397	25/18866	0.0338381	0.133123	0.101121	MMP24/CXCL12/NTRK1/KCNA1/HTR2A	5
GO:0071378	cellular response to growth hormone stimulus	5/1397	25/18866	0.0338381	0.133123	0.101121	GHRL/SOCS2/STAR/PRLR/GHR	5
GO:0021872	forebrain generation of neurons	9/1397	61/18866	0.0346574	0.136047	0.103342	ARX/SLC4A10/SLIT2/PROX1/PAX6/ERBB4/DCT/CSF1R/ASCL1	9
GO:0042267	natural killer cell mediated cytotoxicity	9/1397	61/18866	0.0346574	0.136047	0.103342	KLRC4-KLRK1/NCR3/CADM1/KLRK1/LILRB1/CD226/IL18RAP/SH2D1A/LEP	9
GO:0046847	filopodium assembly	9/1397	61/18866	0.0346574	0.136047	0.103342	TENM2/PPP1R16B/NLGN1/TENM1/NEURL1/CCL21/GPM6A/GAP43/CCR7	9
GO:0010921	regulation of phosphatase activity	20/1397	175/18866	0.0348578	0.136734	0.103864	PHACTR1/TMEM132D/FCRL3/CSRNP3/PPP4R4/SLC7A14/PPP1R16B/RIMBP2/RCAN2/RGN/PTPRC/PTN/PPP2R2B/PPP1R1A/PLEK/MEF2C/NCKAP1L/GPLD1/DLG2/AGTR2	20
GO:1902905	positive regulation of supramolecular fiber organization	23/1397	208/18866	0.034913	0.136851	0.103952	SYNPO2/ANKRD53/WNT4/EVL/ARHGEF15/PPM1E/WASF3/TENM1/GPR65/TAC1/SFRP1/CCL21/PROX1/PLEK/NPHS1/MYOC/MAPT/MAP1B/NCKAP1L/CTNNA2/CSF3/CCR7/CLU	23
GO:0018209	peptidyl-serine modification	34/1397	333/18866	0.0354351	0.138796	0.10543	MBOAT4/MGAT5B/LRRK2/GALNT13/SPTBN4/GALNT16/CAMK1D/SPOCK3/MAP4K1/IL24/RAMP3/TENM1/SH2D3C/SPOCK2/RASSF2/DCLK1/BRSK2/TCL1A/SNCA/RET/PRKCQ/PRKCB/PLCL1/OPRD1/NTRK3/NTRK2/NOS1/MARK1/IL6/HGF/HCLS1/EPO/CSF3/BCL2	34
GO:0002292	T cell differentiation involved in immune response	10/1397	71/18866	0.0356721	0.139521	0.105981	TBX21/CLEC4E/FGL2/EOMES/SPN/CCL19/LY9/IRF4/IL6/IL2	10
GO:0014823	response to activity	10/1397	71/18866	0.0356721	0.139521	0.105981	FNDC5/TPH2/ADIPOQ/STAR/RYR2/PTN/LEP/IL6/BMP6/AGT	10
GO:0048477	oogenesis	12/1397	91/18866	0.0358674	0.140081	0.106406	GPR149/NANOS1/FMN2/WNT4/PTX3/PTN/PDE3A/NPPC/IGF1/DAZL/BNC1/BCL2	12
GO:2000177	regulation of neural precursor cell proliferation	12/1397	91/18866	0.0358674	0.140081	0.106406	TRIM71/LRRK2/SLC6A4/PTN/PROX1/PAX6/INSM1/EGF/DCT/CX3CR1/ASCL1/ADCYAP1	12
GO:0021782	glial cell development	15/1397	122/18866	0.0359533	0.140314	0.106583	NRROS/WASF3/CNTN2/POU3F1/PLP1/NTRK3/NTRK2/NKX2-2/MYOC/MAPT/IL6/ID4/CLU/ASPA/ASCL1	15
GO:0048738	cardiac muscle tissue development	25/1397	231/18866	0.0360782	0.1407	0.106876	PI16/CCM2L/MYOCD/MYLK2/AKAP6/WT1/TGFBR3/SLC8A1/RYR2/RGS4/PROX1/MYH7/MYH6/MEF2C/KCNK2/ISL1/IGF1/FGF9/ERBB4/S1PR1/BMP5/AGTR2/AGT/ADRA1A/ACTC1	25
GO:0010883	regulation of lipid storage	8/1397	52/18866	0.0362232	0.14106	0.10715	VSTM2A/FITM1/LPL/LEP/IL6/CIDEA/CD36/ACACB	8
GO:0051496	positive regulation of stress fiber assembly	8/1397	52/18866	0.0362232	0.14106	0.10715	WNT4/EVL/ARHGEF15/PPM1E/GPR65/TAC1/SFRP1/MYOC	8
GO:0050715	positive regulation of cytokine secretion	6/1397	34/18866	0.0366624	0.142564	0.108292	CLEC9A/SCAMP5/CLEC4E/CADM1/INS/AGTR2	6
GO:0061384	heart trabecula morphogenesis	6/1397	34/18866	0.0366624	0.142564	0.108292	CCM2L/ADAMTS1/TGFBR3/TEK/S1PR1/BMP5	6
GO:0010927	cellular component assembly involved in morphogenesis	14/1397	112/18866	0.0370114	0.143609	0.109086	EPB41L3/NFASC/LDB3/KLHL41/TNNT3/TMOD1/SPINK2/PROX1/PGM5/MYH6/MEF2C/CASQ2/ANK2/ACTC1	14
GO:0002369	T cell cytokine production	7/1397	43/18866	0.0370914	0.143609	0.109086	CCR2/SASH3/TBX21/IL18RAP/IL6/CLC/ARG1	7
GO:0003009	skeletal muscle contraction	7/1397	43/18866	0.0370914	0.143609	0.109086	RCSD1/ATP8A2/SYNM/TNNT3/SLC8A3/SCN4A/MYH7	7
GO:0015701	bicarbonate transport	7/1397	43/18866	0.0370914	0.143609	0.109086	SLC4A10/SLC4A8/SLC26A4/HBB/HBA2/CA4/AQP1	7
GO:0030517	negative regulation of axon extension	7/1397	43/18866	0.0370914	0.143609	0.109086	SEMA6D/SEMA6A/SEMA3G/KIAA0319/TNR/PTPRS/MAP2	7
GO:0046717	acid secretion	7/1397	43/18866	0.0370914	0.143609	0.109086	GHRL/SV2A/PTGER3/HRH2/CCKBR/CASR/ABAT	7
GO:1902475	L-alpha-amino acid transmembrane transport	9/1397	62/18866	0.0379836	0.146958	0.111629	SLC17A6/SLC17A7/SLC7A10/SLC38A3/SLC7A2/SLC1A2/RGS4/ATP1A2/AGT	9
GO:0001935	endothelial cell proliferation	22/1397	199/18866	0.0385261	0.148949	0.113142	BMPER/ATOH8/TNMD/GHRL/PPP1R16B/SCG2/VIP/THBS4/TEK/CXCL12/CCL2/PROX1/NGFR/MEF2C/LEP/ITGA4/COL4A3/BMP6/ARG1/APOH/APLNR/AGTR1	22
GO:0045582	positive regulation of T cell differentiation	12/1397	92/18866	0.0385815	0.149056	0.113223	SASH3/LILRB2/TESPA1/ZBTB16/ZAP70/CCL19/PTPRC/IL7R/IL2/NCKAP1L/CD27/RHOH	12
GO:0045600	positive regulation of fat cell differentiation	10/1397	72/18866	0.0387872	0.149743	0.113745	FNDC5/VSTM2A/MEDAG/LMO3/ZBTB16/SFRP1/LPL/INS/HTR2A/CMKLR1	10
GO:0031589	cell-substrate adhesion	36/1397	359/18866	0.0391709	0.151116	0.114788	FREM1/COL26A1/PREX1/CASS4/RADIL/WNT4/ATRNL1/ABI3BP/NTNG1/LAMB4/FAM107A/LYVE1/FBLN5/MERTK/CORO2B/CD96/SPOCK2/MADCAM1/VTN/TIAM1/TEK/TECTA/SFRP1/CCL21/PTN/VIT/MYOC/ITGAL/ITGA7/ITGA4/GPM6B/CCR7/CD36/CD3E/BCL2/ATP1B2	36
GO:0003081	regulation of systemic arterial blood pressure by renin-angiotensin	5/1397	26/18866	0.0394251	0.151253	0.114892	CTSG/CMA1/AGTR2/AGTR1/AGT	5
GO:0008211	glucocorticoid metabolic process	5/1397	26/18866	0.0394251	0.151253	0.114892	WNT4/STAR/CRH/SERPINA6/BMP5	5
GO:0021952	central nervous system projection neuron axonogenesis	5/1397	26/18866	0.0394251	0.151253	0.114892	SPTBN4/SLIT2/DCLK1/DCC/CHRNB2	5
GO:0032743	positive regulation of interleukin-2 production	5/1397	26/18866	0.0394251	0.151253	0.114892	CCR2/SASH3/PTPRC/IRF4/CD28	5
GO:0035902	response to immobilization stress	5/1397	26/18866	0.0394251	0.151253	0.114892	UCN3/SLC8A1/REG1A/CRH/NR0B1	5
GO:0140058	neuron projection arborization	5/1397	26/18866	0.0394251	0.151253	0.114892	PHACTR1/LRRK2/NLGN1/NTNG1/PTN	5
GO:1905523	positive regulation of macrophage migration	5/1397	26/18866	0.0394251	0.151253	0.114892	P2RY12/CX3CR1/CSF1R/CMKLR1/C3AR1	5
GO:0007597	blood coagulation, intrinsic pathway	4/1397	18/18866	0.0396751	0.151253	0.114892	KLKB1/GP1BA/F11/APOH	4
GO:0010766	negative regulation of sodium ion transport	4/1397	18/18866	0.0396751	0.151253	0.114892	OSR1/WNK3/SERPINE2/ATP1A2	4
GO:0032740	positive regulation of interleukin-17 production	4/1397	18/18866	0.0396751	0.151253	0.114892	PRKCQ/LY9/IL6/IL2	4
GO:0046885	regulation of hormone biosynthetic process	4/1397	18/18866	0.0396751	0.151253	0.114892	WNT4/FFAR3/BMP6/BMP5	4
GO:0050961	detection of temperature stimulus involved in sensory perception	4/1397	18/18866	0.0396751	0.151253	0.114892	MMP24/CXCL12/NTRK1/HTR2A	4
GO:0099010	modification of postsynaptic structure	4/1397	18/18866	0.0396751	0.151253	0.114892	CTTNBP2/WASF3/TIAM1/CTNNA2	4
GO:0150078	positive regulation of neuroinflammatory response	4/1397	18/18866	0.0396751	0.151253	0.114892	LRRK2/IL33/STAP1/IL6	4
GO:1990000	amyloid fibril formation	4/1397	18/18866	0.0396751	0.151253	0.114892	MAPT/IAPP/CLU/CD36	4
GO:2000369	regulation of clathrin-dependent endocytosis	4/1397	18/18866	0.0396751	0.151253	0.114892	SNAP91/DNAJC6/SH3GL3/SH3GL2	4
GO:0060485	mesenchyme development	30/1397	290/18866	0.039685	0.151253	0.114892	OSR1/KBTBD8/SEMA6D/SEMA6A/SEMA3G/TMEM100/WNT4/HEYL/OLFM1/PHOX2B/EOMES/WT1/TIAM1/TGFBR3/SFRP1/RET/MEOX1/MEF2C/ISL1/IL6/HPN/HGF/FGF10/FGF9/ERBB4/EDNRB/EDN3/BMP5/BCL2/ACTC1	30
GO:0007599	hemostasis	35/1397	348/18866	0.0400511	0.152541	0.11587	ADAMTS18/P2RY12/CELA2A/GNG2/SERPINA10/PIK3R5/P2RX2/MMRN1/MERTK/VAV3/VTN/SELP/PRKCQ/PRKCB/PRKAR2B/PLEK/PIK3CG/SERPINE2/P2RX5/P2RX1/KLKB1/ITPR1/IL6/HBB/GP1BA/FLI1/F11/F10/DGKB/CD40LG/CD36/BLK/AVPR2/APOH/ABAT	35
GO:0031032	actomyosin structure organization	22/1397	200/18866	0.0403852	0.153704	0.116754	PHACTR1/WNT4/EVL/EPB41L3/ARHGEF15/PPM1E/LDB3/CORO2B/KLHL41/GPR65/TNNT3/TMOD1/TAC1/SFRP1/PROX1/PGM5/MYOC/MYH6/MEF2C/S1PR1/CASQ2/ACTC1	22
GO:0006885	regulation of pH	13/1397	103/18866	0.0405688	0.154293	0.117202	SLC9A9/LRRK2/SLC4A10/RAB39A/SLC4A8/SLC26A4/PDK4/EDNRB/CCKBR/BCL2/AVPR1A/ATP6V1G2/FASLG	13
GO:0001913	T cell mediated cytotoxicity	7/1397	44/18866	0.0413981	0.156817	0.119119	LILRB1/PTPRC/IL7R/GZMM/CD1E/CD1D/CD1C	7
GO:0006904	vesicle docking involved in exocytosis	7/1397	44/18866	0.0413981	0.156817	0.119119	RAB3C/UNC13A/CPLX2/SNPH/SNAP25/PLEK/KCNB1	7
GO:0031670	cellular response to nutrient	7/1397	44/18866	0.0413981	0.156817	0.119119	SFRP1/PTN/PENK/LPL/LEP/FOLR2/CASR	7
GO:0085029	extracellular matrix assembly	7/1397	44/18866	0.0413981	0.156817	0.119119	NTNG1/LAMB4/FBLN5/TNXB/HAS1/GPM6B/AGT	7
GO:0002532	production of molecular mediator involved in inflammatory response	12/1397	93/18866	0.0414366	0.156817	0.119119	NLRC3/PLD4/CD96/SLC7A2/P2RX1/LEP/LBP/INS/IL6/CD36/BTK/ABCD2	12
GO:0014909	smooth muscle cell migration	12/1397	93/18866	0.0414366	0.156817	0.119119	MYOCD/SEMA6D/ADAMTS1/ADIPOQ/SLIT2/NR4A3/VTN/MEF2C/IGF1/FGF9/BCL2/AGT	12
GO:0061097	regulation of protein tyrosine kinase activity	12/1397	93/18866	0.0414366	0.156817	0.119119	CASS4/GHRL/STAP1/NEURL1/TAL1/PTPRC/RELN/NTRK2/EGF/CSF1R/AGT/ADRA1A	12
GO:0032368	regulation of lipid transport	16/1397	135/18866	0.0415251	0.157019	0.119272	ATP8A2/GHRL/ADIPOQ/TAC1/SSTR4/POMC/LEP/GALR1/EGF/CRH/CETP/BMP6/AVPR1B/AGTR2/AGTR1/AGT	16
GO:0001914	regulation of T cell mediated cytotoxicity	6/1397	35/18866	0.0415776	0.157019	0.119272	LILRB1/PTPRC/IL7R/CD1E/CD1D/CD1C	6
GO:0014904	myotube cell development	6/1397	35/18866	0.0415776	0.157019	0.119272	DNER/P2RX2/KLHL41/KEL/IGF1/BCL2	6
GO:0048145	regulation of fibroblast proliferation	11/1397	83/18866	0.041989	0.157732	0.119814	NLRC3/SFRP1/PLA2G1B/NGFR/LTA/IGF1/FGF10/ESR1/AQP1/AGTR2/AGT	11
GO:0048708	astrocyte differentiation	11/1397	83/18866	0.041989	0.157732	0.119814	CNTN2/TAL1/S100B/PLP1/SERPINE2/PAX6/NTRK3/NKX2-2/MAPT/IL6/ID4	11
GO:0055013	cardiac muscle cell development	11/1397	83/18866	0.041989	0.157732	0.119814	PI16/AKAP6/SLC8A1/RGS4/PROX1/MYH6/IGF1/AGTR2/AGT/ADRA1A/ACTC1	11
GO:0072078	nephron tubule morphogenesis	10/1397	73/18866	0.0420845	0.157732	0.119814	ADAMTS16/OSR1/IRX1/WNT4/WT1/WNT9B/GPC3/BCL2/AGTR2/AGT	10
GO:0001763	morphogenesis of a branching structure	22/1397	201/18866	0.0423094	0.157732	0.119814	RSPO2/ADAMTS16/GDF7/LRRK2/RSPO3/WNT4/BCL11A/SLIT2/WT1/WNT9B/SFRP1/PROX1/PGR/HGF/GPC3/FGF10/ESR1/EGF/CASR/BCL2/AGTR2/AGT	22
GO:0071216	cellular response to biotic stimulus	26/1397	246/18866	0.0423404	0.157732	0.119814	KLRC4-KLRK1/NUGGC/SCIMP/STAP1/KLRK1/IL24/LILRB1/CXCL13/LILRB2/STAR/CCL2/MRC1/CXCL9/MEF2C/CD180/LBP/IL6/EDNRB/CX3CR1/CTSG/CSF3/CCR5/CD36/BTK/BMP6/ARG1	26
GO:0006182	cGMP biosynthetic process	3/1397	11/18866	0.042647	0.157732	0.119814	NPR1/NPPC/GUCY1A2	3
GO:0006570	tyrosine metabolic process	3/1397	11/18866	0.042647	0.157732	0.119814	PAH/HPD/DCT	3
GO:0007191	adenylate cyclase-activating dopamine receptor signaling pathway	3/1397	11/18866	0.042647	0.157732	0.119814	GNG2/OPRM1/ADCY5	3
GO:0009950	dorsal/ventral axis specification	3/1397	11/18866	0.042647	0.157732	0.119814	CXXC4/SFRP1/PAX6	3
GO:0014820	tonic smooth muscle contraction	3/1397	11/18866	0.042647	0.157732	0.119814	HTR2A/CD38/AGT	3
GO:0016081	synaptic vesicle docking	3/1397	11/18866	0.042647	0.157732	0.119814	UNC13A/SNPH/SNAP25	3
GO:0017085	response to insecticide	3/1397	11/18866	0.042647	0.157732	0.119814	STAR/SCN2B/MAP1B	3
GO:0021892	cerebral cortex GABAergic interneuron differentiation	3/1397	11/18866	0.042647	0.157732	0.119814	ARX/CNTN2/ASCL1	3
GO:0031652	positive regulation of heat generation	3/1397	11/18866	0.042647	0.157732	0.119814	PTGER3/CNR1/ABAT	3
GO:0031915	positive regulation of synaptic plasticity	3/1397	11/18866	0.042647	0.157732	0.119814	UNC13A/CPLX2/MAP1B	3
GO:0033860	regulation of NAD(P)H oxidase activity	3/1397	11/18866	0.042647	0.157732	0.119814	INS/AGTR1/AGT	3
GO:0034776	response to histamine	3/1397	11/18866	0.042647	0.157732	0.119814	GABRG2/GABRB3/GABRA1	3
GO:0046643	regulation of gamma-delta T cell activation	3/1397	11/18866	0.042647	0.157732	0.119814	LILRB1/PTPRC/NCKAP1L	3
GO:0051024	positive regulation of immunoglobulin secretion	3/1397	11/18866	0.042647	0.157732	0.119814	IL33/IL6/IL2	3
GO:0060159	regulation of dopamine receptor signaling pathway	3/1397	11/18866	0.042647	0.157732	0.119814	LRRK2/RGS4/ALK	3
GO:0060315	negative regulation of ryanodine-sensitive calcium-release channel activity	3/1397	11/18866	0.042647	0.157732	0.119814	TRDN/CLIC2/CASQ2	3
GO:0061299	retina vasculature morphogenesis in camera-type eye	3/1397	11/18866	0.042647	0.157732	0.119814	RHOJ/ARHGEF15/CYP1B1	3
GO:0070471	uterine smooth muscle contraction	3/1397	11/18866	0.042647	0.157732	0.119814	TACR1/AGT/ABAT	3
GO:0070757	interleukin-35-mediated signaling pathway	3/1397	11/18866	0.042647	0.157732	0.119814	EBI3/STAT4/IL12RB2	3
GO:0090030	regulation of steroid hormone biosynthetic process	3/1397	11/18866	0.042647	0.157732	0.119814	WNT4/BMP6/BMP5	3
GO:0090193	positive regulation of glomerulus development	3/1397	11/18866	0.042647	0.157732	0.119814	ADIPOQ/RET/AGTR2	3
GO:0099624	atrial cardiac muscle cell membrane repolarization	3/1397	11/18866	0.042647	0.157732	0.119814	KCNJ5/KCNJ3/KCNA5	3
GO:1905383	protein localization to presynapse	3/1397	11/18866	0.042647	0.157732	0.119814	KIF5C/KIF5A/DLG2	3
GO:2000551	regulation of T-helper 2 cell cytokine production	3/1397	11/18866	0.042647	0.157732	0.119814	TBX21/IL6/ARG1	3
GO:0000302	response to reactive oxygen species	25/1397	235/18866	0.0429183	0.158626	0.120493	LRRK2/FBLN5/RGN/IL18RAP/NR4A3/STAR/SLC8A1/CCL19/PTPRN/MAPT/KCNC2/KCNA5/IL6/HGF/HBB/HBA2/DPEP1/CYP1B1/CRYGD/CCR7/CD36/BTK/BCL2/ARG1/AQP1	25
GO:1903018	regulation of glycoprotein metabolic process	8/1397	54/18866	0.0440353	0.162643	0.123544	NECAB2/ITM2A/CCL21/CCL19/PTX3/IGF1/CCR7/BCL2	8
GO:0022408	negative regulation of cell-cell adhesion	21/1397	191/18866	0.0445994	0.164614	0.125041	CLEC4G/TIGIT/ADAMTS18/CCM2L/LAX1/TBX21/PLA2G2D/FGL2/LILRB1/LILRB2/ADIPOQ/TNR/SPN/CXCL12/CCL21/SERPINE2/IL2/FGL1/BMP6/ARG1/ABAT	21
GO:0035051	cardiocyte differentiation	18/1397	158/18866	0.0447562	0.165079	0.125394	PI16/MYOCD/SOX17/AKAP6/EOMES/WT1/TGFBR3/SLC8A1/RGS4/PROX1/MYH6/MEF2C/ISL1/IGF1/AGTR2/AGT/ADRA1A/ACTC1	18
GO:0045913	positive regulation of carbohydrate metabolic process	11/1397	84/18866	0.0452208	0.166415	0.126409	RGN/SNCA/INS/IGF1/HTR2A/GPLD1/GPD1/GCK/EGF/AVPR1B/ADCYAP1R1	11
GO:0048144	fibroblast proliferation	11/1397	84/18866	0.0452208	0.166415	0.126409	NLRC3/SFRP1/PLA2G1B/NGFR/LTA/IGF1/FGF10/ESR1/AQP1/AGTR2/AGT	11
GO:0048864	stem cell development	11/1397	84/18866	0.0452208	0.166415	0.126409	KBTBD8/SEMA6D/SEMA6A/SEMA3G/PHOX2B/RET/PTPRC/ISL1/ERBB4/EDNRB/EDN3	11
GO:0045453	bone resorption	9/1397	64/18866	0.0452733	0.166415	0.126409	CARTPT/TF/PDK4/IL6/IAPP/S1PR1/CSF1R/CD38/ADRB2	9
GO:0051926	negative regulation of calcium ion transport	9/1397	64/18866	0.0452733	0.166415	0.126409	LILRB1/TRDN/LILRB2/NOS1/EPO/CLIC2/CASQ2/BCL2/ATP1A2	9
GO:0007628	adult walking behavior	5/1397	27/18866	0.04554	0.166825	0.126721	SPTBN4/KLHL1/UCHL1/CNTN2/GLRA1	5
GO:0009065	glutamine family amino acid catabolic process	5/1397	27/18866	0.04554	0.166825	0.126721	PRODH2/NOS1/GAD2/DAO/ARG1	5
GO:0032607	interferon-alpha production	5/1397	27/18866	0.04554	0.166825	0.126721	NLRC3/TLR8/TLR7/LILRA4/PTPRS	5
GO:0072539	T-helper 17 cell differentiation	5/1397	27/18866	0.04554	0.166825	0.126721	TBX21/LY9/IRF4/IL6/IL2	5
GO:0099590	neurotransmitter receptor internalization	5/1397	27/18866	0.04554	0.166825	0.126721	CALY/CACNG5/ARC/CACNG2/SNAP25	5
GO:0001974	blood vessel remodeling	7/1397	45/18866	0.0460165	0.16777	0.127439	CCR2/RSPO3/CRB1/MEF2C/FGF10/AGTR2/AGT	7
GO:0002639	positive regulation of immunoglobulin production	7/1397	45/18866	0.0460165	0.16777	0.127439	IL33/SASH3/TBX21/PTPRC/IL6/IL2/CD28	7
GO:0007520	myoblast fusion	7/1397	45/18866	0.0460165	0.16777	0.127439	ERVFRD-1/JAM2/NPHS1/NOS1/CXCL9/KCNH1/CD53	7
GO:0010828	positive regulation of glucose transmembrane transport	7/1397	45/18866	0.0460165	0.16777	0.127439	KLF15/ADIPOQ/NR4A3/SLC1A2/INS/IGF1/GPC3	7
GO:0043090	amino acid import	7/1397	45/18866	0.0460165	0.16777	0.127439	SLC17A7/SLC7A2/SLC6A13/SLC1A2/RGS4/ATP1A2/AGT	7
GO:0043114	regulation of vascular permeability	7/1397	45/18866	0.0460165	0.16777	0.127439	SLIT2/TEK/SH3GL2/PDE3A/PDE2A/NPR1/BMP6	7
GO:0045214	sarcomere organization	7/1397	45/18866	0.0460165	0.16777	0.127439	LDB3/KLHL41/TNNT3/PROX1/MYH6/MEF2C/CASQ2	7
GO:0045621	positive regulation of lymphocyte differentiation	13/1397	105/18866	0.0462709	0.168583	0.128056	SASH3/LILRB2/TESPA1/ZBTB16/ZAP70/CCL19/PTPRC/IL7R/IL2/NCKAP1L/CD27/BTK/RHOH	13
GO:0002755	MyD88-dependent toll-like receptor signaling pathway	6/1397	36/18866	0.0468884	0.170486	0.129502	REG3G/TLR10/TLR8/TLR7/CD36/BTK	6
GO:0021955	central nervous system neuron axonogenesis	6/1397	36/18866	0.0468884	0.170486	0.129502	SPTBN4/SLIT2/DCLK1/PHOX2B/DCC/CHRNB2	6
GO:0046676	negative regulation of insulin secretion	6/1397	36/18866	0.0468884	0.170486	0.129502	GHRL/STXBP5L/SFRP1/KCNJ11/KCNB1/CHGA	6
GO:0010675	regulation of cellular carbohydrate metabolic process	17/1397	148/18866	0.0469279	0.170514	0.129523	GNMT/ADIPOQ/RGN/SNCA/POMC/PLEK/PDK4/LEP/INS/IGF1/GPLD1/GCK/GCGR/CBFA2T3/AVPR1B/ADCYAP1R1/ACACB	17
GO:0008037	cell recognition	24/1397	226/18866	0.0473392	0.171313	0.130129	IGLL5/NCR3/DSCAML1/CRTAC1/CD209/CADM1/CD226/FCN3/TUB/CNTN2/CCL21/CCL19/NRCAM/GAP43/FOLR2/FCN2/FCN1/DSCAM/DOCK2/CNR1/CCR7/CLGN/CD36/CD5	24
GO:0001696	gastric acid secretion	4/1397	19/18866	0.0474026	0.171313	0.130129	GHRL/PTGER3/HRH2/CCKBR	4
GO:0015802	basic amino acid transport	4/1397	19/18866	0.0474026	0.171313	0.130129	SLC38A3/SLC7A2/ARG1/AGT	4
GO:0044320	cellular response to leptin stimulus	4/1397	19/18866	0.0474026	0.171313	0.130129	EBI3/NR4A3/LEP/GCK	4
GO:0061318	renal filtration cell differentiation	4/1397	19/18866	0.0474026	0.171313	0.130129	KLF15/ADIPOQ/WT1/NPHS1	4
GO:0072112	glomerular visceral epithelial cell differentiation	4/1397	19/18866	0.0474026	0.171313	0.130129	KLF15/ADIPOQ/WT1/NPHS1	4
GO:0098856	intestinal lipid absorption	4/1397	19/18866	0.0474026	0.171313	0.130129	PNLIP/LEP/CEL/CD36	4
GO:0150079	negative regulation of neuroinflammatory response	4/1397	19/18866	0.0474026	0.171313	0.130129	CD200R1/PTPRC/CD200/IGF1	4
GO:0001954	positive regulation of cell-matrix adhesion	8/1397	55/18866	0.0483267	0.174183	0.13231	WNT4/TEK/SFRP1/CCL21/MYOC/CCR7/CD36/CD3E	8
GO:0002931	response to ischemia	8/1397	55/18866	0.0483267	0.174183	0.13231	P2RX2/UCHL1/SLC8A2/KCNJ11/CX3CR1/CSF1R/CASR/BCL2	8
GO:0050819	negative regulation of coagulation	8/1397	55/18866	0.0483267	0.174183	0.13231	ADAMTS18/VTN/SERPINE2/KLKB1/GP1BA/F11/APOH/ABAT	8
GO:0051353	positive regulation of oxidoreductase activity	8/1397	55/18866	0.0483267	0.174183	0.13231	RGN/SNCA/INS/FCER2/EDN3/AGTR2/AGTR1/AGT	8
GO:0051222	positive regulation of protein transport	35/1397	354/18866	0.0491514	0.177037	0.134478	CLEC9A/RFX6/SCAMP5/SLC30A8/UCN3/IL33/GHRL/CLEC4E/MYRIP/CADM1/TENM1/PLA2G1B/PDZK1/NKX6-1/LEP/KCNB1/ISL1/INS/IL6/IL2/IGF1/HCLS1/FFAR1/GPR27/GPLD1/GCK/CRH/CD38/CASR/BMP6/BLK/BCL2/APBB1/AGTR2/ABAT	35
GO:0031100	animal organ regeneration	10/1397	75/18866	0.049241	0.177122	0.134543	RGN/NR4A3/VTN/TGFBR3/CXCL12/REG1A/LCP1/IL6/HGF/FLT3	10
GO:0072088	nephron epithelium morphogenesis	10/1397	75/18866	0.049241	0.177122	0.134543	ADAMTS16/OSR1/IRX1/WNT4/WT1/WNT9B/GPC3/BCL2/AGTR2/AGT	10
GO:0014812	muscle cell migration	13/1397	106/18866	0.0493209	0.177173	0.134581	MYOCD/SEMA6D/ADAMTS1/ADIPOQ/SLIT2/NR4A3/VTN/THBS4/MEF2C/IGF1/FGF9/BCL2/AGT	13
GO:2000379	positive regulation of reactive oxygen species metabolic process	13/1397	106/18866	0.0493209	0.177173	0.134581	KLRC4-KLRK1/KLRK1/RGN/SNCA/PTX3/MAPT/LEP/HBB/CLU/CD36/AGTR2/AGTR1/AGT	13
GO:0014014	negative regulation of gliogenesis	7/1397	46/18866	0.0509519	0.182787	0.138846	STAP1/PTN/NTRK3/NKX6-1/ID4/ATP1B2/ADCYAP1	7
GO:0032309	icosanoid secretion	7/1397	46/18866	0.0509519	0.182787	0.138846	PLA2G2D/SSTR4/PLA2G2A/PLA2G1B/LEP/AVPR1B/AGTR2	7
GO:0035264	multicellular organism growth	17/1397	150/18866	0.0521228	0.18598	0.141271	SLITRK1/SPTBN4/UNC79/SLC12A5/SLC4A10/ATP8A2/GHRL/CACNA2D2/SOCS2/SLC1A2/NPY1R/NPPC/IGF1/GHR/GAMT/BCL2/ADRB2	17
GO:0010970	transport along microtubule	18/1397	161/18866	0.0521352	0.18598	0.141271	CNIH2/AGBL4/TMEM108/TRIM58/HAP1/AP3B2/UCHL1/TUB/NEFL/NEFH/MAPT/MAP2/MAP1B/KIF5C/KIF5A/DYNC1I1/DLG2/KIF1A	18
GO:0006972	hyperosmotic response	5/1397	28/18866	0.052188	0.18598	0.141271	RCSD1/SST/MAPK10/EPO/AQP1	5
GO:0010818	T cell chemotaxis	5/1397	28/18866	0.052188	0.18598	0.141271	CCR2/CXCL13/XCL2/CCL21/PIK3CG	5
GO:0042044	fluid transport	5/1397	28/18866	0.052188	0.18598	0.141271	ITPR1/EDNRB/AQP4/AQP1/AQP8	5
GO:0045932	negative regulation of muscle contraction	5/1397	28/18866	0.052188	0.18598	0.141271	CALCRL/PIK3CG/KCNMA1/ATP1A2/ADRB2	5
GO:0051450	myoblast proliferation	5/1397	28/18866	0.052188	0.18598	0.141271	ATOH8/KLHL41/KCNA5/IGF1/HGF	5
GO:0072376	protein activation cascade	5/1397	28/18866	0.052188	0.18598	0.141271	KLKB1/GP1BA/F11/F10/APOH	5
GO:0072378	blood coagulation, fibrin clot formation	5/1397	28/18866	0.052188	0.18598	0.141271	KLKB1/GP1BA/F11/F10/APOH	5
GO:1902932	positive regulation of alcohol biosynthetic process	5/1397	28/18866	0.052188	0.18598	0.141271	WNT4/SNCA/BMP6/AVPR1B/ADCYAP1R1	5
GO:0030148	sphingolipid biosynthetic process	13/1397	107/18866	0.0525065	0.186706	0.141823	CERKL/ACER1/CERS4/ELOVL2/ST8SIA3/ST8SIA5/CERS1/B3GALT1/B3GALT2/ST8SIA4/ELOVL4/ST8SIA1/P2RX1	13
GO:1903426	regulation of reactive oxygen species biosynthetic process	13/1397	107/18866	0.0525065	0.186706	0.141823	KLRC4-KLRK1/KLRK1/RGN/SNCA/PTX3/INS/HBB/CX3CR1/CLU/CD36/ABCD2/AGTR2/AGT	13
GO:0003091	renal water homeostasis	6/1397	37/18866	0.0526001	0.186706	0.141823	PRKAR2B/AVPR2/AQP4/AQP1/ADCY5/ADCY1	6
GO:0030212	hyaluronan metabolic process	6/1397	37/18866	0.0526001	0.186706	0.141823	ITIH5/STAB2/LYVE1/HGF/HAS1/EGF	6
GO:0032941	secretion by tissue	6/1397	37/18866	0.0526001	0.186706	0.141823	TIFAB/WNK3/TAC1/FGF10/CEL/AQP1	6
GO:0071542	dopaminergic neuron differentiation	6/1397	37/18866	0.0526001	0.186706	0.141823	RSPO2/PHOX2B/WNT9B/TIAM1/SFRP1/PHOX2A	6
GO:0060688	regulation of morphogenesis of a branching structure	8/1397	56/18866	0.0528808	0.1873	0.142274	LRRK2/BCL11A/SFRP1/HGF/FGF10/ESR1/AGTR2/AGT	8
GO:0090183	regulation of kidney development	8/1397	56/18866	0.0528808	0.1873	0.142274	OSR1/WNT4/ADIPOQ/WT1/WNT9B/RET/AGTR2/AGT	8
GO:0008306	associative learning	10/1397	76/18866	0.0531068	0.1873	0.142274	TNR/TAC1/SNAP25/RELN/NPTX2/HRH2/CRH/CHRNB2/ATP1A2/AGT	10
GO:0060415	muscle tissue morphogenesis	10/1397	76/18866	0.0531068	0.1873	0.142274	CCM2L/MYLK2/TGFBR3/RYR2/PROX1/MYH7/MYH6/ISL1/S1PR1/ACTC1	10
GO:0072171	mesonephric tubule morphogenesis	9/1397	66/18866	0.0534405	0.1873	0.142274	ADAMTS16/OSR1/WNT4/WT1/WNT9B/GPC3/BCL2/AGTR2/AGT	9
GO:0001867	complement activation, lectin pathway	3/1397	12/18866	0.053813	0.1873	0.142274	FCN3/FCN2/FCN1	3
GO:0010755	regulation of plasminogen activation	3/1397	12/18866	0.053813	0.1873	0.142274	CLEC3B/SERPINE2/HPN	3
GO:0010960	magnesium ion homeostasis	3/1397	12/18866	0.053813	0.1873	0.142274	KEL/KCNA1/EDN3	3
GO:0014831	gastro-intestinal system smooth muscle contraction	3/1397	12/18866	0.053813	0.1873	0.142274	SPX/GHRL/PTGER3	3
GO:0021670	lateral ventricle development	3/1397	12/18866	0.053813	0.1873	0.142274	PAX5/ATP1B2/AQP1	3
GO:0021889	olfactory bulb interneuron differentiation	3/1397	12/18866	0.053813	0.1873	0.142274	ARX/SLIT2/ERBB4	3
GO:0030157	pancreatic juice secretion	3/1397	12/18866	0.053813	0.1873	0.142274	WNK3/CEL/AQP1	3
GO:0031340	positive regulation of vesicle fusion	3/1397	12/18866	0.053813	0.1873	0.142274	SYT9/SYT7/SNCA	3
GO:0035630	bone mineralization involved in bone maturation	3/1397	12/18866	0.053813	0.1873	0.142274	PHOSPHO1/LEP/IGF1	3
GO:0036005	response to macrophage colony-stimulating factor	3/1397	12/18866	0.053813	0.1873	0.142274	STAP1/PDE2A/CSF1R	3
GO:0036006	cellular response to macrophage colony-stimulating factor stimulus	3/1397	12/18866	0.053813	0.1873	0.142274	STAP1/PDE2A/CSF1R	3
GO:0038003	opioid receptor signaling pathway	3/1397	12/18866	0.053813	0.1873	0.142274	SYP/OPRM1/OPRD1	3
GO:0042416	dopamine biosynthetic process	3/1397	12/18866	0.053813	0.1873	0.142274	SNCA/DAO/AGTR2	3
GO:0042492	gamma-delta T cell differentiation	3/1397	12/18866	0.053813	0.1873	0.142274	PTPRC/NCKAP1L/GPR18	3
GO:0043301	negative regulation of leukocyte degranulation	3/1397	12/18866	0.053813	0.1873	0.142274	CCR2/CD84/IL13RA2	3
GO:0046322	negative regulation of fatty acid oxidation	3/1397	12/18866	0.053813	0.1873	0.142274	CNR1/ACADL/ACACB	3
GO:0048148	behavioral response to cocaine	3/1397	12/18866	0.053813	0.1873	0.142274	SDK1/HTR2A/ABAT	3
GO:0061365	positive regulation of triglyceride lipase activity	3/1397	12/18866	0.053813	0.1873	0.142274	GPIHBP1/PNLIP/APOH	3
GO:0061517	macrophage proliferation	3/1397	12/18866	0.053813	0.1873	0.142274	IL33/CSF1R/CLU	3
GO:0070493	thrombin-activated receptor signaling pathway	3/1397	12/18866	0.053813	0.1873	0.142274	SNCA/PLEK/GP1BA	3
GO:0070572	positive regulation of neuron projection regeneration	3/1397	12/18866	0.053813	0.1873	0.142274	PTN/NTRK3/HGF	3
GO:0072178	nephric duct morphogenesis	3/1397	12/18866	0.053813	0.1873	0.142274	OSR1/WNT9B/GPC3	3
GO:0090331	negative regulation of platelet aggregation	3/1397	12/18866	0.053813	0.1873	0.142274	ADAMTS18/SERPINE2/ABAT	3
GO:0090520	sphingolipid mediated signaling pathway	3/1397	12/18866	0.053813	0.1873	0.142274	KLF14/GPR6/S1PR1	3
GO:1905522	negative regulation of macrophage migration	3/1397	12/18866	0.053813	0.1873	0.142274	CD200R1/STAP1/CD200	3
GO:0002576	platelet degranulation	15/1397	129/18866	0.0543497	0.189045	0.143599	SCG3/MMRN1/CLEC3B/LEFTY2/TF/SELP/PLEK/P2RX1/IGF1/HGF/EGF/CLU/CD36/BLK/APOH	15
GO:0007623	circadian rhythm	23/1397	218/18866	0.0544932	0.189422	0.143885	TPH2/PROK1/GHRL/NLGN1/CARTPT/ADIPOQ/USP2/STAR/SLC6A4/PTGDS/PROX1/MAPK10/PDE6B/NTRK3/NTRK2/NTRK1/NGFR/LEP/KCNA2/ID4/CRH/CHRNB2/ADCY1	23
GO:0050871	positive regulation of B cell activation	17/1397	151/18866	0.0548658	0.190348	0.144589	IGLL5/TNFRSF13C/FCRL3/SASH3/TBX21/VAV3/PTPRC/MEF2C/IL6/IL2/NCKAP1L/CHRNB2/CD38/CD28/CD27/BTK/BCL2	17
GO:0051224	negative regulation of protein transport	17/1397	151/18866	0.0548658	0.190348	0.144589	SIAH3/LRRK2/IL33/GHRL/STXBP5L/ADIPOQ/SYT4/SFRP1/OPRM1/CD200/KCNJ11/KCNB1/INS/CIDEA/CHGA/CD36/CD22	17
GO:0061041	regulation of wound healing	17/1397	151/18866	0.0548658	0.190348	0.144589	ADAMTS18/REG3G/CELA2A/WNT4/VTN/SELP/PRKCQ/PLEK/SERPINE2/REG3A/KLKB1/GP1BA/F11/CD36/BLK/APOH/ABAT	17
GO:0048863	stem cell differentiation	27/1397	264/18866	0.0549117	0.190384	0.144616	SHC4/OSR1/MYOCD/KBTBD8/SEMA6D/SOX17/SEMA6A/SEMA3G/POU6F2/PHOX2B/EOMES/TAL1/SFRP1/RET/PTPRC/PTN/MEOX1/MEF2C/LMO1/ISL1/GPM6A/ESR1/ERBB4/EDNRB/EDN3/BCHE/ASCL1	27
GO:0019724	B cell mediated immunity	24/1397	230/18866	0.0558769	0.192571	0.146278	IGLL5/GAPT/SLA2/TLR8/TBX21/FGL2/CD226/PTPRC/POU2F2/LTA/IL13RA2/IL2/FCER2/CR2/CR1/CCR6/CLU/CD40LG/CD28/CD27/CD19/C7/C6/BTK	24
GO:0003085	negative regulation of systemic arterial blood pressure	4/1397	20/18866	0.0559008	0.192571	0.146278	CRH/AGTR2/ADRB2/ADRA1A	4
GO:0007194	negative regulation of adenylate cyclase activity	4/1397	20/18866	0.0559008	0.192571	0.146278	CCR2/P2RY13/GALR1/EDNRB	4
GO:0015669	gas transport	4/1397	20/18866	0.0559008	0.192571	0.146278	IPCEF1/HBB/HBA2/AQP1	4
GO:0016082	synaptic vesicle priming	4/1397	20/18866	0.0559008	0.192571	0.146278	UNC13A/SV2A/SNCA/SNAP25	4
GO:0031290	retinal ganglion cell axon guidance	4/1397	20/18866	0.0559008	0.192571	0.146278	SLIT2/SLIT1/NRCAM/ISL1	4
GO:0051767	nitric-oxide synthase biosynthetic process	4/1397	20/18866	0.0559008	0.192571	0.146278	LRRK2/IL33/CCL2/FCER2	4
GO:0051769	regulation of nitric-oxide synthase biosynthetic process	4/1397	20/18866	0.0559008	0.192571	0.146278	LRRK2/IL33/CCL2/FCER2	4
GO:0072311	glomerular epithelial cell differentiation	4/1397	20/18866	0.0559008	0.192571	0.146278	KLF15/ADIPOQ/WT1/NPHS1	4
GO:0097503	sialylation	4/1397	20/18866	0.0559008	0.192571	0.146278	ST8SIA3/ST8SIA5/ST8SIA4/ST8SIA1	4
GO:0050728	negative regulation of inflammatory response	21/1397	196/18866	0.055997	0.192766	0.146425	NLRC3/LRFN5/CD200R1/SIGLEC10/GHRL/CALCRL/ADIPOQ/TEK/PTPRC/ENPP3/NPY5R/CD200/ISL1/INS/IL2/IGF1/HGF/CNR2/AOAH/ABCD2/ADCYAP1	21
GO:0010559	regulation of glycoprotein biosynthetic process	7/1397	47/18866	0.0562084	0.192766	0.146425	NECAB2/ITM2A/CCL21/CCL19/IGF1/CCR7/BCL2	7
GO:0035850	epithelial cell differentiation involved in kidney development	7/1397	47/18866	0.0562084	0.192766	0.146425	OSR1/KLF15/ADIPOQ/WT1/WNT9B/NPHS1/MEF2C	7
GO:0048599	oocyte development	7/1397	47/18866	0.0562084	0.192766	0.146425	WNT4/PDE3A/NPPC/IGF1/DAZL/BNC1/BCL2	7
GO:0050919	negative chemotaxis	7/1397	47/18866	0.0562084	0.192766	0.146425	SEMA6D/SEMA6A/SEMA3G/FLRT2/SLIT2/SLIT3/SLIT1	7
GO:1904738	vascular associated smooth muscle cell migration	7/1397	47/18866	0.0562084	0.192766	0.146425	MYOCD/ADAMTS1/ADIPOQ/NR4A3/MEF2C/FGF9/AGT	7
GO:1904752	regulation of vascular associated smooth muscle cell migration	7/1397	47/18866	0.0562084	0.192766	0.146425	MYOCD/ADAMTS1/ADIPOQ/NR4A3/MEF2C/FGF9/AGT	7
GO:1904951	positive regulation of establishment of protein localization	36/1397	370/18866	0.0563413	0.193098	0.146678	CLEC9A/RFX6/SCAMP5/SLC30A8/UCN3/IL33/GHRL/CLEC4E/MYRIP/CADM1/CORO2B/TENM1/PLA2G1B/PDZK1/NKX6-1/LEP/KCNB1/ISL1/INS/IL6/IL2/IGF1/HCLS1/FFAR1/GPR27/GPLD1/GCK/CRH/CD38/CASR/BMP6/BLK/BCL2/APBB1/AGTR2/ABAT	36
GO:0072028	nephron morphogenesis	10/1397	77/18866	0.0571682	0.195808	0.148736	ADAMTS16/OSR1/IRX1/WNT4/WT1/WNT9B/GPC3/BCL2/AGTR2/AGT	10
GO:0021515	cell differentiation in spinal cord	8/1397	57/18866	0.0577012	0.197381	0.149931	GDF7/TAL1/PAX6/NKX6-1/NKX2-2/ISL1/ASCL1/PHOX2A	8
GO:0061005	cell differentiation involved in kidney development	8/1397	57/18866	0.0577012	0.197381	0.149931	OSR1/WNT4/KLF15/ADIPOQ/WT1/WNT9B/NPHS1/MEF2C	8
GO:0048663	neuron fate commitment	9/1397	67/18866	0.0578618	0.197805	0.150253	PTF1A/FEV/MYT1L/PAX6/NTRK3/NKX6-1/NKX2-2/ISL1/ASCL1	9
GO:0010771	negative regulation of cell morphogenesis involved in differentiation	12/1397	98/18866	0.0579267	0.197901	0.150326	SEMA6D/SEMA6A/SEMA3G/FSTL4/NLGN1/KIAA0319/SLIT2/TNR/PTPRS/NGFR/MAP2/DCC	12
GO:0032271	regulation of protein polymerization	24/1397	231/18866	0.0581724	0.198614	0.150868	ANKRD53/SPTBN4/PREX1/EVL/CYFIP2/WASF3/TUBB4A/TENM1/SLIT2/TMOD1/SPTB/SNCA/CCL21/PAK3/NPHS1/MAPT/MAP2/MAP1B/NCKAP1L/HCLS1/CTNNA2/CSF3/CCR7/ADD2	24
GO:0043029	T cell homeostasis	6/1397	38/18866	0.0587165	0.200217	0.152086	GPR174/SIT1/LMO1/IL2/NCKAP1L/BCL2	6
GO:0071392	cellular response to estradiol stimulus	6/1397	38/18866	0.0587165	0.200217	0.152086	RAMP3/SSTR3/SSTR2/SFRP1/ESR1/CRHBP	6
GO:0001773	myeloid dendritic cell activation	5/1397	29/18866	0.0593709	0.201808	0.153294	DHRS2/SLAMF1/IRF4/DOCK2/CD2	5
GO:0021602	cranial nerve morphogenesis	5/1397	29/18866	0.0593709	0.201808	0.153294	TIFAB/MAFB/KCNA2/CHRNB2/PHOX2A	5
GO:0035116	embryonic hindlimb morphogenesis	5/1397	29/18866	0.0593709	0.201808	0.153294	RSPO2/OSR1/ZBTB16/AFF3/GPC3	5
GO:0050690	regulation of defense response to virus by virus	5/1397	29/18866	0.0593709	0.201808	0.153294	ELMO1/DOCK2/CD28/CD8B/CD247	5
GO:0090659	walking behavior	5/1397	29/18866	0.0593709	0.201808	0.153294	SPTBN4/KLHL1/UCHL1/CNTN2/GLRA1	5
GO:0035303	regulation of dephosphorylation	22/1397	209/18866	0.060173	0.204406	0.155267	PHACTR1/TMEM132D/FCRL3/CSRNP3/DUSP26/PPP4R4/SLC7A14/PPP1R16B/RIMBP2/LILRB2/RCAN2/RGN/PTPRC/PTN/PPP2R2B/PPP1R1A/PLEK/MEF2C/NCKAP1L/GPLD1/DLG2/AGTR2	22
GO:0070482	response to oxygen levels	38/1397	396/18866	0.0603794	0.204977	0.155701	UCN3/MYOCD/APOLD1/CPEB1/FMN2/B3GAT1/P2RX2/ADIPOQ/TGFBR3/TEK/SLC8A3/SLC8A1/SLC6A4/SFRP1/CXCL12/S100B/RYR2/REG1A/PTN/PENK/OPRD1/NPPC/NOS1/LTA/LEP/KCNMA1/KCNK3/KCNK2/KCNA5/ITPR1/EPO/CHRNB2/CD38/CBFA2T3/CASR/BCL2/AQP1/ABAT	38
GO:0043112	receptor metabolic process	21/1397	198/18866	0.0610855	0.207243	0.157423	RSPO1/NECAB2/TRAT1/CALY/CACNG5/LRRTM2/ARC/LILRB1/CACNG2/RAMP3/CALCRL/GPRASP1/ADIPOQ/CNTN2/SNCA/SNAP25/SH3GL2/SELE/GRIA1/EGF/CD36	21
GO:0043367	CD4-positive, alpha-beta T cell differentiation	10/1397	78/18866	0.0614277	0.208141	0.158105	SASH3/TBX21/PLA2G2D/SPN/CCL19/LY9/IRF4/IL6/IL2/NCKAP1L	10
GO:0043900	regulation of multi-organism process	10/1397	78/18866	0.0614277	0.208141	0.158105	GPR149/PTGDR2/VIP/PDE3A/NPPC/IGF1/GLRA1/EDNRB/CNR1/BNC1	10
GO:0031669	cellular response to nutrient levels	23/1397	221/18866	0.0616535	0.208775	0.158586	MAP1LC3C/BHLHA15/NIM1K/LRRK2/UCN3/DAPL1/WNT4/FAM107A/SLC38A3/CARTPT/BRSK2/WNT9B/SFRP1/PTN/PENK/PDK4/LPL/LEP/KCNB1/GCGR/FOLR2/CASR/BCL2	23
GO:0055010	ventricular cardiac muscle tissue morphogenesis	7/1397	48/18866	0.0617891	0.209102	0.158835	CCM2L/TGFBR3/RYR2/PROX1/MYH7/MYH6/ISL1	7
GO:0061138	morphogenesis of a branching epithelium	20/1397	187/18866	0.0619174	0.209405	0.159065	RSPO2/ADAMTS16/GDF7/RSPO3/WNT4/SLIT2/WT1/WNT9B/SFRP1/PROX1/PGR/HGF/GPC3/FGF10/ESR1/EGF/CASR/BCL2/AGTR2/AGT	20
GO:0032642	regulation of chemokine production	9/1397	68/18866	0.0625119	0.211149	0.16039	MCOLN2/TLR7/ADIPOQ/LPL/LBP/IL6/FFAR3/ACKR1/ADCYAP1	9
GO:0099072	regulation of postsynaptic membrane neurotransmitter receptor levels	9/1397	68/18866	0.0625119	0.211149	0.16039	CALY/CACNG5/FRRS1L/ARC/CACNG2/LGI1/SNAP25/MAPK10/DLG2	9
GO:0002886	regulation of myeloid leukocyte mediated immunity	8/1397	58/18866	0.0627906	0.211958	0.161004	CCR2/STAP1/CD84/IL13RA2/DNASE1L3/BTK/BLK/ARG1	8
GO:0002065	columnar/cuboidal epithelial cell differentiation	14/1397	121/18866	0.0636105	0.214591	0.163004	RFX6/MCOLN3/WNT4/ENAM/PROX1/PAX6/NPY/NKX6-1/NKX2-2/NEUROD1/INSM1/BMP6/BMP5/ASCL1	14
GO:0010977	negative regulation of neuron projection development	17/1397	154/18866	0.063693	0.214734	0.163113	RTN4RL1/LRRK2/SEMA6D/SEMA6A/SEMA3G/BCL11A/FSTL4/NLGN1/KIAA0319/SLIT2/TNR/PTPRS/NGFR/MAP2/DCC/CRMP1/CD38	17
GO:0045598	regulation of fat cell differentiation	16/1397	143/18866	0.0639363	0.215419	0.163633	PTPRQ/FNDC5/VSTM2A/LGALS12/MEDAG/LMO3/ADIPOQ/ZBTB16/SFRP1/LPL/LEP/INS/IL6/ID4/HTR2A/CMKLR1	16
GO:0031345	negative regulation of cell projection organization	20/1397	188/18866	0.0646902	0.216337	0.16433	RTN4RL1/LRRK2/SEMA6D/SEMA6A/SEMA3G/BCL11A/EVL/STAP1/FSTL4/NLGN1/KIAA0319/SLIT2/TNR/CCL21/PTPRS/NGFR/MAP2/DCC/CRMP1/CD38	20
GO:0002693	positive regulation of cellular extravasation	4/1397	21/18866	0.0651597	0.216337	0.16433	CCR2/SELP/SELE/ITGA4	4
GO:0030728	ovulation	4/1397	21/18866	0.0651597	0.216337	0.16433	GPR149/ADAMTS1/PGR/LEP	4
GO:1902307	positive regulation of sodium ion transmembrane transport	4/1397	21/18866	0.0651597	0.216337	0.16433	WNK3/FXYD1/NOS1/ATP1B2	4
GO:1903978	regulation of microglial cell activation	4/1397	21/18866	0.0651597	0.216337	0.16433	LRRK2/STAP1/PTPRC/IL6	4
GO:2001014	regulation of skeletal muscle cell differentiation	4/1397	21/18866	0.0651597	0.216337	0.16433	MYOCD/KLHL41/S100B/MEF2C	4
GO:0046326	positive regulation of glucose import	6/1397	39/18866	0.0652392	0.216337	0.16433	KLF15/ADIPOQ/SLC1A2/INS/IGF1/GPC3	6
GO:2000249	regulation of actin cytoskeleton reorganization	6/1397	39/18866	0.0652392	0.216337	0.16433	STAP1/TEK/NTRK3/HCLS1/CSF3/CSF1R	6
GO:0010827	regulation of glucose transmembrane transport	10/1397	79/18866	0.0658873	0.216337	0.16433	KLF15/ADIPOQ/NR4A3/SLC1A2/PRKCB/PLA2G1B/LEP/INS/IGF1/GPC3	10
GO:0050672	negative regulation of lymphocyte proliferation	10/1397	79/18866	0.0658873	0.216337	0.16433	CLEC4G/PLA2G2D/TNFRSF13B/LILRB1/LILRB2/SPN/IL2/BTK/BLK/ARG1	10
GO:0031348	negative regulation of defense response	27/1397	269/18866	0.0660112	0.216337	0.16433	NLRC3/LRFN5/CD200R1/SIGLEC10/GHRL/SAMHD1/FGL2/LILRB1/CD96/CALCRL/ADIPOQ/TEK/PTPRC/ENPP3/NPY5R/CD200/ISL1/INS/IL2/IGF1/HGF/CR1/CNR2/ARG1/AOAH/ABCD2/ADCYAP1	27
GO:0002674	negative regulation of acute inflammatory response	3/1397	13/18866	0.0662216	0.216337	0.16433	NPY5R/INS/ADCYAP1	3
GO:0002679	respiratory burst involved in defense response	3/1397	13/18866	0.0662216	0.216337	0.16433	PIK3CG/LBP/INS	3
GO:0006705	mineralocorticoid biosynthetic process	3/1397	13/18866	0.0662216	0.216337	0.16433	WNT4/BMP6/BMP5	3
GO:0007171	activation of transmembrane receptor protein tyrosine kinase activity	3/1397	13/18866	0.0662216	0.216337	0.16433	PRLR/EGF/ADRB2	3
GO:0007494	midgut development	3/1397	13/18866	0.0662216	0.216337	0.16433	RET/REG1A/EDNRB	3
GO:0008212	mineralocorticoid metabolic process	3/1397	13/18866	0.0662216	0.216337	0.16433	WNT4/BMP6/BMP5	3
GO:0008228	opsonization	3/1397	13/18866	0.0662216	0.216337	0.16433	PTX3/LBP/FCN2	3
GO:0010642	negative regulation of platelet-derived growth factor receptor signaling pathway	3/1397	13/18866	0.0662216	0.216337	0.16433	MYOCD/ADIPOQ/SNCA	3
GO:0010958	regulation of amino acid import across plasma membrane	3/1397	13/18866	0.0662216	0.216337	0.16433	RGS4/ATP1A2/AGT	3
GO:0015809	arginine transport	3/1397	13/18866	0.0662216	0.216337	0.16433	SLC7A2/ARG1/AGT	3
GO:0016322	neuron remodeling	3/1397	13/18866	0.0662216	0.216337	0.16433	BCL11A/C1QL1/EPHA8	3
GO:0021520	spinal cord motor neuron cell fate specification	3/1397	13/18866	0.0662216	0.216337	0.16433	PAX6/NKX6-1/ISL1	3
GO:0021554	optic nerve development	3/1397	13/18866	0.0662216	0.216337	0.16433	NKX2-2/KCNA2/CHRNB2	3
GO:0021681	cerebellar granular layer development	3/1397	13/18866	0.0662216	0.216337	0.16433	PROX1/SERPINE2/CBLN1	3
GO:0031115	negative regulation of microtubule polymerization	3/1397	13/18866	0.0662216	0.216337	0.16433	TUBB4A/SNCA/MAP2	3
GO:0031223	auditory behavior	3/1397	13/18866	0.0662216	0.216337	0.16433	TIFAB/FOXP2/NRXN1	3
GO:0031953	negative regulation of protein autophosphorylation	3/1397	13/18866	0.0662216	0.216337	0.16433	ADIPOQ/PTPRC/GFRA2	3
GO:0032096	negative regulation of response to food	3/1397	13/18866	0.0662216	0.216337	0.16433	SPX/CARTPT/LEP	3
GO:0032099	negative regulation of appetite	3/1397	13/18866	0.0662216	0.216337	0.16433	SPX/CARTPT/LEP	3
GO:0032429	regulation of phospholipase A2 activity	3/1397	13/18866	0.0662216	0.216337	0.16433	PLA2G1B/AVPR1B/AGTR1	3
GO:0032536	regulation of cell projection size	3/1397	13/18866	0.0662216	0.216337	0.16433	CNTN2/NEFL/KEL	3
GO:0034309	primary alcohol biosynthetic process	3/1397	13/18866	0.0662216	0.216337	0.16433	WNT4/BMP6/BMP5	3
GO:0034370	triglyceride-rich lipoprotein particle remodeling	3/1397	13/18866	0.0662216	0.216337	0.16433	GPIHBP1/LPL/CETP	3
GO:0038007	netrin-activated signaling pathway	3/1397	13/18866	0.0662216	0.216337	0.16433	UNC5D/DSCAM/DCC	3
GO:0045579	positive regulation of B cell differentiation	3/1397	13/18866	0.0662216	0.216337	0.16433	NCKAP1L/CD27/BTK	3
GO:0045759	negative regulation of action potential	3/1397	13/18866	0.0662216	0.216337	0.16433	CNR2/CNR1/CHRNB2	3
GO:0048934	peripheral nervous system neuron differentiation	3/1397	13/18866	0.0662216	0.216337	0.16433	NTRK2/NEFH/ISL1	3
GO:0048935	peripheral nervous system neuron development	3/1397	13/18866	0.0662216	0.216337	0.16433	NTRK2/NEFH/ISL1	3
GO:0060100	positive regulation of phagocytosis, engulfment	3/1397	13/18866	0.0662216	0.216337	0.16433	STAP1/NCKAP1L/CD36	3
GO:0061000	negative regulation of dendritic spine development	3/1397	13/18866	0.0662216	0.216337	0.16433	FSTL4/NLGN1/PTPRS	3
GO:0071415	cellular response to purine-containing compound	3/1397	13/18866	0.0662216	0.216337	0.16433	SLC8A1/RYR2/CASQ2	3
GO:0072683	T cell extravasation	3/1397	13/18866	0.0662216	0.216337	0.16433	CCR2/CCL2/ITGAL	3
GO:0099640	axo-dendritic protein transport	3/1397	13/18866	0.0662216	0.216337	0.16433	KIF5C/KIF5A/DLG2	3
GO:1900272	negative regulation of long-term synaptic potentiation	3/1397	13/18866	0.0662216	0.216337	0.16433	FAM107A/PTN/CX3CR1	3
GO:1901387	positive regulation of voltage-gated calcium channel activity	3/1397	13/18866	0.0662216	0.216337	0.16433	FGF14/CACNB2/CACNA2D1	3
GO:1903789	regulation of amino acid transmembrane transport	3/1397	13/18866	0.0662216	0.216337	0.16433	RGS4/ATP1A2/AGT	3
GO:1905155	positive regulation of membrane invagination	3/1397	13/18866	0.0662216	0.216337	0.16433	STAP1/NCKAP1L/CD36	3
GO:2000052	positive regulation of non-canonical Wnt signaling pathway	3/1397	13/18866	0.0662216	0.216337	0.16433	RSPO3/SFRP1/GPC3	3
GO:2000121	regulation of removal of superoxide radicals	3/1397	13/18866	0.0662216	0.216337	0.16433	FBLN5/RGN/CD36	3
GO:0006520	cellular amino acid metabolic process	33/1397	340/18866	0.0670612	0.218766	0.166176	NAT8L/IDO2/PPM1K/PM20D1/AMDHD1/TPH2/HOGA1/ATCAY/PRODH2/HMGCLL1/UPB1/PIPOX/GNMT/BHMT2/FTCD/GLYAT/PAH/NOS1/MAT1A/INS/HPD/HDC/GAD2/DPYS/DPEP1/SARDH/DCT/DAO/CDO1/ASPA/ART4/ARG1/ABAT	33
GO:0007271	synaptic transmission, cholinergic	5/1397	30/18866	0.0670873	0.218766	0.166176	RIC3/SLC5A7/TAC1/CHRNB3/CHRNB2	5
GO:0071711	basement membrane organization	5/1397	30/18866	0.0670873	0.218766	0.166176	FLRT2/NTNG1/LAMB4/HPN/CMA1	5
GO:0003007	heart morphogenesis	26/1397	258/18866	0.067557	0.21995	0.167075	CCM2L/MYLK2/SOX17/TMEM100/TBX21/HEYL/FLRT2/OLFM1/ADAMTS1/SLIT2/EOMES/TGFBR3/TEK/SLIT3/RYR2/PROX1/NPY5R/NPY1R/MYH7/MYH6/MEF2C/ISL1/S1PR1/CPE/BMP5/ACTC1	26
GO:0021517	ventral spinal cord development	7/1397	49/18866	0.0676959	0.21995	0.167075	RELN/PAX6/NKX6-1/NKX2-2/ISL1/ASCL1/PHOX2A	7
GO:0047496	vesicle transport along microtubule	7/1397	49/18866	0.0676959	0.21995	0.167075	CNIH2/HAP1/AP3B2/MAP2/KIF5A/DYNC1I1/KIF1A	7
GO:0061383	trabecula morphogenesis	7/1397	49/18866	0.0676959	0.21995	0.167075	CCM2L/ADAMTS1/TGFBR3/TEK/SFRP1/S1PR1/BMP5	7
GO:0070231	T cell apoptotic process	7/1397	49/18866	0.0676959	0.21995	0.167075	GIMAP8/PRKCQ/PDCD1/IL7R/CLC/CD27/FASLG	7
GO:1990090	cellular response to nerve growth factor stimulus	7/1397	49/18866	0.0676959	0.21995	0.167075	TMEM108/TAC1/SH3GL2/NTRK3/NTRK2/NTRK1/MAPT	7
GO:0051271	negative regulation of cellular component movement	38/1397	400/18866	0.0679306	0.22058	0.167553	KLRC4-KLRK1/CNIH2/CD200R1/MYOCD/IL33/SEMA6D/SEMA6A/SEMA3G/WNT4/EVL/SPOCK3/STAP1/KLRK1/PTPRT/IL24/CXCL13/ADIPOQ/SLIT2/RGN/TGFBR3/SFRP1/CXCL12/CCL21/CCL2/PTN/CD200/MEF2C/HAS1/GPR18/ERBB4/DPEP1/CYP1B1/CX3CR1/BMP5/BCL2/ATP1B2/APOH/AGTR2	38
GO:1901215	negative regulation of neuron death	22/1397	212/18866	0.0680663	0.220887	0.167786	PM20D1/CD200R1/LRRK2/CHL1/NR4A3/STAR/SNCA/SNCB/CCL2/NTRK2/NTRK1/NEFL/CD200/MEF2C/ISL1/GABRB3/EPO/CX3CR1/CSF3/CNTFR/CHGA/BCL2	22
GO:0001658	branching involved in ureteric bud morphogenesis	8/1397	59/18866	0.0681511	0.220895	0.167793	ADAMTS16/WNT4/WT1/WNT9B/GPC3/BCL2/AGTR2/AGT	8
GO:0051289	protein homotetramerization	8/1397	59/18866	0.0681511	0.220895	0.167793	HCN1/UPB1/EVL/GNMT/SAMHD1/MAT1A/AQP4/ACACB	8
GO:0001708	cell fate specification	12/1397	101/18866	0.0696739	0.225695	0.171438	SOX17/FEV/DHH/TBX21/MYT1L/EOMES/PAX6/NTRK3/NKX6-1/NKX2-2/ISL1/ASCL1	12
GO:0008064	regulation of actin polymerization or depolymerization	20/1397	190/18866	0.0704894	0.228116	0.173277	SPTBN4/PREX1/EVL/CYFIP2/WASF3/TENM1/SLIT2/TMOD1/SPTB/CXCL12/CCL21/PLEK/PAK3/NPHS1/NCKAP1L/HCLS1/CTNNA2/CSF3/CCR7/ADD2	20
GO:0014032	neural crest cell development	10/1397	80/18866	0.0705487	0.228116	0.173277	KBTBD8/SEMA6D/SEMA6A/SEMA3G/PHOX2B/RET/ISL1/ERBB4/EDNRB/EDN3	10
GO:0032945	negative regulation of mononuclear cell proliferation	10/1397	80/18866	0.0705487	0.228116	0.173277	CLEC4G/PLA2G2D/TNFRSF13B/LILRB1/LILRB2/SPN/IL2/BTK/BLK/ARG1	10
GO:0002920	regulation of humoral immune response	15/1397	134/18866	0.0709125	0.229154	0.174066	CXCL13/VTN/PTPRC/CFP/LTA/FCER2/CR2/CR1L/CR1/CCR7/CLU/CD19/C7/C6/C3AR1	15
GO:0008207	C21-steroid hormone metabolic process	6/1397	40/18866	0.0721684	0.232788	0.176826	WNT4/CYP46A1/DHRS2/STAR/BMP6/BMP5	6
GO:0090184	positive regulation of kidney development	6/1397	40/18866	0.0721684	0.232788	0.176826	WNT4/ADIPOQ/WT1/RET/AGTR2/AGT	6
GO:1902991	regulation of amyloid precursor protein catabolic process	6/1397	40/18866	0.0721684	0.232788	0.176826	LRRTM3/UNC13A/HAP1/NTRK2/IGF1/CLU	6
GO:0034341	response to interferon-gamma	21/1397	202/18866	0.0722102	0.232788	0.176826	SLC30A8/EVL/XCL2/STAR/SNCA/CCL23/CCL21/CCL19/CCL17/CCL16/CCL14/CCL8/CCL4/CCL2/NCAM1/MRC1/IRF4/CAMK2B/ARG1/AQP4/FASLG	21
GO:0033273	response to vitamin	11/1397	91/18866	0.0726321	0.233867	0.177646	SFRP1/PTN/PENK/MAP1B/LEP/FOLR2/EPO/CASR/BCHE/ASCL1/ARG1	11
GO:1904063	negative regulation of cation transmembrane transport	11/1397	91/18866	0.0726321	0.233867	0.177646	OSR1/TRDN/KCNAB1/RGS4/KEL/KCNH2/FGF12/EPO/CLIC2/CASQ2/ATP1A2	11
GO:0051017	actin filament bundle assembly	17/1397	157/18866	0.0734412	0.236331	0.179518	PHACTR1/SYNPO2/FMN2/WNT4/EVL/ARHGEF15/PPM1E/FAM107A/CORO2B/GPR65/TAC1/SFRP1/PLEK/MYOC/LCP1/S1PR1/ADD2	17
GO:0030832	regulation of actin filament length	20/1397	191/18866	0.0735175	0.236435	0.179597	SPTBN4/PREX1/EVL/CYFIP2/WASF3/TENM1/SLIT2/TMOD1/SPTB/CXCL12/CCL21/PLEK/PAK3/NPHS1/NCKAP1L/HCLS1/CTNNA2/CSF3/CCR7/ADD2	20
GO:0007596	blood coagulation	33/1397	343/18866	0.073635	0.236584	0.17971	ADAMTS18/P2RY12/CELA2A/GNG2/SERPINA10/PIK3R5/P2RX2/MMRN1/MERTK/VAV3/VTN/SELP/PRKCQ/PRKCB/PRKAR2B/PLEK/PIK3CG/SERPINE2/P2RX5/P2RX1/KLKB1/ITPR1/IL6/HBB/GP1BA/F11/F10/DGKB/CD40LG/CD36/BLK/APOH/ABAT	33
GO:0032653	regulation of interleukin-10 production	8/1397	60/18866	0.073784	0.236584	0.17971	TIGIT/SASH3/LILRB1/IRF4/IL6/HGF/CD40LG/CD28	8
GO:0043388	positive regulation of DNA binding	8/1397	60/18866	0.073784	0.236584	0.17971	PYHIN1/MYOCD/PAX6/NEUROD1/ISL1/IRF4/IGF1/EGF	8
GO:0048747	muscle fiber development	8/1397	60/18866	0.073784	0.236584	0.17971	DNER/P2RX2/KLHL41/CACNA2D2/UCHL1/MYH6/KEL/BCL2	8
GO:1903428	positive regulation of reactive oxygen species biosynthetic process	8/1397	60/18866	0.073784	0.236584	0.17971	KLRC4-KLRK1/KLRK1/PTX3/HBB/CLU/CD36/AGTR2/AGT	8
GO:0110020	regulation of actomyosin structure organization	12/1397	102/18866	0.0739088	0.236628	0.179743	WNT4/EVL/ARHGEF15/PPM1E/CORO2B/GPR65/TAC1/SFRP1/PROX1/MYOC/MEF2C/S1PR1	12
GO:0008038	neuron recognition	7/1397	50/18866	0.0739297	0.236628	0.179743	DSCAML1/CRTAC1/CNTN2/NRCAM/GAP43/DSCAM/CNR1	7
GO:0021695	cerebellar cortex development	7/1397	50/18866	0.0739297	0.236628	0.179743	SEZ6/KLHL1/SEZ6L/PROX1/SERPINE2/CBLN1/AGTR2	7
GO:0001938	positive regulation of endothelial cell proliferation	13/1397	113/18866	0.0745714	0.23814	0.180892	GHRL/PPP1R16B/SCG2/VIP/THBS4/TEK/CXCL12/PROX1/ITGA4/BMP6/ARG1/APLNR/AGTR1	13
GO:0035821	modulation of process of other organism	13/1397	113/18866	0.0745714	0.23814	0.180892	MPEG1/REG3G/CD209/CCL8/CCL4/REG1B/REG1A/PTX3/REG3A/NTRK3/HPN/CSF1R/AQP1	13
GO:0002313	mature B cell differentiation involved in immune response	4/1397	22/18866	0.0751632	0.23814	0.180892	DOCK10/ITM2A/POU2AF1/IL6	4
GO:0006925	inflammatory cell apoptotic process	4/1397	22/18866	0.0751632	0.23814	0.180892	MEF2C/IL6/CCR5/FASLG	4
GO:0009235	cobalamin metabolic process	4/1397	22/18866	0.0751632	0.23814	0.180892	CTRB2/CTRC/PRSS1/CTRB1	4
GO:0010560	positive regulation of glycoprotein biosynthetic process	4/1397	22/18866	0.0751632	0.23814	0.180892	CCL21/CCL19/IGF1/CCR7	4
GO:0021513	spinal cord dorsal/ventral patterning	4/1397	22/18866	0.0751632	0.23814	0.180892	PAX6/NKX6-1/NKX2-2/ASCL1	4
GO:0021516	dorsal spinal cord development	4/1397	22/18866	0.0751632	0.23814	0.180892	GDF7/TAL1/PROX1/ASCL1	4
GO:0035584	calcium-mediated signaling using intracellular calcium source	4/1397	22/18866	0.0751632	0.23814	0.180892	SELP/RYR2/PTPRC/PTGFR	4
GO:0099633	protein localization to postsynaptic specialization membrane	4/1397	22/18866	0.0751632	0.23814	0.180892	CACNG5/CACNG2/LGI1/DLG2	4
GO:0099645	neurotransmitter receptor localization to postsynaptic specialization membrane	4/1397	22/18866	0.0751632	0.23814	0.180892	CACNG5/CACNG2/LGI1/DLG2	4
GO:2000479	regulation of cAMP-dependent protein kinase activity	4/1397	22/18866	0.0751632	0.23814	0.180892	NPFFR2/ADIPOQ/PRKAR2B/ADRB2	4
GO:0002828	regulation of type 2 immune response	5/1397	31/18866	0.0753328	0.23814	0.180892	CCR2/IL33/TBX21/IL6/ARG1	5
GO:0014072	response to isoquinoline alkaloid	5/1397	31/18866	0.0753328	0.23814	0.180892	TAC1/RGS4/PENK/OPRM1/CNR1	5
GO:0043278	response to morphine	5/1397	31/18866	0.0753328	0.23814	0.180892	TAC1/RGS4/PENK/OPRM1/CNR1	5
GO:0045940	positive regulation of steroid metabolic process	5/1397	31/18866	0.0753328	0.23814	0.180892	WNT4/STAR/BMP6/AGTR1/AGT	5
GO:0045987	positive regulation of smooth muscle contraction	5/1397	31/18866	0.0753328	0.23814	0.180892	MYOCD/SPX/GHRL/ADRA1A/ABAT	5
GO:0048710	regulation of astrocyte differentiation	5/1397	31/18866	0.0753328	0.23814	0.180892	CNTN2/SERPINE2/NTRK3/IL6/ID4	5
GO:0071549	cellular response to dexamethasone stimulus	5/1397	31/18866	0.0753328	0.23814	0.180892	STAR/CRH/ARG1/AQP1/AGTR2	5
GO:0090075	relaxation of muscle	5/1397	31/18866	0.0753328	0.23814	0.180892	TIFAB/SLC8A1/KCNMA1/CHGA/ATP1A2	5
GO:0099623	regulation of cardiac muscle cell membrane repolarization	5/1397	31/18866	0.0753328	0.23814	0.180892	SCN4B/KCNH2/KCNA5/CACNA2D1/ANK2	5
GO:1901214	regulation of neuron death	31/1397	321/18866	0.0778301	0.245665	0.186608	PM20D1/CD200R1/LRRK2/CHL1/NR4A3/STAR/SNCA/SNCB/CCL2/PAK3/NTRK2/NTRK1/NEFL/CD200/MEF2C/MAPT/KCNB1/ISL1/GRM4/GRIK5/GABRB3/EPO/DCC/CX3CR1/CSF3/CNTFR/CLU/CHGA/BCL2/ASCL1/FASLG	31
GO:0042982	amyloid precursor protein metabolic process	9/1397	71/18866	0.0778531	0.245665	0.186608	LRRTM3/NECAB2/UNC13A/TMCC2/ITM2A/HAP1/NTRK2/IGF1/CLU	9
GO:0050891	multicellular organismal water homeostasis	9/1397	71/18866	0.0778531	0.245665	0.186608	ACER1/SCNN1B/PRKAR2B/FLG/AVPR2/AQP4/AQP1/ADCY5/ADCY1	9
GO:0016064	immunoglobulin mediated immune response	23/1397	227/18866	0.077896	0.245665	0.186608	IGLL5/GAPT/TLR8/TBX21/FGL2/CD226/PTPRC/POU2F2/LTA/IL13RA2/IL2/FCER2/CR2/CR1/CCR6/CLU/CD40LG/CD28/CD27/CD19/C7/C6/BTK	23
GO:0043500	muscle adaptation	14/1397	125/18866	0.0787445	0.24775	0.188192	PI16/TRIM63/KLF15/AKAP6/NR4A3/RGS4/MYOC/MYH7/MYH6/MEF2C/IGF1/CAMK2B/AGT/ADRA1A	14
GO:2000241	regulation of reproductive process	18/1397	170/18866	0.0792932	0.24775	0.188192	GPR149/WNT4/PTGDR2/RGN/WT1/VIP/TACR1/SFRP1/PDE3A/NPPC/IGF1/GLRA1/ESR1/EDNRB/DAZL/CNR1/CCR6/BNC1	18
GO:0051354	negative regulation of oxidoreductase activity	6/1397	41/18866	0.0795023	0.24775	0.188192	LRRK2/SNCA/PDK4/INS/CNR2/CNR1	6
GO:0071548	response to dexamethasone	6/1397	41/18866	0.0795023	0.24775	0.188192	STAR/EPO/CRH/ARG1/AQP1/AGTR2	6
GO:0089718	amino acid import across plasma membrane	6/1397	41/18866	0.0795023	0.24775	0.188192	SLC7A2/SLC6A13/SLC1A2/RGS4/ATP1A2/AGT	6
GO:0046324	regulation of glucose import	8/1397	61/18866	0.07969	0.24775	0.188192	KLF15/ADIPOQ/SLC1A2/PLA2G1B/LEP/INS/IGF1/GPC3	8
GO:0002475	antigen processing and presentation via MHC class Ib	3/1397	14/18866	0.0798018	0.24775	0.188192	CD1E/CD1D/CD1C	3
GO:0002829	negative regulation of type 2 immune response	3/1397	14/18866	0.0798018	0.24775	0.188192	CCR2/TBX21/ARG1	3
GO:0003214	cardiac left ventricle morphogenesis	3/1397	14/18866	0.0798018	0.24775	0.188192	RYR2/NPY5R/CPE	3
GO:0010649	regulation of cell communication by electrical coupling	3/1397	14/18866	0.0798018	0.24775	0.188192	TRDN/SLC8A1/CASQ2	3
GO:0010838	positive regulation of keratinocyte proliferation	3/1397	14/18866	0.0798018	0.24775	0.188192	REG3G/REG3A/FGF10	3
GO:0010889	regulation of sequestering of triglyceride	3/1397	14/18866	0.0798018	0.24775	0.188192	FITM1/LPL/CIDEA	3
GO:0014819	regulation of skeletal muscle contraction	3/1397	14/18866	0.0798018	0.24775	0.188192	SLC8A3/SCN4A/MYH7	3
GO:0021527	spinal cord association neuron differentiation	3/1397	14/18866	0.0798018	0.24775	0.188192	GDF7/TAL1/ASCL1	3
GO:0031272	regulation of pseudopodium assembly	3/1397	14/18866	0.0798018	0.24775	0.188192	KLHL41/CCL21/CCR7	3
GO:0032688	negative regulation of interferon-beta production	3/1397	14/18866	0.0798018	0.24775	0.188192	NLRC3/LILRB1/PTPRS	3
GO:0051280	negative regulation of release of sequestered calcium ion into cytosol	3/1397	14/18866	0.0798018	0.24775	0.188192	TRDN/CLIC2/CASQ2	3
GO:0051917	regulation of fibrinolysis	3/1397	14/18866	0.0798018	0.24775	0.188192	KLKB1/F11/APOH	3
GO:0051938	L-glutamate import	3/1397	14/18866	0.0798018	0.24775	0.188192	SLC17A7/SLC1A2/ATP1A2	3
GO:0060732	positive regulation of inositol phosphate biosynthetic process	3/1397	14/18866	0.0798018	0.24775	0.188192	SNCA/AVPR1B/ADCYAP1R1	3
GO:0060911	cardiac cell fate commitment	3/1397	14/18866	0.0798018	0.24775	0.188192	SOX17/WT1/ISL1	3
GO:0070486	leukocyte aggregation	3/1397	14/18866	0.0798018	0.24775	0.188192	JAM2/NR4A3/ZAP70	3
GO:0086069	bundle of His cell to Purkinje myocyte communication	3/1397	14/18866	0.0798018	0.24775	0.188192	CTNNA3/KCNA5/CACNA2D1	3
GO:0097154	GABAergic neuron differentiation	3/1397	14/18866	0.0798018	0.24775	0.188192	ARX/CNTN2/ASCL1	3
GO:0099550	trans-synaptic signaling, modulating synaptic transmission	3/1397	14/18866	0.0798018	0.24775	0.188192	SYT4/NTRK2/CNR1	3
GO:1901841	regulation of high voltage-gated calcium channel activity	3/1397	14/18866	0.0798018	0.24775	0.188192	FGF14/CACNB2/CACNA2D1	3
GO:1903624	regulation of DNA catabolic process	3/1397	14/18866	0.0798018	0.24775	0.188192	RGN/IL6/CIDEA	3
GO:0022617	extracellular matrix disassembly	10/1397	82/18866	0.0804817	0.249455	0.189487	CTRB2/TLL1/PRSS1/LCP1/KLKB1/IL6/HPN/CTSG/CTRB1/CMA1	10
GO:0048146	positive regulation of fibroblast proliferation	7/1397	51/18866	0.0804903	0.249455	0.189487	PLA2G1B/NGFR/IGF1/FGF10/ESR1/AQP1/AGT	7
GO:0071675	regulation of mononuclear cell migration	7/1397	51/18866	0.0804903	0.249455	0.189487	CCR2/SLIT2/CXCL12/CSF1R/CMKLR1/C3AR1/BMP5	7
GO:0071346	cellular response to interferon-gamma	19/1397	182/18866	0.0813541	0.251987	0.19141	EVL/XCL2/STAR/CCL23/CCL21/CCL19/CCL17/CCL16/CCL14/CCL8/CCL4/CCL2/NCAM1/MRC1/IRF4/CAMK2B/ARG1/AQP4/FASLG	19
GO:0048608	reproductive structure development	41/1397	443/18866	0.0819881	0.253804	0.19279	TIFAB/GPR149/GDF7/TCF23/OSR1/MYOCD/RSPO3/TEX11/WNT4/GHRL/DHH/ADAM29/MERTK/ADAMTS1/PCYT1B/SLIT2/EOMES/WT1/WNT9B/VGF/STAR/SLIT3/SFRP1/PTX3/PTPRN/PTN/PRLR/SERPINE2/PGR/NTRK1/LEP/ID4/FGF10/FGF9/ESR1/BMP6/BMP5/BCL2/AMHR2/NR0B1/ADCYAP1	41
GO:0051056	regulation of small GTPase mediated signal transduction	31/1397	323/18866	0.0828182	0.256074	0.194514	RASA4B/IQSEC3/P2RY8/ARHGAP36/ABRA/TAGAP/GPR174/PREX1/RHOJ/ARHGAP15/P2RY10/ARHGEF26/VAV3/RASA4/ARHGAP25/ARHGEF6/SLIT2/GPR65/TIAM1/RASGRF1/RELN/NTRK1/MYOC/IGF1/GPR18/FGF10/EPO/RHOH/ARHGDIG/ADRA1A/ADCYAP1R1	31
GO:0055007	cardiac muscle cell differentiation	14/1397	126/18866	0.0828616	0.256074	0.194514	PI16/MYOCD/AKAP6/WT1/SLC8A1/RGS4/PROX1/MYH6/MEF2C/IGF1/AGTR2/AGT/ADRA1A/ACTC1	14
GO:0032231	regulation of actin filament bundle assembly	12/1397	104/18866	0.0828641	0.256074	0.194514	SYNPO2/WNT4/EVL/ARHGEF15/PPM1E/CORO2B/GPR65/TAC1/SFRP1/PLEK/MYOC/S1PR1	12
GO:0003016	respiratory system process	5/1397	32/18866	0.0841003	0.25826	0.196175	NLGN1/ECEL1/PHOX2B/GLRA1/ATP1A2	5
GO:0042219	cellular modified amino acid catabolic process	5/1397	32/18866	0.0841003	0.25826	0.196175	HOGA1/DMGDH/DPEP1/SARDH/ACADL	5
GO:0042744	hydrogen peroxide catabolic process	5/1397	32/18866	0.0841003	0.25826	0.196175	TPO/SNCA/HBB/HBA2/GPX3	5
GO:0045761	regulation of adenylate cyclase activity	5/1397	32/18866	0.0841003	0.25826	0.196175	CCR2/P2RY13/NPFFR2/GALR1/EDNRB	5
GO:0048741	skeletal muscle fiber development	5/1397	32/18866	0.0841003	0.25826	0.196175	DNER/P2RX2/KLHL41/KEL/BCL2	5
GO:0048841	regulation of axon extension involved in axon guidance	5/1397	32/18866	0.0841003	0.25826	0.196175	SEMA6D/SEMA6A/SEMA3G/CXCL12/DSCAM	5
GO:0050482	arachidonic acid secretion	5/1397	32/18866	0.0841003	0.25826	0.196175	PLA2G2D/SSTR4/PLA2G2A/PLA2G1B/AVPR1B	5
GO:0050869	negative regulation of B cell activation	5/1397	32/18866	0.0841003	0.25826	0.196175	TBC1D10C/TNFRSF13B/SFRP1/BTK/BLK	5
GO:0060603	mammary gland duct morphogenesis	5/1397	32/18866	0.0841003	0.25826	0.196175	WNT4/PGR/FGF10/ESR1/CSF1R	5
GO:1903959	regulation of anion transmembrane transport	5/1397	32/18866	0.0841003	0.25826	0.196175	OSR1/RGS4/ABCB1/ATP1A2/AGT	5
GO:1903963	arachidonate transport	5/1397	32/18866	0.0841003	0.25826	0.196175	PLA2G2D/SSTR4/PLA2G2A/PLA2G1B/AVPR1B	5
GO:0072593	reactive oxygen species metabolic process	28/1397	288/18866	0.0845375	0.259454	0.197082	KLRC4-KLRK1/NRROS/LRRK2/PREX1/KLRK1/FBLN5/RGN/TPO/SNCA/SLC7A2/PTX3/PDK4/NOS1/MAPT/LEP/INS/HBB/HBA2/GPX3/CYP1B1/CX3CR1/CLU/CD36/BCL2/ABCD2/AGTR2/AGTR1/AGT	28
GO:0048644	muscle organ morphogenesis	10/1397	83/18866	0.0857546	0.261071	0.19831	CCM2L/MYLK2/TGFBR3/RYR2/PROX1/MYH7/MYH6/ISL1/S1PR1/ACTC1	10
GO:2000243	positive regulation of reproductive process	10/1397	83/18866	0.0857546	0.261071	0.19831	WNT4/WT1/VIP/TACR1/PDE3A/GLRA1/EDNRB/DAZL/CCR6/BNC1	10
GO:0007405	neuroblast proliferation	8/1397	62/18866	0.0858687	0.261071	0.19831	LRRK2/PTN/PAX6/KCNA1/ID4/DCT/CX3CR1/ASCL1	8
GO:0010676	positive regulation of cellular carbohydrate metabolic process	8/1397	62/18866	0.0858687	0.261071	0.19831	RGN/SNCA/INS/IGF1/GPLD1/GCK/AVPR1B/ADCYAP1R1	8
GO:0007413	axonal fasciculation	4/1397	23/18866	0.08589	0.261071	0.19831	CRTAC1/CNTN2/NRCAM/CNR1	4
GO:0010226	response to lithium ion	4/1397	23/18866	0.08589	0.261071	0.19831	TPH2/FABP4/ASCL1/ADCY1	4
GO:0015813	L-glutamate transmembrane transport	4/1397	23/18866	0.08589	0.261071	0.19831	SLC17A6/SLC17A7/SLC1A2/ATP1A2	4
GO:0031280	negative regulation of cyclase activity	4/1397	23/18866	0.08589	0.261071	0.19831	CCR2/P2RY13/GALR1/EDNRB	4
GO:0035743	CD4-positive, alpha-beta T cell cytokine production	4/1397	23/18866	0.08589	0.261071	0.19831	TBX21/IL18RAP/IL6/ARG1	4
GO:0046135	pyrimidine nucleoside catabolic process	4/1397	23/18866	0.08589	0.261071	0.19831	NT5C1A/UPB1/APOBEC2/DPYS	4
GO:0071305	cellular response to vitamin D	4/1397	23/18866	0.08589	0.261071	0.19831	SFRP1/PTN/PENK/CASR	4
GO:0072010	glomerular epithelium development	4/1397	23/18866	0.08589	0.261071	0.19831	KLF15/ADIPOQ/WT1/NPHS1	4
GO:0072243	metanephric nephron epithelium development	4/1397	23/18866	0.08589	0.261071	0.19831	OSR1/ADIPOQ/UMOD/CALB1	4
GO:0106030	neuron projection fasciculation	4/1397	23/18866	0.08589	0.261071	0.19831	CRTAC1/CNTN2/NRCAM/CNR1	4
GO:1900273	positive regulation of long-term synaptic potentiation	4/1397	23/18866	0.08589	0.261071	0.19831	SHISA7/RELN/INS/ADCY1	4
GO:1902259	regulation of delayed rectifier potassium channel activity	4/1397	23/18866	0.08589	0.261071	0.19831	AKAP6/KCNAB1/KCNS2/KCNG1	4
GO:2000050	regulation of non-canonical Wnt signaling pathway	4/1397	23/18866	0.08589	0.261071	0.19831	RSPO3/TIAM1/SFRP1/GPC3	4
GO:0007160	cell-matrix adhesion	23/1397	230/18866	0.0870115	0.264095	0.200607	FREM1/WNT4/FAM107A/LYVE1/FBLN5/CORO2B/CD96/MADCAM1/VTN/TIAM1/TEK/TECTA/SFRP1/CCL21/MYOC/ITGAL/ITGA7/ITGA4/GPM6B/CCR7/CD36/CD3E/BCL2	23
GO:0034308	primary alcohol metabolic process	11/1397	94/18866	0.0870478	0.264095	0.200607	HAO1/WNT4/SULT1C4/TTR/IGF1/GPD1/CYP1B1/BMP6/BMP5/ADH1B/ADH1A	11
GO:0021983	pituitary gland development	6/1397	42/18866	0.0872377	0.264095	0.200607	WNT4/PAX6/ISL1/FGF10/NR0B1/ADCYAP1	6
GO:0048246	macrophage chemotaxis	6/1397	42/18866	0.0872377	0.264095	0.200607	STAP1/CCL2/EDNRB/CSF1R/CMKLR1/C3AR1	6
GO:0051602	response to electrical stimulus	6/1397	42/18866	0.0872377	0.264095	0.200607	TRIM63/GHRL/NTRK1/KCNJ3/GRM1/EPO	6
GO:1904037	positive regulation of epithelial cell apoptotic process	6/1397	42/18866	0.0872377	0.264095	0.200607	CCL2/PLA2G1B/ITGA4/IL6/CD40LG/FASLG	6
GO:0009994	oocyte differentiation	7/1397	52/18866	0.0873763	0.264095	0.200607	WNT4/PDE3A/NPPC/IGF1/DAZL/BNC1/BCL2	7
GO:0048260	positive regulation of receptor-mediated endocytosis	7/1397	52/18866	0.0873763	0.264095	0.200607	VTN/TF/SELE/CCL21/CCL19/EGF/CLU	7
GO:0051339	regulation of lyase activity	7/1397	52/18866	0.0873763	0.264095	0.200607	CCR2/P2RY13/NPFFR2/GUCA1C/NOS1/GALR1/EDNRB	7
GO:2001238	positive regulation of extrinsic apoptotic signaling pathway	7/1397	52/18866	0.0873763	0.264095	0.200607	SRPX/SFRP1/RET/PTPRC/MAL/AGTR2/AGT	7
GO:0040013	negative regulation of locomotion	37/1397	397/18866	0.0875709	0.264431	0.200862	KLRC4-KLRK1/CD200R1/MYOCD/IL33/SEMA6D/SEMA6A/SEMA3G/WNT4/GHRL/EVL/SPOCK3/STAP1/KLRK1/PTPRT/IL24/CXCL13/ADIPOQ/SLIT2/RGN/SFRP1/CXCL12/CCL21/CCL2/PTN/CD200/MEF2C/HAS1/GPR18/ERBB4/DPEP1/CYP1B1/CX3CR1/BMP5/BCL2/ATP1B2/APOH/AGTR2	37
GO:0062014	negative regulation of small molecule metabolic process	12/1397	105/18866	0.0875859	0.264431	0.200862	ATCAY/WNT4/ADIPOQ/PROX1/PLEK/INS/GCK/CNR1/CBFA2T3/BMP5/ACADL/ACACB	12
GO:0061572	actin filament bundle organization	17/1397	161/18866	0.0879124	0.265235	0.201473	PHACTR1/SYNPO2/FMN2/WNT4/EVL/ARHGEF15/PPM1E/FAM107A/CORO2B/GPR65/TAC1/SFRP1/PLEK/MYOC/LCP1/S1PR1/ADD2	17
GO:1901343	negative regulation of vasculature development	21/1397	207/18866	0.087951	0.265235	0.201473	CCR2/TNMD/SEMA6A/WNT4/GHRL/FBLN5/ANGPTL7/ADAMTS1/WT1/THBS4/TEK/PTN/PDE3B/NPR1/NGFR/FGF9/CX3CR1/COL4A3/FASLG/APOH/AGT	21
GO:0050817	coagulation	33/1397	349/18866	0.088102	0.265541	0.201706	ADAMTS18/P2RY12/CELA2A/GNG2/SERPINA10/PIK3R5/P2RX2/MMRN1/MERTK/VAV3/VTN/SELP/PRKCQ/PRKCB/PRKAR2B/PLEK/PIK3CG/SERPINE2/P2RX5/P2RX1/KLKB1/ITPR1/IL6/HBB/GP1BA/F11/F10/DGKB/CD40LG/CD36/BLK/APOH/ABAT	33
GO:0061458	reproductive system development	41/1397	447/18866	0.0909008	0.273823	0.207997	TIFAB/GPR149/GDF7/TCF23/OSR1/MYOCD/RSPO3/TEX11/WNT4/GHRL/DHH/ADAM29/MERTK/ADAMTS1/PCYT1B/SLIT2/EOMES/WT1/WNT9B/VGF/STAR/SLIT3/SFRP1/PTX3/PTPRN/PTN/PRLR/SERPINE2/PGR/NTRK1/LEP/ID4/FGF10/FGF9/ESR1/BMP6/BMP5/BCL2/AMHR2/NR0B1/ADCYAP1	41
GO:0045446	endothelial cell differentiation	13/1397	117/18866	0.0921868	0.277009	0.210417	ATOH8/APOLD1/SOX17/TNMD/TMEM100/ARHGEF26/PPP1R16B/PTPRS/PTN/PROX1/PDE2A/S1PR1/BMP6	13
GO:0051341	regulation of oxidoreductase activity	13/1397	117/18866	0.0921868	0.277009	0.210417	LRRK2/RGN/SNCA/PDK4/LEP/INS/FCER2/EDN3/CNR2/CNR1/AGTR2/AGTR1/AGT	13
GO:0048814	regulation of dendrite morphogenesis	11/1397	95/18866	0.0922159	0.277009	0.210417	ZDHHC15/LRRK2/CUX2/ARC/NLGN1/TIAM1/RELN/PAK3/CHRNB2/CAMK2B/KIF1A	11
GO:0002287	alpha-beta T cell activation involved in immune response	8/1397	63/18866	0.0923193	0.277009	0.210417	TBX21/EOMES/SPN/CCL19/LY9/IRF4/IL6/IL2	8
GO:0002293	alpha-beta T cell differentiation involved in immune response	8/1397	63/18866	0.0923193	0.277009	0.210417	TBX21/EOMES/SPN/CCL19/LY9/IRF4/IL6/IL2	8
GO:0032613	interleukin-10 production	8/1397	63/18866	0.0923193	0.277009	0.210417	TIGIT/SASH3/LILRB1/IRF4/IL6/HGF/CD40LG/CD28	8
GO:0046530	photoreceptor cell differentiation	8/1397	63/18866	0.0923193	0.277009	0.210417	HCN1/CDHR1/CRB1/PTN/PAX6/NTRK2/DSCAM/DCX	8
GO:0032611	interleukin-1 beta production	12/1397	106/18866	0.0924707	0.277309	0.210645	PYHIN1/GHRL/TLR8/CCL19/LPL/ISL1/IL6/IGF1/FFAR1/CX3CR1/CCR7/CD36	12
GO:0006536	glutamate metabolic process	5/1397	33/18866	0.0933797	0.279256	0.212123	AMDHD1/ATCAY/PRODH2/FTCD/GAD2	5
GO:0034331	cell junction maintenance	5/1397	33/18866	0.0933797	0.279256	0.212123	C1QL1/BSN/DLG2/CSF1R/CBLN1	5
GO:0040018	positive regulation of multicellular organism growth	5/1397	33/18866	0.0933797	0.279256	0.212123	SPTBN4/ATP8A2/GHRL/GHR/BCL2	5
GO:1901380	negative regulation of potassium ion transmembrane transport	5/1397	33/18866	0.0933797	0.279256	0.212123	KCNAB1/RGS4/KEL/KCNH2/CASQ2	5
GO:1902003	regulation of amyloid-beta formation	5/1397	33/18866	0.0933797	0.279256	0.212123	LRRTM3/HAP1/NTRK2/IGF1/CLU	5
GO:0030833	regulation of actin filament polymerization	18/1397	174/18866	0.0939083	0.279572	0.212364	SPTBN4/PREX1/EVL/CYFIP2/WASF3/TENM1/SLIT2/TMOD1/SPTB/CCL21/PAK3/NPHS1/NCKAP1L/HCLS1/CTNNA2/CSF3/CCR7/ADD2	18
GO:0001845	phagolysosome assembly	3/1397	15/18866	0.094474	0.279572	0.212364	RAB39A/SYT7/SRPX	3
GO:0007638	mechanosensory behavior	3/1397	15/18866	0.094474	0.279572	0.212364	TIFAB/FOXP2/NRXN1	3
GO:0009404	toxin metabolic process	3/1397	15/18866	0.094474	0.279572	0.212364	STAR/FMO2/CYP1B1	3
GO:0009415	response to water	3/1397	15/18866	0.094474	0.279572	0.212364	MAPK10/NTRK1/AVPR1A	3
GO:0015671	oxygen transport	3/1397	15/18866	0.094474	0.279572	0.212364	IPCEF1/HBB/HBA2	3
GO:0021535	cell migration in hindbrain	3/1397	15/18866	0.094474	0.279572	0.212364	PHOX2B/CTNNA2/ATP1B2	3
GO:0032105	negative regulation of response to extracellular stimulus	3/1397	15/18866	0.094474	0.279572	0.212364	SPX/CARTPT/LEP	3
GO:0032108	negative regulation of response to nutrient levels	3/1397	15/18866	0.094474	0.279572	0.212364	SPX/CARTPT/LEP	3
GO:0032328	alanine transport	3/1397	15/18866	0.094474	0.279572	0.212364	SLC6A17/SLC7A10/SLC38A3	3
GO:0035745	T-helper 2 cell cytokine production	3/1397	15/18866	0.094474	0.279572	0.212364	TBX21/IL6/ARG1	3
GO:0042976	activation of Janus kinase activity	3/1397	15/18866	0.094474	0.279572	0.212364	PRLR/GHR/AGT	3
GO:0044849	estrous cycle	3/1397	15/18866	0.094474	0.279572	0.212364	PTN/OPRM1/HAS1	3
GO:0046184	aldehyde biosynthetic process	3/1397	15/18866	0.094474	0.279572	0.212364	WNT4/BMP6/BMP5	3
GO:0051608	histamine transport	3/1397	15/18866	0.094474	0.279572	0.212364	SLC29A4/BTK/ADCYAP1	3
GO:0060099	regulation of phagocytosis, engulfment	3/1397	15/18866	0.094474	0.279572	0.212364	STAP1/NCKAP1L/CD36	3
GO:0060347	heart trabecula formation	3/1397	15/18866	0.094474	0.279572	0.212364	ADAMTS1/TGFBR3/TEK	3
GO:0072075	metanephric mesenchyme development	3/1397	15/18866	0.094474	0.279572	0.212364	OSR1/WNT4/WT1	3
GO:2000095	regulation of Wnt signaling pathway, planar cell polarity pathway	3/1397	15/18866	0.094474	0.279572	0.212364	RSPO3/SFRP1/GPC3	3
GO:0045661	regulation of myoblast differentiation	7/1397	53/18866	0.0945854	0.279748	0.212497	CMTM5/MYOCD/BOC/KLHL41/CCL17/CXCL9/MEF2C	7
GO:1903036	positive regulation of response to wounding	9/1397	74/18866	0.0952969	0.281447	0.213788	REG3G/VTN/SELP/PTN/PLEK/REG3A/NTRK3/CD36/APOH	9
GO:0015804	neutral amino acid transport	6/1397	43/18866	0.0953695	0.281447	0.213788	SLC6A17/SLC7A10/SLC6A15/SLC38A3/RGS4/LEP	6
GO:0050856	regulation of T cell receptor signaling pathway	6/1397	43/18866	0.0953695	0.281447	0.213788	SLA2/TRAT1/CD226/TESPA1/SH2D1A/CCR7	6
GO:1901031	regulation of response to reactive oxygen species	6/1397	43/18866	0.0953695	0.281447	0.213788	LRRK2/FBLN5/RGN/NR4A3/HGF/CD36	6
GO:0043254	regulation of protein-containing complex assembly	41/1397	449/18866	0.0955955	0.28196	0.214177	NLRC3/TRIM9/ANKRD53/P2RY12/SPTBN4/PREX1/EVL/CYFIP2/WASF3/CXCL13/TUBB4A/TENM1/SLIT2/TCL1A/TMOD1/TAL1/SPTB/SNCA/SELP/CCL21/PLEK/PAK3/OPRD1/NPHS1/MAPT/MAP2/MAP1B/LCP1/ISL1/INSM1/IAPP/NCKAP1L/HCLS1/GFAP/ESR1/CTNNA2/CSF3/CCR7/CLU/CD36/ADD2	41
GO:0008154	actin polymerization or depolymerization	22/1397	221/18866	0.0959169	0.282752	0.214779	SPTBN4/PREX1/GHRL/EVL/CYFIP2/FAM107A/WASF3/TENM1/SLIT2/TMOD1/SPTB/CXCL12/CCL21/PLEK/PAK3/NPHS1/NCKAP1L/HCLS1/CTNNA2/CSF3/CCR7/ADD2	22
GO:1990778	protein localization to cell periphery	32/1397	340/18866	0.0961511	0.283287	0.215186	TSPAN33/ZDHHC22/RAB3C/TMEM88/WNK3/SPTBN4/DPP10/GPR158/MRAP/SCN3B/PACSIN1/CACNG5/EPB41L3/NFASC/EFR3B/CACNG2/RAMP3/ADIPOQ/KCNB2/LGI1/TUB/SNAP25/MAPK10/PDZK1/MAL/KCNJ11/KCNB1/INS/DPP6/DLG2/CACNB2/ANK2	32
GO:0006970	response to osmotic stress	10/1397	85/18866	0.096914	0.285222	0.216656	RCSD1/WNK3/PAPPA2/SLC12A5/SST/MAPK10/ABCB1/KCNMA1/EPO/AQP1	10
GO:0110110	positive regulation of animal organ morphogenesis	10/1397	85/18866	0.096914	0.285222	0.216656	FOXP2/WNT4/ENAM/WT1/PTN/NGFR/HPN/FGF10/AGTR2/AGT	10
GO:0002719	negative regulation of cytokine production involved in immune response	4/1397	24/18866	0.0973139	0.285773	0.217074	TBX21/LILRB1/CD96/ARG1	4
GO:0045821	positive regulation of glycolytic process	4/1397	24/18866	0.0973139	0.285773	0.217074	INS/IGF1/HTR2A/GPD1	4
GO:0060396	growth hormone receptor signaling pathway	4/1397	24/18866	0.0973139	0.285773	0.217074	GHRL/SOCS2/PRLR/GHR	4
GO:0090335	regulation of brown fat cell differentiation	4/1397	24/18866	0.0973139	0.285773	0.217074	FNDC5/VSTM2A/LEP/INS	4
GO:0050680	negative regulation of epithelial cell proliferation	18/1397	175/18866	0.0978135	0.287083	0.218069	NLRC3/ATOH8/TNMD/GHRL/RGN/SCG2/TGFBR3/SFRP1/CCL2/PTN/PAX6/NGFR/MEF2C/ISL1/HPN/GPC3/COL4A3/APOH	18
GO:2000146	negative regulation of cell motility	34/1397	365/18866	0.0985003	0.288941	0.219481	KLRC4-KLRK1/CD200R1/MYOCD/IL33/SEMA6D/WNT4/EVL/SPOCK3/STAP1/KLRK1/PTPRT/IL24/CXCL13/ADIPOQ/SLIT2/RGN/SFRP1/CXCL12/CCL21/CCL2/PTN/CD200/MEF2C/HAS1/GPR18/ERBB4/DPEP1/CYP1B1/CX3CR1/BMP5/BCL2/ATP1B2/APOH/AGTR2	34
GO:0046637	regulation of alpha-beta T cell differentiation	8/1397	64/18866	0.0990401	0.290208	0.220443	SASH3/TBX21/ZBTB16/ZAP70/CCL19/IRF4/IL2/NCKAP1L	8
GO:0060135	maternal process involved in female pregnancy	8/1397	64/18866	0.0990401	0.290208	0.220443	TCF23/WNT4/GHRL/PTN/PGR/ESR1/CNR1/ARG1	8
GO:0046661	male sex differentiation	17/1397	164/18866	0.099891	0.292542	0.222216	TEX11/WNT4/DHH/ADAM29/WT1/WNT9B/STAR/SFRP1/NTRK1/FGF10/FGF9/ESR1/BMP6/BMP5/BCL2/AMHR2/NR0B1	17
GO:0009064	glutamine family amino acid metabolic process	9/1397	75/18866	0.101577	0.296511	0.22523	AMDHD1/ATCAY/PRODH2/FTCD/NOS1/GAD2/DAO/ART4/ARG1	9
GO:0032418	lysosome localization	9/1397	75/18866	0.101577	0.296511	0.22523	CPLX2/CD84/NR4A3/PIK3CG/MAP6/IL13RA2/CHGA/BTK/BLK	9
GO:0032602	chemokine production	9/1397	75/18866	0.101577	0.296511	0.22523	MCOLN2/TLR7/ADIPOQ/LPL/LBP/IL6/FFAR3/ACKR1/ADCYAP1	9
GO:0045685	regulation of glial cell differentiation	9/1397	75/18866	0.101577	0.296511	0.22523	CNTN2/PTN/SERPINE2/NTRK3/NKX6-1/NKX2-2/IL6/ID4/ASPA	9
GO:0061844	antimicrobial humoral immune response mediated by antimicrobial peptide	9/1397	75/18866	0.101577	0.296511	0.22523	REG3G/CXCL13/S100A12/RNASE6/REG1B/REG1A/PLA2G1B/REG3A/CXCL9	9
GO:1900076	regulation of cellular response to insulin stimulus	9/1397	75/18866	0.101577	0.296511	0.22523	ECHDC3/PRKCQ/PRKCB/LPL/LEP/INS/FFAR3/GPLD1/AGT	9
GO:0009620	response to fungus	7/1397	54/18866	0.102114	0.297431	0.22593	SCIMP/S100A12/PTX3/CTSG/CHGA/BTK/ARG1	7
GO:0032623	interleukin-2 production	7/1397	54/18866	0.102114	0.297431	0.22593	CCR2/SASH3/TBX21/PTPRC/IRF4/CD28/CD247	7
GO:0032757	positive regulation of interleukin-8 production	7/1397	54/18866	0.102114	0.297431	0.22593	TLR8/TLR7/ADIPOQ/LBP/IL6/FCN1/CD2	7
GO:2000179	positive regulation of neural precursor cell proliferation	7/1397	54/18866	0.102114	0.297431	0.22593	PROX1/PAX6/INSM1/EGF/DCT/CX3CR1/ASCL1	7
GO:0045765	regulation of angiogenesis	37/1397	403/18866	0.102691	0.298693	0.226888	CCR2/BMPER/HSPB6/PROK1/TNMD/SEMA6A/RHOJ/GHRL/PPP1R16B/CXCL13/FBLN5/ADAMTS1/THBS4/TEK/SFRP1/PTN/PRKCB/ENPP2/PDE3B/NPR1/NGFR/LEP/ISL1/IL6/HGF/CYP1B1/CX3CR1/COL4A3/CMA1/C6/C3AR1/AQP1/FASLG/APOH/APLNR/AGTR1/AGT	37
GO:0032526	response to retinoic acid	12/1397	108/18866	0.10273	0.298693	0.226888	OSR1/BRINP2/WNT9B/SLC6A4/RXRG/RET/NTRK3/LEP/CD38/BMP6/ASCL1/AQP1	12
GO:0045445	myoblast differentiation	10/1397	86/18866	0.102799	0.298693	0.226888	CMTM5/MYOCD/BOC/KLHL41/KCNAB1/CCL17/CXCL9/MEF2C/ISL1/IGF1	10
GO:0032651	regulation of interleukin-1 beta production	11/1397	97/18866	0.103096	0.298693	0.226888	PYHIN1/GHRL/TLR8/CCL19/LPL/ISL1/IL6/IGF1/FFAR1/CX3CR1/CCR7	11
GO:0035710	CD4-positive, alpha-beta T cell activation	11/1397	97/18866	0.103096	0.298693	0.226888	SASH3/TBX21/PLA2G2D/SPN/CCL19/PRKCQ/LY9/IRF4/IL6/IL2/NCKAP1L	11
GO:1901655	cellular response to ketone	11/1397	97/18866	0.103096	0.298693	0.226888	GNG2/MAP4K1/STAR/SFRP1/PTGFR/CRH/ARG1/AQP1/AGTR2/ADCY5/ADCY1	11
GO:0030851	granulocyte differentiation	5/1397	34/18866	0.103159	0.298693	0.226888	ADIPOQ/TAL1/HCLS1/CSF3/CBFA2T3	5
GO:0035774	positive regulation of insulin secretion involved in cellular response to glucose stimulus	5/1397	34/18866	0.103159	0.298693	0.226888	RFX6/GHRL/GPR27/GPLD1/CRH	5
GO:0048854	brain morphogenesis	5/1397	34/18866	0.103159	0.298693	0.226888	GDF7/SLC4A10/SLIT1/SLC6A4/CTNNA2	5
GO:0070232	regulation of T cell apoptotic process	5/1397	34/18866	0.103159	0.298693	0.226888	GIMAP8/PRKCQ/PDCD1/IL7R/CD27	5
GO:1902692	regulation of neuroblast proliferation	5/1397	34/18866	0.103159	0.298693	0.226888	LRRK2/PTN/PAX6/DCT/CX3CR1	5
GO:0045444	fat cell differentiation	23/1397	235/18866	0.103717	0.299524	0.227519	PTPRQ/FNDC5/VSTM2A/LGALS12/MEDAG/EBF2/LMO3/MAFB/ADIPOQ/NR4A3/ZBTB16/SFRP1/LPL/LEP/INS/IL6/ID4/HTR2A/GDF10/FGF10/FABP4/CMKLR1/ADRB2	23
GO:0007292	female gamete generation	15/1397	142/18866	0.103766	0.299524	0.227519	GPR149/NANOS1/FMN2/WNT4/ADAMTS1/PTX3/PTN/PGR/PDE3A/NPPC/LEP/IGF1/DAZL/BNC1/BCL2	15
GO:0032881	regulation of polysaccharide metabolic process	6/1397	44/18866	0.103891	0.299524	0.227519	POMC/INS/IGF1/GCK/GCGR/EGF	6
GO:0035307	positive regulation of protein dephosphorylation	6/1397	44/18866	0.103891	0.299524	0.227519	FCRL3/DUSP26/PPP1R16B/LILRB2/PTPRC/AGTR2	6
GO:0042088	T-helper 1 type immune response	6/1397	44/18866	0.103891	0.299524	0.227519	CCR2/IL33/EBI3/IL18RAP/SPN/CCL19	6
GO:0045332	phospholipid translocation	6/1397	44/18866	0.103891	0.299524	0.227519	XKR7/XKR4/ATP8B4/ANO3/ATP8A2/ABCB1	6
GO:1902667	regulation of axon guidance	6/1397	44/18866	0.103891	0.299524	0.227519	SEMA6D/SEMA6A/SEMA3G/SLIT2/CXCL12/DSCAM	6
GO:1903539	protein localization to postsynaptic membrane	6/1397	44/18866	0.103891	0.299524	0.227519	CACNG5/CACNG2/LGI1/SNAP25/MAPK10/DLG2	6
GO:0030705	cytoskeleton-dependent intracellular transport	20/1397	200/18866	0.104726	0.301767	0.229223	CNIH2/AGBL4/TMEM108/TRIM58/HAP1/AP3B2/UCHL1/TUB/SYT4/NEFL/NEFH/MAPT/MAP6/MAP2/MAP1B/KIF5C/KIF5A/DYNC1I1/DLG2/KIF1A	20
GO:0060675	ureteric bud morphogenesis	8/1397	65/18866	0.106029	0.305359	0.231951	ADAMTS16/WNT4/WT1/WNT9B/GPC3/BCL2/AGTR2/AGT	8
GO:0061351	neural precursor cell proliferation	16/1397	154/18866	0.106316	0.306021	0.232454	ARX/TRIM71/LRRK2/SLC6A4/PTN/PROX1/PAX6/KCNA1/INSM1/ID4/EGF/DCT/CX3CR1/KIF1A/ASCL1/ADCYAP1	16
GO:0000381	regulation of alternative mRNA splicing, via spliceosome	9/1397	76/18866	0.108088	0.310834	0.23611	KHDRBS2/RBFOX3/SRSF12/CELF4/RBM11/CELF3/CELF2/NOVA2/NOVA1	9
GO:0090630	activation of GTPase activity	12/1397	109/18866	0.108104	0.310834	0.23611	TBC1D10C/SGSM1/ARHGEF26/ARHGEF15/CXCL13/ARHGAP25/GPR65/TIAM1/CCL21/RASGRF1/NTRK3/CCR7	12
GO:0010466	negative regulation of peptidase activity	26/1397	272/18866	0.108335	0.311227	0.236409	SERPINA9/PI16/ITIH5/SERPINA10/PI15/SPOCK3/PCSK1N/SPOCK2/VTN/SPINK2/SNCA/PZP/SERPINI2/SERPINI1/SERPINE2/NGFR/HGF/GPC3/DPEP1/CR1/COL4A3/CD27/SERPINA6/AQP1/AMBP/AGT	26
GO:0003071	renal system process involved in regulation of systemic arterial blood pressure	4/1397	25/18866	0.109405	0.311227	0.236409	CORO2B/AGTR2/AGTR1/AGT	4
GO:0010447	response to acidic pH	4/1397	25/18866	0.109405	0.311227	0.236409	SLC38A3/GPR65/SST/ASIC2	4
GO:0010954	positive regulation of protein processing	4/1397	25/18866	0.109405	0.311227	0.236409	CLEC3B/CNTN2/KLKB1/HPN	4
GO:0048169	regulation of long-term neuronal synaptic plasticity	4/1397	25/18866	0.109405	0.311227	0.236409	NEURL1/SYP/CAMK2B/AGT	4
GO:0051894	positive regulation of focal adhesion assembly	4/1397	25/18866	0.109405	0.311227	0.236409	WNT4/TEK/SFRP1/MYOC	4
GO:0060259	regulation of feeding behavior	4/1397	25/18866	0.109405	0.311227	0.236409	GHRL/NR4A3/INS/CNR1	4
GO:0061050	regulation of cell growth involved in cardiac muscle cell development	4/1397	25/18866	0.109405	0.311227	0.236409	PI16/AKAP6/RGS4/IGF1	4
GO:0003229	ventricular cardiac muscle tissue development	7/1397	55/18866	0.109958	0.311227	0.236409	CCM2L/TGFBR3/RYR2/PROX1/MYH7/MYH6/ISL1	7
GO:0014888	striated muscle adaptation	7/1397	55/18866	0.109958	0.311227	0.236409	TRIM63/KLF15/MYOC/MYH7/MYH6/MEF2C/CAMK2B	7
GO:0071825	protein-lipid complex subunit organization	7/1397	55/18866	0.109958	0.311227	0.236409	GPIHBP1/SH3GL2/PLA2G2A/LPL/CETP/AGTR1/AGT	7
GO:0001780	neutrophil homeostasis	3/1397	16/18866	0.110151	0.311227	0.236409	CCR2/MERTK/IL6	3
GO:0006555	methionine metabolic process	3/1397	16/18866	0.110151	0.311227	0.236409	GNMT/BHMT2/MAT1A	3
GO:0015812	gamma-aminobutyric acid transport	3/1397	16/18866	0.110151	0.311227	0.236409	SV2A/SLC6A13/ABAT	3
GO:0021542	dentate gyrus development	3/1397	16/18866	0.110151	0.311227	0.236409	TMEM108/PROX1/NEUROD1	3
GO:0031269	pseudopodium assembly	3/1397	16/18866	0.110151	0.311227	0.236409	KLHL41/CCL21/CCR7	3
GO:0032354	response to follicle-stimulating hormone	3/1397	16/18866	0.110151	0.311227	0.236409	TGFBR3/STAR/EPHA8	3
GO:0035864	response to potassium ion	3/1397	16/18866	0.110151	0.311227	0.236409	KCNC1/DLG2/CRHBP	3
GO:0042487	regulation of odontogenesis of dentin-containing tooth	3/1397	16/18866	0.110151	0.311227	0.236409	RSPO2/ENAM/NGFR	3
GO:0043249	erythrocyte maturation	3/1397	16/18866	0.110151	0.311227	0.236409	TRIM58/TAL1/EPO	3
GO:0045725	positive regulation of glycogen biosynthetic process	3/1397	16/18866	0.110151	0.311227	0.236409	INS/IGF1/GCK	3
GO:0046500	S-adenosylmethionine metabolic process	3/1397	16/18866	0.110151	0.311227	0.236409	GNMT/BHMT2/MAT1A	3
GO:0048521	negative regulation of behavior	3/1397	16/18866	0.110151	0.311227	0.236409	GHRL/INS/CRH	3
GO:0050884	neuromuscular process controlling posture	3/1397	16/18866	0.110151	0.311227	0.236409	TMEM150C/ATP8A2/GLRA1	3
GO:0055119	relaxation of cardiac muscle	3/1397	16/18866	0.110151	0.311227	0.236409	SLC8A1/CHGA/ATP1A2	3
GO:0070593	dendrite self-avoidance	3/1397	16/18866	0.110151	0.311227	0.236409	DSCAML1/CNTN2/DSCAM	3
GO:0071391	cellular response to estrogen stimulus	3/1397	16/18866	0.110151	0.311227	0.236409	SFRP1/ESR1/CRHBP	3
GO:0071732	cellular response to nitric oxide	3/1397	16/18866	0.110151	0.311227	0.236409	KCNC2/DPEP1/AQP1	3
GO:0072176	nephric duct development	3/1397	16/18866	0.110151	0.311227	0.236409	OSR1/WNT9B/GPC3	3
GO:0086103	G protein-coupled receptor signaling pathway involved in heart process	3/1397	16/18866	0.110151	0.311227	0.236409	RAMP3/NOS1/CHGA	3
GO:0097091	synaptic vesicle clustering	3/1397	16/18866	0.110151	0.311227	0.236409	PCDH17/NLGN1/BRSK2	3
GO:1902514	regulation of calcium ion transmembrane transport via high voltage-gated calcium channel	3/1397	16/18866	0.110151	0.311227	0.236409	NOS1/CACNB2/CACNA2D1	3
GO:1905153	regulation of membrane invagination	3/1397	16/18866	0.110151	0.311227	0.236409	STAP1/NCKAP1L/CD36	3
GO:0001101	response to acid chemical	14/1397	132/18866	0.110405	0.311779	0.236828	CPEB1/BCL11A/NEURL1/GLRA3/SST/SLC1A2/PTN/MAPK10/NTRK2/NTRK1/GLRA1/CDO1/AVPR1A/ARG1	14
GO:0048754	branching morphogenesis of an epithelial tube	16/1397	155/18866	0.11086	0.3129	0.23768	RSPO2/ADAMTS16/GDF7/WNT4/SLIT2/WT1/WNT9B/PGR/GPC3/FGF10/ESR1/EGF/CASR/BCL2/AGTR2/AGT	16
GO:0048732	gland development	40/1397	443/18866	0.111435	0.314359	0.238788	PTF1A/GDF7/ACER1/WNT4/MAFB/NEURL1/RGN/SOCS2/WT1/VTN/TGFBR3/SFRP1/REG1A/PTN/PROX1/PRLR/SERPINE2/PGR/PAX6/ISL1/INSM1/IL6/ID4/HRH2/HPN/HGF/FGL1/FGF10/ESR1/ERBB4/EGF/CSF1R/CRH/CDO1/CCKBR/BCL2/ASCL1/ARG1/NR0B1/ADCYAP1	40
GO:0099111	microtubule-based transport	19/1397	190/18866	0.111529	0.314457	0.238863	CNIH2/AGBL4/TMEM108/TRIM58/HAP1/AP3B2/UCHL1/TUB/NEFL/NEFH/MAPT/MAP2/MAP1B/KIF5C/KIF5A/DYNC1I1/DLG2/KIF1A/AQP4	19
GO:0006909	phagocytosis	35/1397	382/18866	0.112108	0.315926	0.239978	IGLL5/CCR2/XKR7/PLD4/XKR4/CAMK1D/SIRPG/RAB39A/CYFIP2/STAP1/MERTK/VAV3/ARHGAP25/ELMO1/ADIPOQ/SYT7/FCN3/SRPX/TUB/SLAMF1/CCL2/PTX3/PTPRC/LEP/LBP/ITGAL/ICAM3/NCKAP1L/FCN2/FCN1/DOCK2/CD36/CD247/CD3G/RHOH	35
GO:0032612	interleukin-1 production	13/1397	121/18866	0.112169	0.31593	0.239981	PYHIN1/GHRL/TLR8/CCL19/LPL/ISL1/IL16/IL6/IGF1/FFAR1/CX3CR1/CCR7/CD36	13
GO:0032924	activin receptor signaling pathway	6/1397	45/18866	0.112795	0.317362	0.241069	GDF7/CFC1/IGSF1/FGF10/FGF9/AMHR2	6
GO:0060443	mammary gland morphogenesis	6/1397	45/18866	0.112795	0.317362	0.241069	WNT4/PGR/FGF10/ESR1/CSF1R/ARG1	6
GO:0021522	spinal cord motor neuron differentiation	5/1397	35/18866	0.113422	0.318459	0.241902	PAX6/NKX6-1/NKX2-2/ISL1/PHOX2A	5
GO:0030947	regulation of vascular endothelial growth factor receptor signaling pathway	5/1397	35/18866	0.113422	0.318459	0.241902	TNMD/VTN/PRKCB/FGF10/FGF9	5
GO:0033144	negative regulation of intracellular steroid hormone receptor signaling pathway	5/1397	35/18866	0.113422	0.318459	0.241902	ZNF366/HEYL/SFRP1/ISL1/NR0B1	5
GO:0045066	regulatory T cell differentiation	5/1397	35/18866	0.113422	0.318459	0.241902	PLA2G2D/LILRB2/IL2/CR1/CD28	5
GO:1904659	glucose transmembrane transport	12/1397	110/18866	0.113639	0.318902	0.242239	KLF15/ADIPOQ/NR4A3/SLC5A4/SLC2A2/SLC1A2/PRKCB/PLA2G1B/LEP/INS/IGF1/GPC3	12
GO:0043255	regulation of carbohydrate biosynthetic process	11/1397	99/18866	0.114698	0.321704	0.244368	GNMT/ADIPOQ/SNCA/PLEK/LEP/INS/IGF1/GCK/EGF/AVPR1B/ADCYAP1R1	11
GO:0007281	germ cell development	26/1397	275/18866	0.11876	0.332926	0.252891	GPR149/NANOS1/DPY19L2/PACRG/RIMBP3/JAM2/CELF4/FMN2/WNT4/DHH/DDX25/CHD5/SPAG6/NEURL1/ZBTB16/WT1/SPINK2/PTX3/PTN/PDE3A/NPPC/IGF1/DAZL/CCR6/BNC1/BCL2	26
GO:0032652	regulation of interleukin-1 production	12/1397	111/18866	0.119336	0.334189	0.253851	PYHIN1/GHRL/TLR8/CCL19/LPL/ISL1/IL16/IL6/IGF1/FFAR1/CX3CR1/CCR7	12
GO:0035305	negative regulation of dephosphorylation	12/1397	111/18866	0.119336	0.334189	0.253851	PHACTR1/TMEM132D/CSRNP3/PPP4R4/SLC7A14/PPP1R16B/RIMBP2/RGN/PTN/PPP1R1A/NCKAP1L/DLG2	12
GO:0034332	adherens junction organization	8/1397	67/18866	0.120797	0.33793	0.256693	CADM2/CDH22/CADM3/CDH19/CADM1/CDH18/CDH10/BMP6	8
GO:0071300	cellular response to retinoic acid	8/1397	67/18866	0.120797	0.33793	0.256693	OSR1/BRINP2/WNT9B/SLC6A4/RET/NTRK3/LEP/AQP1	8
GO:0060395	SMAD protein signal transduction	9/1397	78/18866	0.121793	0.337959	0.256714	GDF7/ATOH8/KIAA0319/CILP/LEFTY2/TF/GDF10/BMP6/BMP5	9
GO:0061045	negative regulation of wound healing	9/1397	78/18866	0.121793	0.337959	0.256714	ADAMTS18/WNT4/VTN/SERPINE2/KLKB1/GP1BA/F11/APOH/ABAT	9
GO:0051258	protein polymerization	28/1397	300/18866	0.121859	0.337959	0.256714	ANKRD53/SPTBN4/PREX1/EVL/CYFIP2/FAM107A/WASF3/TUBB4A/TENM1/SLIT2/VTN/TMOD1/SPTB/SNCA/CCL21/PAK3/NPHS1/NEFL/MAPT/MAP2/MAP1B/NCKAP1L/HCLS1/CTNNA2/CSF3/CCR7/CASQ2/ADD2	28
GO:0001754	eye photoreceptor cell differentiation	6/1397	46/18866	0.122072	0.337959	0.256714	HCN1/CRB1/PTN/PAX6/NTRK2/DSCAM	6
GO:0017144	drug metabolic process	6/1397	46/18866	0.122072	0.337959	0.256714	NOS1/FMO2/DPEP1/BCHE/AOX1/ADH1A	6
GO:0006309	apoptotic DNA fragmentation	4/1397	26/18866	0.122128	0.337959	0.256714	CECR2/IL6/DNASE1L3/CIDEA	4
GO:0006700	C21-steroid hormone biosynthetic process	4/1397	26/18866	0.122128	0.337959	0.256714	WNT4/STAR/BMP6/BMP5	4
GO:0030318	melanocyte differentiation	4/1397	26/18866	0.122128	0.337959	0.256714	MEF2C/EDNRB/EDN3/BCL2	4
GO:0031579	membrane raft organization	4/1397	26/18866	0.122128	0.337959	0.256714	PTPRC/MAL/DOCK2/CD2	4
GO:0031664	regulation of lipopolysaccharide-mediated signaling pathway	4/1397	26/18866	0.122128	0.337959	0.256714	SCIMP/CD180/CD36/BMP6	4
GO:0042730	fibrinolysis	4/1397	26/18866	0.122128	0.337959	0.256714	KLKB1/GP1BA/F11/APOH	4
GO:0043501	skeletal muscle adaptation	4/1397	26/18866	0.122128	0.337959	0.256714	TRIM63/MYOC/MYH7/CAMK2B	4
GO:0051350	negative regulation of lyase activity	4/1397	26/18866	0.122128	0.337959	0.256714	CCR2/P2RY13/GALR1/EDNRB	4
GO:0055083	monovalent inorganic anion homeostasis	4/1397	26/18866	0.122128	0.337959	0.256714	SLC12A5/SLC12A3/SLC12A1/FASLG	4
GO:0060219	camera-type eye photoreceptor cell differentiation	4/1397	26/18866	0.122128	0.337959	0.256714	HCN1/PTN/NTRK2/DSCAM	4
GO:0060307	regulation of ventricular cardiac muscle cell membrane repolarization	4/1397	26/18866	0.122128	0.337959	0.256714	SCN4B/KCNH2/CACNA2D1/ANK2	4
GO:0060343	trabecula formation	4/1397	26/18866	0.122128	0.337959	0.256714	ADAMTS1/TGFBR3/TEK/SFRP1	4
GO:0060740	prostate gland epithelium morphogenesis	4/1397	26/18866	0.122128	0.337959	0.256714	SFRP1/ID4/FGF10/ESR1	4
GO:0072202	cell differentiation involved in metanephros development	4/1397	26/18866	0.122128	0.337959	0.256714	OSR1/WNT4/ADIPOQ/WNT9B	4
GO:1903020	positive regulation of glycoprotein metabolic process	4/1397	26/18866	0.122128	0.337959	0.256714	CCL21/CCL19/IGF1/CCR7	4
GO:1904754	positive regulation of vascular associated smooth muscle cell migration	4/1397	26/18866	0.122128	0.337959	0.256714	ADAMTS1/NR4A3/FGF9/AGT	4
GO:0003230	cardiac atrium development	5/1397	36/18866	0.124153	0.342857	0.260435	CCM2L/PROX1/MYH6/ISL1/ANK2	5
GO:0045742	positive regulation of epidermal growth factor receptor signaling pathway	5/1397	36/18866	0.124153	0.342857	0.260435	NEURL1/HAP1/EGF/FASLG/AGT	5
GO:0070873	regulation of glycogen metabolic process	5/1397	36/18866	0.124153	0.342857	0.260435	POMC/INS/IGF1/GCK/GCGR	5
GO:0106056	regulation of calcineurin-mediated signaling	5/1397	36/18866	0.124153	0.342857	0.260435	TBC1D10C/RCAN2/AKAP6/SLC8A2/IGF1	5
GO:0030041	actin filament polymerization	19/1397	193/18866	0.12441	0.343389	0.260839	SPTBN4/PREX1/EVL/CYFIP2/FAM107A/WASF3/TENM1/SLIT2/TMOD1/SPTB/CCL21/PAK3/NPHS1/NCKAP1L/HCLS1/CTNNA2/CSF3/CCR7/ADD2	19
GO:0005976	polysaccharide metabolic process	12/1397	112/18866	0.125192	0.34537	0.262344	GNMT/B3GALT1/B3GALT2/PPP1R1A/POMC/INS/IGF1/HAS1/GCK/GCGR/EGF/AOAH	12
GO:0048565	digestive tract development	14/1397	135/18866	0.125999	0.345571	0.262496	MYOCD/SOX17/SFRP1/RET/REG1A/NPY/NKX2-2/HRH2/FGF10/FGF9/EDNRB/CCKBR/BCL2/ASCL1	14
GO:0030336	negative regulation of cell migration	32/1397	350/18866	0.126448	0.345571	0.262496	KLRC4-KLRK1/CD200R1/MYOCD/IL33/SEMA6D/WNT4/EVL/STAP1/KLRK1/PTPRT/IL24/CXCL13/ADIPOQ/SLIT2/SFRP1/CXCL12/CCL21/CCL2/PTN/CD200/MEF2C/HAS1/GPR18/ERBB4/DPEP1/CYP1B1/CX3CR1/BMP5/BCL2/ATP1B2/APOH/AGTR2	32
GO:0001541	ovarian follicle development	7/1397	57/18866	0.12657	0.345571	0.262496	GPR149/PCYT1B/VGF/PTX3/ESR1/BCL2/ADCYAP1	7
GO:0002090	regulation of receptor internalization	7/1397	57/18866	0.12657	0.345571	0.262496	RSPO1/NECAB2/LRRTM2/ARC/SH3GL2/SELE/EGF	7
GO:0006957	complement activation, alternative pathway	3/1397	17/18866	0.126744	0.345571	0.262496	CFP/CR1/C7	3
GO:0010566	regulation of ketone biosynthetic process	3/1397	17/18866	0.126744	0.345571	0.262496	WNT4/BMP6/BMP5	3
GO:0030540	female genitalia development	3/1397	17/18866	0.126744	0.345571	0.262496	MERTK/FGF10/ESR1	3
GO:0030730	sequestering of triglyceride	3/1397	17/18866	0.126744	0.345571	0.262496	FITM1/LPL/CIDEA	3
GO:0030889	negative regulation of B cell proliferation	3/1397	17/18866	0.126744	0.345571	0.262496	TNFRSF13B/BTK/BLK	3
GO:0031000	response to caffeine	3/1397	17/18866	0.126744	0.345571	0.262496	SLC8A1/RYR2/CASQ2	3
GO:0031268	pseudopodium organization	3/1397	17/18866	0.126744	0.345571	0.262496	KLHL41/CCL21/CCR7	3
GO:0033631	cell-cell adhesion mediated by integrin	3/1397	17/18866	0.126744	0.345571	0.262496	CXCL13/ITGA4/CD3E	3
GO:0042753	positive regulation of circadian rhythm	3/1397	17/18866	0.126744	0.345571	0.262496	GHRL/NLGN1/CRH	3
GO:0043117	positive regulation of vascular permeability	3/1397	17/18866	0.126744	0.345571	0.262496	PDE3A/PDE2A/BMP6	3
GO:0045986	negative regulation of smooth muscle contraction	3/1397	17/18866	0.126744	0.345571	0.262496	CALCRL/KCNMA1/ADRB2	3
GO:0048535	lymph node development	3/1397	17/18866	0.126744	0.345571	0.262496	LTA/IL7R/CXCR5	3
GO:0055012	ventricular cardiac muscle cell differentiation	3/1397	17/18866	0.126744	0.345571	0.262496	MYOCD/PROX1/MEF2C	3
GO:0060263	regulation of respiratory burst	3/1397	17/18866	0.126744	0.345571	0.262496	CAMK1D/LBP/INS	3
GO:0070875	positive regulation of glycogen metabolic process	3/1397	17/18866	0.126744	0.345571	0.262496	INS/IGF1/GCK	3
GO:0090185	negative regulation of kidney development	3/1397	17/18866	0.126744	0.345571	0.262496	OSR1/ADIPOQ/WT1	3
GO:0090336	positive regulation of brown fat cell differentiation	3/1397	17/18866	0.126744	0.345571	0.262496	FNDC5/VSTM2A/INS	3
GO:1901317	regulation of flagellated sperm motility	3/1397	17/18866	0.126744	0.345571	0.262496	RGN/TACR1/CCR6	3
GO:2000811	negative regulation of anoikis	3/1397	17/18866	0.126744	0.345571	0.262496	PDK4/NTRK2/BCL2	3
GO:0044264	cellular polysaccharide metabolic process	11/1397	101/18866	0.127011	0.346123	0.262916	GNMT/B3GALT1/B3GALT2/PPP1R1A/POMC/INS/IGF1/HAS1/GCK/GCGR/AOAH	11
GO:0022412	cellular process involved in reproduction in multicellular organism	34/1397	375/18866	0.128105	0.348929	0.265048	GPR149/NANOS1/DPY19L2/PACRG/TDRD9/RIMBP3/JAM2/CELF4/FMN2/TEX11/WNT4/DHH/DDX25/CHD5/PTGDR2/SPAG6/SLIT2/NEURL1/CCNA1/ZBTB16/WT1/SPINK2/SLIT3/SFRP1/PTX3/PTN/PDE3A/NPPC/IGF1/FOLR2/DAZL/CCR6/BNC1/BCL2	34
GO:0055123	digestive system development	15/1397	147/18866	0.128345	0.349404	0.265409	PTF1A/MYOCD/SOX17/SFRP1/RET/REG1A/NPY/NKX2-2/HRH2/FGF10/FGF9/EDNRB/CCKBR/BCL2/ASCL1	15
GO:0042446	hormone biosynthetic process	8/1397	68/18866	0.128568	0.349836	0.265737	CHST9/CHST8/WNT4/TPO/STAR/FFAR3/BMP6/BMP5	8
GO:0030104	water homeostasis	9/1397	79/18866	0.128981	0.35078	0.266454	ACER1/SCNN1B/PRKAR2B/FLG/AVPR2/AQP4/AQP1/ADCY5/ADCY1	9
GO:0007009	plasma membrane organization	12/1397	113/18866	0.131206	0.356652	0.270914	XKR7/XKR4/ANO3/PACSIN1/CRB1/EPB41L3/SYT7/SH3GL2/PTPRC/CLU/ANK2/ABCD2	12
GO:0014075	response to amine	6/1397	47/18866	0.13171	0.357299	0.271406	RGS9/RGS4/KCNC2/KCNC1/CNR2/ARG1	6
GO:0034204	lipid translocation	6/1397	47/18866	0.13171	0.357299	0.271406	XKR7/XKR4/ATP8B4/ANO3/ATP8A2/ABCB1	6
GO:0045933	positive regulation of muscle contraction	6/1397	47/18866	0.13171	0.357299	0.271406	MYOCD/SPX/GHRL/CHGA/ADRA1A/ABAT	6
GO:1903115	regulation of actin filament-based movement	6/1397	47/18866	0.13171	0.357299	0.271406	MYLK2/CTNNA3/HCN4/RYR2/ATP1A2/ANK2	6
GO:0120032	regulation of plasma membrane bounded cell projection assembly	18/1397	183/18866	0.132688	0.359772	0.273284	ADAMTS16/P2RY12/TENM2/DCDC2/EVL/STAP1/PPP1R16B/NLGN1/KLHL41/TENM1/SLIT2/NEURL1/HAP1/CCL21/CCL19/GPM6A/GAP43/CCR7	18
GO:0046890	regulation of lipid biosynthetic process	20/1397	207/18866	0.133998	0.36314	0.275842	ASXL3/WNT4/DHH/ADIPOQ/RGN/THRSP/STAR/PROX1/PDK4/LEP/INS/HTR2A/GPLD1/BMP6/BMP5/AVPR1A/ABCD2/NR0B1/ACADL/ACACB	20
GO:0051492	regulation of stress fiber assembly	10/1397	91/18866	0.135227	0.364677	0.27701	WNT4/EVL/ARHGEF15/PPM1E/CORO2B/GPR65/TAC1/SFRP1/MYOC/S1PR1	10
GO:0000768	syncytium formation by plasma membrane fusion	7/1397	58/18866	0.135323	0.364677	0.27701	ERVFRD-1/JAM2/NPHS1/NOS1/CXCL9/KCNH1/CD53	7
GO:0140253	cell-cell fusion	7/1397	58/18866	0.135323	0.364677	0.27701	ERVFRD-1/JAM2/NPHS1/NOS1/CXCL9/KCNH1/CD53	7
GO:0035137	hindlimb morphogenesis	5/1397	37/18866	0.135333	0.364677	0.27701	RSPO2/OSR1/ZBTB16/AFF3/GPC3	5
GO:0090322	regulation of superoxide metabolic process	5/1397	37/18866	0.135333	0.364677	0.27701	FBLN5/RGN/MAPT/CD36/AGT	5
GO:0001556	oocyte maturation	4/1397	27/18866	0.135448	0.364677	0.27701	PDE3A/NPPC/DAZL/BNC1	4
GO:0002021	response to dietary excess	4/1397	27/18866	0.135448	0.364677	0.27701	PCSK1N/VGF/LEP/ADRB2	4
GO:0034698	response to gonadotropin	4/1397	27/18866	0.135448	0.364677	0.27701	WT1/TGFBR3/STAR/EPHA8	4
GO:0048799	animal organ maturation	4/1397	27/18866	0.135448	0.364677	0.27701	PHOSPHO1/RET/LEP/IGF1	4
GO:0072337	modified amino acid transport	4/1397	27/18866	0.135448	0.364677	0.27701	SLC16A12/SLC6A13/PDZK1/FOLR2	4
GO:1900078	positive regulation of cellular response to insulin stimulus	4/1397	27/18866	0.135448	0.364677	0.27701	ECHDC3/LEP/INS/AGT	4
GO:1903319	positive regulation of protein maturation	4/1397	27/18866	0.135448	0.364677	0.27701	CLEC3B/CNTN2/KLKB1/HPN	4
GO:2000353	positive regulation of endothelial cell apoptotic process	4/1397	27/18866	0.135448	0.364677	0.27701	CCL2/ITGA4/CD40LG/FASLG	4
GO:0055021	regulation of cardiac muscle tissue growth	9/1397	80/18866	0.136388	0.367024	0.278792	PI16/AKAP6/TGFBR3/RGS4/MEF2C/KCNK2/IGF1/FGF9/ERBB4	9
GO:0019730	antimicrobial humoral response	14/1397	137/18866	0.137059	0.368461	0.279884	REG3G/CXCL13/TF/S100A12/RNASE6/REG1B/REG1A/PLA2G2A/PLA2G1B/REG3A/CXCL9/CTSG/CLU/CHGA	14
[truncated: 3,376 more rows]

## Sheet: Sheet1
ID	Description	GeneRatio	BgRatio	pvalue	p.adjust	qvalue	geneID	Count
GO:0042110	T cell activation	80/1397	483/18866	6.69165e-12	5.06492e-10	3.84733e-10	KLRC4-KLRK1/CCR2/THEMIS/CLEC4G/TIGIT/NLRC3/CLECL1/BTLA/TNFRSF13C/SLA2/PREX1/SIRPG/LAX1/SASH3/WNT4/CD209/TBX21/ICOS/SIT1/PLA2G2D/CLEC4E/KLRK1/FGL2/LILRB1/LILRB2/EBI3/MAFB/TESPA1/MAPK8IP1/GRAP2/EOMES/ZBTB16/ZAP70/SPN/CCL21/CCL19/CCL2/PTPRC/PRKCQ/PIK3CG/PDCD1/PAK3/LY9/LMO1/LEP/LCP1/ITK/ITGAL/IRF4/INS/IL7R/IL6/IL2/IGF1/HLA-DOA/NCKAP1L/GPR18/FGL1/EPO/DOCK2/CR1/CCR7/CCR6/CLC/CD40LG/TNFSF8/CD28/CD27/CD8…	80
GO:0070661	leukocyte proliferation	60/1397	313/18866	6.99182e-12	5.21862e-10	3.96408e-10	CCR2/CLEC4G/GAPT/CLECL1/TNFRSF13C/FCRL3/IL33/SASH3/WNT4/CD209/PLA2G2D/TNFRSF13B/IKZF3/LILRB1/VAV3/LILRB2/EBI3/MAPK8IP1/ZAP70/TAC1/SPN/CCL19/CCL8/PTPRC/PRKCQ/PIK3CG/ENPP3/MEF2C/CD180/LMO1/LEP/IL7R/IL6/IL5RA/IL2/IGF1/NCKAP1L/FLT3/FGF10/EPO/DOCK2/CSF1R/CR2/CLU/CLC/CHRNB2/CD79A/CD40LG/CD38/TNFSF8/CD28/CD22/MS4A1/CD19/CD3E/CD1D/BTK/BLK/BCL2/ARG1	60
GO:0009306	protein secretion	80/1397	462/18866	6.29653e-13	5.83406e-11	4.43157e-11	MAFA/CLEC9A/RFX6/SCAMP5/SLC30A8/SYT9/CBLN4/GPR119/RAB3C/UCN3/IL33/TLR10/CELA2A/G6PC2/GHRL/TLR8/CLEC4E/MYRIP/CADM1/RAPGEF4/RIMS2/CARTPT/STXBP5L/CACNA2D2/SYT7/BRSK2/SCG2/VIP/VGF/TIAM1/SYT4/ABCC8/SNAP25/SLC2A2/SFRP1/S100A12/PTPRN/PPY/POU2F2/PLEK/PLA2G1B/OPRM1/NKX6-1/NEUROD1/CD200/LEP/KCNJ11/KCNC2/KCNB1/KCNA5/ITPR1/ISL1/INS/IL6/IL2/IGF1/FFAR1/GPR27/GPLD1/GLP1R/GCK/EPHA5/CRH/CNR1/CIDEA/CHGA/CD40LG/CD3…	80
GO:0046651	lymphocyte proliferation	54/1397	283/18866	9.44715e-11	5.70438e-09	4.33306e-09	CCR2/CLEC4G/GAPT/CLECL1/TNFRSF13C/FCRL3/SASH3/WNT4/CD209/PLA2G2D/TNFRSF13B/IKZF3/LILRB1/VAV3/LILRB2/EBI3/MAPK8IP1/ZAP70/TAC1/SPN/CCL19/PTPRC/PRKCQ/PIK3CG/MEF2C/CD180/LMO1/LEP/IL7R/IL6/IL2/IGF1/NCKAP1L/FLT3/FGF10/EPO/DOCK2/CR2/CLC/CHRNB2/CD79A/CD40LG/CD38/TNFSF8/CD28/CD22/MS4A1/CD19/CD3E/CD1D/BTK/BLK/BCL2/ARG1	54
GO:0032943	mononuclear cell proliferation	54/1397	286/18866	1.42547e-10	8.32661e-09	6.32491e-09	CCR2/CLEC4G/GAPT/CLECL1/TNFRSF13C/FCRL3/SASH3/WNT4/CD209/PLA2G2D/TNFRSF13B/IKZF3/LILRB1/VAV3/LILRB2/EBI3/MAPK8IP1/ZAP70/TAC1/SPN/CCL19/PTPRC/PRKCQ/PIK3CG/MEF2C/CD180/LMO1/LEP/IL7R/IL6/IL2/IGF1/NCKAP1L/FLT3/FGF10/EPO/DOCK2/CR2/CLC/CHRNB2/CD79A/CD40LG/CD38/TNFSF8/CD28/CD22/MS4A1/CD19/CD3E/CD1D/BTK/BLK/BCL2/ARG1	54
GO:0030595	leukocyte chemotaxis	46/1397	232/18866	6.31156e-10	3.29304e-08	2.5014e-08	KLRC4-KLRK1/CCR2/PREX1/CAMK1D/STAP1/KLRK1/CXCL13/VAV3/SLIT2/SCG2/THBS4/XCL2/CXCL12/CCL23/CCL21/CCL19/CCL17/CCL16/CCL14/CCL8/CCL4/CCL2/S100A12/PTN/PLA2G1B/PIK3CG/MPP1/CXCL9/LBP/IL16/IL6/NCKAP1L/GPR18/EDNRB/EDN3/S1PR1/DPEP1/CSF1R/CNR2/CMKLR1/CCR7/CCR6/CCR5/CHGA/C3AR1/CXCR5	46
GO:1990868	response to chemokine	27/1397	97/18866	1.08964e-09	5.32338e-08	4.04365e-08	CCR2/CXCR6/CXCL13/SLIT2/XCL2/SLIT3/CXCL12/CCL23/CCL21/CCL19/CCL17/CCL16/CCL14/CCL8/CCL4/CCL2/REG1A/CXCL9/XCR1/ACKR1/CX3CR1/CMKLR1/CCR7/CCR6/CCR5/CCR4/CXCR5	27
GO:0042113	B cell activation	45/1397	328/18866	4.43236e-05	0.000678618	0.00051548	IGLL5/TBC1D10C/GAPT/TNFRSF13C/FCRL3/FCRL1/DOCK10/LAX1/SASH3/TBX21/TNFRSF13B/IKZF3/VAV3/ITM2A/ZAP70/SFRP1/PTPRC/PRKCB/POU2F2/POU2AF1/NTRK1/MEF2C/CD180/ITGA4/IL7R/IL6/IL2/NCKAP1L/FLT3/CR2/CCR6/CHRNB2/CD79B/CD79A/CD40LG/CD38/CD28/CD27/CD22/MS4A1/CD19/BTK/CXCR5/BLK/BCL2	45
GO:0002699	positive regulation of immune effector process	36/1397	223/18866	7.59863e-06	0.000149033	0.000113206	KLRC4-KLRK1/CCR2/SCIMP/NCR3/CLNK/IL33/SASH3/TBX21/STAP1/CADM1/KLRK1/LILRB1/CD226/CD84/IL18RAP/NR4A3/CCL19/PTPRC/ENPP3/SH2D1A/LTA/LBP/IL13RA2/IL6/IL2/FFAR3/FCER2/CD36/CD28/CD1E/CD1D/CD1C/C6/BTK/BLK/ARG1	36
GO:0002757	immune response-activating signal transduction	55/1397	481/18866	0.000857771	0.0081156	0.00616463	KLRC4-KLRK1/IGLL5/THEMIS/NCR3/CLEC4C/FCRL3/KLHL6/SLA2/LAX1/TRAT1/CD209/CYFIP2/CLEC4E/STAP1/KLRK1/CD226/CLEC10A/VAV3/ELMO1/TESPA1/GRAP2/NR4A3/ZAP70/PTPRC/PRKCQ/PRKCB/PAX5/PAK3/MEF2C/SH2D1A/ITK/ICAM3/NCKAP1L/GPLD1/FPR3/FCN1/CR2/CR1/CMKLR1/CCR7/CD79B/CD79A/CD38/CD28/CD22/MS4A1/CD19/CD247/CD3G/CD3E/CD3D/C3AR1/BTK/BLK/BCL2	55

## Sheet: DUX4_MF
ID	Description	GeneRatio	BgRatio	pvalue	p.adjust	qvalue	geneID	Count
GO:0022836	gated channel activity	95/1412	337/18352	6.10244e-30	5.55932e-27	4.54792e-27	TMEM150C/HCN1/KCNT2/MCOLN2/LRRC55/KCNG3/TMC2/TTYH2/KCNH7/KCNK17/KCNK16/KCNH6/TRPM3/TMEM63C/SLC17A7/KCNK12/KCNQ5/GABRQ/SCN3B/CACNA2D3/MCOLN3/ASIC5/KCNIP1/CACNG5/KCNH3/P2RX2/SCN11A/CACNG2/KCNMB2/ABCC9/HCN4/KCNB2/CACNA2D2/CACNA1G/CACNA1I/GLRA3/KCNAB1/ABCC8/SNAP25/SCNN1B/SCN7A/SCN4B/SCN4A/SCN3A/SCN2B/RYR2/P2RX5/P2RX1/OPRM1/KCNS2/KCNQ2/KCNN3/KCNMA1/KCNK3/KCNK2/KCNJ16/KCNJ11/KCNJ8/KCNJ6/KCNJ5/KCNJ3/KCN…	95
GO:0046873	metal ion transmembrane transporter activity	104/1412	428/18352	7.53373e-27	3.43161e-24	2.80731e-24	HCN1/SLC10A6/KCNT2/SLC9A9/MCOLN2/LRRC55/KCNG3/SLC30A8/SLC5A8/TRPM6/TMC2/KCNH7/KCNK17/KCNK16/KCNH6/TRPM3/SLC5A7/SLC12A5/SLC4A10/SLC17A7/KCNK12/KCNQ5/SCN3B/CACNA2D3/MCOLN3/SLC6A15/ASIC5/KCNIP1/CACNG5/KCNH3/SCN11A/CACNG2/KCNMB2/ABCC9/HCN4/SLC4A8/KCNB2/CACNA2D2/CACNA1G/CACNA1I/TUSC3/KCNAB1/SLC30A2/ABCC8/SNAP25/SLC17A1/SLC12A3/SLC12A1/SLC8A3/SLC8A1/SLC8A2/SLC6A13/SLC6A4/SLC5A4/SLC1A2/SCNN1B/SCN7A/SCN4…	104
GO:0005261	cation channel activity	88/1412	334/18352	1.66526e-25	4.05666e-23	3.31864e-23	HCN1/OTOP3/KCNT2/UNC80/MCOLN2/LRRC55/KCNG3/TRPM6/TMC2/KCNH7/KCNK17/KCNK16/KCNH6/TRPM3/TMEM63C/KCNK12/KCNQ5/SCN3B/CACNA2D3/MCOLN3/ASIC5/KCNIP1/CACNG5/KCNH3/P2RX2/SCN11A/CACNG2/KCNMB2/ABCC9/HCN4/KCNB2/CACNA2D2/CACNA1G/CACNA1I/KCNAB1/ABCC8/SNAP25/SCNN1B/SCN7A/SCN4B/SCN4A/SCN3A/SCN2B/RYR2/P2RX5/P2RX1/OPRM1/KCNS2/KCNQ2/KCNN3/KCNMA1/KCNK3/KCNK2/KCNJ16/KCNJ11/KCNJ8/KCNJ6/KCNJ5/KCNJ3/KCNH2/KCNH1/KCNG1/KC…	88
GO:0022803	passive transmembrane transporter activity	109/1412	480/18352	1.79322e-25	4.05666e-23	3.31864e-23	AQP12B/TMEM150C/AQP12A/HCN1/OTOP3/KCNT2/UNC80/MCOLN2/LRRC55/KCNG3/SLC5A8/TRPM6/TMC2/TTYH2/KCNH7/KCNK17/KCNK16/KCNH6/TRPM3/ANO3/GJD2/TMEM63C/SLC17A7/KCNK12/KCNQ5/GABRQ/SCN3B/CACNA2D3/MCOLN3/ASIC5/KCNIP1/CACNG5/CLDN17/KCNH3/P2RX2/SCN11A/CACNG2/KCNMB2/ABCC9/HCN4/KCNB2/CACNA2D2/CACNA1G/CACNA1I/GLRA3/KCNAB1/ABCC8/SNAP25/SCNN1B/SCN7A/SCN4B/SCN4A/SCN3A/SCN2B/RYR2/FXYD1/P2RX5/P2RX1/OPRM1/KCNS2/KCNQ2/KCNN…	109
GO:0005216	ion channel activity	102/1412	431/18352	2.22649e-25	4.05666e-23	3.31864e-23	TMEM150C/HCN1/OTOP3/KCNT2/UNC80/MCOLN2/LRRC55/KCNG3/TRPM6/TMC2/TTYH2/KCNH7/KCNK17/KCNK16/KCNH6/TRPM3/ANO3/TMEM63C/SLC17A7/KCNK12/KCNQ5/GABRQ/SCN3B/CACNA2D3/MCOLN3/ASIC5/KCNIP1/CACNG5/CLDN17/KCNH3/P2RX2/SCN11A/CACNG2/KCNMB2/ABCC9/HCN4/KCNB2/CACNA2D2/CACNA1G/CACNA1I/GLRA3/KCNAB1/ABCC8/SNAP25/SCNN1B/SCN7A/SCN4B/SCN4A/SCN3A/SCN2B/RYR2/FXYD1/P2RX5/P2RX1/OPRM1/KCNS2/KCNQ2/KCNN3/KCNMA1/KCNK3/KCNK2/KCNJ1…	102
GO:0015267	channel activity	108/1412	479/18352	5.60116e-25	8.50442e-23	6.95723e-23	AQP12B/TMEM150C/AQP12A/HCN1/OTOP3/KCNT2/UNC80/MCOLN2/LRRC55/KCNG3/TRPM6/TMC2/TTYH2/KCNH7/KCNK17/KCNK16/KCNH6/TRPM3/ANO3/GJD2/TMEM63C/SLC17A7/KCNK12/KCNQ5/GABRQ/SCN3B/CACNA2D3/MCOLN3/ASIC5/KCNIP1/CACNG5/CLDN17/KCNH3/P2RX2/SCN11A/CACNG2/KCNMB2/ABCC9/HCN4/KCNB2/CACNA2D2/CACNA1G/CACNA1I/GLRA3/KCNAB1/ABCC8/SNAP25/SCNN1B/SCN7A/SCN4B/SCN4A/SCN3A/SCN2B/RYR2/FXYD1/P2RX5/P2RX1/OPRM1/KCNS2/KCNQ2/KCNN3/KCNMA…	108
GO:0015079	potassium ion transmembrane transporter activity	54/1412	156/18352	4.08832e-22	5.32066e-20	4.35268e-20	HCN1/KCNT2/SLC9A9/LRRC55/KCNG3/KCNH7/KCNK17/KCNK16/KCNH6/SLC12A5/KCNK12/KCNQ5/KCNIP1/KCNH3/KCNMB2/ABCC9/HCN4/KCNB2/KCNAB1/ABCC8/SNAP25/SLC12A3/SLC12A1/KCNS2/KCNQ2/KCNN3/KCNMA1/KCNK3/KCNK2/KCNJ16/KCNJ11/KCNJ8/KCNJ6/KCNJ5/KCNJ3/KCNH2/KCNH1/KCNG1/KCND3/KCNC2/KCNC1/KCNB1/KCNA5/KCNA3/KCNA2/KCNA1/GRIK5/GRIK3/ATP4A/FXYD2/ATP1B2/ATP1A3/ATP1A2/AQP1	54
GO:0005244	voltage-gated ion channel activity	61/1412	197/18352	6.21184e-22	6.28776e-20	5.14384e-20	HCN1/KCNT2/LRRC55/KCNG3/TMC2/KCNH7/KCNK17/KCNK16/KCNH6/KCNK12/KCNQ5/SCN3B/CACNA2D3/KCNIP1/CACNG5/KCNH3/SCN11A/CACNG2/ABCC9/HCN4/KCNB2/CACNA2D2/CACNA1G/CACNA1I/KCNAB1/ABCC8/SNAP25/SCN7A/SCN4B/SCN4A/SCN3A/SCN2B/OPRM1/KCNS2/KCNQ2/KCNMA1/KCNK3/KCNK2/KCNJ16/KCNJ11/KCNJ8/KCNJ6/KCNJ5/KCNJ3/KCNH2/KCNH1/KCNG1/KCND3/KCNC2/KCNC1/KCNB1/KCNA5/KCNA3/KCNA2/KCNA1/CNR1/CLIC2/CACNB2/CACNA2D1/CACNA1B/CACNA1A	61
GO:0022832	voltage-gated channel activity	61/1412	197/18352	6.21184e-22	6.28776e-20	5.14384e-20	HCN1/KCNT2/LRRC55/KCNG3/TMC2/KCNH7/KCNK17/KCNK16/KCNH6/KCNK12/KCNQ5/SCN3B/CACNA2D3/KCNIP1/CACNG5/KCNH3/SCN11A/CACNG2/ABCC9/HCN4/KCNB2/CACNA2D2/CACNA1G/CACNA1I/KCNAB1/ABCC8/SNAP25/SCN7A/SCN4B/SCN4A/SCN3A/SCN2B/OPRM1/KCNS2/KCNQ2/KCNMA1/KCNK3/KCNK2/KCNJ16/KCNJ11/KCNJ8/KCNJ6/KCNJ5/KCNJ3/KCNH2/KCNH1/KCNG1/KCND3/KCNC2/KCNC1/KCNB1/KCNA5/KCNA3/KCNA2/KCNA1/CNR1/CLIC2/CACNB2/CACNA2D1/CACNA1B/CACNA1A	61
GO:0022843	voltage-gated cation channel activity	49/1412	140/18352	1.99476e-20	1.81722e-18	1.48662e-18	HCN1/KCNT2/LRRC55/KCNG3/TMC2/KCNH7/KCNH6/KCNQ5/CACNA2D3/CACNG5/KCNH3/CACNG2/ABCC9/HCN4/KCNB2/CACNA2D2/CACNA1G/CACNA1I/KCNAB1/ABCC8/SNAP25/OPRM1/KCNS2/KCNQ2/KCNMA1/KCNK3/KCNK2/KCNJ16/KCNJ11/KCNJ8/KCNJ6/KCNJ5/KCNJ3/KCNH2/KCNH1/KCNG1/KCND3/KCNC2/KCNC1/KCNB1/KCNA5/KCNA3/KCNA2/KCNA1/CNR1/CACNB2/CACNA2D1/CACNA1B/CACNA1A	49
GO:0005267	potassium channel activity	45/1412	120/18352	2.9756e-20	2.46433e-18	2.016e-18	HCN1/KCNT2/LRRC55/KCNG3/KCNH7/KCNK17/KCNK16/KCNH6/KCNK12/KCNQ5/KCNIP1/KCNH3/KCNMB2/ABCC9/HCN4/KCNB2/KCNAB1/ABCC8/SNAP25/KCNS2/KCNQ2/KCNN3/KCNMA1/KCNK3/KCNK2/KCNJ16/KCNJ11/KCNJ8/KCNJ6/KCNJ5/KCNJ3/KCNH2/KCNH1/KCNG1/KCND3/KCNC2/KCNC1/KCNB1/KCNA5/KCNA3/KCNA2/KCNA1/GRIK5/GRIK3/AQP1	45
GO:0015077	monovalent inorganic cation transmembrane transporter activity	83/1412	381/18352	1.88628e-18	1.432e-16	1.17148e-16	HCN1/OTOP3/SLC10A6/KCNT2/SLC9A9/LRRC55/KCNG3/SLC5A8/KCNH7/KCNK17/KCNK16/KCNH6/SLC5A7/SLC12A5/SLC4A10/SLC17A7/KCNK12/KCNQ5/SCN3B/SLC6A15/ASIC5/KCNIP1/KCNH3/SCN11A/KCNMB2/ABCC9/HCN4/SLC4A8/KCNB2/CACNA1G/CACNA1I/KCNAB1/ABCC8/SNAP25/SLC17A1/SLC12A3/SLC12A1/SLC8A3/SLC8A1/SLC8A2/SLC6A13/SLC6A4/SLC5A4/SLC1A2/SCNN1B/SCN7A/SCN4B/SCN4A/SCN3A/SCN2B/KCNS2/KCNQ2/KCNN3/KCNMA1/KCNK3/KCNK2/KCNJ16/KCNJ11/KCNJ8/KC…	83
GO:0005249	voltage-gated potassium channel activity	36/1412	88/18352	6.28493e-18	4.40429e-16	3.60302e-16	HCN1/KCNT2/LRRC55/KCNG3/KCNH7/KCNH6/KCNQ5/KCNH3/ABCC9/HCN4/KCNB2/KCNAB1/ABCC8/SNAP25/KCNS2/KCNQ2/KCNMA1/KCNK3/KCNK2/KCNJ16/KCNJ11/KCNJ8/KCNJ6/KCNJ5/KCNJ3/KCNH2/KCNH1/KCNG1/KCND3/KCNC2/KCNC1/KCNB1/KCNA5/KCNA3/KCNA2/KCNA1	36
GO:0008528	G protein-coupled peptide receptor activity	45/1412	148/18352	3.39968e-16	2.21222e-14	1.80975e-14	CCR2/SORCS1/SORCS3/NPFFR2/CYSLTR1/CXCR6/RAMP3/CALCRL/GLP2R/VIPR2/TSHR/TACR1/SSTR4/SSTR3/SSTR2/OPRM1/OPRD1/NPY5R/NPY1R/NPR1/GRPR/PRLHR/XCR1/GP1BA/GLP1R/GCGR/GALR1/FPR3/EDNRB/CX3CR1/CMKLR1/CCR7/CCR6/CCR5/CCR4/CCKBR/BRS3/CXCR5/AVPR2/AVPR1B/AVPR1A/APLNR/AGTR2/AGTR1/ADCYAP1R1	45
GO:0001653	peptide receptor activity	45/1412	152/18352	1.03929e-15	6.31193e-14	5.16361e-14	CCR2/SORCS1/SORCS3/NPFFR2/CYSLTR1/CXCR6/RAMP3/CALCRL/GLP2R/VIPR2/TSHR/TACR1/SSTR4/SSTR3/SSTR2/OPRM1/OPRD1/NPY5R/NPY1R/NPR1/GRPR/PRLHR/XCR1/GP1BA/GLP1R/GCGR/GALR1/FPR3/EDNRB/CX3CR1/CMKLR1/CCR7/CCR6/CCR5/CCR4/CCKBR/BRS3/CXCR5/AVPR2/AVPR1B/AVPR1A/APLNR/AGTR2/AGTR1/ADCYAP1R1	45
GO:0015276	ligand-gated ion channel activity	39/1412	139/18352	5.68456e-13	3.04626e-11	2.49206e-11	HCN1/MCOLN2/SLC17A7/GABRQ/MCOLN3/ASIC5/P2RX2/ABCC9/HCN4/GLRA3/ABCC8/SCNN1B/RYR2/P2RX5/P2RX1/KCNJ16/KCNJ11/KCNJ8/KCNJ6/KCNJ5/KCNJ3/KCNH2/ITPR1/GRIK5/GRIK3/GRIA4/GRIA3/GRIA2/GRIA1/GLRA1/GABRG2/GABRB3/GABRA2/GABRA1/CNGA3/CHRNB3/CHRNB2/AQP1/ASIC2	39
GO:0022834	ligand-gated channel activity	39/1412	139/18352	5.68456e-13	3.04626e-11	2.49206e-11	HCN1/MCOLN2/SLC17A7/GABRQ/MCOLN3/ASIC5/P2RX2/ABCC9/HCN4/GLRA3/ABCC8/SCNN1B/RYR2/P2RX5/P2RX1/KCNJ16/KCNJ11/KCNJ8/KCNJ6/KCNJ5/KCNJ3/KCNH2/ITPR1/GRIK5/GRIK3/GRIA4/GRIA3/GRIA2/GRIA1/GLRA1/GABRG2/GABRB3/GABRA2/GABRA1/CNGA3/CHRNB3/CHRNB2/AQP1/ASIC2	39
GO:0015081	sodium ion transmembrane transporter activity	39/1412	152/18352	1.20983e-11	6.12311e-10	5.00914e-10	HCN1/SLC10A6/SLC9A9/SLC5A8/SLC5A7/SLC4A10/SLC17A7/SCN3B/SLC6A15/ASIC5/SCN11A/HCN4/SLC4A8/CACNA1G/CACNA1I/SLC17A1/SLC12A3/SLC12A1/SLC8A3/SLC8A1/SLC8A2/SLC6A13/SLC6A4/SLC5A4/SLC1A2/SCNN1B/SCN7A/SCN4B/SCN4A/SCN3A/SCN2B/GRIK5/GRIK3/ATP4A/FXYD2/ATP1B2/ATP1A3/ATP1A2/ASIC2	39
GO:0005539	glycosaminoglycan binding	50/1412	232/18352	1.87612e-11	8.99552e-10	7.35898e-10	RSPO4/RSPO2/RSPO1/RTN4RL1/REG3G/RSPO3/COL25A1/SMOC1/STAB2/SERPINA10/SPOCK3/PLA2G2D/ABI3BP/ADAMTS8/LYVE1/CXCL13/TENM1/SPOCK2/ADAMTS1/ADAMTS3/SLIT2/VTN/TNXB/CLEC3B/THBS4/TGFBR3/SLIT3/SLIT1/SFRP1/SELP/SELL/CCL23/CCL8/REG1B/REG1A/PTPRS/PTPRC/PTN/SERPINE2/VIT/REG3A/NELL2/LPL/FGF10/FGF9/F11/CTSG/CEL/APOH/APLP1	50
GO:0140375	immune receptor activity	36/1412	135/18352	2.23346e-11	1.01734e-09	8.32257e-10	KLRC4-KLRK1/CCR2/CD200R1/KLRK1/LILRB1/CXCR6/LILRB2/EBI3/IL18RAP/PRLR/LIFR/IL13RA2/IL12RB2/IL10RA/IL7R/IL5RA/HLA-DOA/XCR1/GHR/GFRA3/GFRA2/GFRA1/FPR3/FLT3/CX3CR1/CSF2RB/CR2/CR1/CNTFR/CMKLR1/CCR7/CCR6/CCR5/CCR4/C3AR1/CXCR5	36
GO:0008201	heparin binding	41/1412	169/18352	2.49713e-11	1.08328e-09	8.86201e-10	RSPO4/RSPO2/RSPO1/RTN4RL1/RSPO3/COL25A1/SMOC1/SERPINA10/PLA2G2D/ABI3BP/ADAMTS8/CXCL13/TENM1/ADAMTS1/ADAMTS3/SLIT2/VTN/TNXB/CLEC3B/THBS4/TGFBR3/SLIT3/SLIT1/SFRP1/SELP/SELL/CCL23/CCL8/PTPRS/PTPRC/PTN/SERPINE2/NELL2/LPL/FGF10/FGF9/F11/CTSG/CEL/APOH/APLP1	41
GO:0048018	receptor ligand activity	81/1412	487/18352	2.67844e-11	1.10912e-09	9.07337e-10	INS-IGF2/C1QTNF9/FNDC5/GPHA2/GDF7/CMTM5/UCN3/IL33/PROK1/SPX/SEMA6D/SEMA6A/SEMA3G/WNT4/GHRL/FLRT2/IL24/CXCL13/EBI3/CARTPT/NRG2/ADIPOQ/KL/SCG2/WNT9B/VIP/VGF/TTR/THBS4/LEFTY2/XCL2/SST/CXCL12/CCL23/CCL21/CCL19/CCL17/CCL16/CCL14/CCL8/CCL4/CCL2/REG1A/PTN/PPY/POMC/PNOC/PENK/OGN/NTS/NPPC/NPY/CXCL9/LTA/LEP/INS/IL16/IL6/IL2/IGF1/IAPP/HGF/GDF10/FGF14/FGF12/FGF10/FGF9/EPO/EGF/EDN3/CSF3/CRH/CHGB/CD40LG/TNFSF8…	81
GO:0030546	signaling receptor activator activity	81/1412	492/18352	4.52525e-11	1.79239e-09	1.46631e-09	INS-IGF2/C1QTNF9/FNDC5/GPHA2/GDF7/CMTM5/UCN3/IL33/PROK1/SPX/SEMA6D/SEMA6A/SEMA3G/WNT4/GHRL/FLRT2/IL24/CXCL13/EBI3/CARTPT/NRG2/ADIPOQ/KL/SCG2/WNT9B/VIP/VGF/TTR/THBS4/LEFTY2/XCL2/SST/CXCL12/CCL23/CCL21/CCL19/CCL17/CCL16/CCL14/CCL8/CCL4/CCL2/REG1A/PTN/PPY/POMC/PNOC/PENK/OGN/NTS/NPPC/NPY/CXCL9/LTA/LEP/INS/IL16/IL6/IL2/IGF1/IAPP/HGF/GDF10/FGF14/FGF12/FGF10/FGF9/EPO/EGF/EDN3/CSF3/CRH/CHGB/CD40LG/TNFSF8…	81
GO:0099094	ligand-gated cation channel activity	31/1412	108/18352	7.08903e-11	2.69088e-09	2.20133e-09	HCN1/MCOLN2/MCOLN3/ASIC5/P2RX2/ABCC9/HCN4/ABCC8/SCNN1B/RYR2/P2RX5/P2RX1/KCNJ16/KCNJ11/KCNJ8/KCNJ6/KCNJ5/KCNJ3/KCNH2/ITPR1/GRIK5/GRIK3/GRIA4/GRIA3/GRIA2/GRIA1/CNGA3/CHRNB3/CHRNB2/AQP1/ASIC2	31
GO:0005179	hormone activity	32/1412	122/18352	4.53769e-10	1.65353e-08	1.35271e-08	INS-IGF2/C1QTNF9/FNDC5/GPHA2/UCN3/SPX/GHRL/CARTPT/ADIPOQ/KL/VIP/VGF/TTR/SST/PPY/POMC/PNOC/PENK/NTS/NPPC/NPY/LEP/INS/IGF1/IAPP/EPO/EDN3/CRH/CHGB/CALCB/AGT/ADCYAP1	32
GO:0030246	carbohydrate binding	51/1412	267/18352	1.12847e-09	3.95399e-08	3.23464e-08	KLRC4-KLRK1/CLEC17A/CLEC4G/CLEC9A/CLEC4C/CLEC4F/CLECL1/FREM1/CLEC2L/CHODL/REG3G/GALNT13/SIGLEC11/SIGLEC10/LGALS12/GALNT16/CLEC1A/CD209/SIGLEC8/GALNT8/CLEC4E/ATRNL1/KLRK1/CLEC10A/KLRG1/PRG4/FCN3/VTN/CLEC3B/CNTN2/SELP/SELL/SELE/REG1B/REG1A/PTX3/ENPP2/REG3A/NPTX2/MRC1/KLRD1/KLRB1/IL2/GCK/FCN2/FCN1/FCER2/CLC/CD69/CD22/ASGR2	51
GO:0042277	peptide binding	56/1412	308/18352	1.18864e-09	4.01054e-08	3.28091e-08	GPR149/GPR150/COL25A1/DLGAP3/PEX5L/CD209/NPAP1/MAPK8IP2/NLGN1/PTGDR2/NPFFR2/LILRB2/RAMP3/CALCRL/EBI3/ITM2A/GLP2R/VIPR2/SSTR4/SSTR3/SSTR2/PRLR/OPRM1/OPRD1/NPR1/NGFR/LBP/IAPP/GRPR/GRIA4/GRIA3/GRIA2/GRIA1/GLP1R/GHR/GCGR/GALR1/EDNRB/CRHBP/CMA1/CLU/CD36/CD1E/CD1D/CD1C/CCKBR/CACNA1B/CACNA1A/BCHE/AVPR2/AVPR1B/AVPR1A/ATP1A3/APBB1/ADRB2/ADCYAP1R1	56
GO:0001664	G protein-coupled receptor binding	54/1412	293/18352	1.41944e-09	4.61824e-08	3.77805e-08	CCR2/RTP5/RSPO1/GPHA2/PACRG/UCN3/RSPO3/PROK1/MRAP/NECAB2/WNT4/GHRL/REEP2/NPFFR2/CXCL13/WNT9B/UCHL1/TUB/TAC1/XCL2/SFRP1/CXCL12/CCL23/CCL21/CCL19/CCL17/CCL16/CCL14/CCL8/CCL4/CCL2/PPY/POMC/PNOC/PENK/NTS/NPY/MYOC/CXCL9/IL2/GNAZ/GNAO1/FCN1/EDNRB/EDN3/S1PR1/CRH/CCKBR/CALCB/AVPR1A/APLP1/AGTR1/AGT/ADCYAP1	54
GO:0004896	cytokine receptor activity	26/1412	97/18352	1.17294e-08	3.68465e-07	3.01431e-07	CCR2/CXCR6/EBI3/IL18RAP/PRLR/LIFR/IL13RA2/IL12RB2/IL10RA/IL7R/IL5RA/XCR1/GHR/GFRA3/GFRA2/GFRA1/FLT3/CX3CR1/CSF2RB/CNTFR/CMKLR1/CCR7/CCR6/CCR5/CCR4/CXCR5	26
GO:0033218	amide binding	62/1412	381/18352	1.37961e-08	4.13299e-07	3.38108e-07	GPR149/GPR150/COL25A1/DLGAP3/PEX5L/CD209/GNMT/NPAP1/MAPK8IP2/NLGN1/PTGDR2/NPFFR2/FTCD/LILRB2/RAMP3/CALCRL/EBI3/ITM2A/GLP2R/VIPR2/SSTR4/SSTR3/SSTR2/RYR2/PRLR/OPRM1/OPRD1/NPR1/NGFR/LBP/IAPP/GRPR/GRIA4/GRIA3/GRIA2/GRIA1/GLP1R/GHR/GCGR/GALR1/FOLR2/EDNRB/CRHBP/CMA1/CLU/CD36/CD1E/CD1D/CD1C/CCKBR/CACNA1B/CACNA1A/BCHE/AVPR2/AVPR1B/AVPR1A/ATP1A3/APBB1/ADRB2/ADCYAP1R1/ACADL/ACACB	62
GO:1901681	sulfur compound binding	48/1412	262/18352	1.4064e-08	4.13299e-07	3.38108e-07	RSPO4/RSPO2/RSPO1/RTN4RL1/RSPO3/COL25A1/SMOC1/OGDHL/SERPINA10/GNMT/PLA2G2D/ABI3BP/ADAMTS8/CXCL13/TENM1/ADAMTS1/ADAMTS3/SLIT2/TKTL1/VTN/TNXB/CLEC3B/THBS4/TGFBR3/SLIT3/SLIT1/SFRP1/SELP/SELL/CCL23/CCL8/RYR2/PTPRS/PTPRC/PTN/SERPINE2/NELL2/LPL/GLRA1/FGF10/FGF9/F11/CTSG/CEL/APOH/APLP1/ACADL/ACACB	48
GO:0005251	delayed rectifier potassium channel activity	14/1412	33/18352	4.85369e-08	1.38179e-06	1.1304e-06	KCNG3/KCNQ5/KCNB2/KCNQ2/KCNH2/KCNH1/KCNG1/KCNC2/KCNC1/KCNB1/KCNA5/KCNA3/KCNA2/KCNA1	14
GO:0005272	sodium channel activity	16/1412	44/18352	7.2929e-08	2.01328e-06	1.64701e-06	HCN1/SCN3B/ASIC5/SCN11A/HCN4/CACNA1G/CACNA1I/SCNN1B/SCN7A/SCN4B/SCN4A/SCN3A/SCN2B/GRIK5/GRIK3/ASIC2	16
GO:0044325	ion channel binding	29/1412	132/18352	2.03686e-07	5.45759e-06	4.4647e-06	PIRT/LRRC55/RIMS4/LRRK2/DPP10/SCN3B/RIMS1/TRDN/ABCC9/RIMS2/AKAP6/HAP1/KCNAB1/ABCC8/SLC8A1/SCN4B/RYR2/FXYD1/NOS1/KCNJ11/KCNH1/KCND3/KCNC2/KCNC1/KCNB1/FHL1/FGF12/CASR/ANK2	29
GO:0001540	amyloid-beta binding	21/1412	77/18352	2.13359e-07	5.55343e-06	4.5431e-06	COL25A1/DLGAP3/MAPK8IP2/NLGN1/LILRB2/RAMP3/ITM2A/NGFR/IAPP/GRIA4/GRIA3/GRIA2/GRIA1/CLU/CD36/CACNA1B/CACNA1A/BCHE/ATP1A3/APBB1/ADRB2	21
GO:0005248	voltage-gated sodium channel activity	11/1412	23/18352	3.06024e-07	7.74411e-06	6.33523e-06	HCN1/SCN3B/SCN11A/HCN4/CACNA1G/CACNA1I/SCN7A/SCN4B/SCN4A/SCN3A/SCN2B	11
GO:0005184	neuropeptide hormone activity	12/1412	30/18352	9.61472e-07	2.3673e-05	1.93662e-05	SPX/CARTPT/VIP/VGF/PPY/PNOC/PENK/NTS/NPY/CRH/CALCB/ADCYAP1	12
GO:0001614	purinergic nucleotide receptor activity	10/1412	21/18352	1.13014e-06	2.63989e-05	2.15962e-05	P2RY8/P2RY12/P2RY13/GPR171/P2RY10/P2RX2/P2RY14/P2RX5/P2RX1/GPR34	10
GO:0016502	nucleotide receptor activity	10/1412	21/18352	1.13014e-06	2.63989e-05	2.15962e-05	P2RY8/P2RY12/P2RY13/GPR171/P2RY10/P2RX2/P2RY14/P2RX5/P2RX1/GPR34	10
GO:0033691	sialic acid binding	10/1412	22/18352	1.92891e-06	4.39308e-05	3.59386e-05	SIGLEC11/SIGLEC10/ST8SIA3/SIGLEC8/ADIPOQ/ST8SIA4/SELP/SELE/FCN1/CD22	10
GO:0005230	extracellular ligand-gated ion channel activity	19/1412	74/18352	2.17681e-06	4.83676e-05	3.95682e-05	SLC17A7/GABRQ/P2RX2/GLRA3/P2RX5/P2RX1/GRIK5/GRIK3/GRIA4/GRIA3/GRIA2/GRIA1/GLRA1/GABRG2/GABRB3/GABRA2/GABRA1/CHRNB3/CHRNB2	19
GO:0017046	peptide hormone binding	15/1412	51/18352	4.10505e-06	8.70714e-05	7.12307e-05	CALCRL/EBI3/GLP2R/VIPR2/PRLR/NPR1/GLP1R/GHR/GCGR/GALR1/EDNRB/CRHBP/CCKBR/AVPR1A/ADCYAP1R1	15
GO:0008188	neuropeptide receptor activity	14/1412	45/18352	4.10985e-06	8.70714e-05	7.12307e-05	SORCS1/SORCS3/NPFFR2/TACR1/SSTR4/SSTR3/SSTR2/OPRM1/NPY5R/NPY1R/GRPR/PRLHR/GALR1/BRS3	14
GO:0070492	oligosaccharide binding	8/1412	15/18352	4.74444e-06	9.82314e-05	8.03603e-05	REG3G/LGALS12/SELP/SELL/SELE/REG1B/REG1A/REG3A	8
GO:0019957	C-C chemokine binding	10/1412	24/18352	5.0713e-06	0.000102666	8.39878e-05	CCR2/CXCR6/XCR1/ACKR1/CX3CR1/CCR7/CCR6/CCR5/CCR4/CXCR5	10
GO:0016247	channel regulator activity	28/1412	148/18352	7.44459e-06	0.000147435	0.000120613	LRRC55/WNK3/DPP10/SCN3B/FXYD6/HPCAL4/KCNIP1/CACNG5/CACNG2/KCNMB2/ABCC9/NRXN1/KCNAB1/SCN4B/SCN2B/PRKCB/FXYD1/NPY/NOS1/ITPR1/GPLD1/FGF14/FGF12/DPP6/BCL2/FXYD2/AMBP/ADRB2	28
GO:0001637	G protein-coupled chemoattractant receptor activity	10/1412	26/18352	1.19082e-05	0.000221396	0.000181118	CCR2/CXCR6/XCR1/CX3CR1/CMKLR1/CCR7/CCR6/CCR5/CCR4/CXCR5	10
GO:0004950	chemokine receptor activity	10/1412	26/18352	1.19082e-05	0.000221396	0.000181118	CCR2/CXCR6/XCR1/CX3CR1/CMKLR1/CCR7/CCR6/CCR5/CCR4/CXCR5	10
[truncated: 863 more rows]

## Sheet: DUX4_CC
ID	Description	GeneRatio	BgRatio	pvalue	p.adjust	qvalue	geneID	Count
[truncated: 522 more rows]
