# Supplementary material for: Integratively Genomic Analysis Reveals the Prognostic and Immunological Characteristics of Pyroptosis and Ferroptosis in Pancreatic Cancer for Precision Immunotherapy
Source: Front Cell Dev Biol. 2022 Feb 15;10:826879. doi: 10.3389/fcell.2022.826879 (PMC8885993; doi:10.3389/fcell.2022.826879)
Supplement: Supplementary file 13 [file Table8.XLSX]

## Sheet: CARD14_BP
Table S8. The GO functional enrichment of down-regulated DEGs in high P-F score group
ID	Description	GeneRatio	BgRatio	pvalue	p.adjust	qvalue	geneID	Count
GO:0008544	epidermis development	63/675	477/18866	2.02315e-19	9.12844e-16	8.22888e-16	KRTAP5-1/LIPM/KRT6C/RPTN/FOXQ1/KRTAP4-1/SLC44A4/GRHL2/FA2H/OVOL2/FERMT1/ESRP1/GRHL1/DKK4/POU2F3/CASP14/DKK1/PKP3/SOX21/SPINK5/TRIM16/HOXB13/SCEL/SULT2B1/ST14/SPRR3/SPRR1B/SPRR1A/SHH/PRSS8/KLK7/PKP1/PI3/OVOL1/NTF4/MSX2/LAMC2/LAMB3/LAMA3/KRT19/KRT17/KRT16/KRT15/KRT14/KRT13/KRT7/KRT6A/JUP/IRF6/SFN/GJB5/EVPL/ETV4/EREG/EPHA2/DSG3/CTSV/CST6/CRABP2/COL17A1/COL7A1/CDH3/BMP4	63
GO:0043588	skin development	53/675	425/18866	1.98852e-15	4.4861e-12	4.04402e-12	KRTAP5-1/LIPM/KRT6C/RPTN/FOXQ1/KRTAP4-1/GRHL2/FA2H/OVOL2/FERMT1/LSR/GRHL1/DKK4/CASP14/DKK1/PKP3/SOX21/SPINK5/TRIM16/SCEL/ST14/SPRR3/SPRR1B/SPRR1A/SHH/PRSS8/PKP1/PI3/OVOL1/MSX2/MET/KRT19/KRT17/KRT16/KRT15/KRT14/KRT13/KRT7/KRT6A/JUP/ITGB4/ITGA3/IRF6/SFN/GJB3/EVPL/ETV4/EREG/EPHA2/DSG3/CTSV/CLDN4/CDH3	53
GO:0009913	epidermal cell differentiation	45/675	365/18866	4.25646e-13	6.40172e-10	5.77086e-10	KRTAP5-1/LIPM/KRT6C/RPTN/KRTAP4-1/SLC44A4/GRHL2/FA2H/OVOL2/ESRP1/GRHL1/CASP14/PKP3/SPINK5/TRIM16/SCEL/SULT2B1/ST14/SPRR3/SPRR1B/SPRR1A/PRSS8/PKP1/PI3/OVOL1/MSX2/KRT19/KRT17/KRT16/KRT15/KRT14/KRT13/KRT7/KRT6A/JUP/IRF6/SFN/EVPL/ETV4/EREG/EPHA2/DSG3/CTSV/CDH3/BMP4	45
GO:0070268	cornification	24/675	113/18866	1.40772e-12	1.58791e-09	1.43143e-09	LIPM/KRT6C/RPTN/CASP14/PKP3/SPINK5/ST14/SPRR3/SPRR1B/SPRR1A/PRSS8/PKP1/PI3/KRT19/KRT17/KRT16/KRT15/KRT14/KRT13/KRT7/KRT6A/JUP/EVPL/DSG3	24
GO:0030216	keratinocyte differentiation	39/675	306/18866	5.74775e-12	5.18677e-09	4.67564e-09	KRTAP5-1/LIPM/KRT6C/RPTN/KRTAP4-1/GRHL2/OVOL2/GRHL1/CASP14/PKP3/SPINK5/TRIM16/SCEL/ST14/SPRR3/SPRR1B/SPRR1A/PRSS8/PKP1/PI3/MSX2/KRT19/KRT17/KRT16/KRT15/KRT14/KRT13/KRT7/KRT6A/JUP/IRF6/SFN/EVPL/ETV4/EREG/EPHA2/DSG3/CTSV/CDH3	39
GO:0016266	O-glycan processing	17/675	61/18866	2.60956e-11	1.96239e-08	1.76901e-08	MUC5B/MUC21/MUC20/B3GNT6/MUC17/MUC16/B3GNT7/GALNT12/GALNT5/GALNT6/B3GNT3/GCNT3/MUC5AC/MUC4/MUC3A/MUC1/GALNT3	17
GO:0031424	keratinization	28/675	225/18866	9.84287e-09	6.34443e-06	5.71922e-06	KRTAP5-1/LIPM/KRT6C/RPTN/KRTAP4-1/CASP14/PKP3/SPINK5/ST14/SPRR3/SPRR1B/SPRR1A/PRSS8/PKP1/PI3/KRT19/KRT17/KRT16/KRT15/KRT14/KRT13/KRT7/KRT6A/JUP/SFN/EVPL/DSG3/CDH3	28
GO:0034754	cellular hormone metabolic process	21/675	134/18866	1.22049e-08	6.88354e-06	6.2052e-06	AKR1B15/SDR16C5/SRD5A3/AKR1B10/CYP2W1/UGT1A1/UGT1A9/UGT1A7/CYP2S1/DHRS9/SULT1E1/SHH/LHB/HSD17B2/CYP26A1/CYP3A5/CYP2C18/CYP2C9/CRABP2/TSPO/ADM	21
GO:0042445	hormone metabolic process	27/675	221/18866	2.67802e-08	1.34258e-05	1.21028e-05	AKR1B15/DUOXA2/IYD/SDR16C5/DUOXA1/SRD5A3/AKR1B10/CYP2W1/UGT1A1/UGT1A9/UGT1A7/DUOX2/CYP2S1/SULT1B1/DHRS9/SULT1E1/SHH/KLK6/LHB/HSD17B2/CYP26A1/CYP3A5/CYP2C18/CYP2C9/CRABP2/TSPO/ADM	27
GO:0031581	hemidesmosome assembly	7/675	12/18866	4.92856e-08	2.22377e-05	2.00463e-05	PLEC/LAMC2/LAMB3/LAMA3/KRT14/ITGB4/COL17A1	7
GO:0045682	regulation of epidermis development	16/675	91/18866	1.2947e-07	5.31064e-05	4.78731e-05	GRHL2/OVOL2/FERMT1/ESRP1/GRHL1/DKK4/SPINK5/TRIM16/SULT2B1/MSX2/KRT17/SFN/ETV4/CTSV/CDH3/BMP4	16
GO:0042573	retinoic acid metabolic process	10/675	33/18866	1.41247e-07	5.31088e-05	4.78753e-05	CYP2W1/UGT1A1/UGT1A9/UGT1A7/CYP2S1/DHRS9/CYP26A1/CYP3A5/CYP2C18/CRABP2	10
GO:0006493	protein O-linked glycosylation	17/675	106/18866	2.11398e-07	7.33715e-05	6.61412e-05	MUC5B/MUC21/MUC20/B3GNT6/MUC17/MUC16/B3GNT7/GALNT12/GALNT5/GALNT6/B3GNT3/GCNT3/MUC5AC/MUC4/MUC3A/MUC1/GALNT3	17
GO:0042303	molting cycle	17/675	111/18866	4.17897e-07	0.000125703	0.000113316	FOXQ1/EPS8L3/FA2H/FERMT1/DKK4/DKK1/SOX21/SPINK5/PPP1R13L/TERT/SHH/PTGS2/MSX2/KRT17/KRT16/KRT14/CDH3	17
GO:0042633	hair cycle	17/675	111/18866	4.17897e-07	0.000125703	0.000113316	FOXQ1/EPS8L3/FA2H/FERMT1/DKK4/DKK1/SOX21/SPINK5/PPP1R13L/TERT/SHH/PTGS2/MSX2/KRT17/KRT16/KRT14/CDH3	17
GO:0042634	regulation of hair cycle	9/675	29/18866	4.79792e-07	0.000135301	0.000121968	EPS8L3/FA2H/FERMT1/DKK4/SPINK5/TERT/MSX2/KRT17/CDH3	9
GO:0048608	reproductive structure development	38/675	443/18866	6.38779e-07	0.00016954	0.000152832	PSAPL1/SCX/ASPM/E2F7/PLCD3/KIF18A/GREB1L/GRHL2/E2F8/OVOL2/HOXB13/IRX5/FOSL1/ZP3/WNT7A/PHLDA2/NKX2-1/ST14/SHH/SDC1/PTGS2/PPARG/SERPINB5/LHX1/LHB/LFNG/KRT19/HSD17B2/HOXA11/HOXA10/GJB5/GJB3/GJB2/EREG/CTSV/BMP4/BIK/ADM	38
GO:0061458	reproductive system development	38/675	447/18866	7.97226e-07	0.000199838	0.000180145	PSAPL1/SCX/ASPM/E2F7/PLCD3/KIF18A/GREB1L/GRHL2/E2F8/OVOL2/HOXB13/IRX5/FOSL1/ZP3/WNT7A/PHLDA2/NKX2-1/ST14/SHH/SDC1/PTGS2/PPARG/SERPINB5/LHX1/LHB/LFNG/KRT19/HSD17B2/HOXA11/HOXA10/GJB5/GJB3/GJB2/EREG/CTSV/BMP4/BIK/ADM	38
GO:0048706	embryonic skeletal system development	18/675	130/18866	8.91768e-07	0.000211771	0.000190903	SCX/GRHL2/IRX5/TFAP2A/TBX15/SOX11/SHH/LHX1/IHH/HOXC11/HOXC9/HOXB9/HOXB8/HOXB7/HOXB6/HOXB5/HOXA11/BMP4	18
GO:0006805	xenobiotic metabolic process	17/675	118/18866	1.01481e-06	0.000228942	0.000206381	CYP2W1/UGT1A1/UGT1A9/UGT1A6/UGT1A7/UGT1A10/CYP2S1/SULT1B1/NR1I2/NQO1/CYP26A1/CYP3A5/CYP2C18/CYP2C9/ALDH3A1/ACY1/AOC1	17
GO:0043616	keratinocyte proliferation	11/675	50/18866	1.18641e-06	0.000254908	0.000229789	SDR16C5/EPPK1/OVOL2/SLURP1/FERMT1/KLK8/IRF6/SFN/EREG/CDH3/AREG	11
GO:0140014	mitotic nuclear division	28/675	286/18866	1.53319e-06	0.000314443	0.000283457	KIF18B/MISP/NUF2/KIF18A/CDT1/CDCA8/ANLN/TPX2/UBE2C/KIF2C/KIF14/DLGAP5/PTTG1/CCNB2/PKMYT1/TGFA/PLK1/NEK2/MYBL2/MKI67/KIFC1/EREG/CENPF/CDC25C/CDC20/CDK1/BMP4/BIRC5	28
GO:0048704	embryonic skeletal system morphogenesis	15/675	97/18866	1.75641e-06	0.000344466	0.00031052	GRHL2/IRX5/TFAP2A/TBX15/SOX11/LHX1/HOXC11/HOXC9/HOXB9/HOXB8/HOXB7/HOXB6/HOXB5/HOXA11/BMP4	15
GO:0071466	cellular response to xenobiotic stimulus	17/675	123/18866	1.83226e-06	0.000344466	0.00031052	CYP2W1/UGT1A1/UGT1A9/UGT1A6/UGT1A7/UGT1A10/CYP2S1/SULT1B1/NR1I2/NQO1/CYP26A1/CYP3A5/CYP2C18/CYP2C9/ALDH3A1/ACY1/AOC1	17
GO:0006721	terpenoid metabolic process	17/675	124/18866	2.05394e-06	0.000370695	0.000334166	AKR1B15/SDR16C5/AKR1B10/CYP2W1/UGT1A1/UGT1A9/UGT1A7/CYP2S1/DHRS9/SDC4/SDC1/HMGCS2/CYP26A1/CYP3A5/CYP2C18/CYP2C9/CRABP2	17
GO:0009410	response to xenobiotic stimulus	17/675	130/18866	3.97155e-06	0.000667815	0.000602005	CYP2W1/UGT1A1/UGT1A9/UGT1A6/UGT1A7/UGT1A10/CYP2S1/SULT1B1/NR1I2/NQO1/CYP26A1/CYP3A5/CYP2C18/CYP2C9/ALDH3A1/ACY1/AOC1	17
GO:0006720	isoprenoid metabolic process	18/675	144/18866	3.99623e-06	0.000667815	0.000602005	AKR1B15/SDR16C5/SRD5A3/AKR1B10/CYP2W1/UGT1A1/UGT1A9/UGT1A7/CYP2S1/DHRS9/SDC4/SDC1/HMGCS2/CYP26A1/CYP3A5/CYP2C18/CYP2C9/CRABP2	18
GO:0006486	protein glycosylation	25/675	252/18866	4.37136e-06	0.000680123	0.000613101	MUC5B/ALG1L2/MUC21/MUC20/ALG1L/B3GNT6/MUC17/MUC16/B3GNT7/GALNT12/SRD5A3/ST6GALNAC1/GALNT5/GALNT6/B3GNT3/GCNT3/MUC5AC/MUC4/MUC3A/MUC1/GALNT3/FUT6/FUT3/FUT2/ABO	25
GO:0043413	macromolecule glycosylation	25/675	252/18866	4.37136e-06	0.000680123	0.000613101	MUC5B/ALG1L2/MUC21/MUC20/ALG1L/B3GNT6/MUC17/MUC16/B3GNT7/GALNT12/SRD5A3/ST6GALNAC1/GALNT5/GALNT6/B3GNT3/GCNT3/MUC5AC/MUC4/MUC3A/MUC1/GALNT3/FUT6/FUT3/FUT2/ABO	25
GO:0000280	nuclear division	35/675	428/18866	5.16425e-06	0.000776703	0.000700163	ASPM/MAPK15/KIF18B/MISP/SPIRE2/NUF2/KIF18A/CDT1/CDCA8/ANLN/TPX2/UBE2C/KIF2C/KIF14/DLGAP5/PTTG1/CCNB2/PKMYT1/RAD54L/TOP2A/TGFA/PLK1/NEK2/MYBL2/MSX2/MKI67/KIFC1/EREG/CKS2/CENPF/CDC25C/CDC20/CDK1/BMP4/BIRC5	35
GO:0010466	negative regulation of peptidase activity	26/675	272/18866	5.57963e-06	0.000812106	0.000732077	ANXA8L1/ANXA8/WFDC10B/WFDC13/A2ML1/WFDC3/CARD18/SPINK5/WFDC2/PTTG1/SERPINB7/SLPI/SERPINB3/PTGS2/SERPINB5/PI3/SFN/ECM1/CSTB/CST6/CST4/CST1/COL7A1/BIRC5/ANXA2/AHSG	26
GO:0048568	embryonic organ development	36/675	451/18866	6.52473e-06	0.000906369	0.000817052	RNF207/E2F7/PLCD3/SLC44A4/GRHL2/E2F8/OVOL2/TBX20/PPP1R13L/GJB6/IRX5/FOXH1/PHLDA2/TFAP2A/TBX15/TBX6/ST14/SOX11/SHH/OTX1/LHX1/KRT19/IHH/HOXC11/HOXC9/HOXB9/HOXB8/HOXB7/HOXB6/HOXB5/HOXA11/GJB5/EPHA2/EFNA1/BMP4/ADM	36
GO:0010951	negative regulation of endopeptidase activity	25/675	258/18866	6.62903e-06	0.000906369	0.000817052	ANXA8L1/ANXA8/WFDC10B/WFDC13/A2ML1/WFDC3/CARD18/SPINK5/WFDC2/PTTG1/SERPINB7/SLPI/SERPINB3/PTGS2/SERPINB5/PI3/SFN/CSTB/CST6/CST4/CST1/COL7A1/BIRC5/ANXA2/AHSG	25
GO:0001523	retinoid metabolic process	15/675	108/18866	6.90954e-06	0.000916937	0.000826578	AKR1B15/SDR16C5/AKR1B10/CYP2W1/UGT1A1/UGT1A9/UGT1A7/CYP2S1/DHRS9/SDC4/SDC1/CYP26A1/CYP3A5/CYP2C18/CRABP2	15
GO:0045104	intermediate filament cytoskeleton organization	10/675	50/18866	9.04736e-06	0.00116633	0.0010514	KRT6C/FAM83H/EPPK1/SHH/PLEC/PKP1/KRT17/KRT16/KRT14/EVPL	10
GO:0045861	negative regulation of proteolysis	31/675	369/18866	1.0429e-05	0.0012896	0.00116252	ANXA8L1/ANXA8/WFDC10B/WFDC13/A2ML1/WFDC3/TM4SF20/CARD18/PBK/SPINK5/WFDC2/PTTG1/SERPINB7/IL1R2/SLPI/SHH/SERPINB3/PTGS2/SERPINB5/PI3/SFN/EFNA1/ECM1/CSTB/CST6/CST4/CST1/COL7A1/BIRC5/ANXA2/AHSG	31
GO:0070085	glycosylation	25/675	265/18866	1.05752e-05	0.0012896	0.00116252	MUC5B/ALG1L2/MUC21/MUC20/ALG1L/B3GNT6/MUC17/MUC16/B3GNT7/GALNT12/SRD5A3/ST6GALNAC1/GALNT5/GALNT6/B3GNT3/GCNT3/MUC5AC/MUC4/MUC3A/MUC1/GALNT3/FUT6/FUT3/FUT2/ABO	25
GO:0045103	intermediate filament-based process	10/675	51/18866	1.08969e-05	0.00129386	0.00116636	KRT6C/FAM83H/EPPK1/SHH/PLEC/PKP1/KRT17/KRT16/KRT14/EVPL	10
GO:0007586	digestion	17/675	141/18866	1.19857e-05	0.00135359	0.0012202	SLC9A4/CAPN8/VSIG1/MOGAT2/GKN1/NMU/CAPN9/GCNT3/TFF3/TFF2/TFF1/PLS1/MUC4/LDLR/KCNN4/CCK/AQP5	17
GO:0009812	flavonoid metabolic process	6/675	16/18866	1.20843e-05	0.00135359	0.0012202	UGT1A1/UGT1A9/UGT1A6/UGT1A7/UGT1A10/SULT1B1	6
GO:0001704	formation of primary germ layer	16/675	127/18866	1.22999e-05	0.00135359	0.0012202	SCX/TRIM15/TBX20/DKK1/HMGA2/TBX6/POU5F1/LHX1/LAMB3/LAMA3/ITGB4/ITGA3/HOXA11/EPHA2/COL7A1/BMP4	16
GO:0048562	embryonic organ morphogenesis	27/675	302/18866	1.27155e-05	0.00136489	0.00123039	RNF207/SLC44A4/GRHL2/OVOL2/TBX20/GJB6/IRX5/FOXH1/TFAP2A/TBX15/TBX6/SOX11/SHH/OTX1/LHX1/IHH/HOXC11/HOXC9/HOXB9/HOXB8/HOXB7/HOXB6/HOXB5/HOXA11/EPHA2/EFNA1/BMP4	27
GO:0061138	morphogenesis of a branching epithelium	20/675	187/18866	1.30076e-05	0.00136489	0.00123039	ESRP2/GREB1L/GRHL2/TBX20/HOXB13/NKX2-1/ST14/SHH/MSX2/MET/TACSTD2/LHX1/IHH/HOXB7/HOXA11/FOXD1/EPHA2/BMP4/AREG/ADM	20
GO:0016101	diterpenoid metabolic process	15/675	114/18866	1.34899e-05	0.00138333	0.00124701	AKR1B15/SDR16C5/AKR1B10/CYP2W1/UGT1A1/UGT1A9/UGT1A7/CYP2S1/DHRS9/SDC4/SDC1/CYP26A1/CYP3A5/CYP2C18/CRABP2	15
GO:0045604	regulation of epidermal cell differentiation	11/675	65/18866	1.74622e-05	0.00175088	0.00157834	GRHL2/OVOL2/ESRP1/GRHL1/TRIM16/SULT2B1/MSX2/SFN/ETV4/CTSV/BMP4	11
GO:0061436	establishment of skin barrier	7/675	25/18866	1.99098e-05	0.00195289	0.00176044	FA2H/LSR/GRHL1/MET/KRT16/SFN/CLDN4	7
GO:0048285	organelle fission	36/675	476/18866	2.11506e-05	0.00203046	0.00183037	ASPM/MAPK15/KIF18B/MISP/SPIRE2/NUF2/KIF18A/CDT1/INF2/CDCA8/ANLN/TPX2/UBE2C/KIF2C/KIF14/DLGAP5/PTTG1/CCNB2/PKMYT1/RAD54L/TOP2A/TGFA/PLK1/NEK2/MYBL2/MSX2/MKI67/KIFC1/EREG/CKS2/CENPF/CDC25C/CDC20/CDK1/BMP4/BIRC5	36
GO:0052697	xenobiotic glucuronidation	5/675	11/18866	2.23053e-05	0.00209486	0.00188842	UGT1A1/UGT1A9/UGT1A6/UGT1A7/UGT1A10	5
GO:0007492	endoderm development	12/675	79/18866	2.275e-05	0.00209486	0.00188842	TBX20/DKK1/HMGA2/NKX2-1/POU5F1/PAX9/LHX1/LAMB3/LAMA3/HOXC11/COL7A1/BMP4	12
GO:0036152	phosphatidylethanolamine acyl-chain remodeling	7/675	26/18866	2.64079e-05	0.00238305	0.00214822	PLA2G4D/PLA2G4F/LPCAT4/MBOAT2/PLBD1/PLA2G2F/PLA2G10	7
GO:0017144	drug metabolic process	9/675	46/18866	3.06248e-05	0.0027094	0.0024424	CYP4F12/CYP2W1/UGT1A1/UGT1A7/CYP2S1/NR1I2/CYP3A5/CYP2C18/CYP2C9	9
GO:0052547	regulation of peptidase activity	35/675	466/18866	3.17143e-05	0.00272949	0.00246052	ANXA8L1/ANXA8/WFDC10B/WFDC13/A2ML1/WFDC3/EGLN3/CARD18/BBC3/SPINK5/WFDC2/PTTG1/TNFRSF10A/SERPINB7/XDH/SLPI/SERPINB3/PTGS2/PPARG/SERPINB5/PI3/SFN/EFNA3/EFNA1/ECM1/CSTB/CST6/CST4/CST1/CLDN4/COL7A1/CCK/BIRC5/ANXA2/AHSG	35
GO:0003382	epithelial cell morphogenesis	8/675	36/18866	3.20618e-05	0.00272949	0.00246052	VSIG1/POF1B/GRHL2/RAB25/ST14/MET/IHH/ID1	8
GO:0001763	morphogenesis of a branching structure	20/675	201/18866	3.72847e-05	0.00311534	0.00280834	ESRP2/GREB1L/GRHL2/TBX20/HOXB13/NKX2-1/ST14/SHH/MSX2/MET/TACSTD2/LHX1/IHH/HOXB7/HOXA11/FOXD1/EPHA2/BMP4/AREG/ADM	20
GO:0052548	regulation of endopeptidase activity	33/675	434/18866	4.1712e-05	0.0034219	0.00308469	ANXA8L1/ANXA8/WFDC10B/WFDC13/A2ML1/WFDC3/EGLN3/CARD18/BBC3/SPINK5/WFDC2/PTTG1/TNFRSF10A/SERPINB7/XDH/SLPI/SERPINB3/PTGS2/PPARG/SERPINB5/PI3/SFN/EFNA3/EFNA1/CSTB/CST6/CST4/CST1/COL7A1/CCK/BIRC5/ANXA2/AHSG	33
GO:0051346	negative regulation of hydrolase activity	35/675	473/18866	4.30545e-05	0.00346897	0.00312712	ANXA8L1/ANXA8/WFDC10B/WFDC13/SH3RF2/A2ML1/WFDC3/SPOCD1/PPP1R1B/SH2D4A/CARD18/PPP1R14D/SPINK5/WFDC2/PTTG1/PKMYT1/SERPINB7/TNNT2/TNNI3/SLPI/SERPINB3/PTGS2/SERPINB5/PI3/LGALS3/SFN/ECM1/CSTB/CST6/CST4/CST1/COL7A1/BIRC5/ANXA2/AHSG	35
GO:0033561	regulation of water loss via skin	7/675	28/18866	4.46607e-05	0.00349625	0.00315172	FA2H/LSR/GRHL1/MET/KRT16/SFN/CLDN4	7
GO:0001890	placenta development	17/675	156/18866	4.4943e-05	0.00349625	0.00315172	E2F7/PLCD3/GRHL2/E2F8/OVOL2/FOSL1/PHLDA2/ST14/PTGS2/PPARG/KRT19/HSD17B2/GJB5/GJB3/GJB2/CTSV/ADM	17
GO:0036151	phosphatidylcholine acyl-chain remodeling	7/675	29/18866	5.70651e-05	0.00436403	0.00393398	PLA2G4D/PLA2G4F/LPCAT4/MBOAT2/PLBD1/PLA2G2F/PLA2G10	7
GO:0038127	ERBB signaling pathway	16/675	145/18866	6.42274e-05	0.0048299	0.00435394	FAM83A/SH3TC2/RHBDF1/CBLC/AGR2/GPRC5A/TGFA/PTPRR/PTK6/PIGR/GRB7/EREG/ERBB3/ERBB2/CEACAM1/AREG	16
GO:0001707	mesoderm formation	11/675	75/18866	6.91235e-05	0.00493946	0.00445271	SCX/TRIM15/TBX20/DKK1/HMGA2/TBX6/ITGB4/ITGA3/HOXA11/EPHA2/BMP4	11
GO:0022600	digestive system process	13/675	102/18866	7.02238e-05	0.00493946	0.00445271	SLC9A4/VSIG1/MOGAT2/NMU/GCNT3/TFF3/TFF2/TFF1/PLS1/MUC4/LDLR/KCNN4/AQP5	13
GO:0016540	protein autoprocessing	6/675	21/18866	7.02547e-05	0.00493946	0.00445271	PCSK9/SHH/KLK6/IHH/F12/CTSE	6
GO:0051797	regulation of hair follicle development	6/675	21/18866	7.02547e-05	0.00493946	0.00445271	FERMT1/DKK4/SPINK5/MSX2/KRT17/CDH3	6
GO:0098656	anion transmembrane transport	26/675	315/18866	7.11581e-05	0.00493946	0.00445271	SLC9A4/SLC26A5/ANO9/SLC13A5/SLC26A9/SLC4A11/SLC44A4/LRRC8E/SLC6A20/ACSL5/ANO7/SLC7A11/SLC6A14/SLC16A3/CLIC3/APOL1/SLC9A2/SLC7A4/SLC6A8/SLC2A1/FXYD3/NTSR1/GABRP/CLDN4/CLCN1/CLCA1	26
GO:0048705	skeletal system morphogenesis	21/675	228/18866	7.4769e-05	0.00511148	0.00460777	SCX/GRHL2/IRX5/BARX2/WNT7A/TFAP2A/TBX15/SOX11/MSX2/MMP13/LHX1/IHH/HOXC11/HOXC9/HOXB9/HOXB8/HOXB7/HOXB6/HOXB5/HOXA11/BMP4	21
GO:0048332	mesoderm morphogenesis	11/675	77/18866	8.83867e-05	0.00590117	0.00531964	SCX/TRIM15/TBX20/DKK1/HMGA2/TBX6/ITGB4/ITGA3/HOXA11/EPHA2/BMP4	11
GO:0048736	appendage development	18/675	181/18866	9.06335e-05	0.00590117	0.00531964	SCX/GRHL2/KREMEN2/SLC7A11/DKK1/WNT7A/TFAP2A/SOX11/SHH/PITX1/MSX2/ITGB4/IHH/HOXC11/HOXA11/HOXA10/CRABP2/BMP4	18
GO:0060173	limb development	18/675	181/18866	9.06335e-05	0.00590117	0.00531964	SCX/GRHL2/KREMEN2/SLC7A11/DKK1/WNT7A/TFAP2A/SOX11/SHH/PITX1/MSX2/ITGB4/IHH/HOXC11/HOXA11/HOXA10/CRABP2/BMP4	18
GO:0007498	mesoderm development	15/675	134/18866	9.15518e-05	0.00590117	0.00531964	SCX/TRIM15/TBX20/DKK1/FOXH1/HMGA2/TBX6/SHH/OVOL1/LHX1/ITGB4/ITGA3/HOXA11/EPHA2/BMP4	15
GO:0009101	glycoprotein biosynthetic process	27/675	342/18866	0.000110162	0.0070007	0.00631082	MUC5B/ALG1L2/MUC21/HS3ST5/MUC20/ALG1L/B3GNT6/MUC17/MUC16/B3GNT7/GALNT12/SRD5A3/ST6GALNAC1/GALNT5/GALNT6/B3GNT3/GCNT3/MUC5AC/MUC4/MUC3A/MUC1/GALNT3/FUT6/FUT3/FUT2/FOXL1/ABO	27
GO:0048732	gland development	32/675	443/18866	0.00014161	0.00878697	0.00792107	PSAPL1/PCSK9/E2F7/IQGAP3/ESRP2/E2F8/FA2H/UGT1A1/LSR/TFCP2L1/NKX2-8/HOXB13/ATP2C2/CCNB2/XDH/NKX2-1/SHH/PITX1/SERPINB5/MSX2/MET/IRF6/IHH/HOXB9/HK2/ELF3/EPHA2/TSPO/BMP4/CEACAM1/AREG/AK4	32
GO:0048754	branching morphogenesis of an epithelial tube	16/675	155/18866	0.000142165	0.00878697	0.00792107	ESRP2/GREB1L/TBX20/NKX2-1/SHH/MSX2/MET/TACSTD2/LHX1/IHH/HOXB7/HOXA11/FOXD1/EPHA2/BMP4/AREG	16
GO:0045684	positive regulation of epidermis development	8/675	44/18866	0.000145905	0.00889627	0.00801959	OVOL2/TRIM16/SULT2B1/MSX2/KRT17/SFN/ETV4/BMP4	8
GO:0034310	primary alcohol catabolic process	5/675	16/18866	0.000181654	0.0109283	0.00985138	AKR1B10/SULT1B1/SULT1E1/ALDH3B2/ALDH3B1	5
GO:0001894	tissue homeostasis	22/675	261/18866	0.000186158	0.0110519	0.00996283	SCX/VSIG1/ZG16B/RP1L1/MFSD2A/IL20RB/LSR/CLDN18/TJP3/GJB6/TFF3/TFF2/TFF1/SLC2A1/RP1/PTGS2/PIGR/MUC4/IHH/CST4/CDH3/ADAM8	22
GO:0048333	mesodermal cell differentiation	7/675	35/18866	0.000204016	0.0119548	0.0107767	TRIM15/DKK1/HMGA2/ITGB4/ITGA3/HOXA11/BMP4	7
GO:0050673	epithelial cell proliferation	32/675	453/18866	0.000212075	0.0122677	0.0110588	SDR16C5/IQGAP3/EPPK1/ESRP2/OVOL2/SLURP1/FERMT1/NKX2-8/KLK8/FGFBP1/XDH/WNT7A/TGFA/SOX11/SHH/CCL24/PPARG/SERPINB5/TACSTD2/IRF6/IHH/ID1/SFN/FUT2/EREG/ERBB2/EPHA2/ECM1/CDH3/BMP4/CEACAM1/AREG	32
GO:0019731	antibacterial humoral response	9/675	59/18866	0.000230878	0.0131864	0.0118869	WFDC10B/WFDC13/WFDC3/SPINK5/WFDC2/SLPI/KLK7/PI3/KLK3	9
GO:0042737	drug catabolic process	6/675	26/18866	0.00025587	0.0141985	0.0127993	CYP2W1/CYP2S1/NR1I2/CYP3A5/CYP2C18/CYP2C9	6
GO:0060706	cell differentiation involved in embryonic placenta development	6/675	26/18866	0.00025587	0.0141985	0.0127993	E2F7/GRHL2/E2F8/ST14/KRT19/GJB5	6
GO:0007043	cell-cell junction assembly	15/675	147/18866	0.000258041	0.0141985	0.0127993	CLDN23/PARD6B/POF1B/GRHL2/MICALL2/LSR/CLDN18/PKP3/GJB6/PKP1/JUP/GJB2/EPHA2/ECT2/CLDN4	15
GO:0008300	isoprenoid catabolic process	4/675	10/18866	0.000287064	0.0154194	0.0138999	SRD5A3/AKR1B10/CYP2W1/CYP26A1	4
GO:0033083	regulation of immature T cell proliferation	4/675	10/18866	0.000287064	0.0154194	0.0138999	SHH/IHH/ERBB2/BMP4	4
GO:0046470	phosphatidylcholine metabolic process	11/675	88/18866	0.000296853	0.0157576	0.0142048	PLA2G4D/PLA2G4F/LPCAT4/MBOAT2/MFSD2A/SLC44A4/PLBD1/GDPD3/PLA2G2F/PLA2G10/LDLR	11
GO:0036148	phosphatidylglycerol acyl-chain remodeling	5/675	18/18866	0.000335739	0.0172142	0.0155179	PLA2G4D/PLA2G4F/LPCAT4/PLA2G2F/PLA2G10	5
GO:0036149	phosphatidylinositol acyl-chain remodeling	5/675	18/18866	0.000335739	0.0172142	0.0155179	PLA2G4D/PLA2G4F/PLBD1/PLA2G2F/PLA2G10	5
GO:0052695	cellular glucuronidation	5/675	18/18866	0.000335739	0.0172142	0.0155179	UGT1A1/UGT1A9/UGT1A6/UGT1A7/UGT1A10	5
GO:0009952	anterior/posterior pattern specification	19/675	219/18866	0.000348685	0.0176772	0.0159352	FEZF1/DKK1/FOXH1/TBX6/SHH/OTX1/MSX2/LHX1/LFNG/HOXC11/HOXC9/HOXB9/HOXB8/HOXB7/HOXB6/HOXB5/HOXA11/HOXA10/BMP4	19
GO:0060562	epithelial tube morphogenesis	25/675	331/18866	0.000382395	0.0191707	0.0172816	RNF207/ESRP2/GREB1L/GRHL2/OVOL2/TBX20/FOXH1/NKX2-1/TBX6/ST14/SOX11/SHH/SDC4/MSX2/MET/TACSTD2/LHX1/IHH/HOXB7/HOXA11/FOXD1/EPHA2/BMP4/AREG/ADM	25
GO:0002064	epithelial cell development	19/675	221/18866	0.000390773	0.0193207	0.0174167	SLC9A4/VSIG1/POF1B/GRHL2/RAB25/TFCP2L1/TJP3/SPDEF/HOXB13/WNT7A/ST14/SDC1/MET/IHH/ID1/SFN/EPHA2/KLF5/BMP4	19
GO:0045606	positive regulation of epidermal cell differentiation	6/675	28/18866	0.00039395	0.0193207	0.0174167	OVOL2/TRIM16/SULT2B1/SFN/ETV4/BMP4	6
GO:0042130	negative regulation of T cell proliferation	9/675	64/18866	0.00043177	0.0204179	0.0184058	LGALS9C/LGALS9B/PLA2G2F/IL20RB/SHH/SDC4/IHH/ERBB2/BMP4	9
GO:0051783	regulation of nuclear division	17/675	188/18866	0.000436439	0.0204179	0.0184058	MAPK15/CDT1/ANLN/UBE2C/DLGAP5/PTTG1/PKMYT1/TGFA/PLK1/NEK2/MSX2/MKI67/EREG/CENPF/CDC25C/CDC20/BMP4	17
GO:0033079	immature T cell proliferation	4/675	11/18866	0.000438355	0.0204179	0.0184058	SHH/IHH/ERBB2/BMP4	4
GO:0044848	biological phase	4/675	11/18866	0.000438355	0.0204179	0.0184058	FERMT1/SPINK5/MSX2/CDH3	4
GO:0045683	negative regulation of epidermis development	5/675	19/18866	0.000442308	0.0204179	0.0184058	GRHL2/FERMT1/DKK4/MSX2/CDH3	5
GO:0051983	regulation of chromosome segregation	12/675	107/18866	0.000443474	0.0204179	0.0184058	MAPK15/CDT1/UBE2C/KIF2C/DLGAP5/PTTG1/PLK1/NEK2/MKI67/ECT2/CENPF/CDC20	12
GO:0007369	gastrulation	17/675	189/18866	0.000464024	0.0211483	0.0190642	SCX/TRIM15/TBX20/DKK1/HMGA2/TBX6/POU5F1/LHX1/LAMB3/LAMA3/ITGB4/ITGA3/IL1RN/HOXA11/EPHA2/COL7A1/BMP4	17
GO:0003002	regionalization	26/675	355/18866	0.000471512	0.0212746	0.0191781	FEZF1/OVOL2/TBX20/DKK1/FOXH1/WNT7A/NKX2-1/TBX6/SHH/OTX1/NTF4/MSX2/LHX1/LFNG/HOXC11/HOXC9/HOXB9/HOXB8/HOXB7/HOXB6/HOXB5/HOXA11/HOXA10/FOXD1/EVX1/BMP4	26
GO:0030198	extracellular matrix organization	28/675	395/18866	0.000489045	0.0218472	0.0196943	SCX/ADAMTSL5/CREB3L1/MMP28/FERMT1/SPINK5/MIA/ICAM5/KLK7/SERPINB5/MMP13/MMP11/MMP7/LAMC2/LAMB3/LAMA3/ITGB6/ITGB4/ITGA3/IHH/HAS3/ELF3/CTSV/HAPLN1/COL17A1/COL7A1/ANXA2/ADAM8	28
GO:0050672	negative regulation of lymphocyte proliferation	10/675	79/18866	0.000500083	0.0219066	0.0197478	LGALS9C/LGALS9B/PLA2G2F/IL20RB/SOX11/SHH/SDC4/IHH/ERBB2/BMP4	10
GO:0120192	tight junction assembly	10/675	79/18866	0.000500083	0.0219066	0.0197478	CLDN23/PARD6B/POF1B/GRHL2/MICALL2/LSR/CLDN18/EPHA2/ECT2/CLDN4	10
GO:0043062	extracellular structure organization	28/675	396/18866	0.000508915	0.0220791	0.0199033	SCX/ADAMTSL5/CREB3L1/MMP28/FERMT1/SPINK5/MIA/ICAM5/KLK7/SERPINB5/MMP13/MMP11/MMP7/LAMC2/LAMB3/LAMA3/ITGB6/ITGB4/ITGA3/IHH/HAS3/ELF3/CTSV/HAPLN1/COL17A1/COL7A1/ANXA2/ADAM8	28
GO:0042493	response to drug	28/675	397/18866	0.000529491	0.022753	0.0205108	SLC26A5/CYP2W1/UGT1A1/CYP2S1/CCNO/NR1I2/ABCC3/RAD54L/HMGA2/FOSL1/TP73/S100A10/PTGS2/PPARG/LCN2/ITGA3/HSD11B2/CYP2C18/CYP2C9/CENPF/CDH3/CDK1/CA9/TSPO/APOBEC1/ALDH3A1/AK4/AOC1	28
GO:0032945	negative regulation of mononuclear cell proliferation	10/675	80/18866	0.000553553	0.0235625	0.0212406	LGALS9C/LGALS9B/PLA2G2F/IL20RB/SOX11/SHH/SDC4/IHH/ERBB2/BMP4	10
GO:0045216	cell-cell junction organization	18/675	210/18866	0.000570452	0.024055	0.0216845	CLDN23/PARD6B/POF1B/GRHL2/MICALL2/LSR/CLDN18/GRHL1/TJP3/PKP3/GJB6/PKP1/JUP/GJB2/EPHA2/ECT2/CLDN4/CDH3	18
GO:0006821	chloride transport	12/675	111/18866	0.000619911	0.0258985	0.0233464	SLC26A5/ANO9/SLC26A9/ANO7/CLIC3/APOL1/FXYD3/GABRP/CLDN4/CLCN1/CLCA1/TSPO	12
GO:0030326	embryonic limb morphogenesis	13/675	127/18866	0.000632411	0.0259403	0.0233841	GRHL2/DKK1/WNT7A/TFAP2A/SHH/PITX1/MSX2/IHH/HOXC11/HOXA11/HOXA10/CRABP2/BMP4	13
GO:0035113	embryonic appendage morphogenesis	13/675	127/18866	0.000632411	0.0259403	0.0233841	GRHL2/DKK1/WNT7A/TFAP2A/SHH/PITX1/MSX2/IHH/HOXC11/HOXA11/HOXA10/CRABP2/BMP4	13
GO:0042363	fat-soluble vitamin catabolic process	4/675	12/18866	0.000638976	0.0259735	0.023414	CYP4F12/CYP2W1/FGF23/CYP26A1	4
GO:0120193	tight junction organization	10/675	82/18866	0.000674732	0.0270944	0.0244244	CLDN23/PARD6B/POF1B/GRHL2/MICALL2/LSR/CLDN18/EPHA2/ECT2/CLDN4	10
GO:0000070	mitotic sister chromatid segregation	15/675	161/18866	0.00068206	0.0270944	0.0244244	KIF18B/NUF2/KIF18A/CDT1/CDCA8/UBE2C/KIF2C/KIF14/DLGAP5/PTTG1/PLK1/NEK2/KIFC1/CENPF/CDC20	15
GO:1901184	regulation of ERBB signaling pathway	11/675	97/18866	0.00069057	0.0270944	0.0244244	SH3TC2/RHBDF1/CBLC/AGR2/GPRC5A/TGFA/PTK6/EREG/ERBB2/CEACAM1/AREG	11
GO:1902476	chloride transmembrane transport	11/675	97/18866	0.00069057	0.0270944	0.0244244	SLC26A5/ANO9/SLC26A9/ANO7/CLIC3/APOL1/FXYD3/GABRP/CLDN4/CLCN1/CLCA1	11
GO:0000819	sister chromatid segregation	17/675	196/18866	0.00070264	0.0272006	0.0245201	MAPK15/KIF18B/NUF2/KIF18A/CDT1/CDCA8/UBE2C/KIF2C/KIF14/DLGAP5/PTTG1/TOP2A/PLK1/NEK2/KIFC1/CENPF/CDC20	17
GO:0001706	endoderm formation	8/675	55/18866	0.000709566	0.0272006	0.0245201	TBX20/DKK1/HMGA2/POU5F1/LHX1/LAMB3/LAMA3/COL7A1	8
GO:0032963	collagen metabolic process	12/675	113/18866	0.000728161	0.0272006	0.0245201	SCX/CREB3L1/MMP28/SERPINB7/KLK6/PPARG/MMP13/MMP11/MMP7/IHH/ID1/BMP4	12
GO:0030277	maintenance of gastrointestinal epithelium	5/675	21/18866	0.000729448	0.0272006	0.0245201	VSIG1/TFF3/TFF2/TFF1/MUC4	5
GO:0036150	phosphatidylserine acyl-chain remodeling	5/675	21/18866	0.000729448	0.0272006	0.0245201	PLA2G4D/PLA2G4F/LPCAT4/PLA2G2F/PLA2G10	5
GO:0060065	uterus development	5/675	21/18866	0.000729448	0.0272006	0.0245201	GREB1L/WNT7A/LHX1/HOXA11/HOXA10	5
GO:0007088	regulation of mitotic nuclear division	15/675	163/18866	0.000775388	0.0286766	0.0258507	CDT1/ANLN/UBE2C/DLGAP5/PTTG1/PKMYT1/TGFA/PLK1/NEK2/MKI67/EREG/CENPF/CDC25C/CDC20/BMP4	15
GO:0008210	estrogen metabolic process	6/675	32/18866	0.000839108	0.0305282	0.0275199	AKR1B15/UGT1A1/SULT1E1/HSD17B2/CYP3A5/CYP2C9	6
GO:0038128	ERBB2 signaling pathway	6/675	32/18866	0.000839108	0.0305282	0.0275199	PTPRR/PTK6/GRB7/EREG/ERBB3/ERBB2	6
GO:0001655	urogenital system development	24/675	330/18866	0.000845751	0.0305282	0.0275199	PSAPL1/PCSK9/GREB1L/HOXB13/GCNT3/SERPINB7/TP73/TFAP2A/SOX11/SHH/SDC4/SDC1/SERPINB5/OVOL1/TACSTD2/LHX1/ITGA3/HOXC11/HOXB7/HOXA11/FOXD1/CYP26A1/CENPF/BMP4	24
GO:0006068	ethanol catabolic process	4/675	13/18866	0.000896952	0.0316175	0.0285018	SULT1B1/SULT1E1/ALDH3B2/ALDH3B1	4
GO:0032530	regulation of microvillus organization	4/675	13/18866	0.000896952	0.0316175	0.0285018	CDHR2/CDHR5/PLS1/KLF5	4
GO:0032536	regulation of cell projection size	4/675	13/18866	0.000896952	0.0316175	0.0285018	CDHR2/CDHR5/WNT7A/PLS1	4
GO:0051383	kinetochore organization	5/675	22/18866	0.000916435	0.0320539	0.0288952	NUF2/CDT1/DLGAP5/CENPF/CENPA	5
GO:0050891	multicellular organismal water homeostasis	9/675	71/18866	0.000935479	0.0324683	0.0292688	FA2H/CYP4F12/LSR/GRHL1/SCNN1A/MET/KRT16/SFN/CLDN4	9
GO:0070664	negative regulation of leukocyte proliferation	10/675	86/18866	0.000983026	0.0331567	0.0298893	LGALS9C/LGALS9B/PLA2G2F/IL20RB/SOX11/SHH/SDC4/IHH/ERBB2/BMP4	10
GO:0042129	regulation of T cell proliferation	15/675	167/18866	0.000994838	0.0331567	0.0298893	LGALS9C/LGALS9B/CARD11/PLA2G2F/IL20RB/TNFSF9/ZP3/SHH/SDC4/LGALS3/IHH/ERBB2/EFNB1/CD55/BMP4	15
GO:0035115	embryonic forelimb morphogenesis	6/675	33/18866	0.000994928	0.0331567	0.0298893	WNT7A/TFAP2A/SHH/MSX2/HOXA11/CRABP2	6
GO:0007059	chromosome segregation	24/675	334/18866	0.000998834	0.0331567	0.0298893	MAPK15/SKA3/CDCA2/KIF18B/NUF2/KIF18A/CDT1/HJURP/CDCA8/OIP5/UBE2C/KIF2C/KIF14/DLGAP5/PTTG1/TOP2A/PLK1/NEK2/MKI67/KIFC1/ECT2/CENPF/CDC20/BIRC5	24
GO:0035107	appendage morphogenesis	14/675	150/18866	0.000999405	0.0331567	0.0298893	GRHL2/DKK1/WNT7A/TFAP2A/SOX11/SHH/PITX1/MSX2/IHH/HOXC11/HOXA11/HOXA10/CRABP2/BMP4	14
GO:0035108	limb morphogenesis	14/675	150/18866	0.000999405	0.0331567	0.0298893	GRHL2/DKK1/WNT7A/TFAP2A/SOX11/SHH/PITX1/MSX2/IHH/HOXC11/HOXA11/HOXA10/CRABP2/BMP4	14
GO:0045616	regulation of keratinocyte differentiation	7/675	45/18866	0.00101026	0.0332568	0.0299795	GRHL2/OVOL2/GRHL1/TRIM16/MSX2/ETV4/CTSV	7
GO:0007389	pattern specification process	30/675	455/18866	0.00101716	0.0332568	0.0299795	FEZF1/RNF207/OVOL2/TBX20/DKK1/FOXH1/WNT7A/NKX2-1/TBX6/SIM2/SHH/OTX1/NTF4/MSX2/LHX1/LFNG/IHH/HOXC11/HOXC9/HOXB9/HOXB8/HOXB7/HOXB6/HOXB5/HOXA11/HOXA10/FOXD1/EVX1/EFNB1/BMP4	30
GO:0009100	glycoprotein metabolic process	28/675	415/18866	0.00104741	0.0339993	0.0306488	MUC5B/ALG1L2/MUC21/HS3ST5/MUC20/ALG1L/B3GNT6/MUC17/MUC16/B3GNT7/GALNT12/SRD5A3/ST6GALNAC1/GALNT5/GALNT6/B3GNT3/GCNT3/MUC5AC/MUC4/MUC3A/MUC1/IHH/GALNT3/FUT6/FUT3/FUT2/FOXL1/ABO	28
GO:0050678	regulation of epithelial cell proliferation	27/675	395/18866	0.00105542	0.0340147	0.0306628	IQGAP3/EPPK1/ESRP2/OVOL2/SLURP1/NKX2-8/FGFBP1/XDH/WNT7A/TGFA/SOX11/SHH/CCL24/PPARG/SERPINB5/TACSTD2/IHH/ID1/SFN/FUT2/EREG/ERBB2/ECM1/CDH3/BMP4/CEACAM1/AREG	27
GO:0001942	hair follicle development	10/675	87/18866	0.00107585	0.0344273	0.0310347	FOXQ1/FERMT1/DKK4/DKK1/SOX21/SPINK5/SHH/MSX2/KRT17/CDH3	10
GO:0006063	uronic acid metabolic process	5/675	23/18866	0.00113685	0.0357278	0.0322071	UGT1A1/UGT1A9/UGT1A6/UGT1A7/UGT1A10	5
GO:0019585	glucuronate metabolic process	5/675	23/18866	0.00113685	0.0357278	0.0322071	UGT1A1/UGT1A9/UGT1A6/UGT1A7/UGT1A10	5
GO:0001658	branching involved in ureteric bud morphogenesis	8/675	59/18866	0.00114025	0.0357278	0.0322071	GREB1L/SHH/TACSTD2/LHX1/HOXB7/HOXA11/FOXD1/BMP4	8
GO:0006658	phosphatidylserine metabolic process	6/675	34/18866	0.00117205	0.036471	0.032877	SERINC2/PLA2G4D/PLA2G4F/LPCAT4/PLA2G2F/PLA2G10	6
GO:0009111	vitamin catabolic process	4/675	14/18866	0.00122038	0.0377149	0.0339983	CYP4F12/CYP2W1/FGF23/CYP26A1	4
GO:0030856	regulation of epithelial cell differentiation	15/675	171/18866	0.00126459	0.0383381	0.0345601	GRHL2/OVOL2/ESRP1/GRHL1/TRIM16/XDH/SULT2B1/MSX2/LHX1/ID1/SFN/ETV4/CTSV/BMP4/CEACAM1	15
GO:0051302	regulation of cell division	15/675	171/18866	0.00126459	0.0383381	0.0345601	MACC1/ASPM/KIF18B/E2F7/E2F8/GKN1/KIF20A/KIF14/TGFA/SHH/POU5F1/PLK1/SFN/EREG/ECT2	15
GO:0001892	embryonic placenta development	10/675	89/18866	0.00128304	0.0383381	0.0345601	E2F7/PLCD3/GRHL2/E2F8/OVOL2/PHLDA2/ST14/KRT19/GJB5/ADM	10
GO:0022404	molting cycle process	10/675	89/18866	0.00128304	0.0383381	0.0345601	FOXQ1/FERMT1/DKK4/DKK1/SOX21/SPINK5/SHH/MSX2/KRT17/CDH3	10
GO:0022405	hair cycle process	10/675	89/18866	0.00128304	0.0383381	0.0345601	FOXQ1/FERMT1/DKK4/DKK1/SOX21/SPINK5/SHH/MSX2/KRT17/CDH3	10
GO:0007080	mitotic metaphase plate congression	7/675	47/18866	0.00131635	0.0390749	0.0352243	NUF2/KIF18A/CDT1/CDCA8/KIF2C/KIF14/KIFC1	7
GO:0098661	inorganic anion transmembrane transport	12/675	121/18866	0.00133204	0.0391841	0.0353227	SLC26A5/ANO9/SLC26A9/SLC4A11/ANO7/CLIC3/APOL1/FXYD3/GABRP/CLDN4/CLCN1/CLCA1	12
GO:0015698	inorganic anion transport	15/675	172/18866	0.00134089	0.0391841	0.0353227	SLC26A5/ANO9/SLC26A9/SLC4A11/LRRC8E/ANO7/CLIC3/APOL1/FGF23/FXYD3/GABRP/CLDN4/CLCN1/CLCA1/TSPO	15
GO:0001822	kidney development	21/675	283/18866	0.00135722	0.0391841	0.0353227	PCSK9/GREB1L/GCNT3/SERPINB7/TP73/TFAP2A/SOX11/SHH/SDC4/SDC1/OVOL1/TACSTD2/LHX1/ITGA3/HOXC11/HOXB7/HOXA11/FOXD1/CYP26A1/CENPF/BMP4	21
GO:0006575	cellular modified amino acid metabolic process	16/675	190/18866	0.00136113	0.0391841	0.0353227	CKMT1A/DUOXA2/IYD/SERINC2/PLA2G4D/PLA2G4F/LPCAT4/DUOXA1/PLA2G2F/DUOX2/SULT1B1/OPLAH/SLC7A11/PLA2G10/SLC6A8/CKMT1B	16
GO:0015909	long-chain fatty acid transport	9/675	75/18866	0.00139037	0.0391841	0.0353227	PLA2G4F/MFSD2A/PLA2G2F/ACSL5/PLA2G10/SLC2A1/PPARG/NTSR1/DRD4	9
GO:0021871	forebrain regionalization	5/675	24/18866	0.00139418	0.0391841	0.0353227	FEZF1/NKX2-1/SHH/LHX1/BMP4	5
GO:0042738	exogenous drug catabolic process	5/675	24/18866	0.00139418	0.0391841	0.0353227	CYP2W1/CYP2S1/NR1I2/CYP2C18/CYP2C9	5
GO:0051446	positive regulation of meiotic cell cycle	5/675	24/18866	0.00139418	0.0391841	0.0353227	MAPK15/OVOL1/MSX2/LFNG/CDC25C	5
GO:0098773	skin epidermis development	10/675	90/18866	0.00139819	0.0391841	0.0353227	FOXQ1/FERMT1/DKK4/DKK1/SOX21/SPINK5/SHH/MSX2/KRT17/CDH3	10
GO:0042733	embryonic digit morphogenesis	8/675	61/18866	0.00142254	0.0393772	0.0354968	GRHL2/WNT7A/SHH/MSX2/IHH/HOXC11/HOXA11/BMP4	8
GO:0051310	metaphase plate congression	8/675	61/18866	0.00142254	0.0393772	0.0354968	NUF2/KIF18A/CDT1/CDCA8/KIF2C/KIF14/KIFC1/CENPF	8
GO:1901616	organic hydroxy compound catabolic process	9/675	76/18866	0.00152815	0.0419713	0.0378352	SRD5A3/CYP4F12/AKR1B10/SULT1B1/FGF23/SULT1E1/NTSR1/ALDH3B2/ALDH3B1	9
GO:0007173	epidermal growth factor receptor signaling pathway	12/675	123/18866	0.00153485	0.0419713	0.0378352	FAM83A/RHBDF1/CBLC/AGR2/GPRC5A/TGFA/PTK6/PIGR/GRB7/EREG/CEACAM1/AREG	12
GO:0072498	embryonic skeletal joint development	4/675	15/18866	0.00161737	0.0439614	0.0396292	IHH/HOXC11/HOXA11/BMP4	4
GO:0070830	bicellular tight junction assembly	9/675	77/18866	0.00167668	0.0449075	0.0404821	CLDN23/PARD6B/POF1B/GRHL2/MICALL2/CLDN18/EPHA2/ECT2/CLDN4	9
GO:0002673	regulation of acute inflammatory response	7/675	49/18866	0.00169051	0.0449075	0.0404821	CREB3L3/IL20RB/ZP3/PTGS2/PPARG/F12/ADAM8	7
GO:0032528	microvillus organization	5/675	25/18866	0.00169199	0.0449075	0.0404821	ESPN/CDHR2/CDHR5/PLS1/KLF5	5
GO:0045109	intermediate filament organization	5/675	25/18866	0.00169199	0.0449075	0.0404821	EPPK1/SHH/PKP1/KRT17/KRT14	5
GO:0060428	lung epithelium development	6/675	37/18866	0.00185011	0.0488169	0.0440062	GRHL2/SPDEF/AGR2/NKX2-1/SHH/BMP4	6
GO:0046942	carboxylic acid transport	24/675	350/18866	0.00187518	0.0491907	0.0443433	SLC26A5/SLC13A5/PLA2G4F/SLC26A9/MFSD2A/LRRC8E/PLA2G2F/SLC6A20/ACSL5/SLC7A11/SLC6A14/SLC16A3/SLC16A5/ABCC3/PPFIA4/PLA2G10/SLC7A4/SLC6A8/SLC2A1/PPARG/NTSR1/DRD4/CCK/CEACAM1	24
GO:0034308	primary alcohol metabolic process	10/675	94/18866	0.00194582	0.0507021	0.0457057	AKR1B15/SDR16C5/GDPD3/AKR1B10/SULT1B1/DHRS9/SULT1E1/CYP3A5/ALDH3B2/ALDH3B1	10
GO:0072001	renal system development	21/675	292/18866	0.00199121	0.0507021	0.0457057	PCSK9/GREB1L/GCNT3/SERPINB7/TP73/TFAP2A/SOX11/SHH/SDC4/SDC1/OVOL1/TACSTD2/LHX1/ITGA3/HOXC11/HOXB7/HOXA11/FOXD1/CYP26A1/CENPF/BMP4	21
GO:0030104	water homeostasis	9/675	79/18866	0.00200839	0.0507021	0.0457057	FA2H/CYP4F12/LSR/GRHL1/SCNN1A/MET/KRT16/SFN/CLDN4	9
GO:0050000	chromosome localization	9/675	79/18866	0.00200839	0.0507021	0.0457057	NUF2/KIF18A/CDT1/CDCA8/KIF2C/KIF14/DLGAP5/KIFC1/CENPF	9
GO:0051303	establishment of chromosome localization	9/675	79/18866	0.00200839	0.0507021	0.0457057	NUF2/KIF18A/CDT1/CDCA8/KIF2C/KIF14/DLGAP5/KIFC1/CENPF	9
GO:0034329	cell junction assembly	28/675	434/18866	0.00202608	0.0507021	0.0457057	CLDN23/PARD6B/POF1B/GRHL2/MICALL2/LRFN4/LSR/CLDN18/RHOD/DKK1/PKP3/GJB6/WNT7A/SDC4/S100A10/PLEC/PKP1/LAMC2/LAMB3/LAMA3/KRT14/JUP/ITGB4/GJB2/EPHA2/ECT2/CLDN4/COL17A1	28
GO:0008202	steroid metabolic process	23/675	332/18866	0.00202644	0.0507021	0.0457057	AKR1B15/PCSK9/SRD5A3/UGT1A1/SULT1B1/OSBPL3/DHRS9/NR1I2/APOL1/FGF23/SULT2B1/SULT1E1/SHH/LHB/LDLR/HSD17B2/HSD11B2/HMGCS2/CYP26A1/CYP3A5/CYP2C9/TSPO/ADM	23
GO:0032967	positive regulation of collagen biosynthetic process	5/675	26/18866	0.00203393	0.0507021	0.0457057	SCX/CREB3L1/SERPINB7/IHH/BMP4	5
GO:0042403	thyroid hormone metabolic process	5/675	26/18866	0.00203393	0.0507021	0.0457057	DUOXA2/IYD/DUOXA1/DUOX2/SULT1B1	5
GO:0006869	lipid transport	26/675	393/18866	0.00204589	0.0507201	0.0457219	XKR9/ANO9/PCSK9/PLA2G4F/ABCA13/PRELID2/MFSD2A/PLA2G2F/ACSL5/ANO7/OSBPL3/ATP10B/ABCC3/APOL1/PLA2G10/SLC2A1/SHH/PPARG/NTSR1/LDLR/KCNN4/FABP6/DRD4/TSPO/CEACAM1/ANXA2	26
GO:0048820	hair follicle maturation	4/675	16/18866	0.00209595	0.0514352	0.0463666	FERMT1/SPINK5/MSX2/CDH3	4
GO:0015849	organic acid transport	24/675	353/18866	0.00209753	0.0514352	0.0463666	SLC26A5/SLC13A5/PLA2G4F/SLC26A9/MFSD2A/LRRC8E/PLA2G2F/SLC6A20/ACSL5/SLC7A11/SLC6A14/SLC16A3/SLC16A5/ABCC3/PPFIA4/PLA2G10/SLC7A4/SLC6A8/SLC2A1/PPARG/NTSR1/DRD4/CCK/CEACAM1	24
GO:0060675	ureteric bud morphogenesis	8/675	65/18866	0.00215217	0.0522075	0.0470627	GREB1L/SHH/TACSTD2/LHX1/HOXB7/HOXA11/FOXD1/BMP4	8
GO:0090307	mitotic spindle assembly	8/675	65/18866	0.00215217	0.0522075	0.0470627	MISP/TPX2/PLK1/NEK2/MYBL2/KIFC1/CDC20/BIRC5	8
GO:0072171	mesonephric tubule morphogenesis	8/675	66/18866	0.0023739	0.0569561	0.0513434	GREB1L/SHH/TACSTD2/LHX1/HOXB7/HOXA11/FOXD1/BMP4	8
GO:1905818	regulation of chromosome separation	8/675	66/18866	0.0023739	0.0569561	0.0513434	MAPK15/CDT1/UBE2C/DLGAP5/PTTG1/PLK1/CENPF/CDC20	8
GO:0051445	regulation of meiotic cell cycle	7/675	52/18866	0.00240078	0.0569561	0.0513434	ASPM/MAPK15/OVOL1/MSX2/LFNG/CDC25C/CDC20	7
GO:0060425	lung morphogenesis	7/675	52/18866	0.00240078	0.0569561	0.0513434	ESRP2/GRHL2/NKX2-1/SOX11/SHH/ID1/BMP4	7
GO:0010714	positive regulation of collagen metabolic process	5/675	27/18866	0.00242366	0.0569561	0.0513434	SCX/CREB3L1/SERPINB7/IHH/BMP4	5
GO:0033081	regulation of T cell differentiation in thymus	5/675	27/18866	0.00242366	0.0569561	0.0513434	SHH/IHH/ERBB2/BMP4/ADAM8	5
GO:0010837	regulation of keratinocyte proliferation	6/675	39/18866	0.0024442	0.0571412	0.0515103	EPPK1/OVOL2/SLURP1/SFN/CDH3/AREG	6
GO:0001657	ureteric bud development	10/675	98/18866	0.00265467	0.0617417	0.0556574	GREB1L/SHH/SDC4/SDC1/TACSTD2/LHX1/HOXB7/HOXA11/FOXD1/BMP4	10
GO:0006023	aminoglycan biosynthetic process	11/675	115/18866	0.00277466	0.0642013	0.0578746	HS3ST5/B3GNT6/B3GNT7/CEMIP/GALNT5/B3GNT3/HS3ST1/SDC4/SDC1/CHST6/HAS3	11
GO:0090184	positive regulation of kidney development	6/675	40/18866	0.00279005	0.0642281	0.0578988	SERPINB7/SHH/LHX1/HOXB7/FOXD1/BMP4	6
GO:0007044	cell-substrate junction assembly	10/675	99/18866	0.00286074	0.0644429	0.0580925	RHOD/SDC4/S100A10/PLEC/LAMC2/LAMB3/LAMA3/KRT14/ITGB4/COL17A1	10
GO:0072163	mesonephric epithelium development	10/675	99/18866	0.00286074	0.0644429	0.0580925	GREB1L/SHH/SDC4/SDC1/TACSTD2/LHX1/HOXB7/HOXA11/FOXD1/BMP4	10
GO:0072164	mesonephric tubule development	10/675	99/18866	0.00286074	0.0644429	0.0580925	GREB1L/SHH/SDC4/SDC1/TACSTD2/LHX1/HOXB7/HOXA11/FOXD1/BMP4	10
GO:0010669	epithelial structure maintenance	5/675	28/18866	0.0028649	0.0644429	0.0580925	VSIG1/TFF3/TFF2/TFF1/MUC4	5
GO:1904888	cranial skeletal system development	8/675	68/18866	0.0028708	0.0644429	0.0580925	GRHL2/CEP55/IRX5/TFAP2A/TBX15/MSX2/LHX1/BMP4	8
GO:0035136	forelimb morphogenesis	6/675	41/18866	0.00317125	0.0708352	0.0638548	WNT7A/TFAP2A/SHH/MSX2/HOXA11/CRABP2	6
GO:0001708	cell fate specification	10/675	101/18866	0.00331114	0.0722182	0.0651015	TBX20/ESRP1/DKK1/TBX15/TBX6/SHH/POU5F1/IHH/HOXA11/EVX1	10
GO:0046164	alcohol catabolic process	7/675	55/18866	0.00332114	0.0722182	0.0651015	SRD5A3/AKR1B10/SULT1B1/SULT1E1/NTSR1/ALDH3B2/ALDH3B1	7
GO:0043297	apical junction assembly	9/675	85/18866	0.00332666	0.0722182	0.0651015	CLDN23/PARD6B/POF1B/GRHL2/MICALL2/CLDN18/EPHA2/ECT2/CLDN4	9
GO:0001710	mesodermal cell fate commitment	4/675	18/18866	0.00332921	0.0722182	0.0651015	TRIM15/DKK1/HOXA11/BMP4	4
GO:0048557	embryonic digestive tract morphogenesis	4/675	18/18866	0.00332921	0.0722182	0.0651015	OVOL2/SOX11/SHH/IHH	4
GO:0051923	sulfation	4/675	18/18866	0.00332921	0.0722182	0.0651015	HS3ST5/SULT1B1/SULT1C2/SULT1E1	4
GO:0035116	embryonic hindlimb morphogenesis	5/675	29/18866	0.00336138	0.0725672	0.0654161	WNT7A/SHH/PITX1/MSX2/BMP4	5
GO:0050868	negative regulation of T cell activation	11/675	118/18866	0.00339042	0.0728455	0.065667	LGALS9C/LGALS9B/PLA2G2F/IL20RB/SHH/SDC4/LGALS3/IHH/ERBB2/BMP4/CEACAM1	11
GO:0150115	cell-substrate junction organization	10/675	102/18866	0.00355655	0.0760529	0.0685583	RHOD/SDC4/S100A10/PLEC/LAMC2/LAMB3/LAMA3/KRT14/ITGB4/COL17A1	10
GO:0090183	regulation of kidney development	7/675	56/18866	0.00368097	0.0783421	0.070622	SERPINB7/SHH/TACSTD2/LHX1/HOXB7/FOXD1/BMP4	7
GO:0019730	antimicrobial humoral response	12/675	137/18866	0.0037814	0.0801017	0.0722082	WFDC10B/WFDC13/WFDC3/BPIFB1/SPINK5/WFDC2/SLPI/KLK7/PI3/LCN2/KRT6A/KLK3	12
GO:0001823	mesonephros development	10/675	103/18866	0.00381617	0.0804606	0.0725317	GREB1L/SHH/SDC4/SDC1/TACSTD2/LHX1/HOXB7/HOXA11/FOXD1/BMP4	10
GO:0007176	regulation of epidermal growth factor-activated receptor activity	5/675	30/18866	0.0039168	0.0821982	0.074098	CBLC/GPRC5A/TGFA/EREG/AREG	5
GO:0015718	monocarboxylic acid transport	14/675	174/18866	0.00400016	0.0835588	0.0753246	PLA2G4F/MFSD2A/PLA2G2F/ACSL5/SLC16A3/SLC16A5/ABCC3/PLA2G10/SLC6A8/SLC2A1/PPARG/NTSR1/DRD4/CEACAM1	14
GO:0003009	skeletal muscle contraction	6/675	43/18866	0.00404839	0.0841767	0.0758815	MYH14/TNNT1/TNNI3/TNNI2/TNNC2/MB	6
GO:1903046	meiotic cell cycle process	15/675	193/18866	0.00408408	0.0845292	0.0761993	ASPM/MAPK15/SPIRE2/NUF2/KIF18A/PTTG1/RAD54L/TOP2A/PLK1/OVOL1/MSX2/EREG/CKS2/CDC25C/CDC20	15
GO:0120254	olefinic compound metabolic process	11/675	121/18866	0.00411116	0.0847011	0.0763543	SDR16C5/CYP4F12/CYP2S1/DHRS9/PTGES/PLA2G10/PTGS2/LHB/CYP2C18/CYP2C9/ADM	11
GO:0072078	nephron tubule morphogenesis	8/675	73/18866	0.00446925	0.0900161	0.0811455	GREB1L/SHH/TACSTD2/LHX1/HOXB7/HOXA11/FOXD1/BMP4	8
GO:0019369	arachidonic acid metabolic process	7/675	58/18866	0.00448867	0.0900161	0.0811455	CYP4F12/CYP2S1/PTGES/PLA2G10/PTGS2/CYP2C18/CYP2C9	7
GO:1902099	regulation of metaphase/anaphase transition of cell cycle	7/675	58/18866	0.00448867	0.0900161	0.0811455	MAPK15/CDT1/UBE2C/DLGAP5/PLK1/CENPF/CDC20	7
GO:0042098	T cell proliferation	15/675	195/18866	0.00449337	0.0900161	0.0811455	LGALS9C/LGALS9B/CARD11/PLA2G2F/IL20RB/TNFSF9/ZP3/SHH/SDC4/LGALS3/IHH/ERBB2/EFNB1/CD55/BMP4	15
GO:0002934	desmosome organization	3/675	10/18866	0.00453221	0.0900161	0.0811455	GRHL1/PKP3/JUP	3
GO:0061140	lung secretory cell differentiation	3/675	10/18866	0.00453221	0.0900161	0.0811455	SPDEF/AGR2/NKX2-1	3
GO:1904338	regulation of dopaminergic neuron differentiation	3/675	10/18866	0.00453221	0.0900161	0.0811455	FGF20/DKK1/SHH	3
GO:0002675	positive regulation of acute inflammatory response	5/675	31/18866	0.00453488	0.0900161	0.0811455	CREB3L3/ZP3/PTGS2/F12/ADAM8	5
GO:0032965	regulation of collagen biosynthetic process	6/675	44/18866	0.00454869	0.0900161	0.0811455	SCX/CREB3L1/SERPINB7/PPARG/IHH/BMP4	6
GO:0051321	meiotic cell cycle	18/675	254/18866	0.00470025	0.0926093	0.0834832	ASPM/MAPK15/SPIRE2/NUF2/KIF18A/PTTG1/PKMYT1/RAD54L/TOP2A/PLK1/OVOL1/NEK2/MSX2/LFNG/EREG/CKS2/CDC25C/CDC20	18
GO:0010876	lipid localization	27/675	440/18866	0.00476008	0.0933803	0.0841782	SMIM22/XKR9/ANO9/PCSK9/PLA2G4F/ABCA13/PRELID2/MFSD2A/PLA2G2F/ACSL5/ANO7/OSBPL3/ATP10B/ABCC3/APOL1/PLA2G10/SLC2A1/SHH/PPARG/NTSR1/LDLR/KCNN4/FABP6/DRD4/TSPO/CEACAM1/ANXA2	27
GO:0072395	signal transduction involved in cell cycle checkpoint	8/675	74/18866	0.00485791	0.094861	0.085513	E2F7/E2F8/SOX11/PLK1/MUC1/SFN/CDC25C/CDK1	8
GO:0042058	regulation of epidermal growth factor receptor signaling pathway	9/675	90/18866	0.0048776	0.094861	0.085513	RHBDF1/CBLC/AGR2/GPRC5A/TGFA/PTK6/EREG/CEACAM1/AREG	9
GO:0042306	regulation of protein import into nucleus	7/675	59/18866	0.00493942	0.0956509	0.0862251	FERMT1/SHH/PTGS2/JUP/ECT2/CDK1/BMP4	7
GO:0019373	epoxygenase P450 pathway	4/675	20/18866	0.00498068	0.0960378	0.0865738	CYP4F12/CYP2S1/CYP2C18/CYP2C9	4
GO:0046475	glycerophospholipid catabolic process	5/675	32/18866	0.00521928	0.0991126	0.0893456	PLA2G4D/PLA2G4F/GDPD3/PLA2G10/LDLR	5
GO:0050482	arachidonic acid secretion	5/675	32/18866	0.00521928	0.0991126	0.0893456	PLA2G4F/PLA2G2F/PLA2G10/NTSR1/DRD4	5
GO:1903963	arachidonate transport	5/675	32/18866	0.00521928	0.0991126	0.0893456	PLA2G4F/PLA2G2F/PLA2G10/NTSR1/DRD4	5
GO:0015914	phospholipid transport	9/675	91/18866	0.00524594	0.0991126	0.0893456	XKR9/ANO9/PRELID2/MFSD2A/ANO7/ATP10B/PLA2G10/LDLR/KCNN4	9
GO:0048593	camera-type eye morphogenesis	11/675	125/18866	0.00525646	0.0991126	0.0893456	MFSD2A/CABP4/IRX5/TFAP2A/SOX11/RP1/LHX1/IHH/EPHA2/BMP4/AQP5	11
GO:0072088	nephron epithelium morphogenesis	8/675	75/18866	0.00527195	0.0991126	0.0893456	GREB1L/SHH/TACSTD2/LHX1/HOXB7/HOXA11/FOXD1/BMP4	8
GO:0006024	glycosaminoglycan biosynthetic process	10/675	108/18866	0.00534749	0.100116	0.0902498	HS3ST5/B3GNT7/CEMIP/GALNT5/B3GNT3/HS3ST1/SDC4/SDC1/CHST6/HAS3	10
GO:0044784	metaphase/anaphase transition of cell cycle	7/675	60/18866	0.00542338	0.100701	0.0907772	MAPK15/CDT1/UBE2C/DLGAP5/PLK1/CENPF/CDC20	7
GO:0060042	retina morphogenesis in camera-type eye	7/675	60/18866	0.00542338	0.100701	0.0907772	MFSD2A/CABP4/IRX5/TFAP2A/RP1/LHX1/IHH	7
GO:0045165	cell fate commitment	19/675	278/18866	0.00550965	0.101883	0.0918434	TRIM15/TBX20/ESRP1/SPDEF/DKK1/BATF/WNT7A/NKX2-1/TBX15/TBX6/SHH/PPARG/POU5F1/PITX1/NTF4/IHH/HOXA11/EVX1/BMP4	19
GO:0050670	regulation of lymphocyte proliferation	16/675	219/18866	0.00559419	0.102944	0.0927996	LGALS9C/LGALS9B/CARD11/PLA2G2F/IL20RB/TNFSF9/ZP3/SOX11/SHH/SDC4/LGALS3/IHH/ERBB2/EFNB1/CD55/BMP4	16
GO:1902850	microtubule cytoskeleton organization involved in mitosis	12/675	144/18866	0.00563217	0.102944	0.0927996	MISP/SAPCD2/NUF2/TPX2/DLGAP5/PLK1/NEK2/MYBL2/KIFC1/CENPA/CDC20/BIRC5	12
GO:0009953	dorsal/ventral pattern formation	9/675	92/18866	0.00563546	0.102944	0.0927996	OVOL2/TBX20/WNT7A/NKX2-1/SHH/LHX1/HOXA11/EVX1/BMP4	9
GO:0035987	endodermal cell differentiation	6/675	46/18866	0.00568371	0.103407	0.0932167	DKK1/HMGA2/POU5F1/LAMB3/LAMA3/COL7A1	6
GO:0072091	regulation of stem cell proliferation	8/675	76/18866	0.00571239	0.103511	0.0933109	ASPM/OVOL2/FERMT1/HMGA2/TERT/SOX11/SHH/OVOL1	8
GO:1900180	regulation of protein localization to nucleus	11/675	127/18866	0.00591658	0.105293	0.0949168	FERMT1/CLDN18/TRIM29/TERT/SHH/PTGS2/PLK1/JUP/ECT2/CDK1/BMP4	11
GO:1905477	positive regulation of protein localization to membrane	11/675	127/18866	0.00591658	0.105293	0.0949168	CEMIP/ARHGEF16/BBC3/AGR2/TP73/PLS1/LGALS3/ITGA3/SFN/ERBB2/EPHA2	11
GO:0010965	regulation of mitotic sister chromatid separation	7/675	61/18866	0.005942	0.105293	0.0949168	CDT1/UBE2C/DLGAP5/PTTG1/PLK1/CENPF/CDC20	7
GO:0009954	proximal/distal pattern formation	5/675	33/18866	0.00597363	0.105293	0.0949168	HOXC11/HOXC9/HOXB9/HOXA11/HOXA10	5
GO:0030502	negative regulation of bone mineralization	4/675	21/18866	0.00598097	0.105293	0.0949168	TRPM4/FGF23/ECM1/AHSG	4
GO:0060713	labyrinthine layer morphogenesis	4/675	21/18866	0.00598097	0.105293	0.0949168	GRHL2/ST14/GJB5/ADM	4
GO:0060272	embryonic skeletal joint morphogenesis	3/675	11/18866	0.0060674	0.105293	0.0949168	HOXC11/HOXA11/BMP4	3
GO:0060433	bronchus development	3/675	11/18866	0.0060674	0.105293	0.0949168	SPDEF/AGR2/BMP4	3
GO:0072697	protein localization to cell cortex	3/675	11/18866	0.0060674	0.105293	0.0949168	MISP/SAPCD2/PLK1	3
GO:1900003	regulation of serine-type endopeptidase activity	3/675	11/18866	0.0060674	0.105293	0.0949168	ANXA8L1/ANXA8/SPINK5	3
GO:1902571	regulation of serine-type peptidase activity	3/675	11/18866	0.0060674	0.105293	0.0949168	ANXA8L1/ANXA8/SPINK5	3
GO:0032944	regulation of mononuclear cell proliferation	16/675	221/18866	0.00609372	0.105344	0.0949632	LGALS9C/LGALS9B/CARD11/PLA2G2F/IL20RB/TNFSF9/ZP3/SOX11/SHH/SDC4/LGALS3/IHH/ERBB2/EFNB1/CD55/BMP4	16
GO:0061333	renal tubule morphogenesis	8/675	77/18866	0.0061803	0.106029	0.0955801	GREB1L/SHH/TACSTD2/LHX1/HOXB7/HOXA11/FOXD1/BMP4	8
GO:0072028	nephron morphogenesis	8/675	77/18866	0.0061803	0.106029	0.0955801	GREB1L/SHH/TACSTD2/LHX1/HOXB7/HOXA11/FOXD1/BMP4	8
GO:0014013	regulation of gliogenesis	11/675	128/18866	0.00627021	0.107164	0.0966032	ZNF488/SLC45A3/GJC2/TP73/TERT/SOX11/SHH/PPARG/LDLR/CDK1/TSPO	11
GO:0002526	acute inflammatory response	10/675	111/18866	0.00647422	0.109379	0.0985999	CREB3L3/UGT1A1/IL20RB/PTGES/ZP3/PTGS2/PPARG/F12/AHSG/ADAM8	10
GO:0051304	chromosome separation	9/675	94/18866	0.00648118	0.109379	0.0985999	MAPK15/CDT1/UBE2C/DLGAP5/PTTG1/TOP2A/PLK1/CENPF/CDC20	9
GO:0060993	kidney morphogenesis	9/675	94/18866	0.00648118	0.109379	0.0985999	GREB1L/GCNT3/SHH/TACSTD2/LHX1/HOXB7/HOXA11/FOXD1/BMP4	9
GO:1904589	regulation of protein import	7/675	62/18866	0.00649678	0.109379	0.0985999	FERMT1/SHH/PTGS2/JUP/ECT2/CDK1/BMP4	7
GO:0051384	response to glucocorticoid	12/675	147/18866	0.00661806	0.111006	0.100067	UGT1A1/FOSL1/SDC1/PTGS2/IL1RN/HSD11B2/GJB2/CTSV/AREG/ANXA3/ALDH3A1/ADM	12
GO:0008608	attachment of spindle microtubules to kinetochore	5/675	34/18866	0.00680149	0.112825	0.101707	NUF2/CDT1/KIF2C/NEK2/ECT2	5
GO:0035633	maintenance of blood-brain barrier	5/675	34/18866	0.00680149	0.112825	0.101707	MFSD2A/LSR/TJP3/GJB6/PTGS2	5
GO:0060795	cell fate commitment involved in formation of primary germ layer	5/675	34/18866	0.00680149	0.112825	0.101707	TRIM15/DKK1/POU5F1/HOXA11/BMP4	5
GO:0007411	axon guidance	19/675	284/18866	0.00688141	0.113732	0.102525	FEZF1/LGR6/IGSF9/PLA2G10/SEMA3B/NKX2-1/SHH/LHX1/LAMC2/LAMA3/GRB7/FOXD1/ERBB2/EPHA2/EFNB1/EFNA4/EFNA3/EFNA2/EFNA1	19
GO:0048701	embryonic cranial skeleton morphogenesis	6/675	48/18866	0.00701262	0.115339	0.103973	GRHL2/IRX5/TFAP2A/TBX15/LHX1/BMP4	6
GO:0090132	epithelium migration	23/675	368/18866	0.00709052	0.115339	0.103973	EPPK1/GRHL2/RAB25/FERMT1/ANLN/FGFBP1/WNT7A/S100P/S100A2/PTPRR/PTGS2/PPARG/MET/TACSTD2/KRT16/JUP/ITGA3/ID1/EPHA2/EFNA1/BMP4/CEACAM1/ANXA3	23
GO:0006067	ethanol metabolic process	4/675	22/18866	0.00710643	0.115339	0.103973	SULT1B1/SULT1E1/ALDH3B2/ALDH3B1	4
GO:0060487	lung epithelial cell differentiation	4/675	22/18866	0.00710643	0.115339	0.103973	GRHL2/SPDEF/AGR2/NKX2-1	4
GO:0090189	regulation of branching involved in ureteric bud morphogenesis	4/675	22/18866	0.00710643	0.115339	0.103973	TACSTD2/LHX1/HOXB7/BMP4	4
GO:0097485	neuron projection guidance	19/675	285/18866	0.00713496	0.115387	0.104016	FEZF1/LGR6/IGSF9/PLA2G10/SEMA3B/NKX2-1/SHH/LHX1/LAMC2/LAMA3/GRB7/FOXD1/ERBB2/EPHA2/EFNB1/EFNA4/EFNA3/EFNA2/EFNA1	19
GO:0002223	stimulatory C-type lectin receptor signaling pathway	10/675	113/18866	0.00732224	0.117993	0.106365	MUC5B/MUC21/MUC20/MUC17/MUC16/CARD11/MUC5AC/MUC4/MUC3A/MUC1	10
GO:0003206	cardiac chamber morphogenesis	11/675	131/18866	0.00743136	0.119263	0.107511	GRHL2/OVOL2/TBX20/PPP1R13L/FOXH1/TNNT2/TNNI3/SOX11/MSX2/FHL2/BMP4	11
GO:0046471	phosphatidylglycerol metabolic process	5/675	35/18866	0.00770635	0.119263	0.107511	PLA2G4D/PLA2G4F/LPCAT4/PLA2G2F/PLA2G10	5
GO:0001947	heart looping	7/675	64/18866	0.00772066	0.119263	0.107511	RNF207/OVOL2/TBX20/FOXH1/TBX6/SHH/IHH	7
GO:0051306	mitotic sister chromatid separation	7/675	64/18866	0.00772066	0.119263	0.107511	CDT1/UBE2C/DLGAP5/PTTG1/PLK1/CENPF/CDC20	7
GO:0009395	phospholipid catabolic process	6/675	49/18866	0.00775524	0.119263	0.107511	PLA2G4D/PLA2G4F/PLBD1/GDPD3/PLA2G10/LDLR	6
GO:0010712	regulation of collagen metabolic process	6/675	49/18866	0.00775524	0.119263	0.107511	SCX/CREB3L1/SERPINB7/PPARG/IHH/BMP4	6
GO:0060711	labyrinthine layer development	6/675	49/18866	0.00775524	0.119263	0.107511	PLCD3/GRHL2/OVOL2/ST14/GJB5/ADM	6
GO:0120178	steroid hormone biosynthetic process	6/675	49/18866	0.00775524	0.119263	0.107511	AKR1B15/SRD5A3/LHB/HSD17B2/TSPO/ADM	6
GO:0007077	mitotic nuclear envelope disassembly	3/675	12/18866	0.00787688	0.119263	0.107511	CCNB2/PLK1/CDK1	3
GO:0030311	poly-N-acetyllactosamine biosynthetic process	3/675	12/18866	0.00787688	0.119263	0.107511	B3GNT6/B3GNT7/B3GNT3	3
GO:0035739	CD4-positive, alpha-beta T cell proliferation	3/675	12/18866	0.00787688	0.119263	0.107511	LGALS9C/LGALS9B/CD55	3
GO:0060442	branching involved in prostate gland morphogenesis	3/675	12/18866	0.00787688	0.119263	0.107511	HOXB13/SHH/BMP4	3
GO:0060670	branching involved in labyrinthine layer morphogenesis	3/675	12/18866	0.00787688	0.119263	0.107511	GRHL2/ST14/ADM	3
GO:0060856	establishment of blood-brain barrier	3/675	12/18866	0.00787688	0.119263	0.107511	MFSD2A/LSR/WNT7A	3
GO:0070243	regulation of thymocyte apoptotic process	3/675	12/18866	0.00787688	0.119263	0.107511	EFNA1/BMP4/ADAM8	3
GO:1904181	positive regulation of membrane depolarization	3/675	12/18866	0.00787688	0.119263	0.107511	TRPM4/CCK/TSPO	3
GO:2000105	positive regulation of DNA-dependent DNA replication	3/675	12/18866	0.00787688	0.119263	0.107511	E2F7/CDT1/E2F8	3
GO:2000561	regulation of CD4-positive, alpha-beta T cell proliferation	3/675	12/18866	0.00787688	0.119263	0.107511	LGALS9C/LGALS9B/CD55	3
GO:2000241	regulation of reproductive process	13/675	170/18866	0.00823528	0.124127	0.111895	ASPM/MAPK15/PLA2G10/ZP3/PHLDA2/SHH/PAEP/OVOL1/MSX2/LFNG/CDC25C/CDC20/BMP4	13
GO:0051225	spindle assembly	10/675	115/18866	0.00825362	0.124127	0.111895	ASPM/MAPK15/MISP/TPX2/PLK1/NEK2/MYBL2/KIFC1/CDC20/BIRC5	10
GO:0071158	positive regulation of cell cycle arrest	8/675	81/18866	0.00834778	0.124127	0.111895	E2F7/E2F8/HMGA2/TP73/MUC1/SFN/CDC25C/CDK1	8
GO:0006590	thyroid hormone generation	4/675	23/18866	0.00836318	0.124127	0.111895	DUOXA2/IYD/DUOXA1/DUOX2	4
GO:0048714	positive regulation of oligodendrocyte differentiation	4/675	23/18866	0.00836318	0.124127	0.111895	ZNF488/TP73/SHH/PPARG	4
GO:0060479	lung cell differentiation	4/675	23/18866	0.00836318	0.124127	0.111895	GRHL2/SPDEF/AGR2/NKX2-1	4
GO:0048645	animal organ formation	7/675	65/18866	0.00839271	0.124157	0.111922	DKK1/FOXH1/SHH/NTF4/HOXC11/HOXA11/BMP4	7
GO:0090130	tissue migration	23/675	374/18866	0.00853256	0.124975	0.11266	EPPK1/GRHL2/RAB25/FERMT1/ANLN/FGFBP1/WNT7A/S100P/S100A2/PTPRR/PTGS2/PPARG/MET/TACSTD2/KRT16/JUP/ITGA3/ID1/EPHA2/EFNA1/BMP4/CEACAM1/ANXA3	23
GO:0048546	digestive tract morphogenesis	6/675	50/18866	0.00855285	0.124975	0.11266	OVOL2/AGR2/SOX11/SHH/IHH/BMP4	6
GO:0051653	spindle localization	6/675	50/18866	0.00855285	0.124975	0.11266	ASPM/MISP/SAPCD2/SPIRE2/PLK1/CENPA	6
GO:0007605	sensory perception of sound	12/675	152/18866	0.00855882	0.124975	0.11266	SLC26A5/SLC52A3/ESPN/MYH14/EPS8L2/TMPRSS3/CEMIP/GJB6/TFAP2A/GJB2/EPYC/BIRC5	12
GO:0010092	specification of animal organ identity	5/675	36/18866	0.00869162	0.125694	0.113308	DKK1/FOXH1/HOXC11/HOXA11/BMP4	5
GO:0031128	developmental induction	5/675	36/18866	0.00869162	0.125694	0.113308	DKK1/NKX2-1/HOXC11/HOXA11/BMP4	5
GO:0045742	positive regulation of epidermal growth factor receptor signaling pathway	5/675	36/18866	0.00869162	0.125694	0.113308	AGR2/TGFA/PTK6/EREG/AREG	5
GO:0002220	innate immune response activating cell surface receptor signaling pathway	10/675	116/18866	0.00875217	0.125785	0.113389	MUC5B/MUC21/MUC20/MUC17/MUC16/CARD11/MUC5AC/MUC4/MUC3A/MUC1	10
GO:0045995	regulation of embryonic development	11/675	134/18866	0.00875362	0.125785	0.113389	SCX/RNF207/DKK1/PHLDA2/SHH/LHX1/LFNG/LAMA3/IL1RN/CDK1/BMP4	11
GO:0050679	positive regulation of epithelial cell proliferation	15/675	211/18866	0.00911063	0.130499	0.117639	IQGAP3/ESRP2/FGFBP1/WNT7A/TGFA/SOX11/SHH/CCL24/IHH/ID1/ERBB2/ECM1/CDH3/BMP4/AREG	15
GO:0048565	digestive tract development	11/675	135/18866	0.00923259	0.131827	0.118837	OVOL2/CLDN18/SPDEF/AGR2/SOX11/SHH/PTK6/IHH/FOXL1/KLF5/BMP4	11
GO:0002758	innate immune response-activating signal transduction	10/675	117/18866	0.00927349	0.131994	0.118986	MUC5B/MUC21/MUC20/MUC17/MUC16/CARD11/MUC5AC/MUC4/MUC3A/MUC1	10
GO:0098813	nuclear chromosome segregation	18/675	272/18866	0.00932347	0.132288	0.119252	MAPK15/KIF18B/NUF2/KIF18A/CDT1/CDCA8/UBE2C/KIF2C/KIF14/DLGAP5/PTTG1/TOP2A/PLK1/NEK2/KIFC1/ECT2/CENPF/CDC20	18
GO:1902893	regulation of pri-miRNA transcription by RNA polymerase II	6/675	51/18866	0.00940757	0.133063	0.11995	FOSL1/TERT/PPARG/POU5F1/KLF5/BMP4	6
GO:0051250	negative regulation of lymphocyte activation	12/675	154/18866	0.00944917	0.133233	0.120104	LGALS9C/LGALS9B/PLA2G2F/IL20RB/SOX11/SHH/SDC4/LGALS3/IHH/ERBB2/BMP4/CEACAM1	12
GO:0001570	vasculogenesis	8/675	83/18866	0.00962397	0.134294	0.12106	TBX20/XDH/WNT7A/TNNI3/SHH/EPHA2/CEACAM1/ADM	8
GO:2000243	positive regulation of reproductive process	8/675	83/18866	0.00962397	0.134294	0.12106	MAPK15/PLA2G10/ZP3/SHH/OVOL1/MSX2/LFNG/CDC25C	8
GO:0001759	organ induction	4/675	24/18866	0.00975698	0.134294	0.12106	DKK1/HOXC11/HOXA11/BMP4	4
GO:0034035	purine ribonucleoside bisphosphate metabolic process	4/675	24/18866	0.00975698	0.134294	0.12106	SULT1B1/SULT2B1/SULT1C2/SULT1E1	4
GO:0050427	3'-phosphoadenosine 5'-phosphosulfate metabolic process	4/675	24/18866	0.00975698	0.134294	0.12106	SULT1B1/SULT2B1/SULT1C2/SULT1E1	4
GO:0035137	hindlimb morphogenesis	5/675	37/18866	0.00976061	0.134294	0.12106	WNT7A/SHH/PITX1/MSX2/BMP4	5
GO:0007052	mitotic spindle organization	10/675	118/18866	0.00981822	0.134294	0.12106	MISP/NUF2/TPX2/DLGAP5/PLK1/NEK2/MYBL2/KIFC1/CDC20/BIRC5	10
GO:0003205	cardiac chamber development	13/675	174/18866	0.00990953	0.134294	0.12106	GREB1L/GRHL2/OVOL2/TBX20/PPP1R13L/FOXH1/TNNT2/TNNI3/TBX6/SOX11/MSX2/FHL2/BMP4	13
GO:0010469	regulation of signaling receptor activity	13/675	174/18866	0.00990953	0.134294	0.12106	PCSK9/SLURP1/DKK4/CBLC/DKK1/GPRC5A/PSCA/PHLDA2/TGFA/MUC4/LY6E/EREG/AREG	13
GO:0002921	negative regulation of humoral immune response	3/675	13/18866	0.00997085	0.134294	0.12106	SPINK5/CD55/C4BPB	3
GO:0030309	poly-N-acetyllactosamine metabolic process	3/675	13/18866	0.00997085	0.134294	0.12106	B3GNT6/B3GNT7/B3GNT3	3
GO:0033089	positive regulation of T cell differentiation in thymus	3/675	13/18866	0.00997085	0.134294	0.12106	SHH/IHH/ADAM8	3
GO:0042635	positive regulation of hair cycle	3/675	13/18866	0.00997085	0.134294	0.12106	TERT/MSX2/KRT17	3
GO:0045741	positive regulation of epidermal growth factor-activated receptor activity	3/675	13/18866	0.00997085	0.134294	0.12106	TGFA/EREG/AREG	3
GO:0051764	actin crosslink formation	3/675	13/18866	0.00997085	0.134294	0.12106	GAS2L2/BAIAP2L2/BAIAP2L1	3
GO:0015908	fatty acid transport	9/675	101/18866	0.0102257	0.136972	0.123475	PLA2G4F/MFSD2A/PLA2G2F/ACSL5/PLA2G10/SLC2A1/PPARG/NTSR1/DRD4	9
GO:1903038	negative regulation of leukocyte cell-cell adhesion	11/675	137/18866	0.010251	0.136972	0.123475	LGALS9C/LGALS9B/PLA2G2F/IL20RB/SHH/SDC4/LGALS3/IHH/ERBB2/BMP4/CEACAM1	11
GO:0030279	negative regulation of ossification	8/675	84/18866	0.0103139	0.136972	0.123475	KREMEN2/TRPM4/DKK1/FGF23/ID1/ECM1/AREG/AHSG	8
GO:0033045	regulation of sister chromatid segregation	8/675	84/18866	0.0103139	0.136972	0.123475	MAPK15/CDT1/UBE2C/DLGAP5/PTTG1/PLK1/CENPF/CDC20	8
GO:0045839	negative regulation of mitotic nuclear division	6/675	52/18866	0.0103215	0.136972	0.123475	CDT1/PTTG1/PLK1/CENPF/CDC20/BMP4	6
GO:1903829	positive regulation of cellular protein localization	21/675	338/18866	0.0104341	0.13806	0.124455	CDT1/MICALL2/ABHD17C/CEMIP/ARHGEF16/BBC3/AGR2/TP73/TERT/SHH/PTGS2/PLS1/PLK1/LGALS3/JUP/ITGA3/SFN/ERBB2/EPHA2/ECT2/CDK1	21
GO:0042446	hormone biosynthetic process	7/675	68/18866	0.010667	0.140729	0.126861	AKR1B15/SRD5A3/DUOX2/LHB/HSD17B2/TSPO/ADM	7
GO:0060249	anatomical structure homeostasis	27/675	469/18866	0.0107038	0.140803	0.126928	SCX/VSIG1/MAPK15/ZSCAN4/ZG16B/RP1L1/MFSD2A/IL20RB/LSR/CLDN18/TJP3/GJB6/TFF3/TFF2/TFF1/TERT/SLC2A1/RP1/PTGS2/PIGR/NEK2/MUC4/IHH/CST4/CDH3/CALB2/ADAM8	27
GO:0003156	regulation of animal organ formation	5/675	38/18866	0.0109165	0.142769	0.1287	DKK1/SHH/HOXC11/HOXA11/BMP4	5
GO:1901186	positive regulation of ERBB signaling pathway	5/675	38/18866	0.0109165	0.142769	0.1287	AGR2/TGFA/PTK6/EREG/AREG	5
GO:0001701	in utero embryonic development	23/675	383/18866	0.0111358	0.145215	0.130905	KPNA7/E2F7/PLCD3/GRHL2/E2F8/OVOL2/ASF1B/CCNB2/FOSL1/ZP3/PHLDA2/ST14/PTPRR/POU5F1/NEK2/TM4SF1/KRT19/IHH/HSD17B2/GJB5/GJB3/ELF3/ADM	23
GO:0060669	embryonic placenta morphogenesis	4/675	25/18866	0.0112932	0.145243	0.13093	GRHL2/ST14/GJB5/ADM	4
GO:0061217	regulation of mesonephros development	4/675	25/18866	0.0112932	0.145243	0.13093	TACSTD2/LHX1/HOXB7/BMP4	4
GO:0032964	collagen biosynthetic process	6/675	53/18866	0.0112967	0.145243	0.13093	SCX/CREB3L1/SERPINB7/PPARG/IHH/BMP4	6
GO:0061614	pri-miRNA transcription by RNA polymerase II	6/675	53/18866	0.0112967	0.145243	0.13093	FOSL1/TERT/PPARG/POU5F1/KLF5/BMP4	6
GO:0030324	lung development	13/675	177/18866	0.011331	0.145243	0.13093	ESRP2/GRHL2/NKX2-8/SPDEF/SLC7A11/AGR2/NKX2-1/SOX11/SIM2/SHH/ITGA3/ID1/BMP4	13
GO:0140013	meiotic nuclear division	13/675	177/18866	0.011331	0.145243	0.13093	ASPM/MAPK15/SPIRE2/NUF2/KIF18A/PTTG1/RAD54L/TOP2A/PLK1/MSX2/EREG/CKS2/CDC20	13
GO:0061371	determination of heart left/right asymmetry	7/675	69/18866	0.0115159	0.14717	0.132667	RNF207/OVOL2/TBX20/FOXH1/TBX6/SHH/IHH	7
GO:0048709	oligodendrocyte differentiation	9/675	103/18866	0.0115466	0.14717	0.132667	ZNF488/SLC45A3/FA2H/TP73/NKX2-1/SOX11/SHH/PPARG/ERBB2	9
GO:0003007	heart morphogenesis	17/675	258/18866	0.011762	0.149173	0.134472	RNF207/GRHL2/OVOL2/TBX20/DKK1/PPP1R13L/FOXH1/TNNT2/TNNI3/TBX6/SOX11/SHH/MSX2/IHH/FHL2/EFNA1/BMP4	17
GO:0006066	alcohol metabolic process	23/675	385/18866	0.0117933	0.149173	0.134472	AKR1B15/MOGAT3/PCSK9/SDR16C5/PLCD3/MOGAT2/SRD5A3/GDPD3/AKR1B10/SULT1B1/DHRS9/APOL1/SULT2B1/SULT1E1/PLCB3/NTSR1/LDLR/ITPKA/HMGCS2/CYP3A5/CYP2C9/ALDH3B2/ALDH3B1	23
GO:0035023	regulation of Rho protein signal transduction	8/675	86/18866	0.0118029	0.149173	0.134472	EPS8L3/RTN4R/EPS8L2/EPS8L1/MET/ITGA3/GPR35/GPR20	8
GO:0007266	Rho protein signal transduction	11/675	140/18866	0.0119377	0.150455	0.135629	RHOV/CDC42EP5/EPS8L3/RTN4R/EPS8L2/EPS8L1/RHOD/MET/ITGA3/GPR35/GPR20	11
GO:0030049	muscle filament sliding	5/675	39/18866	0.0121624	0.150959	0.136083	TNNT2/TNNT1/TNNI3/TNNI2/TNNC2	5
GO:0032506	cytokinetic process	5/675	39/18866	0.0121624	0.150959	0.136083	SPIRE2/CEP55/ANLN/KIF20A/ECT2	5
GO:0033275	actin-myosin filament sliding	5/675	39/18866	0.0121624	0.150959	0.136083	TNNT2/TNNT1/TNNI3/TNNI2/TNNC2	5
GO:2000816	negative regulation of mitotic sister chromatid separation	5/675	39/18866	0.0121624	0.150959	0.136083	CDT1/PTTG1/PLK1/CENPF/CDC20	5
GO:0007548	sex differentiation	18/675	280/18866	0.0123035	0.150959	0.136083	SCX/ASPM/KIF18A/GREB1L/IRX5/ZP3/WNT7A/NKX2-1/SHH/SDC1/LHX1/LHB/LFNG/HOXA11/HOXA10/EREG/CTSV/BIK	18
GO:1901185	negative regulation of ERBB signaling pathway	6/675	54/18866	0.0123352	0.150959	0.136083	CBLC/GPRC5A/TGFA/EREG/ERBB2/AREG	6
GO:0010631	epithelial cell migration	22/675	365/18866	0.0123556	0.150959	0.136083	EPPK1/RAB25/FERMT1/ANLN/FGFBP1/WNT7A/S100P/S100A2/PTPRR/PTGS2/PPARG/MET/TACSTD2/KRT16/JUP/ITGA3/ID1/EPHA2/EFNA1/BMP4/CEACAM1/ANXA3	22
GO:0003188	heart valve formation	3/675	14/18866	0.0123573	0.150959	0.136083	SCX/TBX20/EFNA1	3
GO:0060707	trophoblast giant cell differentiation	3/675	14/18866	0.0123573	0.150959	0.136083	E2F7/E2F8/GJB5	3
GO:1902101	positive regulation of metaphase/anaphase transition of cell cycle	3/675	14/18866	0.0123573	0.150959	0.136083	MAPK15/CDT1/DLGAP5	3
GO:1904668	positive regulation of ubiquitin protein ligase activity	3/675	14/18866	0.0123573	0.150959	0.136083	UBE2C/PLK1/CDC20	3
GO:0003143	embryonic heart tube morphogenesis	7/675	70/18866	0.0124126	0.150959	0.136083	RNF207/OVOL2/TBX20/FOXH1/TBX6/SHH/IHH	7
GO:0009880	embryonic pattern specification	7/675	70/18866	0.0124126	0.150959	0.136083	WNT7A/TBX6/SIM2/SHH/LHX1/IHH/EFNB1	7
GO:0070663	regulation of leukocyte proliferation	16/675	240/18866	0.0128668	0.156061	0.140682	LGALS9C/LGALS9B/CARD11/PLA2G2F/IL20RB/TNFSF9/ZP3/SOX11/SHH/SDC4/LGALS3/IHH/ERBB2/EFNB1/CD55/BMP4	16
GO:0030879	mammary gland development	11/675	142/18866	0.0131744	0.159365	0.14366	IQGAP3/ATP2C2/XDH/MSX2/IRF6/HOXB9/HK2/ELF3/EPHA2/BMP4/AREG	11
GO:0051785	positive regulation of nuclear division	7/675	71/18866	0.0133586	0.15989	0.144134	MAPK15/CDT1/UBE2C/DLGAP5/TGFA/MSX2/EREG	7
GO:0050879	multicellular organismal movement	6/675	55/18866	0.013439	0.15989	0.144134	MYH14/TNNT1/TNNI3/TNNI2/TNNC2/MB	6
GO:0050881	musculoskeletal movement	6/675	55/18866	0.013439	0.15989	0.144134	MYH14/TNNT1/TNNI3/TNNI2/TNNC2/MB	6
GO:0030323	respiratory tube development	13/675	181/18866	0.0134665	0.15989	0.144134	ESRP2/GRHL2/NKX2-8/SPDEF/SLC7A11/AGR2/NKX2-1/SOX11/SIM2/SHH/ITGA3/ID1/BMP4	13
GO:0042307	positive regulation of protein import into nucleus	5/675	40/18866	0.0135014	0.15989	0.144134	SHH/PTGS2/JUP/ECT2/CDK1	5
GO:0045740	positive regulation of DNA replication	5/675	40/18866	0.0135014	0.15989	0.144134	E2F7/CDT1/E2F8/EREG/CDK1	5
GO:0048713	regulation of oligodendrocyte differentiation	5/675	40/18866	0.0135014	0.15989	0.144134	ZNF488/SLC45A3/TP73/SHH/PPARG	5
GO:1905819	negative regulation of chromosome separation	5/675	40/18866	0.0135014	0.15989	0.144134	CDT1/PTTG1/PLK1/CENPF/CDC20	5
GO:0031099	regeneration	14/675	201/18866	0.0135766	0.159972	0.144207	EPPK1/RTN4R/LGR6/UGT1A1/KLK8/WNT7A/KLK6/PPARG/IHH/CDK1/TSPO/KLF5/ANXA3/ADM	14
GO:0046651	lymphocyte proliferation	18/675	283/18866	0.013598	0.159972	0.144207	LGALS9C/IFNE/LGALS9B/CARD11/PLA2G2F/IL20RB/TNFSF9/ZP3/SOX11/SHH/SDC4/LGALS3/IHH/IFNA14/ERBB2/EFNB1/CD55/BMP4	18
GO:0022612	gland morphogenesis	10/675	124/18866	0.0136146	0.159972	0.144207	ESRP2/HOXB13/SHH/SERPINB5/MSX2/ELF3/EPHA2/BMP4/CEACAM1/AREG	10
GO:0061053	somite development	8/675	89/18866	0.0143247	0.167365	0.150872	SCX/DKK1/TBX6/SOX11/SHH/LHX1/LFNG/IHH	8
GO:0033047	regulation of mitotic sister chromatid segregation	7/675	72/18866	0.0143551	0.167365	0.150872	CDT1/UBE2C/DLGAP5/PTTG1/PLK1/CENPF/CDC20	7
GO:0042440	pigment metabolic process	7/675	72/18866	0.0143551	0.167365	0.150872	UGT1A1/UGT1A9/UGT1A7/UGT1A10/SLC7A11/CDH3/TSPO	7
GO:0001667	ameboidal-type cell migration	27/675	481/18866	0.0144976	0.16859	0.151977	EPPK1/OVOL2/RAB25/FERMT1/ANLN/FGFBP1/SEMA3B/WNT7A/SHH/SDC4/S100P/S100A2/PTPRR/PTGS2/PPARG/MET/TACSTD2/KRT16/JUP/ITGA3/ID1/EPHA2/EFNB1/EFNA1/BMP4/CEACAM1/ANXA3	27
GO:0006977	DNA damage response, signal transduction by p53 class mediator resulting in cell cycle arrest	6/675	56/18866	0.0146099	0.168985	0.152333	E2F7/E2F8/MUC1/SFN/CDC25C/CDK1	6
GO:0030071	regulation of mitotic metaphase/anaphase transition	6/675	56/18866	0.0146099	0.168985	0.152333	CDT1/UBE2C/DLGAP5/PLK1/CENPF/CDC20	6
GO:0120032	regulation of plasma membrane bounded cell projection assembly	13/675	183/18866	0.0146439	0.168985	0.152333	MCIDAS/MAPK15/CDC42EP5/ESPN/EPS8L3/EPS8L2/EPS8L1/ANLN/PLEK2/RP1/TACSTD2/EPHA2/KLF5	13
GO:0042481	regulation of odontogenesis	4/675	27/18866	0.014812	0.169254	0.152575	TFAP2A/SHH/PAX9/BMP4	4
GO:0032943	mononuclear cell proliferation	18/675	286/18866	0.0149972	0.169254	0.152575	LGALS9C/IFNE/LGALS9B/CARD11/PLA2G2F/IL20RB/TNFSF9/ZP3/SOX11/SHH/SDC4/LGALS3/IHH/IFNA14/ERBB2/EFNB1/CD55/BMP4	18
GO:0031960	response to corticosteroid	12/675	164/18866	0.0150269	0.169254	0.152575	UGT1A1/FOSL1/SDC1/PTGS2/IL1RN/HSD11B2/GJB2/CTSV/AREG/ANXA3/ALDH3A1/ADM	12
GO:0046661	male sex differentiation	12/675	164/18866	0.0150269	0.169254	0.152575	SCX/ASPM/KIF18A/GREB1L/NKX2-1/SHH/SDC1/LHB/HOXA11/HOXA10/CTSV/BIK	12
GO:0034638	phosphatidylcholine catabolic process	3/675	15/18866	0.0150423	0.169254	0.152575	GDPD3/PLA2G10/LDLR	3
GO:0048368	lateral mesoderm development	3/675	15/18866	0.0150423	0.169254	0.152575	TBX20/FOXH1/SHH	3
GO:0051315	attachment of mitotic spindle microtubules to kinetochore	3/675	15/18866	0.0150423	0.169254	0.152575	NUF2/CDT1/KIF2C	3
GO:0060253	negative regulation of glial cell proliferation	3/675	15/18866	0.0150423	0.169254	0.152575	TERT/SOX11/TSPO	3
GO:1900029	positive regulation of ruffle assembly	3/675	15/18866	0.0150423	0.169254	0.152575	EPS8L3/EPS8L2/EPS8L1	3
GO:1905820	positive regulation of chromosome separation	3/675	15/18866	0.0150423	0.169254	0.152575	MAPK15/CDT1/DLGAP5	3
GO:0002695	negative regulation of leukocyte activation	13/675	184/18866	0.0152614	0.171185	0.154316	LGALS9C/LGALS9B/PLA2G2F/IL20RB/SOX11/SHH/SDC4/LGALS3/LDLR/IHH/ERBB2/BMP4/CEACAM1	13
GO:0032526	response to retinoic acid	9/675	108/18866	0.0154035	0.171185	0.154316	DKK1/TRIM16/PTGES/PTK6/PPARG/HSD17B2/GJB3/GJB2/CYP26A1	9
GO:0003208	cardiac ventricle morphogenesis	7/675	73/18866	0.0154036	0.171185	0.154316	GRHL2/TBX20/PPP1R13L/FOXH1/TNNT2/TNNI3/SOX11	7
GO:0072401	signal transduction involved in DNA integrity checkpoint	7/675	73/18866	0.0154036	0.171185	0.154316	E2F7/E2F8/PLK1/MUC1/SFN/CDC25C/CDK1	7
GO:0072422	signal transduction involved in DNA damage checkpoint	7/675	73/18866	0.0154036	0.171185	0.154316	E2F7/E2F8/PLK1/MUC1/SFN/CDC25C/CDK1	7
GO:0072431	signal transduction involved in mitotic G1 DNA damage checkpoint	6/675	57/18866	0.0158499	0.175282	0.158009	E2F7/E2F8/MUC1/SFN/CDC25C/CDK1	6
GO:1902400	intracellular signal transduction involved in G1 DNA damage checkpoint	6/675	57/18866	0.0158499	0.175282	0.158009	E2F7/E2F8/MUC1/SFN/CDC25C/CDK1	6
GO:0060491	regulation of cell projection assembly	13/675	185/18866	0.0158985	0.175389	0.158106	MCIDAS/MAPK15/CDC42EP5/ESPN/EPS8L3/EPS8L2/EPS8L1/ANLN/PLEK2/RP1/TACSTD2/EPHA2/KLF5	13
GO:0045787	positive regulation of cell cycle	23/675	396/18866	0.0159879	0.175945	0.158607	MAPK15/E2F7/CDT1/E2F8/UBE2C/KIF14/DLGAP5/HMGA2/FOSL1/TP73/TGFA/TERT/PTK6/OVOL1/MUC1/MSX2/LFNG/SFN/EREG/ECT2/CKS2/CDC25C/CDK1	23
GO:0007093	mitotic cell cycle checkpoint	12/675	166/18866	0.0163924	0.179452	0.161768	E2F7/CDT1/E2F8/HMGA2/TOP2A/PLK1/MUC1/SFN/CENPF/CDC25C/CDC20/CDK1	12
GO:0033048	negative regulation of mitotic sister chromatid segregation	5/675	42/18866	0.0164694	0.179452	0.161768	CDT1/PTTG1/PLK1/CENPF/CDC20	5
GO:0071470	cellular response to osmotic stress	5/675	42/18866	0.0164694	0.179452	0.161768	LRRC8E/SLC2A1/PTGS2/TSPO/AQP5	5
GO:1904591	positive regulation of protein import	5/675	42/18866	0.0164694	0.179452	0.161768	SHH/PTGS2/JUP/ECT2/CDK1	5
GO:0046503	glycerolipid catabolic process	7/675	74/18866	0.0165054	0.179452	0.161768	PLA2G4D/PLA2G4F/LIPH/GDPD3/PLA2G10/LDLR/FABP6	7
GO:0055123	digestive system development	11/675	147/18866	0.0166901	0.181023	0.163185	OVOL2/CLDN18/SPDEF/AGR2/SOX11/SHH/PTK6/IHH/FOXL1/KLF5/BMP4	11
GO:0060512	prostate gland morphogenesis	4/675	28/18866	0.0168032	0.181813	0.163896	HOXB13/SHH/SERPINB5/BMP4	4
GO:0007091	metaphase/anaphase transition of mitotic cell cycle	6/675	58/18866	0.0171609	0.184797	0.166586	CDT1/UBE2C/DLGAP5/PLK1/CENPF/CDC20	6
GO:2000272	negative regulation of signaling receptor activity	6/675	58/18866	0.0171609	0.184797	0.166586	PCSK9/DKK4/CBLC/DKK1/GPRC5A/LY6E	6
GO:0030858	positive regulation of epithelial cell differentiation	7/675	75/18866	0.0176618	0.189288	0.170634	OVOL2/TRIM16/SULT2B1/LHX1/SFN/ETV4/BMP4	7
GO:0045685	regulation of glial cell differentiation	7/675	75/18866	0.0176618	0.189288	0.170634	ZNF488/SLC45A3/TP73/SHH/PPARG/LDLR/CDK1	7
GO:0030397	membrane disassembly	3/675	16/18866	0.01803	0.189522	0.170845	CCNB2/PLK1/CDK1	3
GO:0042035	regulation of cytokine biosynthetic process	3/675	16/18866	0.01803	0.189522	0.170845	IGF2BP2/IGF2BP3/EREG	3
GO:0048012	hepatocyte growth factor receptor signaling pathway	3/675	16/18866	0.01803	0.189522	0.170845	MUC20/MST1R/MET	3
GO:0050774	negative regulation of dendrite morphogenesis	3/675	16/18866	0.01803	0.189522	0.170845	NGEF/ID1/EFNA1	3
GO:0051081	nuclear envelope disassembly	3/675	16/18866	0.01803	0.189522	0.170845	CCNB2/PLK1/CDK1	3
GO:0072176	nephric duct development	3/675	16/18866	0.01803	0.189522	0.170845	GREB1L/LHX1/BMP4	3
GO:2001212	regulation of vasculogenesis	3/675	16/18866	0.01803	0.189522	0.170845	XDH/CEACAM1/ADM	3
GO:0015701	bicarbonate transport	5/675	43/18866	0.0181037	0.189522	0.170845	SLC26A5/SLC26A9/SLC4A11/CA12/CA9	5
GO:0050856	regulation of T cell receptor signaling pathway	5/675	43/18866	0.0181037	0.189522	0.170845	CARD11/LGALS3/KCNN4/CACNA1F/CEACAM1	5
GO:2000648	positive regulation of stem cell proliferation	5/675	43/18866	0.0181037	0.189522	0.170845	ASPM/HMGA2/TERT/SOX11/SHH	5
GO:0061097	regulation of protein tyrosine kinase activity	8/675	93/18866	0.0182687	0.190366	0.171607	CBLC/GPRC5A/TGFA/PTK6/EREG/ERBB3/EFNA1/AREG	8
GO:0072080	nephron tubule development	8/675	93/18866	0.0182687	0.190366	0.171607	GREB1L/SHH/TACSTD2/LHX1/HOXB7/HOXA11/FOXD1/BMP4	8
GO:0072413	signal transduction involved in mitotic cell cycle checkpoint	6/675	59/18866	0.0185444	0.191909	0.172998	E2F7/E2F8/MUC1/SFN/CDC25C/CDK1	6
GO:1902402	signal transduction involved in mitotic DNA damage checkpoint	6/675	59/18866	0.0185444	0.191909	0.172998	E2F7/E2F8/MUC1/SFN/CDC25C/CDK1	6
GO:1902403	signal transduction involved in mitotic DNA integrity checkpoint	6/675	59/18866	0.0185444	0.191909	0.172998	E2F7/E2F8/MUC1/SFN/CDC25C/CDK1	6
GO:0008209	androgen metabolic process	4/675	29/18866	0.0189538	0.19525	0.17601	SRD5A3/DHRS9/SHH/ADM	4
GO:0060441	epithelial tube branching involved in lung morphogenesis	4/675	29/18866	0.0189538	0.19525	0.17601	ESRP2/NKX2-1/SHH/BMP4	4
GO:1905039	carboxylic acid transmembrane transport	11/675	150/18866	0.0191112	0.195988	0.176675	SLC13A5/LRRC8E/SLC6A20/ACSL5/SLC7A11/SLC6A14/SLC16A3/SLC7A4/SLC6A8/SLC2A1/NTSR1	11
GO:0046822	regulation of nucleocytoplasmic transport	9/675	112/18866	0.0191123	0.195988	0.176675	FERMT1/SHH/PTGS2/JUP/IFI27/SFN/ECT2/CDK1/BMP4	9
GO:0033046	negative regulation of sister chromatid segregation	5/675	44/18866	0.0198415	0.202545	0.182585	CDT1/PTTG1/PLK1/CENPF/CDC20	5
GO:0045332	phospholipid translocation	5/675	44/18866	0.0198415	0.202545	0.182585	XKR9/ANO9/ANO7/ATP10B/KCNN4	5
GO:1903825	organic acid transmembrane transport	11/675	151/18866	0.0199733	0.203267	0.183236	SLC13A5/LRRC8E/SLC6A20/ACSL5/SLC7A11/SLC6A14/SLC16A3/SLC7A4/SLC6A8/SLC2A1/NTSR1	11
GO:0051784	negative regulation of nuclear division	6/675	60/18866	0.0200023	0.203267	0.183236	CDT1/PTTG1/PLK1/CENPF/CDC20/BMP4	6
GO:0022408	negative regulation of cell-cell adhesion	13/675	191/18866	0.0201556	0.204365	0.184226	LGALS9C/MUC21/LGALS9B/PLA2G2F/IL20RB/SHH/SDC4/LGALS3/IL1RN/IHH/ERBB2/BMP4/CEACAM1	13
GO:0003073	regulation of systemic arterial blood pressure	8/675	95/18866	0.0205079	0.207006	0.186607	CYP4F12/NMU/TNNI3/PLCB3/NTSR1/HSD11B2/KLK3/ADM	8
GO:0061326	renal tubule development	8/675	95/18866	0.0205079	0.207006	0.186607	GREB1L/SHH/TACSTD2/LHX1/HOXB7/HOXA11/FOXD1/BMP4	8
GO:0006022	aminoglycan metabolic process	12/675	172/18866	0.0210526	0.208694	0.188128	HS3ST5/B3GNT6/B3GNT7/CEMIP/GALNT5/B3GNT3/HS3ST1/SDC4/SDC1/CHST6/HMMR/HAS3	12
GO:0000132	establishment of mitotic spindle orientation	4/675	30/18866	0.0212672	0.208694	0.188128	MISP/SAPCD2/PLK1/CENPA	4
GO:0070168	negative regulation of biomineral tissue development	4/675	30/18866	0.0212672	0.208694	0.188128	TRPM4/FGF23/ECM1/AHSG	4
GO:0110150	negative regulation of biomineralization	4/675	30/18866	0.0212672	0.208694	0.188128	TRPM4/FGF23/ECM1/AHSG	4
GO:1900027	regulation of ruffle assembly	4/675	30/18866	0.0212672	0.208694	0.188128	EPS8L3/EPS8L2/EPS8L1/TACSTD2	4
GO:0003128	heart field specification	3/675	17/18866	0.0213227	0.208694	0.188128	DKK1/FOXH1/BMP4	3
GO:0009312	oligosaccharide biosynthetic process	3/675	17/18866	0.0213227	0.208694	0.188128	ST6GALNAC1/SLC2A1/FUT3	3
GO:0036065	fucosylation	3/675	17/18866	0.0213227	0.208694	0.188128	FUT6/FUT3/FUT2	3
GO:0042448	progesterone metabolic process	3/675	17/18866	0.0213227	0.208694	0.188128	DHRS9/LHB/ADM	3
GO:0048385	regulation of retinoic acid receptor signaling pathway	3/675	17/18866	0.0213227	0.208694	0.188128	TRIM16/CYP26A1/CRABP2	3
GO:0050665	hydrogen peroxide biosynthetic process	3/675	17/18866	0.0213227	0.208694	0.188128	DUOXA2/DUOXA1/DUOX2	3
GO:0051382	kinetochore assembly	3/675	17/18866	0.0213227	0.208694	0.188128	DLGAP5/CENPF/CENPA	3
GO:0070242	thymocyte apoptotic process	3/675	17/18866	0.0213227	0.208694	0.188128	EFNA1/BMP4/ADAM8	3
GO:0090185	negative regulation of kidney development	3/675	17/18866	0.0213227	0.208694	0.188128	SHH/TACSTD2/BMP4	3
GO:0031349	positive regulation of defense response	22/675	385/18866	0.0214237	0.209229	0.188611	MUC5B/MUC21/MUC20/MUC17/MUC16/TRIM15/CREB3L3/CARD11/ZP3/CCL24/PTGS2/KLK7/MUC5AC/MUC4/MUC3A/MUC1/LDLR/F12/EREG/CCK/ADORA2B/ADAM8	22
GO:0001895	retina homeostasis	7/675	78/18866	0.0214711	0.209239	0.18862	ZG16B/RP1L1/SLC2A1/RP1/PIGR/CST4/CDH3	7
GO:1903078	positive regulation of protein localization to plasma membrane	6/675	61/18866	0.0215362	0.209421	0.188783	ARHGEF16/AGR2/PLS1/LGALS3/ITGA3/EPHA2	6
GO:0051293	establishment of spindle localization	5/675	45/18866	0.0216851	0.209514	0.188868	MISP/SAPCD2/SPIRE2/PLK1/CENPA	5
GO:0051985	negative regulation of chromosome segregation	5/675	45/18866	0.0216851	0.209514	0.188868	CDT1/PTTG1/PLK1/CENPF/CDC20	5
GO:0060443	mammary gland morphogenesis	5/675	45/18866	0.0216851	0.209514	0.188868	MSX2/ELF3/EPHA2/BMP4/AREG	5
GO:0006937	regulation of muscle contraction	12/675	173/18866	0.0219161	0.210843	0.190066	RNF207/TMEM38A/TRPM4/NMU/TNNT2/TNNT1/TNNI3/TNNI2/TNNC2/PTGS2/JUP/ADORA2B	12
GO:0050954	sensory perception of mechanical stimulus	12/675	173/18866	0.0219161	0.210843	0.190066	SLC26A5/SLC52A3/ESPN/MYH14/EPS8L2/TMPRSS3/CEMIP/GJB6/TFAP2A/GJB2/EPYC/BIRC5	12
GO:0016042	lipid catabolic process	20/675	343/18866	0.0226871	0.217796	0.196333	LIPM/PLA2G4D/PLA2G4F/LIPH/PLCD3/MFSD2A/PLBD1/SRD5A3/GDPD3/CYP4F12/PLA2G2F/AKR1B10/CYP2W1/PLA2G10/FGF23/SULT1E1/PLCB3/LDLR/FABP6/CYP26A1	20
GO:0035725	sodium ion transmembrane transport	12/675	174/18866	0.0228055	0.218468	0.196939	SLC9A4/PCSK9/SLC4A11/TRPM4/SLC6A20/SLC6A14/SLC9A2/SLC6A8/SCNN1A/FXYD3/KCNK1/DRD4	12
GO:0015748	organophosphate ester transport	10/675	135/18866	0.0232865	0.222603	0.200667	XKR9/ANO9/PRELID2/MFSD2A/SLC44A4/ANO7/ATP10B/PLA2G10/LDLR/KCNN4	10
GO:0007019	microtubule depolymerization	5/675	46/18866	0.0236365	0.224521	0.202396	KIF18B/KIF18A/TRIM54/TPX2/KIF2C	5
GO:0032309	icosanoid secretion	5/675	46/18866	0.0236365	0.224521	0.202396	PLA2G4F/PLA2G2F/PLA2G10/NTSR1/DRD4	5
GO:0032570	response to progesterone	5/675	46/18866	0.0236365	0.224521	0.202396	CATSPER1/FOSL1/GJB2/CLDN4/TSPO	5
GO:0007143	female meiotic nuclear division	4/675	31/18866	0.0237461	0.225089	0.202908	SPIRE2/TOP2A/PLK1/EREG	4
GO:0006835	dicarboxylic acid transport	8/675	98/18866	0.0242218	0.228955	0.206393	SLC26A5/SLC13A5/SLC26A9/LRRC8E/SLC7A11/PPFIA4/NTSR1/CCK	8
GO:0035050	embryonic heart tube development	7/675	80/18866	0.0243062	0.228955	0.206393	RNF207/OVOL2/TBX20/FOXH1/TBX6/SHH/IHH	7
GO:1900182	positive regulation of protein localization to nucleus	7/675	80/18866	0.0243062	0.228955	0.206393	TERT/SHH/PTGS2/PLK1/JUP/ECT2/CDK1	7
GO:0090068	positive regulation of cell cycle process	18/675	302/18866	0.0244548	0.229875	0.207223	MAPK15/E2F7/CDT1/E2F8/UBE2C/KIF14/DLGAP5/HMGA2/TP73/TGFA/TERT/MUC1/MSX2/SFN/EREG/ECT2/CDC25C/CDK1	18
GO:0000187	activation of MAPK activity	11/675	156/18866	0.0247197	0.230421	0.207714	CXCL17/MUC20/IQGAP3/PBK/ERN2/GDF15/TP73/TGFA/DRD4/CDK1/ADORA2B	11
GO:0048592	eye morphogenesis	11/675	156/18866	0.0247197	0.230421	0.207714	MFSD2A/CABP4/IRX5/TFAP2A/SOX11/RP1/LHX1/IHH/EPHA2/BMP4/AQP5	11
GO:0031571	mitotic G1 DNA damage checkpoint	6/675	63/18866	0.0248379	0.230421	0.207714	E2F7/E2F8/MUC1/SFN/CDC25C/CDK1	6
GO:0010839	negative regulation of keratinocyte proliferation	3/675	18/18866	0.0249214	0.230421	0.207714	EPPK1/SLURP1/SFN	3
GO:0017121	plasma membrane phospholipid scrambling	3/675	18/18866	0.0249214	0.230421	0.207714	XKR9/ANO9/ANO7	3
GO:0051782	negative regulation of cell division	3/675	18/18866	0.0249214	0.230421	0.207714	ASPM/E2F7/E2F8	3
GO:0071318	cellular response to ATP	3/675	18/18866	0.0249214	0.230421	0.207714	TRPM4/PTGS2/P2RY2	3
GO:0072189	ureter development	3/675	18/18866	0.0249214	0.230421	0.207714	SHH/LHX1/BMP4	3
GO:0007409	axonogenesis	26/675	482/18866	0.0252407	0.232895	0.209945	FEZF1/PARD6B/RTN4R/LGR6/IGSF9/NKX2-8/PLA2G10/SEMA3B/WNT7A/NKX2-1/SHH/S100A6/LHX1/LAMC2/LAMA3/GRB7/FOXD1/ERBB2/EPHA2/EFNB1/EFNA4/EFNA3/EFNA2/EFNA1/CRABP2/CCK	26
GO:0042552	myelination	10/675	137/18866	0.0254734	0.234563	0.211448	ZNF488/MAL2/SH3TC2/FA2H/KLK8/KIF14/BCAS1/MALL/KLK6/ERBB2	10
GO:0030574	collagen catabolic process	5/675	47/18866	0.0256976	0.235188	0.212011	MMP28/KLK6/MMP13/MMP11/MMP7	5
GO:0034204	lipid translocation	5/675	47/18866	0.0256976	0.235188	0.212011	XKR9/ANO9/ANO7/ATP10B/KCNN4	5
GO:0042572	retinol metabolic process	5/675	47/18866	0.0256976	0.235188	0.212011	AKR1B15/SDR16C5/AKR1B10/DHRS9/CYP3A5	5
GO:0051017	actin filament bundle assembly	11/675	157/18866	0.0257595	0.235277	0.212092	SPIRE2/ESPN/BAIAP2L2/BAIAP2L1/RHOD/SDC4/S100A10/PLS1/MET/TACSTD2/ID1	11
GO:0044783	G1 DNA damage checkpoint	6/675	64/18866	0.0266086	0.241279	0.217502	E2F7/E2F8/MUC1/SFN/CDC25C/CDK1	6
GO:0044819	mitotic G1/S transition checkpoint	6/675	64/18866	0.0266086	0.241279	0.217502	E2F7/E2F8/MUC1/SFN/CDC25C/CDK1	6
GO:0060135	maternal process involved in female pregnancy	6/675	64/18866	0.0266086	0.241279	0.217502	PTGS2/MMP7/ITGA3/IHH/GJB2/CTSV	6
GO:0006941	striated muscle contraction	12/675	178/18866	0.0266305	0.241279	0.217502	RNF207/MYH14/TMEM38A/TRPM4/PPP1R13L/TNNT2/TNNT1/TNNI3/TNNI2/TNNC2/MB/JUP	12
GO:0030203	glycosaminoglycan metabolic process	11/675	158/18866	0.0268307	0.242606	0.218698	HS3ST5/B3GNT7/CEMIP/GALNT5/B3GNT3/HS3ST1/SDC4/SDC1/CHST6/HMMR/HAS3	11
GO:0007272	ensheathment of neurons	10/675	139/18866	0.0278039	0.250401	0.225726	ZNF488/MAL2/SH3TC2/FA2H/KLK8/KIF14/BCAS1/MALL/KLK6/ERBB2	10
GO:0008366	axon ensheathment	10/675	139/18866	0.0278039	0.250401	0.225726	ZNF488/MAL2/SH3TC2/FA2H/KLK8/KIF14/BCAS1/MALL/KLK6/ERBB2	10
GO:0001578	microtubule bundle formation	8/675	101/18866	0.0283831	0.255021	0.229891	FSIP2/DNAJB13/GAS2L2/RP1L1/CCDC114/KIF20A/RP1/PLK1	8
GO:0043406	positive regulation of MAP kinase activity	16/675	264/18866	0.028546	0.255021	0.229891	CXCL17/MUC20/IQGAP3/PBK/DKK1/ERN2/GDF15/TP73/TGFA/MST1R/ERBB2/DRD4/CDK1/BMP4/ADORA2B/ADAM8	16
GO:0001696	gastric acid secretion	3/675	19/18866	0.0288256	0.255021	0.229891	SLC9A4/NMU/TFF2	3
GO:0051546	keratinocyte migration	3/675	19/18866	0.0288256	0.255021	0.229891	EPPK1/FERMT1/KRT16	3
GO:0060602	branch elongation of an epithelium	3/675	19/18866	0.0288256	0.255021	0.229891	SHH/BMP4/AREG	3
GO:0072074	kidney mesenchyme development	3/675	19/18866	0.0288256	0.255021	0.229891	SHH/FOXD1/BMP4	3
GO:0098719	sodium ion import across plasma membrane	3/675	19/18866	0.0288256	0.255021	0.229891	SLC9A4/TRPM4/SLC9A2	3
GO:0098911	regulation of ventricular cardiac muscle cell action potential	3/675	19/18866	0.0288256	0.255021	0.229891	RNF207/TRPM4/JUP	3
GO:2000647	negative regulation of stem cell proliferation	3/675	19/18866	0.0288256	0.255021	0.229891	OVOL2/FERMT1/OVOL1	3
GO:0021696	cerebellar cortex morphogenesis	4/675	33/18866	0.0292092	0.257406	0.23204	TRNP1/KIF14/WNT7A/LHX1	4
GO:0048384	retinoic acid receptor signaling pathway	4/675	33/18866	0.0292092	0.257406	0.23204	TRIM16/PPARG/CYP26A1/CRABP2	4
GO:0000079	regulation of cyclin-dependent protein serine/threonine kinase activity	8/675	102/18866	0.0298735	0.262738	0.236846	CCNI2/CCNO/CCNB2/PKMYT1/PLK1/SFN/CKS2/CDC25C	8
GO:0008406	gonad development	14/675	223/18866	0.0300935	0.262738	0.236846	SCX/ASPM/KIF18A/IRX5/ZP3/NKX2-1/SDC1/LHB/LFNG/HOXA11/HOXA10/EREG/CTSV/BIK	14
GO:0006654	phosphatidic acid biosynthetic process	5/675	49/18866	0.0301561	0.262738	0.236846	PLA2G4D/LPCAT4/LIPH/PLA2G2F/PLA2G10	5
GO:0030850	prostate gland development	5/675	49/18866	0.0301561	0.262738	0.236846	PSAPL1/HOXB13/SHH/SERPINB5/BMP4	5
GO:0042059	negative regulation of epidermal growth factor receptor signaling pathway	5/675	49/18866	0.0301561	0.262738	0.236846	CBLC/GPRC5A/TGFA/EREG/AREG	5
GO:0061572	actin filament bundle organization	11/675	161/18866	0.0302369	0.262738	0.236846	SPIRE2/ESPN/BAIAP2L2/BAIAP2L1/RHOD/SDC4/S100A10/PLS1/MET/TACSTD2/ID1	11
GO:0001889	liver development	10/675	141/18866	0.0302824	0.262738	0.236846	PCSK9/E2F7/E2F8/UGT1A1/LSR/NKX2-8/MET/IHH/CEACAM1/AK4	10
GO:0008584	male gonad development	10/675	141/18866	0.0302824	0.262738	0.236846	SCX/ASPM/KIF18A/NKX2-1/SDC1/LHB/HOXA11/HOXA10/CTSV/BIK	10
GO:0042490	mechanoreceptor differentiation	6/675	66/18866	0.0303965	0.262738	0.236846	SLC44A4/ESRP1/FGF20/SDC4/NTF4/BMP4	6
GO:0046824	positive regulation of nucleocytoplasmic transport	6/675	66/18866	0.0303965	0.262738	0.236846	SHH/PTGS2/JUP/SFN/ECT2/CDK1	6
GO:0048864	stem cell development	7/675	84/18866	0.0307253	0.265072	0.23895	OVOL2/SEMA3B/WNT7A/SOX11/SHH/EFNB1/BMP4	7
GO:0007292	female gamete generation	10/675	142/18866	0.0315784	0.270503	0.243846	ASPM/CGB7/SPIRE2/FOSL1/ZP3/TOP2A/PTGS2/PLK1/IHH/EREG	10
GO:0046546	development of primary male sexual characteristics	10/675	142/18866	0.0315784	0.270503	0.243846	SCX/ASPM/KIF18A/NKX2-1/SDC1/LHB/HOXA11/HOXA10/CTSV/BIK	10
GO:0072073	kidney epithelium development	10/675	142/18866	0.0315784	0.270503	0.243846	GREB1L/SHH/SDC4/SDC1/TACSTD2/LHX1/HOXB7/HOXA11/FOXD1/BMP4	10
GO:0007051	spindle organization	12/675	183/18866	0.0320441	0.270503	0.243846	ASPM/MAPK15/MISP/NUF2/TPX2/DLGAP5/PLK1/NEK2/MYBL2/KIFC1/CDC20/BIRC5	12
GO:0007094	mitotic spindle assembly checkpoint	4/675	34/18866	0.0321969	0.270503	0.243846	CDT1/PLK1/CENPF/CDC20	4
GO:0018149	peptide cross-linking	4/675	34/18866	0.0321969	0.270503	0.243846	SPRR1B/SPRR1A/PI3/EVPL	4
GO:0031577	spindle checkpoint	4/675	34/18866	0.0321969	0.270503	0.243846	CDT1/PLK1/CENPF/CDC20	4
GO:0042908	xenobiotic transport	4/675	34/18866	0.0321969	0.270503	0.243846	NR1I2/ABCC3/SLC2A1/SLC22A18	4
GO:0048566	embryonic digestive tract development	4/675	34/18866	0.0321969	0.270503	0.243846	OVOL2/SOX11/SHH/IHH	4
GO:0051482	positive regulation of cytosolic calcium ion concentration involved in phospholipase C-activating G protein-coupled signaling pathway	4/675	34/18866	0.0321969	0.270503	0.243846	KISS1/GPR35/GPR20/GNA15	4
GO:0070232	regulation of T cell apoptotic process	4/675	34/18866	0.0321969	0.270503	0.243846	LGALS3/EFNA1/BMP4/ADAM8	4
GO:0071173	spindle assembly checkpoint	4/675	34/18866	0.0321969	0.270503	0.243846	CDT1/PLK1/CENPF/CDC20	4
GO:0071174	mitotic spindle checkpoint	4/675	34/18866	0.0321969	0.270503	0.243846	CDT1/PLK1/CENPF/CDC20	4
GO:0060541	respiratory system development	13/675	204/18866	0.0322353	0.270503	0.243846	ESRP2/GRHL2/NKX2-8/SPDEF/SLC7A11/AGR2/NKX2-1/SOX11/SIM2/SHH/ITGA3/ID1/BMP4	13
GO:0060485	mesenchyme development	17/675	290/18866	0.0323269	0.270503	0.243846	SCX/OVOL2/TBX20/FOXH1/HMGA2/SEMA3B/NKX2-1/SOX11/SHH/SERPINB3/S100A4/MSX2/FOXD1/ERBB3/EFNB1/EFNA1/BMP4	17
GO:0048663	neuron fate commitment	6/675	67/18866	0.0324161	0.270503	0.243846	ESRP1/NKX2-1/SHH/IHH/EVX1/BMP4	6
GO:0110110	positive regulation of animal organ morphogenesis	7/675	85/18866	0.0324919	0.270503	0.243846	DKK1/TFAP2A/LHX1/HOXC11/HOXB7/HOXA11/BMP4	7
GO:0071715	icosanoid transport	5/675	50/18866	0.0325564	0.270503	0.243846	PLA2G4F/PLA2G2F/PLA2G10/NTSR1/DRD4	5
GO:1901571	fatty acid derivative transport	5/675	50/18866	0.0325564	0.270503	0.243846	PLA2G4F/PLA2G2F/PLA2G10/NTSR1/DRD4	5
GO:1904375	regulation of protein localization to cell periphery	9/675	123/18866	0.032583	0.270503	0.243846	MISP/SAPCD2/ARHGEF16/AGR2/PLS1/PLK1/LGALS3/ITGA3/EPHA2	9
GO:0072006	nephron development	10/675	143/18866	0.032913	0.270503	0.243846	GREB1L/SERPINB7/SHH/TACSTD2/LHX1/ITGA3/HOXB7/HOXA11/FOXD1/BMP4	10
GO:0120034	positive regulation of plasma membrane bounded cell projection assembly	8/675	104/18866	0.0330138	0.270503	0.243846	CDC42EP5/ESPN/EPS8L3/EPS8L2/EPS8L1/ANLN/PLEK2/RP1	8
GO:0002320	lymphoid progenitor cell differentiation	3/675	20/18866	0.0330335	0.270503	0.243846	BATF/SHH/BMP4	3
GO:0003215	cardiac right ventricle morphogenesis	3/675	20/18866	0.0330335	0.270503	0.243846	TBX20/PPP1R13L/FOXH1	3
GO:0042089	cytokine biosynthetic process	3/675	20/18866	0.0330335	0.270503	0.243846	IGF2BP2/IGF2BP3/EREG	3
GO:0045056	transcytosis	3/675	20/18866	0.0330335	0.270503	0.243846	MAL2/MFSD2A/PIGR	3
GO:0045618	positive regulation of keratinocyte differentiation	3/675	20/18866	0.0330335	0.270503	0.243846	OVOL2/TRIM16/ETV4	3
GO:2000193	positive regulation of fatty acid transport	3/675	20/18866	0.0330335	0.270503	0.243846	ACSL5/PLA2G10/NTSR1	3
GO:0070661	leukocyte proliferation	18/675	313/18866	0.0332038	0.271405	0.244659	LGALS9C/IFNE/LGALS9B/CARD11/PLA2G2F/IL20RB/TNFSF9/ZP3/SOX11/SHH/SDC4/LGALS3/IHH/IFNA14/ERBB2/EFNB1/CD55/BMP4	18
GO:0002218	activation of innate immune response	10/675	144/18866	0.0342867	0.278742	0.251273	MUC5B/MUC21/MUC20/MUC17/MUC16/CARD11/MUC5AC/MUC4/MUC3A/MUC1	10
GO:0046434	organophosphate catabolic process	10/675	144/18866	0.0342867	0.278742	0.251273	PLA2G4D/PLA2G4F/PLBD1/GDPD3/PLA2G10/XDH/PDE4C/NTSR1/LDLR/ENTPD2	10
GO:0061008	hepaticobiliary system development	10/675	144/18866	0.0342867	0.278742	0.251273	PCSK9/E2F7/E2F8/UGT1A1/LSR/NKX2-8/MET/IHH/CEACAM1/AK4	10
GO:0031589	cell-substrate adhesion	20/675	359/18866	0.0343849	0.279037	0.25154	MSLNL/MICALL2/FERMT1/RHOD/AGR2/MSLN/KIF14/SDC4/S100A10/CEACAM6/MUC4/TACSTD2/LAMB3/JUP/ITGB6/ITGB4/ITGA3/ID1/EFNA1/COL17A1	20
GO:1904377	positive regulation of protein localization to cell periphery	6/675	68/18866	0.0345208	0.279637	0.252081	ARHGEF16/AGR2/PLS1/LGALS3/ITGA3/EPHA2	6
GO:0046473	phosphatidic acid metabolic process	5/675	51/18866	0.0350726	0.283598	0.255651	PLA2G4D/LPCAT4/LIPH/PLA2G2F/PLA2G10	5
GO:0030513	positive regulation of BMP signaling pathway	4/675	35/18866	0.035357	0.284876	0.256803	SOX11/MSX2/FOXD1/BMP4	4
GO:0040001	establishment of mitotic spindle localization	4/675	35/18866	0.035357	0.284876	0.256803	MISP/SAPCD2/PLK1/CENPA	4
GO:0050866	negative regulation of cell activation	13/675	207/18866	0.0356395	0.28664	0.258394	LGALS9C/LGALS9B/PLA2G2F/IL20RB/SOX11/SHH/SDC4/LGALS3/LDLR/IHH/ERBB2/BMP4/CEACAM1	13
GO:0048013	ephrin receptor signaling pathway	7/675	87/18866	0.0362257	0.29032	0.261711	NGEF/EPHA2/EFNB1/EFNA4/EFNA3/EFNA2/EFNA1	7
GO:0051781	positive regulation of cell division	7/675	87/18866	0.0362257	0.29032	0.261711	MACC1/GKN1/KIF14/TGFA/SHH/EREG/ECT2	7
GO:0071156	regulation of cell cycle arrest	8/675	106/18866	0.0363716	0.290458	0.261835	E2F7/E2F8/HMGA2/TP73/MUC1/SFN/CDC25C/CDK1	8
GO:1904029	regulation of cyclin-dependent protein kinase activity	8/675	106/18866	0.0363716	0.290458	0.261835	CCNI2/CCNO/CCNB2/PKMYT1/PLK1/SFN/CKS2/CDC25C	8
GO:0045137	development of primary sexual characteristics	14/675	229/18866	0.0364448	0.290529	0.261899	SCX/ASPM/KIF18A/IRX5/ZP3/NKX2-1/SDC1/LHB/LFNG/HOXA11/HOXA10/EREG/CTSV/BIK	14
GO:0010310	regulation of hydrogen peroxide metabolic process	3/675	21/18866	0.0375422	0.297176	0.267891	DUOXA2/DUOXA1/NOXA1	3
GO:0042107	cytokine metabolic process	3/675	21/18866	0.0375422	0.297176	0.267891	IGF2BP2/IGF2BP3/EREG	3
GO:0060008	Sertoli cell differentiation	3/675	21/18866	0.0375422	0.297176	0.267891	SCX/SDC1/CTSV	3
GO:0072111	cell proliferation involved in kidney development	3/675	21/18866	0.0375422	0.297176	0.267891	SERPINB7/SHH/BMP4	3
GO:0044409	entry into host	10/675	147/18866	0.0386467	0.3036	0.273682	HS3ST5/TRIM31/SERPINB3/MET/LDLR/KRT6A/ITGB6/EPHA2/CD55/CDK1	10
GO:0045841	negative regulation of mitotic metaphase/anaphase transition	4/675	36/18866	0.0386901	0.3036	0.273682	CDT1/PLK1/CENPF/CDC20	4
GO:0051294	establishment of spindle orientation	4/675	36/18866	0.0386901	0.3036	0.273682	MISP/SAPCD2/PLK1/CENPA	4
GO:0060323	head morphogenesis	4/675	36/18866	0.0386901	0.3036	0.273682	SCX/DKK1/PAX9/IHH	4
GO:0071634	regulation of transforming growth factor beta production	4/675	36/18866	0.0386901	0.3036	0.273682	SERPINB7/PTGS2/ITGB6/CDH3	4
GO:0007568	aging	18/675	319/18866	0.0388562	0.304373	0.274379	TFCP2L1/DKK1/GJB6/RAD54L/HMGA2/TERT/PTGS2/MMP7/KRT16/KRT14/HMGA1/GJB2/NQO1/CTSV/CDK1/TSPO/ALDH3A1/ADM	18
GO:0002062	chondrocyte differentiation	8/675	108/18866	0.0399521	0.311875	0.281142	SCX/HMGA2/WNT7A/MSX2/IHH/HOXA11/ECM1/BMP4	8
GO:0044774	mitotic DNA integrity checkpoint	8/675	108/18866	0.0399521	0.311875	0.281142	E2F7/E2F8/HMGA2/TOP2A/MUC1/SFN/CDC25C/CDK1	8
GO:0046486	glycerolipid metabolic process	23/675	434/18866	0.0400322	0.311961	0.281219	SERINC2/MOGAT3/PLA2G4D/PCSK9/PLA2G4F/LPCAT4/LIPH/MBOAT2/MFSD2A/SLC44A4/MOGAT2/PLBD1/GDPD3/PLA2G2F/MTMR11/PLA2G10/ZP3/TPTE/PIK3C2G/LDLR/ITPKA/FABP6/APOBEC1	23
GO:0010721	negative regulation of cell development	19/675	343/18866	0.0403793	0.313643	0.282736	ASPM/RTN4R/CLDN18/NGEF/DKK1/KLK8/SEMA3B/WNT7A/TP73/TERT/TBX6/SOX11/SHH/PAEP/TACSTD2/LDLR/ID1/EFNA1/TSPO	19
GO:0043392	negative regulation of DNA binding	5/675	53/18866	0.0404566	0.313643	0.282736	HMGA2/SOX11/NEK2/MSX2/ID1	5
GO:0097035	regulation of membrane lipid distribution	5/675	53/18866	0.0404566	0.313643	0.282736	XKR9/ANO9/ANO7/ATP10B/KCNN4	5
GO:0010038	response to metal ion	20/675	366/18866	0.0407183	0.31513	0.284076	SLC26A5/S100A16/SYT8/PTGES/RASAL1/FGF23/TNNT2/TFF1/TFAP2A/TERT/SHH/SDC1/PTGS2/KRT14/ECT2/NQO1/CDK1/TSPO/APOBEC1/AOC1	20
GO:0052126	movement in host environment	11/675	169/18866	0.0408086	0.315288	0.284218	HS3ST5/TRIM15/TRIM31/SERPINB3/MET/LDLR/KRT6A/ITGB6/EPHA2/CD55/CDK1	11
GO:0032371	regulation of sterol transport	6/675	71/18866	0.0413558	0.317883	0.286557	PCSK9/PLA2G10/SHH/PPARG/TSPO/ANXA2	6
GO:0033627	cell adhesion mediated by integrin	6/675	71/18866	0.0413558	0.317883	0.286557	FERMT1/MUC1/ITGB6/ITGB4/EPHA2/EFNA1	6
GO:0061180	mammary gland epithelium development	6/675	71/18866	0.0413558	0.317883	0.286557	IQGAP3/ATP2C2/MSX2/IRF6/EPHA2/AREG	6
GO:0051098	regulation of binding	20/675	367/18866	0.0416883	0.319324	0.287856	PCSK9/CDT1/CARD18/HJURP/DKK1/HMGA2/PHLDA2/TERT/SOX11/SLPI/S100A10/PPARG/PLK1/NEK2/MSX2/MET/LFNG/ID1/BMP4/ANXA2	20
GO:0014074	response to purine-containing compound	10/675	149/18866	0.0417571	0.319324	0.287856	TMEM38A/TRPM4/DUOX2/FOSL1/SDC1/PTGS2/PPARG/P2RY2/AREG/ALDH3A1	10
GO:0018958	phenol-containing compound metabolic process	8/675	109/18866	0.0418274	0.319324	0.287856	DUOXA2/IYD/DUOXA1/DUOX2/SULT1B1/SLC7A11/DRD4/CDH3	8
GO:0030278	regulation of ossification	13/675	212/18866	0.0418719	0.319324	0.287856	KREMEN2/GDPD2/TRPM4/DKK1/FGF23/TFAP2A/SOX11/MSX2/ID1/ECM1/BMP4/AREG/AHSG	13
GO:0032941	secretion by tissue	4/675	37/18866	0.0421968	0.319324	0.287856	AGR2/P2RY2/KCNN4/AQP5	4
GO:0060969	negative regulation of gene silencing	4/675	37/18866	0.0421968	0.319324	0.287856	TERT/PPARG/POU5F1/HMGA1	4
GO:1902100	negative regulation of metaphase/anaphase transition of cell cycle	4/675	37/18866	0.0421968	0.319324	0.287856	CDT1/PLK1/CENPF/CDC20	4
GO:0002089	lens morphogenesis in camera-type eye	3/675	22/18866	0.0423479	0.319324	0.287856	SOX11/EPHA2/BMP4	3
GO:0032402	melanosome transport	3/675	22/18866	0.0423479	0.319324	0.287856	MLPH/RAB27B/CDH3	3
GO:0071459	protein localization to chromosome, centromeric region	3/675	22/18866	0.0423479	0.319324	0.287856	CDT1/CENPA/CDK1	3
GO:0140112	extracellular vesicle biogenesis	3/675	22/18866	0.0423479	0.319324	0.287856	ARRDC1/SDC4/SDC1	3
GO:0071902	positive regulation of protein serine/threonine kinase activity	19/675	345/18866	0.0423925	0.319324	0.287856	CXCL17/MUC20/IQGAP3/CEMIP/PBK/DKK1/ERN2/GDF15/HMGA2/TP73/TGFA/MST1R/ERBB2/DRD4/CKS2/CDK1/BMP4/ADORA2B/ADAM8	19
GO:0051056	regulation of small GTPase mediated signal transduction	18/675	323/18866	0.0429949	0.323322	0.29146	RHOV/EPS8L3/RTN4R/EPS8L2/DEPDC1B/EPS8L1/RHOD/ARHGEF16/NGEF/ARHGAP8/KIF14/TRIP10/RASAL1/MET/ITGA3/GPR35/GPR20/ECT2	18
GO:0006641	triglyceride metabolic process	8/675	110/18866	0.0437602	0.327272	0.295021	MOGAT3/PCSK9/LIPH/MFSD2A/MOGAT2/LDLR/FABP6/APOBEC1	8
GO:0072009	nephron epithelium development	8/675	110/18866	0.0437602	0.327272	0.295021	GREB1L/SHH/TACSTD2/LHX1/HOXB7/HOXA11/FOXD1/BMP4	8
GO:0000281	mitotic cytokinesis	6/675	72/18866	0.0438104	0.327272	0.295021	CEP55/ANLN/KIF20A/PLK1/ECT2/CENPA	6
GO:0003407	neural retina development	6/675	72/18866	0.0438104	0.327272	0.295021	CABP4/IRX5/TFAP2A/RP1/LHX1/IHH	6
GO:0001656	metanephros development	7/675	91/18866	0.0445168	0.332	0.299283	GREB1L/SHH/LHX1/HOXC11/HOXA11/FOXD1/BMP4	7
GO:0044242	cellular lipid catabolic process	14/675	236/18866	0.0450091	0.335117	0.302093	PLA2G4D/PLA2G4F/LIPH/MFSD2A/PLBD1/SRD5A3/GDPD3/CYP4F12/AKR1B10/CYP2W1/PLA2G10/LDLR/FABP6/CYP26A1	14
GO:0003231	cardiac ventricle development	9/675	131/18866	0.0457759	0.337301	0.304062	GREB1L/GRHL2/TBX20/PPP1R13L/FOXH1/TNNT2/TNNI3/SOX11/BMP4	9
GO:0071604	transforming growth factor beta production	4/675	38/18866	0.0458768	0.337301	0.304062	SERPINB7/PTGS2/ITGB6/CDH3	4
GO:0001954	positive regulation of cell-matrix adhesion	5/675	55/18866	0.0463149	0.337301	0.304062	FERMT1/SDC4/S100A10/CEACAM6/JUP	5
GO:0050819	negative regulation of coagulation	5/675	55/18866	0.0463149	0.337301	0.304062	HS3ST5/TSPAN8/F12/CEACAM1/ANXA2	5
GO:0060350	endochondral bone morphogenesis	5/675	55/18866	0.0463149	0.337301	0.304062	SCX/MMP13/IHH/HOXA11/BMP4	5
GO:0016338	calcium-independent cell-cell adhesion via plasma membrane cell-adhesion molecules	3/675	23/18866	0.0474456	0.337301	0.304062	CLDN23/CLDN18/CLDN4	3
GO:0032401	establishment of melanosome localization	3/675	23/18866	0.0474456	0.337301	0.304062	MLPH/RAB27B/CDH3	3
GO:0032799	low-density lipoprotein receptor particle metabolic process	3/675	23/18866	0.0474456	0.337301	0.304062	PCSK9/PPARG/ANXA2	3
GO:0051904	pigment granule transport	3/675	23/18866	0.0474456	0.337301	0.304062	MLPH/RAB27B/CDH3	3
GO:0060149	negative regulation of posttranscriptional gene silencing	3/675	23/18866	0.0474456	0.337301	0.304062	TERT/PPARG/POU5F1	3
GO:0060967	negative regulation of gene silencing by RNA	3/675	23/18866	0.0474456	0.337301	0.304062	TERT/PPARG/POU5F1	3
GO:0072677	eosinophil migration	3/675	23/18866	0.0474456	0.337301	0.304062	CCL24/LGALS3/ADAM8	3
GO:0002524	hypersensitivity	2/675	10/18866	0.047545	0.337301	0.304062	IL20RB/ZP3	2
GO:0003129	heart induction	2/675	10/18866	0.047545	0.337301	0.304062	DKK1/BMP4	2
GO:0006971	hypotonic response	2/675	10/18866	0.047545	0.337301	0.304062	TSPO/AQP5	2
GO:0009133	nucleoside diphosphate biosynthetic process	2/675	10/18866	0.047545	0.337301	0.304062	ENTPD8/AK4	2
GO:0010944	negative regulation of transcription by competitive promoter binding	2/675	10/18866	0.047545	0.337301	0.304062	TFAP2A/MUC1	2
GO:0014049	positive regulation of glutamate secretion	2/675	10/18866	0.047545	0.337301	0.304062	NTSR1/CCK	2
GO:0021936	regulation of cerebellar granule cell precursor proliferation	2/675	10/18866	0.047545	0.337301	0.304062	SHH/LHX1	2
GO:0032377	regulation of intracellular lipid transport	2/675	10/18866	0.047545	0.337301	0.304062	PCSK9/ANXA2	2
GO:0032380	regulation of intracellular sterol transport	2/675	10/18866	0.047545	0.337301	0.304062	PCSK9/ANXA2	2
GO:0032383	regulation of intracellular cholesterol transport	2/675	10/18866	0.047545	0.337301	0.304062	PCSK9/ANXA2	2
GO:0035878	nail development	2/675	10/18866	0.047545	0.337301	0.304062	MSX2/ITGB4	2
GO:0048570	notochord morphogenesis	2/675	10/18866	0.047545	0.337301	0.304062	EPHA2/EFNA1	2
GO:0051901	positive regulation of mitochondrial depolarization	2/675	10/18866	0.047545	0.337301	0.304062	CCK/TSPO	2
GO:0060513	prostatic bud formation	2/675	10/18866	0.047545	0.337301	0.304062	SHH/BMP4	2
GO:0060600	dichotomous subdivision of an epithelial terminal unit	2/675	10/18866	0.047545	0.337301	0.304062	FOXD1/AREG	2
GO:0072124	regulation of glomerular mesangial cell proliferation	2/675	10/18866	0.047545	0.337301	0.304062	SERPINB7/BMP4	2
GO:2000644	regulation of receptor catabolic process	2/675	10/18866	0.047545	0.337301	0.304062	PCSK9/ANXA2	2
GO:2000659	regulation of interleukin-1-mediated signaling pathway	2/675	10/18866	0.047545	0.337301	0.304062	IL1R2/IL1RN	2
GO:1905475	regulation of protein localization to membrane	12/675	195/18866	0.0481659	0.341169	0.307548	CEMIP/ARHGEF16/BBC3/SLC7A11/AGR2/TP73/PLS1/LGALS3/ITGA3/SFN/ERBB2/EPHA2	12
GO:1903035	negative regulation of response to wounding	7/675	93/18866	0.0490845	0.34713	0.312923	EPPK1/RTN4R/KLK8/TSPAN8/F12/CEACAM1/ANXA2	7
GO:1901342	regulation of vasculature development	23/675	444/18866	0.0494166	0.347339	0.313111	CREB3L1/SPINK5/FGFBP1/SERPINB7/HMGA2/XDH/TERT/CCL24/PTGS2/PPARG/JUP/ID1/HK2/ERBB2/EPHA2/EFNA3/EFNA1/ECM1/BMP4/CEACAM1/KLK3/ANXA3/ADM	23
GO:0001755	neural crest cell migration	5/675	56/18866	0.0494232	0.347339	0.313111	OVOL2/SEMA3B/SHH/EFNB1/BMP4	5
GO:0034508	centromere complex assembly	5/675	56/18866	0.0494232	0.347339	0.313111	HJURP/OIP5/DLGAP5/CENPF/CENPA	5
GO:0060688	regulation of morphogenesis of a branching structure	5/675	56/18866	0.0494232	0.347339	0.313111	SHH/TACSTD2/LHX1/HOXB7/BMP4	5
GO:0007565	female pregnancy	12/675	196/18866	0.0497215	0.347339	0.313111	FOSL1/SLC2A1/PTGS2/MMP7/ITGA3/IHH/HSD11B2/GJB2/EPYC/CTSV/CLDN4/ADM	12
GO:0010453	regulation of cell fate commitment	4/675	39/18866	0.0497299	0.347339	0.313111	ESRP1/SPDEF/DKK1/BMP4	4
GO:0014037	Schwann cell differentiation	4/675	39/18866	0.0497299	0.347339	0.313111	SH3TC2/FA2H/ERBB3/CDK1	4
GO:0031076	embryonic camera-type eye development	4/675	39/18866	0.0497299	0.347339	0.313111	PPP1R13L/TFAP2A/SOX11/IHH	4
GO:0001676	long-chain fatty acid metabolic process	8/675	113/18866	0.0499079	0.347507	0.313262	CYP4F12/ACSL5/CYP2S1/PTGES/PLA2G10/PTGS2/CYP2C18/CYP2C9	8
GO:0007009	plasma membrane organization	8/675	113/18866	0.0499079	0.347507	0.313262	FER1L6/XKR9/ANO9/BAIAP2L2/SH3TC2/FA2H/BAIAP2L1/ANO7	8
GO:0061448	connective tissue development	15/675	262/18866	0.0503438	0.350002	0.315511	SCX/TRPM4/SERPINB7/BARX2/HMGA2/WNT7A/PITX1/MSX2/MMP13/IHH/HOXA11/FOXD1/ECM1/EPYC/BMP4	15
GO:0042063	gliogenesis	17/675	307/18866	0.0505901	0.351173	0.316567	ZNF488/SLC45A3/SH3TC2/FA2H/GJC2/TP73/NKX2-1/TERT/SOX11/SHH/PPARG/LDLR/ERBB3/ERBB2/CDK1/TSPO/AREG	17
GO:0051216	cartilage development	12/675	197/18866	0.0513111	0.355631	0.320585	SCX/BARX2/HMGA2/WNT7A/PITX1/MSX2/MMP13/IHH/HOXA11/ECM1/EPYC/BMP4	12
GO:0060349	bone morphogenesis	7/675	94/18866	0.0514757	0.356023	0.320939	SCX/TFAP2A/MSX2/MMP13/IHH/HOXA11/BMP4	7
GO:0046683	response to organophosphorus	9/675	134/18866	0.0515255	0.356023	0.320939	TRPM4/DUOX2/TRIM16/FOSL1/SDC1/PTGS2/P2RY2/AREG/ALDH3A1	9
GO:0008344	adult locomotory behavior	6/675	75/18866	0.051712	0.356221	0.321117	DMBX1/NTSR1/NTF4/HOXB8/DRD4/CSTB	6
GO:0031100	animal organ regeneration	6/675	75/18866	0.051712	0.356221	0.321117	UGT1A1/PPARG/IHH/CDK1/ANXA3/ADM	6
GO:0000075	cell cycle checkpoint	13/675	219/18866	0.0518295	0.356486	0.321356	E2F7/CDT1/E2F8/HMGA2/TOP2A/SOX11/PLK1/MUC1/SFN/CENPF/CDC25C/CDC20/CDK1	13
GO:0006814	sodium ion transport	14/675	241/18866	0.051932	0.356647	0.321502	SLC9A4/SLC13A5/PCSK9/SLC4A11/TRPM4/SLC6A20/SLC6A14/SLC9A2/SLC6A8/SCNN1A/PRSS8/FXYD3/KCNK1/DRD4	14
GO:0032147	activation of protein kinase activity	18/675	331/18866	0.0522087	0.357373	0.322156	CXCL17/MUC20/IQGAP3/PBK/GPRC5D/TPX2/ERN2/KIF14/GDF15/GPRC5A/TNFRSF10A/TP73/TGFA/ECT2/DRD4/CDK1/BMP4/ADORA2B	18
GO:0019748	secondary metabolic process	5/675	57/18866	0.0526514	0.357373	0.322156	AKR1B10/CYP2W1/UGT1A7/SLC7A11/CDH3	5
GO:0045840	positive regulation of mitotic nuclear division	5/675	57/18866	0.0526514	0.357373	0.322156	CDT1/UBE2C/DLGAP5/TGFA/EREG	5
GO:0098900	regulation of action potential	5/675	57/18866	0.0526514	0.357373	0.322156	RNF207/TRPM4/NTSR1/JUP/GPR35	5
GO:0036003	positive regulation of transcription from RNA polymerase II promoter in response to stress	3/675	24/18866	0.0528297	0.357373	0.322156	CREB3L1/CREB3L3/MUC1	3
GO:0048745	smooth muscle tissue development	3/675	24/18866	0.0528297	0.357373	0.322156	SHH/IHH/BMP4	3
GO:0051905	establishment of pigment granule localization	3/675	24/18866	0.0528297	0.357373	0.322156	MLPH/RAB27B/CDH3	3
GO:0060444	branching involved in mammary gland duct morphogenesis	3/675	24/18866	0.0528297	0.357373	0.322156	MSX2/EPHA2/AREG	3
GO:1903429	regulation of cell maturation	3/675	24/18866	0.0528297	0.357373	0.322156	KIF14/TBX6/PAEP	3
GO:1904666	regulation of ubiquitin protein ligase activity	3/675	24/18866	0.0528297	0.357373	0.322156	UBE2C/PLK1/CDC20	3
GO:0033157	regulation of intracellular protein transport	15/675	264/18866	0.0531094	0.358727	0.323377	MICALL2/SH3TC2/CEMIP/FERMT1/BBC3/TP73/SHH/PTGS2/JUP/IFI27/SFN/ERBB2/ECT2/CDK1/BMP4	15
GO:0050863	regulation of T cell activation	18/675	332/18866	0.0534512	0.359324	0.323915	LGALS9C/LGALS9B/CARD11/PLA2G2F/IL20RB/SPINK5/TNFSF9/ZP3/SHH/SDC4/LGALS3/IHH/ERBB2/EFNB1/CD55/BMP4/CEACAM1/ADAM8	18
GO:0008207	C21-steroid hormone metabolic process	4/675	40/18866	0.0537552	0.359324	0.323915	DHRS9/LHB/TSPO/ADM	4
GO:0021587	cerebellum morphogenesis	4/675	40/18866	0.0537552	0.359324	0.323915	TRNP1/KIF14/WNT7A/LHX1	4
GO:0032892	positive regulation of organic acid transport	4/675	40/18866	0.0537552	0.359324	0.323915	ACSL5/PLA2G10/NTSR1/CCK	4
GO:0046636	negative regulation of alpha-beta T cell activation	4/675	40/18866	0.0537552	0.359324	0.323915	LGALS9C/LGALS9B/SHH/IHH	4
GO:0050892	intestinal absorption	4/675	40/18866	0.0537552	0.359324	0.323915	MOGAT2/GCNT3/PLS1/LDLR	4
GO:1902895	positive regulation of pri-miRNA transcription by RNA polymerase II	4/675	40/18866	0.0537552	0.359324	0.323915	FOSL1/TERT/PPARG/KLF5	4
GO:0007589	body fluid secretion	7/675	95/18866	0.053939	0.360019	0.324541	AGR2/XDH/P2RY2/KCNN4/HK2/AQP5/ANXA2	7
GO:0033077	T cell differentiation in thymus	6/675	76/18866	0.0545267	0.363404	0.327592	CARD11/SHH/IHH/ERBB2/BMP4/ADAM8	6
GO:0051897	positive regulation of protein kinase B signaling	11/675	178/18866	0.0554843	0.364831	0.328879	FGF20/GDF15/FGF23/TGFA/MST1R/MET/EREG/ERBB3/ERBB2/AREG/ADAM8	11
GO:0098739	import across plasma membrane	10/675	157/18866	0.0558963	0.364831	0.328879	SLC9A4/SLC39A4/TRPM4/SLC6A20/ACSL5/SLC7A11/SLC6A14/SLC9A2/SLC2A1/NTSR1	10
GO:0002011	morphogenesis of an epithelial sheet	5/675	58/18866	0.0559996	0.364831	0.328879	TBX20/WNT7A/SOX11/MSX2/CEACAM1	5
GO:0003139	secondary heart field specification	2/675	11/18866	0.0567623	0.364831	0.328879	FOXH1/BMP4	2
GO:0007028	cytoplasm organization	2/675	11/18866	0.0567623	0.364831	0.328879	TFCP2L1/FOSL1	2
GO:0019371	cyclooxygenase pathway	2/675	11/18866	0.0567623	0.364831	0.328879	PTGES/PTGS2	2
GO:0019532	oxalate transport	2/675	11/18866	0.0567623	0.364831	0.328879	SLC26A5/SLC26A9	2
GO:0031652	positive regulation of heat generation	2/675	11/18866	0.0567623	0.364831	0.328879	NMU/PTGS2	2
GO:0031915	positive regulation of synaptic plasticity	2/675	11/18866	0.0567623	0.364831	0.328879	PTGS2/CDC20	2
GO:0034776	response to histamine	2/675	11/18866	0.0567623	0.364831	0.328879	DRD4/AOC1	2
GO:0040015	negative regulation of multicellular organism growth	2/675	11/18866	0.0567623	0.364831	0.328879	PLAC8/GDF15	2
GO:0042670	retinal cone cell differentiation	2/675	11/18866	0.0567623	0.364831	0.328879	CABP4/RP1	2
GO:0043455	regulation of secondary metabolic process	2/675	11/18866	0.0567623	0.364831	0.328879	SLC7A11/CDH3	2
GO:0046549	retinal cone cell development	2/675	11/18866	0.0567623	0.364831	0.328879	CABP4/RP1	2
GO:0046642	negative regulation of alpha-beta T cell proliferation	2/675	11/18866	0.0567623	0.364831	0.328879	LGALS9C/LGALS9B	2
GO:0048021	regulation of melanin biosynthetic process	2/675	11/18866	0.0567623	0.364831	0.328879	SLC7A11/CDH3	2
GO:0060174	limb bud formation	2/675	11/18866	0.0567623	0.364831	0.328879	SOX11/SHH	2
GO:0060439	trachea morphogenesis	2/675	11/18866	0.0567623	0.364831	0.328879	SHH/BMP4	2
GO:0070254	mucus secretion	2/675	11/18866	0.0567623	0.364831	0.328879	AGR2/P2RY2	2
GO:0072110	glomerular mesangial cell proliferation	2/675	11/18866	0.0567623	0.364831	0.328879	SERPINB7/BMP4	2
GO:0072205	metanephric collecting duct development	2/675	11/18866	0.0567623	0.364831	0.328879	SHH/BMP4	2
GO:1900376	regulation of secondary metabolite biosynthetic process	2/675	11/18866	0.0567623	0.364831	0.328879	SLC7A11/CDH3	2
GO:1905245	regulation of aspartic-type peptidase activity	2/675	11/18866	0.0567623	0.364831	0.328879	EFNA3/EFNA1	2
GO:1905383	protein localization to presynapse	2/675	11/18866	0.0567623	0.364831	0.328879	WNT7A/RAB27B	2
GO:1990440	positive regulation of transcription from RNA polymerase II promoter in response to endoplasmic reticulum stress	2/675	11/18866	0.0567623	0.364831	0.328879	CREB3L1/CREB3L3	2
GO:0007422	peripheral nervous system development	6/675	77/18866	0.0574323	0.367567	0.331345	SH3TC2/FA2H/NTF4/ERBB3/ERBB2/CDK1	6
GO:0014015	positive regulation of gliogenesis	6/675	77/18866	0.0574323	0.367567	0.331345	ZNF488/GJC2/TP73/SHH/PPARG/TSPO	6
GO:0030500	regulation of bone mineralization	6/675	77/18866	0.0574323	0.367567	0.331345	TRPM4/FGF23/TFAP2A/ECM1/BMP4/AHSG	6
GO:0051180	vitamin transport	4/675	41/18866	0.0579519	0.367582	0.331359	SLC52A3/AMN/TCN1/SLC2A1	4
GO:0089718	amino acid import across plasma membrane	4/675	41/18866	0.0579519	0.367582	0.331359	SLC6A20/SLC7A11/SLC6A14/NTSR1	4
GO:0015740	C4-dicarboxylate transport	3/675	25/18866	0.0584937	0.367582	0.331359	SLC13A5/LRRC8E/NTSR1	3
GO:0032366	intracellular sterol transport	3/675	25/18866	0.0584937	0.367582	0.331359	PCSK9/LDLR/ANXA2	3
GO:0032367	intracellular cholesterol transport	3/675	25/18866	0.0584937	0.367582	0.331359	PCSK9/LDLR/ANXA2	3
GO:0032400	melanosome localization	3/675	25/18866	0.0584937	0.367582	0.331359	MLPH/RAB27B/CDH3	3
GO:0045992	negative regulation of embryonic development	3/675	25/18866	0.0584937	0.367582	0.331359	DKK1/LFNG/BMP4	3
GO:0046697	decidualization	3/675	25/18866	0.0584937	0.367582	0.331359	PTGS2/GJB2/CTSV	3
GO:0060259	regulation of feeding behavior	3/675	25/18866	0.0584937	0.367582	0.331359	RXFP4/NMU/CCK	3
GO:0060571	morphogenesis of an epithelial fold	3/675	25/18866	0.0584937	0.367582	0.331359	OVOL2/SHH/BMP4	3
GO:0060575	intestinal epithelial cell differentiation	3/675	25/18866	0.0584937	0.367582	0.331359	SPDEF/PTK6/KLF5	3
GO:0071677	positive regulation of mononuclear cell migration	3/675	25/18866	0.0584937	0.367582	0.331359	CXCL17/S100A14/LGALS3	3
GO:1905809	negative regulation of synapse organization	3/675	25/18866	0.0584937	0.367582	0.331359	NGEF/DKK1/EFNA1	3
GO:0030282	bone mineralization	8/675	117/18866	0.0589362	0.368411	0.332107	TRPM4/FGF23/TFAP2A/PTGS2/MMP13/ECM1/BMP4/AHSG	8
GO:0031109	microtubule polymerization or depolymerization	8/675	117/18866	0.0589362	0.368411	0.332107	GAS2L2/SKA3/KIF18B/KIF18A/TRIM54/TPX2/KIF2C/MET	8
GO:0045446	endothelial cell differentiation	8/675	117/18866	0.0589362	0.368411	0.332107	TJP3/XDH/WNT7A/MET/ID1/HOXB5/BMP4/CEACAM1	8
GO:0015850	organic hydroxy compound transport	15/675	268/18866	0.0589524	0.368411	0.332107	PCSK9/MAPK15/SYT8/FGF20/OSBPL3/SLC16A3/ABCC3/PLA2G10/SHH/PPARG/LDLR/DRD4/TSPO/CEACAM1/ANXA2	15
GO:0015918	sterol transport	8/675	118/18866	0.061344	0.382298	0.344625	PCSK9/OSBPL3/PLA2G10/SHH/PPARG/LDLR/TSPO/ANXA2	8
GO:0033559	unsaturated fatty acid metabolic process	8/675	118/18866	0.061344	0.382298	0.344625	PLA2G4F/CYP4F12/CYP2S1/PTGES/PLA2G10/PTGS2/CYP2C18/CYP2C9	8
GO:0006644	phospholipid metabolic process	23/675	455/18866	0.061469	0.382549	0.344851	SERINC2/PLA2G4D/PCSK9/PLA2G4F/LPCAT4/LIPH/MBOAT2/MFSD2A/SLC44A4/PLBD1/SRD5A3/GDPD3/PLA2G2F/CYP2W1/MTMR11/PLA2G10/ZP3/TPTE/NKX2-1/PIK3C2G/LDLR/ITPKA/HMGCS2	23
GO:0051656	establishment of organelle localization	22/675	432/18866	0.062222	0.386702	0.348595	MAPK15/MISP/SAPCD2/SPIRE2/NUF2/KIF18A/CDT1/MLPH/CDCA8/KIF2C/KIF14/DLGAP5/TGFA/RAB27B/PLK1/KIFC1/COL7A1/CENPF/CENPA/CDH3/AREG/ADORA2B	22
GO:0001709	cell fate determination	4/675	42/18866	0.0623185	0.386769	0.348655	TRIM15/WNT7A/NTF4/BMP4	4
GO:0090316	positive regulation of intracellular protein transport	11/675	182/18866	0.0630091	0.390269	0.35181	MICALL2/CEMIP/BBC3/TP73/SHH/PTGS2/JUP/SFN/ERBB2/ECT2/CDK1	11
GO:0061098	positive regulation of protein tyrosine kinase activity	5/675	60/18866	0.0630554	0.390269	0.35181	TGFA/EREG/ERBB3/EFNA1/AREG	5
GO:0031570	DNA integrity checkpoint	10/675	161/18866	0.0640204	0.393275	0.35452	E2F7/CDT1/E2F8/HMGA2/TOP2A/PLK1/MUC1/SFN/CDC25C/CDK1	10
GO:0044262	cellular carbohydrate metabolic process	16/675	294/18866	0.0640611	0.393275	0.35452	PPP1R3G/MOGAT3/B3GNT6/B3GNT7/SLC45A3/HKDC1/MOGAT2/B3GNT3/PHLDA2/TFF3/SLC2A1/NTSR1/ITPKA/HK2/HAS3/GCKR	16
GO:0006700	C21-steroid hormone biosynthetic process	3/675	26/18866	0.0644308	0.393275	0.35452	LHB/TSPO/ADM	3
GO:0031579	membrane raft organization	3/675	26/18866	0.0644308	0.393275	0.35452	FA2H/S100A10/ANXA2	3
GO:0051875	pigment granule localization	3/675	26/18866	0.0644308	0.393275	0.35452	MLPH/RAB27B/CDH3	3
GO:0060219	camera-type eye photoreceptor cell differentiation	3/675	26/18866	0.0644308	0.393275	0.35452	CABP4/RP1/IHH	3
GO:0060343	trabecula formation	3/675	26/18866	0.0644308	0.393275	0.35452	OVOL2/MSX2/FHL2	3
GO:0060740	prostate gland epithelium morphogenesis	3/675	26/18866	0.0644308	0.393275	0.35452	HOXB13/SHH/BMP4	3
GO:1900739	regulation of protein insertion into mitochondrial membrane involved in apoptotic signaling pathway	3/675	26/18866	0.0644308	0.393275	0.35452	BBC3/TP73/SFN	3
GO:1900740	positive regulation of protein insertion into mitochondrial membrane involved in apoptotic signaling pathway	3/675	26/18866	0.0644308	0.393275	0.35452	BBC3/TP73/SFN	3
GO:0050768	negative regulation of neurogenesis	16/675	295/18866	0.0656076	0.393275	0.35452	ASPM/RTN4R/NGEF/DKK1/KLK8/SEMA3B/WNT7A/TP73/TERT/TBX6/SOX11/SHH/LDLR/ID1/EFNA1/TSPO	16
GO:0009636	response to toxic substance	14/675	250/18866	0.066177	0.393275	0.35452	IYD/PDZD3/GJC2/AKR1B10/DUOX2/SLC7A11/SLC6A14/SDC1/PTGS2/SLC22A18/LCN2/GPX2/NQO1/CDK1	14
GO:0001765	membrane raft assembly	2/675	12/18866	0.0665394	0.393275	0.35452	S100A10/ANXA2	2
GO:0003207	cardiac chamber formation	2/675	12/18866	0.0665394	0.393275	0.35452	TBX20/SOX11	2
GO:0003356	regulation of cilium beat frequency	2/675	12/18866	0.0665394	0.393275	0.35452	GAS2L2/CATSPER1	2
GO:0010454	negative regulation of cell fate commitment	2/675	12/18866	0.0665394	0.393275	0.35452	SPDEF/DKK1	2
GO:0032525	somite rostral/caudal axis specification	2/675	12/18866	0.0665394	0.393275	0.35452	TBX6/LHX1	2
GO:0035845	photoreceptor cell outer segment organization	2/675	12/18866	0.0665394	0.393275	0.35452	MFSD2A/RP1	2
GO:0045760	positive regulation of action potential	2/675	12/18866	0.0665394	0.393275	0.35452	RNF207/TRPM4	2
GO:0046541	saliva secretion	2/675	12/18866	0.0665394	0.393275	0.35452	KCNN4/AQP5	2
GO:0048148	behavioral response to cocaine	2/675	12/18866	0.0665394	0.393275	0.35452	PPP1R1B/DRD4	2
GO:0051639	actin filament network formation	2/675	12/18866	0.0665394	0.393275	0.35452	SPIRE2/PLS1	2
GO:0051798	positive regulation of hair follicle development	2/675	12/18866	0.0665394	0.393275	0.35452	MSX2/KRT17	2
GO:0055015	ventricular cardiac muscle cell development	2/675	12/18866	0.0665394	0.393275	0.35452	FHL2/CDK1	2
GO:0060453	regulation of gastric acid secretion	2/675	12/18866	0.0665394	0.393275	0.35452	NMU/TFF2	2
GO:0060736	prostate gland growth	2/675	12/18866	0.0665394	0.393275	0.35452	PSAPL1/SHH	2
GO:0060742	epithelial cell differentiation involved in prostate gland development	2/675	12/18866	0.0665394	0.393275	0.35452	PSAPL1/HOXB13	2
GO:0060900	embryonic camera-type eye formation	2/675	12/18866	0.0665394	0.393275	0.35452	TFAP2A/SOX11	2
GO:0072178	nephric duct morphogenesis	2/675	12/18866	0.0665394	0.393275	0.35452	LHX1/BMP4	2
GO:2001053	regulation of mesenchymal cell apoptotic process	2/675	12/18866	0.0665394	0.393275	0.35452	SHH/MSX2	2
GO:2001214	positive regulation of vasculogenesis	2/675	12/18866	0.0665394	0.393275	0.35452	CEACAM1/ADM	2
GO:0014032	neural crest cell development	6/675	80/18866	0.0666963	0.393275	0.35452	OVOL2/SEMA3B/SOX11/SHH/EFNB1/BMP4	6
GO:0032355	response to estradiol	9/675	141/18866	0.0667218	0.393275	0.35452	KIF18A/UGT1A1/WNT7A/PTGS2/MSX2/IHH/GJB2/NQO1/AREG	9
GO:0001503	ossification	21/675	412/18866	0.0667816	0.393275	0.35452	SCX/CREB3L1/KREMEN2/GDPD2/TRPM4/DKK1/FGF23/TFAP2A/SOX11/SHH/PTGS2/MSX2/MMP13/IHH/ID1/FHL2/EPHA2/ECM1/BMP4/AREG/AHSG	21
GO:0010470	regulation of gastrulation	4/675	43/18866	0.0668533	0.393275	0.35452	SCX/DKK1/LHX1/IL1RN	4
GO:0019432	triglyceride biosynthetic process	4/675	43/18866	0.0668533	0.393275	0.35452	MOGAT3/MFSD2A/MOGAT2/LDLR	4
GO:0045823	positive regulation of heart contraction	4/675	43/18866	0.0668533	0.393275	0.35452	RNF207/TRPM4/NMU/ADM	4
GO:0046717	acid secretion	4/675	43/18866	0.0668533	0.393275	0.35452	SLC9A4/NMU/TFF2/NTSR1	4
GO:0043405	regulation of MAP kinase activity	18/675	342/18866	0.0670312	0.393809	0.355001	CXCL17/MUC20/IQGAP3/PBK/CBLC/DKK1/ERN2/GDF15/TP73/TGFA/SERPINB3/MST1R/ERBB2/DRD4/CDK1/BMP4/ADORA2B/ADAM8	18
GO:0005996	monosaccharide metabolic process	16/675	296/18866	0.0671791	0.394164	0.355321	PPP1R3G/SLC45A3/HKDC1/UGT1A1/UGT1A9/UGT1A6/UGT1A7/UGT1A10/PHLDA2/TFF3/SLC2A1/HK2/GCKR/GALE/FUT6/FUT2	16
GO:0061640	cytoskeleton-dependent cytokinesis	7/675	100/18866	0.0673483	0.394643	0.355753	SPIRE2/CEP55/ANLN/KIF20A/PLK1/ECT2/CENPA	7
GO:0002833	positive regulation of response to biotic stimulus	14/675	251/18866	0.0679056	0.397393	0.358232	MUC5B/MUC21/MUC20/MUC17/MUC16/TRIM15/CARD11/KLK7/MUC5AC/MUC4/MUC3A/MUC1/EREG/ADAM8	14
GO:0031214	biomineral tissue development	10/675	163/18866	0.0683529	0.398976	0.359659	FAM83H/TRPM4/FGF23/TFAP2A/PTGS2/MSX2/MMP13/ECM1/BMP4/AHSG	10
GO:0110148	biomineralization	10/675	163/18866	0.0683529	0.398976	0.359659	FAM83H/TRPM4/FGF23/TFAP2A/PTGS2/MSX2/MMP13/ECM1/BMP4/AHSG	10
GO:0006650	glycerophospholipid metabolic process	18/675	343/18866	0.0685074	0.399361	0.360006	SERINC2/PLA2G4D/PLA2G4F/LPCAT4/LIPH/MBOAT2/MFSD2A/SLC44A4/PLBD1/GDPD3/PLA2G2F/MTMR11/PLA2G10/ZP3/TPTE/PIK3C2G/LDLR/ITPKA	18
GO:0044773	mitotic DNA damage checkpoint	7/675	101/18866	0.0702499	0.406501	0.366442	E2F7/E2F8/HMGA2/MUC1/SFN/CDC25C/CDK1	7
GO:0007160	cell-matrix adhesion	13/675	230/18866	0.0705574	0.406501	0.366442	MSLNL/FERMT1/RHOD/MSLN/SDC4/S100A10/CEACAM6/MUC4/JUP/ITGB6/ITGB4/ITGA3/COL17A1	13
GO:0010001	glial cell differentiation	13/675	230/18866	0.0705574	0.406501	0.366442	ZNF488/SLC45A3/SH3TC2/FA2H/TP73/NKX2-1/SOX11/SHH/PPARG/LDLR/ERBB3/ERBB2/CDK1	13
GO:0003148	outflow tract septum morphogenesis	3/675	27/18866	0.0706331	0.406501	0.366442	TBX20/MSX2/BMP4	3
GO:0003416	endochondral bone growth	3/675	27/18866	0.0706331	0.406501	0.366442	MSX2/MMP13/ECM1	3
GO:0032897	negative regulation of viral transcription	3/675	27/18866	0.0706331	0.406501	0.366442	POU2F3/TRIM31/HMGA2	3
GO:0034698	response to gonadotropin	3/675	27/18866	0.0706331	0.406501	0.366442	ITGA3/GJB2/CTSV	3
GO:0035459	vesicle cargo loading	3/675	27/18866	0.0706331	0.406501	0.366442	CTAGE8/CTAGE4/CTAGE15	3
GO:0072337	modified amino acid transport	3/675	27/18866	0.0706331	0.406501	0.366442	SLC6A20/SLC7A11/SLC6A8	3
GO:1900120	regulation of receptor binding	3/675	27/18866	0.0706331	0.406501	0.366442	PCSK9/PHLDA2/ANXA2	3
GO:0051896	regulation of protein kinase B signaling	14/675	253/18866	0.071452	0.409365	0.369024	FGF20/GDF15/FGF23/XDH/TPTE/TGFA/MST1R/MET/EREG/ERBB3/ERBB2/EPHA2/AREG/ADAM8	14
GO:0021575	hindbrain morphogenesis	4/675	44/18866	0.0715545	0.409365	0.369024	TRNP1/KIF14/WNT7A/LHX1	4
GO:0045687	positive regulation of glial cell differentiation	4/675	44/18866	0.0715545	0.409365	0.369024	ZNF488/TP73/SHH/PPARG	4
GO:0097178	ruffle assembly	4/675	44/18866	0.0715545	0.409365	0.369024	EPS8L3/EPS8L2/EPS8L1/TACSTD2	4
GO:0006690	icosanoid metabolic process	8/675	122/18866	0.0715844	0.409365	0.369024	PLA2G4F/CYP4F12/CYP2S1/PTGES/PLA2G10/PTGS2/CYP2C18/CYP2C9	8
GO:0001649	osteoblast differentiation	13/675	231/18866	0.0724534	0.41381	0.373031	CREB3L1/GDPD2/TRPM4/FGF23/SOX11/SHH/MSX2/IHH/ID1/FHL2/EPHA2/BMP4/AREG	13
GO:0055024	regulation of cardiac muscle tissue development	7/675	102/18866	0.073225	0.416578	0.375526	TBX20/FGF20/DKK1/TP73/ERBB3/CDK1/BMP4	7
GO:2000027	regulation of animal organ morphogenesis	14/675	254/18866	0.07327	0.416578	0.375526	RNF207/SAPCD2/DKK1/WNT7A/TFAP2A/SHH/PAX9/TACSTD2/LHX1/HOXC11/HOXB7/HOXA11/BMP4/CEACAM1	14
GO:0022617	extracellular matrix disassembly	6/675	82/18866	0.0733282	0.416578	0.375526	KLK7/MMP13/MMP11/MMP7/CTSV/ADAM8	6
GO:0070252	actin-mediated cell contraction	8/675	123/18866	0.0742976	0.416578	0.375526	RNF207/TRPM4/TNNT2/TNNT1/TNNI3/TNNI2/TNNC2/JUP	8
GO:0046530	photoreceptor cell differentiation	5/675	63/18866	0.0745324	0.416578	0.375526	RP1L1/MFSD2A/CABP4/RP1/IHH	5
GO:0007162	negative regulation of cell adhesion	16/675	301/18866	0.075416	0.416578	0.375526	LGALS9C/MUC21/LGALS9B/PLA2G2F/IL20RB/SHH/SDC4/MUC1/TACSTD2/LGALS3/IL1RN/IHH/ERBB3/ERBB2/BMP4/CEACAM1	16
GO:0010632	regulation of epithelial cell migration	16/675	301/18866	0.075416	0.416578	0.375526	EPPK1/RAB25/FGFBP1/WNT7A/PTPRR/PTGS2/PPARG/MET/TACSTD2/JUP/ITGA3/EPHA2/EFNA1/BMP4/CEACAM1/ANXA3	16
GO:0042742	defense response to bacterium	18/675	348/18866	0.076218	0.416578	0.375526	IFNE/WFDC10B/WFDC13/WFDC3/S100A14/GSDMB/PLAC8/SPINK5/WFDC2/SLPI/CCL20/KLK7/PI3/LCN2/KRT6A/EPHA2/KLK3/ANXA3	18
GO:0003197	endocardial cushion development	4/675	45/18866	0.0764198	0.416578	0.375526	TBX20/MSX2/ERBB3/BMP4	4
GO:0006775	fat-soluble vitamin metabolic process	4/675	45/18866	0.0764198	0.416578	0.375526	CYP4F12/CYP2W1/FGF23/CYP26A1	4
GO:0043090	amino acid import	4/675	45/18866	0.0764198	0.416578	0.375526	SLC6A20/SLC7A11/SLC6A14/NTSR1	4
GO:0045214	sarcomere organization	4/675	45/18866	0.0764198	0.416578	0.375526	CAPN9/TNNT2/TNNT1/KRT19	4
GO:0002674	negative regulation of acute inflammatory response	2/675	13/18866	0.0768245	0.416578	0.375526	IL20RB/PPARG	2
GO:0003084	positive regulation of systemic arterial blood pressure	2/675	13/18866	0.0768245	0.416578	0.375526	NMU/HSD11B2	2
GO:0006703	estrogen biosynthetic process	2/675	13/18866	0.0768245	0.416578	0.375526	AKR1B15/HSD17B2	2
GO:0007501	mesodermal cell fate specification	2/675	13/18866	0.0768245	0.416578	0.375526	DKK1/HOXA11	2
GO:0016264	gap junction assembly	2/675	13/18866	0.0768245	0.416578	0.375526	GJB6/GJB2	2
GO:0021681	cerebellar granular layer development	2/675	13/18866	0.0768245	0.416578	0.375526	KIF14/WNT7A	2
GO:0021978	telencephalon regionalization	2/675	13/18866	0.0768245	0.416578	0.375526	SHH/BMP4	2
GO:0031650	regulation of heat generation	2/675	13/18866	0.0768245	0.416578	0.375526	NMU/PTGS2	2
GO:0032429	regulation of phospholipase A2 activity	2/675	13/18866	0.0768245	0.416578	0.375526	ANXA8L1/ANXA8	2
GO:0045602	negative regulation of endothelial cell differentiation	2/675	13/18866	0.0768245	0.416578	0.375526	XDH/ID1	2
GO:0045842	positive regulation of mitotic metaphase/anaphase transition	2/675	13/18866	0.0768245	0.416578	0.375526	CDT1/DLGAP5	2
GO:0051988	regulation of attachment of spindle microtubules to kinetochore	2/675	13/18866	0.0768245	0.416578	0.375526	NEK2/ECT2	2
GO:0060601	lateral sprouting from an epithelium	2/675	13/18866	0.0768245	0.416578	0.375526	SHH/BMP4	2
GO:0061000	negative regulation of dendritic spine development	2/675	13/18866	0.0768245	0.416578	0.375526	NGEF/EFNA1	2
GO:0061029	eyelid development in camera-type eye	2/675	13/18866	0.0768245	0.416578	0.375526	TFAP2A/SOX11	2
GO:0097152	mesenchymal cell apoptotic process	2/675	13/18866	0.0768245	0.416578	0.375526	SHH/MSX2	2
GO:0098712	L-glutamate import across plasma membrane	2/675	13/18866	0.0768245	0.416578	0.375526	SLC7A11/NTSR1	2
GO:1901970	positive regulation of mitotic sister chromatid separation	2/675	13/18866	0.0768245	0.416578	0.375526	CDT1/DLGAP5	2
GO:2000344	positive regulation of acrosome reaction	2/675	13/18866	0.0768245	0.416578	0.375526	PLA2G10/ZP3	2
GO:0051101	regulation of DNA binding	8/675	124/18866	0.0770721	0.416578	0.375526	CDT1/HJURP/HMGA2/SOX11/PPARG/NEK2/MSX2/ID1	8
GO:0003180	aortic valve morphogenesis	3/675	28/18866	0.0770927	0.416578	0.375526	TBX20/EFNA1/BMP4	3
GO:0008299	isoprenoid biosynthetic process	3/675	28/18866	0.0770927	0.416578	0.375526	SRD5A3/DHRS9/HMGCS2	3
GO:0010460	positive regulation of heart rate	3/675	28/18866	0.0770927	0.416578	0.375526	TRPM4/NMU/ADM	3
GO:0010575	positive regulation of vascular endothelial growth factor production	3/675	28/18866	0.0770927	0.416578	0.375526	CXCL17/PTGS2/ADORA2B	3
GO:0018146	keratan sulfate biosynthetic process	3/675	28/18866	0.0770927	0.416578	0.375526	B3GNT7/B3GNT3/CHST6	3
GO:0031069	hair follicle morphogenesis	3/675	28/18866	0.0770927	0.416578	0.375526	FOXQ1/SHH/KRT17	3
GO:0033598	mammary gland epithelial cell proliferation	3/675	28/18866	0.0770927	0.416578	0.375526	IQGAP3/EPHA2/AREG	3
GO:0042044	fluid transport	3/675	28/18866	0.0770927	0.416578	0.375526	SLC4A11/PDZD3/AQP5	3
GO:0043901	negative regulation of multi-organism process	3/675	28/18866	0.0770927	0.416578	0.375526	TRIM15/ZP3/PAEP	3
GO:0045932	negative regulation of muscle contraction	3/675	28/18866	0.0770927	0.416578	0.375526	TNNT1/PTGS2/ADORA2B	3
GO:0048596	embryonic camera-type eye morphogenesis	3/675	28/18866	0.0770927	0.416578	0.375526	TFAP2A/SOX11/IHH	3
GO:2000171	negative regulation of dendrite development	3/675	28/18866	0.0770927	0.416578	0.375526	NGEF/ID1/EFNA1	3
GO:2000191	regulation of fatty acid transport	3/675	28/18866	0.0770927	0.416578	0.375526	ACSL5/PLA2G10/NTSR1	3
GO:0043393	regulation of protein binding	12/675	211/18866	0.0772517	0.416937	0.375851	PCSK9/CARD18/DKK1/PHLDA2/TERT/SLPI/PLK1/MET/LFNG/ID1/BMP4/ANXA2	12
GO:0050909	sensory perception of taste	5/675	64/18866	0.0785938	0.423674	0.381923	CALHM3/SCNN1A/PIGR/CST4/CST1	5
GO:0042542	response to hydrogen peroxide	9/675	146/18866	0.0791367	0.42596	0.383984	FOSL1/SDC1/MET/MB/LCN2/ECT2/NQO1/CDK1/AREG	9
GO:0051701	interaction with host	12/675	212/18866	0.0793745	0.42596	0.383984	KPNA7/HS3ST5/TRIM15/TRIM31/SERPINB3/MET/LDLR/KRT6A/ITGB6/EPHA2/CD55/CDK1	12
GO:0001824	blastocyst development	7/675	104/18866	0.0793954	0.42596	0.383984	KPNA7/ASF1B/ZP3/POU5F1/NEK2/TM4SF1/ELF3	7
GO:0010923	negative regulation of phosphatase activity	7/675	104/18866	0.0793954	0.42596	0.383984	SH3RF2/SPOCD1/PPP1R1B/SH2D4A/PPP1R14D/PKMYT1/LGALS3	7
GO:0014031	mesenchymal cell development	6/675	84/18866	0.0803232	0.430151	0.387762	OVOL2/SEMA3B/SOX11/SHH/EFNB1/BMP4	6
GO:0071695	anatomical structure maturation	13/675	235/18866	0.0803672	0.430151	0.387762	FERMT1/TFCP2L1/SPINK5/HOXB13/IRX5/KIF14/TBX6/PPARG/PAEP/MSX2/IHH/EREG/CDH3	13
GO:0014014	negative regulation of gliogenesis	4/675	46/18866	0.0814468	0.434847	0.391996	TERT/SOX11/LDLR/TSPO	4
GO:0045581	negative regulation of T cell differentiation	4/675	46/18866	0.0814468	0.434847	0.391996	SHH/IHH/ERBB2/BMP4	4
GO:0045089	positive regulation of innate immune response	12/675	213/18866	0.0815339	0.434847	0.391996	MUC5B/MUC21/MUC20/MUC17/MUC16/CARD11/MUC5AC/MUC4/MUC3A/MUC1/EREG/ADAM8	12
GO:0051100	negative regulation of binding	10/675	169/18866	0.0824472	0.439199	0.395919	PCSK9/CARD18/DKK1/HMGA2/SOX11/SLPI/NEK2/MSX2/MET/ID1	10
GO:0031646	positive regulation of nervous system process	5/675	65/18866	0.0827715	0.440407	0.397007	ZNF488/NMU/WNT7A/NTSR1/CCK	5
GO:1903037	regulation of leukocyte cell-cell adhesion	17/675	329/18866	0.0836364	0.442234	0.398655	LGALS9C/LGALS9B/CARD11/PLA2G2F/IL20RB/TNFSF9/ZP3/SHH/SDC4/LGALS3/IHH/ERBB2/EFNB1/CD55/BMP4/CEACAM1/ADAM8	17
GO:0043523	regulation of neuron apoptotic process	12/675	214/18866	0.0837299	0.442234	0.398655	PCSK9/EGLN3/FOXQ1/FGF20/KIF14/TFAP2A/TERT/NTF4/MYBL2/ERBB3/NQO1/ADAM8	12
GO:0001958	endochondral ossification	3/675	29/18866	0.083801	0.442234	0.398655	SCX/MMP13/BMP4	3
GO:0036075	replacement ossification	3/675	29/18866	0.083801	0.442234	0.398655	SCX/MMP13/BMP4	3
GO:0060351	cartilage development involved in endochondral bone morphogenesis	3/675	29/18866	0.083801	0.442234	0.398655	MMP13/IHH/HOXA11	3
GO:0061099	negative regulation of protein tyrosine kinase activity	3/675	29/18866	0.083801	0.442234	0.398655	CBLC/GPRC5A/PTK6	3
GO:0080154	regulation of fertilization	3/675	29/18866	0.083801	0.442234	0.398655	PLA2G10/ZP3/PAEP	3
GO:0006970	response to osmotic stress	6/675	85/18866	0.0839559	0.442534	0.398925	LRRC8E/SLC2A1/PTGS2/TSPO/AQP5/APOBEC1	6
GO:2001251	negative regulation of chromosome organization	9/675	148/18866	0.0844707	0.444728	0.400902	SDR16C5/CDT1/PTTG1/TOP2A/PLK1/HMGA1/CENPF/CDC20/APOBEC1	9
GO:0048015	phosphatidylinositol-mediated signaling	11/675	192/18866	0.0846288	0.445041	0.401185	PLCD3/CEP55/IER3/ZP3/TPTE/PLCB3/PIK3C2G/MUC5AC/ERBB3/ERBB2/CEACAM1	11
GO:0001841	neural tube formation	7/675	106/18866	0.0858584	0.4455	0.401599	GRHL2/OVOL2/ST14/SOX11/SDC4/BMP4/ADM	7
GO:0014003	oligodendrocyte development	4/675	47/18866	0.0866328	0.4455	0.401599	ZNF488/FA2H/SOX11/SHH	4
GO:0030261	chromosome condensation	4/675	47/18866	0.0866328	0.4455	0.401599	ERN2/HMGA2/TOP2A/CDK1	4
GO:0045933	positive regulation of muscle contraction	4/675	47/18866	0.0866328	0.4455	0.401599	RNF207/TRPM4/NMU/PTGS2	4
GO:0046677	response to antibiotic	4/675	47/18866	0.0866328	0.4455	0.401599	PLA2G4F/ID1/GJB2/AOC1	4
GO:0001886	endothelial cell morphogenesis	2/675	14/18866	0.0875691	0.4455	0.401599	MET/ID1	2
GO:0007175	negative regulation of epidermal growth factor-activated receptor activity	2/675	14/18866	0.0875691	0.4455	0.401599	CBLC/GPRC5A	2
GO:0010752	regulation of cGMP-mediated signaling	2/675	14/18866	0.0875691	0.4455	0.401599	PDZD3/ADORA2B	2
GO:0010838	positive regulation of keratinocyte proliferation	2/675	14/18866	0.0875691	0.4455	0.401599	CDH3/AREG	2
GO:0030213	hyaluronan biosynthetic process	2/675	14/18866	0.0875691	0.4455	0.401599	CEMIP/HAS3	2
GO:0031282	regulation of guanylate cyclase activity	2/675	14/18866	0.0875691	0.4455	0.401599	PDZD3/ADORA2B	2
GO:0032802	low-density lipoprotein particle receptor catabolic process	2/675	14/18866	0.0875691	0.4455	0.401599	PCSK9/ANXA2	2
GO:0034356	NAD biosynthesis via nicotinamide riboside salvage pathway	2/675	14/18866	0.0875691	0.4455	0.401599	NAPRT/PTGS2	2
GO:0035589	G protein-coupled purinergic nucleotide receptor signaling pathway	2/675	14/18866	0.0875691	0.4455	0.401599	GPR87/P2RY2	2
GO:0042659	regulation of cell fate specification	2/675	14/18866	0.0875691	0.4455	0.401599	ESRP1/DKK1	2
GO:0043922	negative regulation by host of viral transcription	2/675	14/18866	0.0875691	0.4455	0.401599	POU2F3/HMGA2	2
GO:0045605	negative regulation of epidermal cell differentiation	2/675	14/18866	0.0875691	0.4455	0.401599	GRHL2/MSX2	2
GO:0045836	positive regulation of meiotic nuclear division	2/675	14/18866	0.0875691	0.4455	0.401599	MAPK15/MSX2	2
GO:0046462	monoacylglycerol metabolic process	2/675	14/18866	0.0875691	0.4455	0.401599	MOGAT3/MOGAT2	2
GO:0048681	negative regulation of axon regeneration	2/675	14/18866	0.0875691	0.4455	0.401599	RTN4R/KLK8	2
GO:0051938	L-glutamate import	2/675	14/18866	0.0875691	0.4455	0.401599	SLC7A11/NTSR1	2
GO:0060452	positive regulation of cardiac muscle contraction	2/675	14/18866	0.0875691	0.4455	0.401599	RNF207/TRPM4	2
GO:0070307	lens fiber cell development	2/675	14/18866	0.0875691	0.4455	0.401599	WNT7A/EPHA2	2
GO:0086069	bundle of His cell to Purkinje myocyte communication	2/675	14/18866	0.0875691	0.4455	0.401599	TRPM4/JUP	2
GO:1901386	negative regulation of voltage-gated calcium channel activity	2/675	14/18866	0.0875691	0.4455	0.401599	GPR35/DRD4	2
GO:1901722	regulation of cell proliferation involved in kidney development	2/675	14/18866	0.0875691	0.4455	0.401599	SERPINB7/BMP4	2
GO:1902894	negative regulation of pri-miRNA transcription by RNA polymerase II	2/675	14/18866	0.0875691	0.4455	0.401599	POU5F1/BMP4	2
GO:2000543	positive regulation of gastrulation	2/675	14/18866	0.0875691	0.4455	0.401599	SCX/LHX1	2
GO:0006919	activation of cysteine-type endopeptidase activity involved in apoptotic process	6/675	86/18866	0.0876782	0.4455	0.401599	EGLN3/BBC3/TNFRSF10A/XDH/PPARG/CCK	6
GO:0034637	cellular carbohydrate biosynthetic process	6/675	86/18866	0.0876782	0.4455	0.401599	PPP1R3G/B3GNT6/B3GNT7/B3GNT3/SLC2A1/HAS3	6
GO:0045765	regulation of angiogenesis	20/675	403/18866	0.0886786	0.450076	0.405724	CREB3L1/SPINK5/FGFBP1/HMGA2/TERT/CCL24/PTGS2/PPARG/JUP/ID1/HK2/ERBB2/EPHA2/EFNA3/EFNA1/ECM1/CEACAM1/KLK3/ANXA3/ADM	20
GO:0072089	stem cell proliferation	8/675	128/18866	0.088783	0.4501	0.405745	ASPM/OVOL2/FERMT1/HMGA2/TERT/SOX11/SHH/OVOL1	8
GO:0043010	camera-type eye development	17/675	332/18866	0.089029	0.45069	0.406277	RP1L1/MFSD2A/GRHL2/CABP4/SLC7A11/PPP1R13L/IRX5/WNT7A/TFAP2A/SOX11/SHH/RP1/LHX1/IHH/EPHA2/BMP4/AQP5	17
GO:0030330	DNA damage response, signal transduction by p53 class mediator	7/675	107/18866	0.0891991	0.45069	0.406277	E2F7/E2F8/BATF/MUC1/SFN/CDC25C/CDK1	7
GO:0099175	regulation of postsynapse organization	7/675	107/18866	0.0891991	0.45069	0.406277	LRFN4/ABHD17C/NGEF/SLC7A11/WNT7A/ITPKA/EFNA1	7
GO:0006606	protein import into nucleus	9/675	150/18866	0.0900149	0.453445	0.40876	KPNA7/FERMT1/SHH/PTGS2/JUP/GCKR/ECT2/CDK1/BMP4	9
GO:0000910	cytokinesis	10/675	172/18866	0.0901148	0.453445	0.40876	E2F7/SPIRE2/E2F8/CEP55/ANLN/KIF20A/KIF14/PLK1/ECT2/CENPA	10
GO:0001516	prostaglandin biosynthetic process	3/675	30/18866	0.0907492	0.453445	0.40876	PLA2G4F/PTGES/PTGS2	3
GO:0001844	protein insertion into mitochondrial membrane involved in apoptotic signaling pathway	3/675	30/18866	0.0907492	0.453445	0.40876	BBC3/TP73/SFN	3
GO:0003401	axis elongation	3/675	30/18866	0.0907492	0.453445	0.40876	SHH/BMP4/AREG	3
GO:0032372	negative regulation of sterol transport	3/675	30/18866	0.0907492	0.453445	0.40876	PCSK9/PLA2G10/SHH	3
GO:0032375	negative regulation of cholesterol transport	3/675	30/18866	0.0907492	0.453445	0.40876	PCSK9/PLA2G10/SHH	3
GO:0046457	prostanoid biosynthetic process	3/675	30/18866	0.0907492	0.453445	0.40876	PLA2G4F/PTGES/PTGS2	3
GO:0051642	centrosome localization	3/675	30/18866	0.0907492	0.453445	0.40876	ASPM/MISP/DLGAP5	3
GO:0071711	basement membrane organization	3/675	30/18866	0.0907492	0.453445	0.40876	FERMT1/MMP11/LAMB3	3
GO:0002548	monocyte chemotaxis	5/675	67/18866	0.0914716	0.456535	0.411546	CXCL17/S100A14/CCL24/CCL20/LGALS3	5
GO:0033628	regulation of cell adhesion mediated by integrin	4/675	48/18866	0.0919748	0.456535	0.411546	FERMT1/MUC1/EPHA2/EFNA1	4
GO:0042461	photoreceptor cell development	4/675	48/18866	0.0919748	0.456535	0.411546	RP1L1/MFSD2A/CABP4/RP1	4
GO:0045601	regulation of endothelial cell differentiation	4/675	48/18866	0.0919748	0.456535	0.411546	XDH/ID1/BMP4/CEACAM1	4
GO:0051972	regulation of telomerase activity	4/675	48/18866	0.0919748	0.456535	0.411546	MAPK15/GRHL2/PPARG/NEK2	4
GO:0060324	face development	4/675	48/18866	0.0919748	0.456535	0.411546	SCX/GRHL2/DKK1/PAX9	4
GO:0060047	heart contraction	15/675	287/18866	0.0926291	0.459278	0.414018	RNF207/TMEM38A/CACNG6/TRPM4/NMU/PPP1R13L/IRX5/TNNT2/TNNI3/TNNI2/FXYD3/KCNK1/JUP/CACNA1F/ADM	15
GO:0016331	morphogenesis of embryonic epithelium	9/675	151/18866	0.0928658	0.459946	0.414621	GRHL2/OVOL2/TFAP2A/ST14/SOX11/SHH/SDC4/BMP4/ADM	9
GO:0048863	stem cell differentiation	14/675	264/18866	0.093114	0.460669	0.415273	OVOL2/SOX21/BATF/HMGA2/SEMA3B/WNT7A/TP73/SOX11/SHH/NTF4/MSX2/TACSTD2/EFNB1/BMP4	14
GO:0032386	regulation of intracellular transport	18/675	358/18866	0.0933189	0.461177	0.415731	PCSK9/MAPK15/MICALL2/SH3TC2/CEMIP/FERMT1/BBC3/TP73/SHH/PTGS2/JUP/IFI27/SFN/ERBB2/ECT2/CDK1/BMP4/ANXA2	18
GO:0048017	inositol lipid-mediated signaling	11/675	196/18866	0.0944172	0.464986	0.419164	PLCD3/CEP55/IER3/ZP3/TPTE/PLCB3/PIK3C2G/MUC5AC/ERBB3/ERBB2/CEACAM1	11
GO:0046889	positive regulation of lipid biosynthetic process	6/675	88/18866	0.0953892	0.464986	0.419164	SLC45A3/MFSD2A/ZP3/PTGS2/LDLR/ADM	6
GO:0048839	inner ear development	11/675	197/18866	0.0969665	0.464986	0.419164	SLC26A5/SLC44A4/ESRP1/FGF20/GJB6/TFAP2A/SHH/SDC4/OTX1/GJB2/BMP4	11
GO:0003254	regulation of membrane depolarization	4/675	49/18866	0.0974698	0.464986	0.419164	TRPM4/NTSR1/CCK/TSPO	4
GO:0006692	prostanoid metabolic process	4/675	49/18866	0.0974698	0.464986	0.419164	PLA2G4F/CYP2S1/PTGES/PTGS2	4
GO:0006693	prostaglandin metabolic process	4/675	49/18866	0.0974698	0.464986	0.419164	PLA2G4F/CYP2S1/PTGES/PTGS2	4
GO:0010171	body morphogenesis	4/675	49/18866	0.0974698	0.464986	0.419164	SCX/DKK1/PAX9/IHH	4
GO:0015872	dopamine transport	4/675	49/18866	0.0974698	0.464986	0.419164	MAPK15/SYT8/FGF20/DRD4	4
GO:0021517	ventral spinal cord development	4/675	49/18866	0.0974698	0.464986	0.419164	TBX20/SHH/LHX1/EVX1	4
GO:0042398	cellular modified amino acid biosynthetic process	4/675	49/18866	0.0974698	0.464986	0.419164	CKMT1A/OPLAH/SLC7A11/CKMT1B	4
GO:0061383	trabecula morphogenesis	4/675	49/18866	0.0974698	0.464986	0.419164	OVOL2/FOXH1/MSX2/FHL2	4
GO:0070231	T cell apoptotic process	4/675	49/18866	0.0974698	0.464986	0.419164	LGALS3/EFNA1/BMP4/ADAM8	4
GO:0072348	sulfur compound transport	4/675	49/18866	0.0974698	0.464986	0.419164	SLC26A5/SLC26A9/SLC44A4/SLC7A11	4
GO:0008045	motor neuron axon guidance	3/675	31/18866	0.0979281	0.464986	0.419164	LHX1/LAMC2/ERBB2	3
GO:0010644	cell communication by electrical coupling	3/675	31/18866	0.0979281	0.464986	0.419164	GJC2/GJB6/GJB2	3
GO:0021772	olfactory bulb development	3/675	31/18866	0.0979281	0.464986	0.419164	FEZF1/KIF14/EFNA2	3
GO:0032770	positive regulation of monooxygenase activity	3/675	31/18866	0.0979281	0.464986	0.419164	FGF23/TERT/CDH3	3
GO:0060325	face morphogenesis	3/675	31/18866	0.0979281	0.464986	0.419164	SCX/DKK1/PAX9	3
GO:0060914	heart formation	3/675	31/18866	0.0979281	0.464986	0.419164	DKK1/FOXH1/BMP4	3
GO:0061842	microtubule organizing center localization	3/675	31/18866	0.0979281	0.464986	0.419164	ASPM/MISP/DLGAP5	3
GO:0098868	bone growth	3/675	31/18866	0.0979281	0.464986	0.419164	MSX2/MMP13/ECM1	3
GO:1900181	negative regulation of protein localization to nucleus	3/675	31/18866	0.0979281	0.464986	0.419164	FERMT1/CLDN18/TRIM29	3
GO:1901568	fatty acid derivative metabolic process	10/675	175/18866	0.0981964	0.464986	0.419164	PLA2G4F/CYP4F12/ACSL5/CYP2S1/PTGES/PLA2G10/PTGS2/HMGCS2/CYP2C18/CYP2C9	10
GO:0006766	vitamin metabolic process	8/675	131/18866	0.0982066	0.464986	0.419164	SLC52A3/AMN/CYP4F12/CYP2W1/FGF23/TCN1/SLC2A1/CYP26A1	8
GO:0045667	regulation of osteoblast differentiation	8/675	131/18866	0.0982066	0.464986	0.419164	GDPD2/TRPM4/FGF23/SOX11/MSX2/ID1/BMP4/AREG	8
GO:0016202	regulation of striated muscle tissue development	9/675	153/18866	0.0987245	0.464986	0.419164	TBX20/FGF20/DKK1/TP73/SHH/ERBB3/CENPF/CDK1/BMP4	9
GO:0030048	actin filament-based movement	9/675	153/18866	0.0987245	0.464986	0.419164	RNF207/MYH14/TRPM4/TNNT2/TNNT1/TNNI3/TNNI2/TNNC2/JUP	9
GO:0001711	endodermal cell fate commitment	2/675	15/18866	0.098727	0.464986	0.419164	DKK1/POU5F1	2
GO:0002864	regulation of acute inflammatory response to antigenic stimulus	2/675	15/18866	0.098727	0.464986	0.419164	IL20RB/ZP3	2
GO:0010867	positive regulation of triglyceride biosynthetic process	2/675	15/18866	0.098727	0.464986	0.419164	MFSD2A/LDLR	2
GO:0014048	regulation of glutamate secretion	2/675	15/18866	0.098727	0.464986	0.419164	NTSR1/CCK	2
GO:0016114	terpenoid biosynthetic process	2/675	15/18866	0.098727	0.464986	0.419164	DHRS9/HMGCS2	2
GO:0021924	cell proliferation in external granule layer	2/675	15/18866	0.098727	0.464986	0.419164	SHH/LHX1	2
GO:0021930	cerebellar granule cell precursor proliferation	2/675	15/18866	0.098727	0.464986	0.419164	SHH/LHX1	2
GO:0032274	gonadotropin secretion	2/675	15/18866	0.098727	0.464986	0.419164	KISS1/FOXD1	2
GO:0035635	entry of bacterium into host cell	2/675	15/18866	0.098727	0.464986	0.419164	MET/KRT6A	2
GO:0042159	lipoprotein catabolic process	2/675	15/18866	0.098727	0.464986	0.419164	ABHD17C/LDLR	2
GO:0050862	positive regulation of T cell receptor signaling pathway	2/675	15/18866	0.098727	0.464986	0.419164	CARD11/KCNN4	2
GO:0060347	heart trabecula formation	2/675	15/18866	0.098727	0.464986	0.419164	OVOL2/FHL2	2
GO:0070365	hepatocyte differentiation	2/675	15/18866	0.098727	0.464986	0.419164	E2F7/E2F8	2
GO:0070571	negative regulation of neuron projection regeneration	2/675	15/18866	0.098727	0.464986	0.419164	RTN4R/KLK8	2
GO:0072044	collecting duct development	2/675	15/18866	0.098727	0.464986	0.419164	SHH/BMP4	2
GO:0090192	regulation of glomerulus development	2/675	15/18866	0.098727	0.464986	0.419164	SERPINB7/BMP4	2
GO:1903543	positive regulation of exosomal secretion	2/675	15/18866	0.098727	0.464986	0.419164	SDC4/SDC1	2
GO:1904889	regulation of excitatory synapse assembly	2/675	15/18866	0.098727	0.464986	0.419164	LRFN4/WNT7A	2
GO:0060537	muscle tissue development	20/675	409/18866	0.0989582	0.465588	0.419707	SCX/MYH14/TBX20/FGF20/DKK1/PPP1R13L/FOXH1/TP73/TNNT2/TNNI3/SOX11/SHH/PITX1/IHH/FHL2/ERBB3/CENPF/CDK1/KLF5/BMP4	20
GO:0014033	neural crest cell differentiation	6/675	89/18866	0.0993764	0.467069	0.421042	OVOL2/SEMA3B/SOX11/SHH/EFNB1/BMP4	6
GO:1901989	positive regulation of cell cycle phase transition	7/675	110/18866	0.0996544	0.467888	0.421781	MAPK15/CDT1/UBE2C/DLGAP5/TERT/CDC25C/CDK1	7
GO:0050854	regulation of antigen receptor-mediated signaling pathway	5/675	69/18866	0.100623	0.471944	0.425437	CARD11/LGALS3/KCNN4/CACNA1F/CEACAM1	5
GO:0006936	muscle contraction	18/675	362/18866	0.100796	0.472263	0.425724	RNF207/MYH14/TMEM38A/TBX20/TRPM4/NMU/PPP1R13L/TNNT2/TNNT1/TNNI3/TNNI2/TNNC2/SLC6A8/PTGS2/MB/JUP/CLCN1/ADORA2B	18
GO:0042476	odontogenesis	8/675	132/18866	0.101469	0.474925	0.428124	TFAP2A/SHH/SDC1/PAX9/MSX2/BMP4/AQP5/ADM	8
GO:0032388	positive regulation of intracellular transport	12/675	222/18866	0.102621	0.479821	0.432537	MICALL2/CEMIP/BBC3/TP73/SHH/PTGS2/JUP/SFN/ERBB2/ECT2/CDK1/ANXA2	12
GO:0014009	glial cell proliferation	4/675	50/18866	0.103114	0.480137	0.432822	TERT/SOX11/TSPO/AREG	4
GO:0021695	cerebellar cortex development	4/675	50/18866	0.103114	0.480137	0.432822	TRNP1/KIF14/WNT7A/LHX1	4
GO:0030195	negative regulation of blood coagulation	4/675	50/18866	0.103114	0.480137	0.432822	TSPAN8/F12/CEACAM1/ANXA2	4
GO:0050873	brown fat cell differentiation	4/675	50/18866	0.103114	0.480137	0.432822	PLAC8/PTGS2/MB/LAMB3	4
GO:0035305	negative regulation of dephosphorylation	7/675	111/18866	0.103283	0.480424	0.433081	SH3RF2/SPOCD1/PPP1R1B/SH2D4A/PPP1R14D/PKMYT1/LGALS3	7
GO:0032465	regulation of cytokinesis	6/675	90/18866	0.103451	0.480709	0.433338	E2F7/E2F8/KIF20A/KIF14/PLK1/ECT2	6
GO:0090596	sensory organ morphogenesis	14/675	269/18866	0.10418	0.483602	0.435946	MFSD2A/SLC44A4/CABP4/GJB6/IRX5/TFAP2A/SOX11/RP1/OTX1/LHX1/IHH/EPHA2/BMP4/AQP5	14
GO:1990778	protein localization to cell periphery	17/675	340/18866	0.10448	0.483623	0.435965	MISP/SAPCD2/AMN/PDZD3/ARHGEF16/TSPAN15/PKP3/AGR2/ATP2C2/S100A10/PLS1/PLK1/LGALS3/JUP/ITGA3/EPHA2/ANXA2	17
GO:0042770	signal transduction in response to DNA damage	8/675	133/18866	0.104791	0.483623	0.435965	E2F7/E2F8/BATF/PLK1/MUC1/SFN/CDC25C/CDK1	8
GO:0030509	BMP signaling pathway	9/675	155/18866	0.104792	0.483623	0.435965	SCX/DKK1/GDF15/SOX11/MSX2/ITGA3/ID1/FOXD1/BMP4	9
GO:0031032	actomyosin structure organization	11/675	200/18866	0.104859	0.483623	0.435965	MYH14/ANLN/CAPN9/TNNT2/TNNT1/SDC4/S100A10/MET/TACSTD2/KRT19/ECT2	11
GO:0003176	aortic valve development	3/675	32/18866	0.105328	0.483623	0.435965	TBX20/EFNA1/BMP4	3
GO:0032350	regulation of hormone metabolic process	3/675	32/18866	0.105328	0.483623	0.435965	DUOXA2/DUOXA1/ADM	3
GO:0048730	epidermis morphogenesis	3/675	32/18866	0.105328	0.483623	0.435965	FOXQ1/SHH/KRT17	3
GO:0060603	mammary gland duct morphogenesis	3/675	32/18866	0.105328	0.483623	0.435965	MSX2/EPHA2/AREG	3
GO:0061036	positive regulation of cartilage development	3/675	32/18866	0.105328	0.483623	0.435965	SCX/HOXA11/BMP4	3
GO:0032374	regulation of cholesterol transport	5/675	70/18866	0.105364	0.483623	0.435965	PCSK9/PLA2G10/SHH/TSPO/ANXA2	5
GO:0035082	axoneme assembly	5/675	70/18866	0.105364	0.483623	0.435965	FSIP2/DNAJB13/RP1L1/CCDC114/RP1	5
GO:1901987	regulation of cell cycle phase transition	23/675	486/18866	0.106091	0.486464	0.438526	MAPK15/E2F7/CDT1/E2F8/GJC2/ANLN/TPX2/UBE2C/KIF14/DLGAP5/TM4SF5/HMGA2/TERT/PLK1/OVOL1/NEK2/MUC1/HMMR/SFN/CENPF/CDC25C/CDC20/CDK1	23
GO:0014706	striated muscle tissue development	19/675	389/18866	0.106528	0.487976	0.439889	SCX/MYH14/TBX20/FGF20/DKK1/PPP1R13L/FOXH1/TP73/TNNT2/TNNI3/SOX11/SHH/PITX1/FHL2/ERBB3/CENPF/CDK1/KLF5/BMP4	19
GO:0006275	regulation of DNA replication	7/675	112/18866	0.106981	0.489554	0.441311	MCIDAS/E2F7/CDT1/E2F8/S100A11/EREG/CDK1	7
GO:0043312	neutrophil degranulation	23/675	487/18866	0.107804	0.490603	0.442257	ABCA13/NAPRT/PLAC8/TCN1/SLPI/SERPINB3/S100P/S100A11/PKP1/PIGR/CEACAM6/LGALS3/LCN2/JUP/CD55/CSTB/CEACAM1/ANXA3/ANXA2/ALDH3B1/AHSG/ADAM8/AOC1	23
GO:1901861	regulation of muscle tissue development	9/675	156/18866	0.107903	0.490603	0.442257	TBX20/FGF20/DKK1/TP73/SHH/ERBB3/CENPF/CDK1/BMP4	9
GO:0046718	viral entry into host cell	8/675	134/18866	0.108173	0.490603	0.442257	HS3ST5/TRIM31/SERPINB3/LDLR/ITGB6/EPHA2/CD55/CDK1	8
GO:0046460	neutral lipid biosynthetic process	4/675	51/18866	0.108905	0.490603	0.442257	MOGAT3/MFSD2A/MOGAT2/LDLR	4
GO:0046463	acylglycerol biosynthetic process	4/675	51/18866	0.108905	0.490603	0.442257	MOGAT3/MFSD2A/MOGAT2/LDLR	4
GO:1900047	negative regulation of hemostasis	4/675	51/18866	0.108905	0.490603	0.442257	TSPAN8/F12/CEACAM1/ANXA2	4
GO:0022407	regulation of cell-cell adhesion	21/675	439/18866	0.109371	0.490603	0.442257	LGALS9C/MUC21/LGALS9B/CARD11/PLA2G2F/IL20RB/TNFSF9/ZP3/SHH/SDC4/CEACAM6/LGALS3/IL1RN/IHH/FUT3/ERBB2/EFNB1/CD55/BMP4/CEACAM1/ADAM8	21
GO:0015800	acidic amino acid transport	5/675	71/18866	0.110213	0.490603	0.442257	LRRC8E/SLC7A11/PPFIA4/NTSR1/CCK	5
GO:0033692	cellular polysaccharide biosynthetic process	5/675	71/18866	0.110213	0.490603	0.442257	PPP1R3G/B3GNT6/B3GNT7/B3GNT3/HAS3	5
GO:0001977	renal system process involved in regulation of blood volume	2/675	16/18866	0.110255	0.490603	0.442257	CYP4F12/HSD11B2	2
GO:0002070	epithelial cell maturation	2/675	16/18866	0.110255	0.490603	0.442257	TFCP2L1/HOXB13	2
GO:0006004	fucose metabolic process	2/675	16/18866	0.110255	0.490603	0.442257	FUT6/FUT2	2
GO:0021534	cell proliferation in hindbrain	2/675	16/18866	0.110255	0.490603	0.442257	SHH/LHX1	2
GO:0030214	hyaluronan catabolic process	2/675	16/18866	0.110255	0.490603	0.442257	CEMIP/HMMR	2
GO:0032225	regulation of synaptic transmission, dopaminergic	2/675	16/18866	0.110255	0.490603	0.442257	PTGS2/DRD4	2
GO:0043116	negative regulation of vascular permeability	2/675	16/18866	0.110255	0.490603	0.442257	CEACAM1/ADM	2
GO:0043252	sodium-independent organic anion transport	2/675	16/18866	0.110255	0.490603	0.442257	SLCO6A1/SLCO4A1	2
GO:0045989	positive regulation of striated muscle contraction	2/675	16/18866	0.110255	0.490603	0.442257	RNF207/TRPM4	2
GO:0048521	negative regulation of behavior	2/675	16/18866	0.110255	0.490603	0.442257	NMU/CCK	2
GO:0051014	actin filament severing	2/675	16/18866	0.110255	0.490603	0.442257	VILL/CAPG	2
GO:0060572	morphogenesis of an epithelial bud	2/675	16/18866	0.110255	0.490603	0.442257	SHH/BMP4	2
GO:0060576	intestinal epithelial cell development	2/675	16/18866	0.110255	0.490603	0.442257	SPDEF/KLF5	2
GO:0060850	regulation of transcription involved in cell fate commitment	2/675	16/18866	0.110255	0.490603	0.442257	PPARG/EVX1	2
GO:0072109	glomerular mesangium development	2/675	16/18866	0.110255	0.490603	0.442257	SERPINB7/BMP4	2
GO:0072283	metanephric renal vesicle morphogenesis	2/675	16/18866	0.110255	0.490603	0.442257	LHX1/BMP4	2
GO:0090136	epithelial cell-cell adhesion	2/675	16/18866	0.110255	0.490603	0.442257	JUP/IHH	2
GO:1903541	regulation of exosomal secretion	2/675	16/18866	0.110255	0.490603	0.442257	SDC4/SDC1	2
GO:1905516	positive regulation of fertilization	2/675	16/18866	0.110255	0.490603	0.442257	PLA2G10/ZP3	2
GO:0051961	negative regulation of nervous system development	16/675	319/18866	0.11042	0.490854	0.442483	ASPM/RTN4R/NGEF/DKK1/KLK8/SEMA3B/WNT7A/TP73/TERT/TBX6/SOX11/SHH/LDLR/ID1/EFNA1/TSPO	16
GO:0048634	regulation of muscle organ development	9/675	157/18866	0.111065	0.493234	0.444629	TBX20/FGF20/DKK1/TP73/SHH/ERBB3/CENPF/CDK1/BMP4	9
GO:0003158	endothelium development	8/675	135/18866	0.111614	0.493301	0.444689	TJP3/XDH/WNT7A/MET/ID1/HOXB5/BMP4/CEACAM1	8
GO:0009799	specification of symmetry	8/675	135/18866	0.111614	0.493301	0.444689	RNF207/OVOL2/TBX20/FOXH1/TBX6/SHH/IHH/BMP4	8
GO:0032368	regulation of lipid transport	8/675	135/18866	0.111614	0.493301	0.444689	PCSK9/ACSL5/PLA2G10/SHH/PPARG/NTSR1/TSPO/ANXA2	8
GO:0003333	amino acid transmembrane transport	6/675	92/18866	0.111856	0.493301	0.444689	LRRC8E/SLC6A20/SLC7A11/SLC6A14/SLC7A4/NTSR1	6
GO:0010464	regulation of mesenchymal cell proliferation	3/675	33/18866	0.11294	0.493301	0.444689	SHH/IHH/BMP4	3
GO:0021988	olfactory lobe development	3/675	33/18866	0.11294	0.493301	0.444689	FEZF1/KIF14/EFNA2	3
GO:0035025	positive regulation of Rho protein signal transduction	3/675	33/18866	0.11294	0.493301	0.444689	RTN4R/GPR35/GPR20	3
GO:0035590	purinergic nucleotide receptor signaling pathway	3/675	33/18866	0.11294	0.493301	0.444689	GPR87/P2RY2/ADORA2B	3
GO:0040020	regulation of meiotic nuclear division	3/675	33/18866	0.11294	0.493301	0.444689	MAPK15/MSX2/CDC20	3
GO:0042339	keratan sulfate metabolic process	3/675	33/18866	0.11294	0.493301	0.444689	B3GNT7/B3GNT3/CHST6	3
GO:0042755	eating behavior	3/675	33/18866	0.11294	0.493301	0.444689	NMU/GDF15/CCK	3
GO:0044319	wound healing, spreading of cells	3/675	33/18866	0.11294	0.493301	0.444689	WNT7A/MSX2/CEACAM1	3
GO:0046640	regulation of alpha-beta T cell proliferation	3/675	33/18866	0.11294	0.493301	0.444689	LGALS9C/LGALS9B/CD55	3
GO:0051984	positive regulation of chromosome segregation	3/675	33/18866	0.11294	0.493301	0.444689	MAPK15/CDT1/DLGAP5	3
GO:0061311	cell surface receptor signaling pathway involved in heart development	3/675	33/18866	0.11294	0.493301	0.444689	DKK1/MSX2/BMP4	3
GO:0090505	epiboly involved in wound healing	3/675	33/18866	0.11294	0.493301	0.444689	WNT7A/MSX2/CEACAM1	3
GO:0044706	multi-multicellular organism process	12/675	226/18866	0.112947	0.493301	0.444689	FOSL1/SLC2A1/PTGS2/MMP7/ITGA3/IHH/HSD11B2/GJB2/EPYC/CTSV/CLDN4/ADM	12
GO:0002283	neutrophil activation involved in immune response	23/675	490/18866	0.113048	0.493301	0.444689	ABCA13/NAPRT/PLAC8/TCN1/SLPI/SERPINB3/S100P/S100A11/PKP1/PIGR/CEACAM6/LGALS3/LCN2/JUP/CD55/CSTB/CEACAM1/ANXA3/ANXA2/ALDH3B1/AHSG/ADAM8/AOC1	23
GO:0003015	heart process	15/675	297/18866	0.114408	0.498754	0.449605	RNF207/TMEM38A/CACNG6/TRPM4/NMU/PPP1R13L/IRX5/TNNT2/TNNI3/TNNI2/FXYD3/KCNK1/JUP/CACNA1F/ADM	15
GO:0003179	heart valve morphogenesis	4/675	52/18866	0.114839	0.499664	0.450425	SCX/TBX20/EFNA1/BMP4	4
GO:0009948	anterior/posterior axis specification	4/675	52/18866	0.114839	0.499664	0.450425	TBX6/SHH/LHX1/BMP4	4
GO:0045600	positive regulation of fat cell differentiation	5/675	72/18866	0.115168	0.500616	0.451283	TRPM4/SULT1E1/PTGS2/PPARG/KLF5	5
GO:0030510	regulation of BMP signaling pathway	6/675	93/18866	0.116185	0.504062	0.45439	DKK1/SOX11/MSX2/ITGA3/FOXD1/BMP4	6
GO:0051702	interaction with symbiont	6/675	93/18866	0.116185	0.504062	0.45439	POU2F3/APOL1/HMGA2/KRT6A/IFI27/ANXA2	6
GO:0048545	response to steroid hormone	17/675	346/18866	0.117093	0.507515	0.457502	CATSPER1/UGT1A1/FOXH1/FOSL1/SDC1/PTGS2/IL1RN/HSD11B2/GJB2/CTSV/CLDN4/TSPO/BMP4/AREG/ANXA3/ALDH3A1/ADM	17
GO:0051261	protein depolymerization	7/675	115/18866	0.118496	0.510428	0.460129	KIF18B/KIF18A/TRIM54/VILL/TPX2/KIF2C/CAPG	7
GO:0030534	adult behavior	8/675	137/18866	0.118673	0.510428	0.460129	DMBX1/PPP1R1B/SLC7A11/NTSR1/NTF4/HOXB8/DRD4/CSTB	8
GO:1901992	positive regulation of mitotic cell cycle phase transition	6/675	94/18866	0.120597	0.510428	0.460129	CDT1/UBE2C/DLGAP5/TERT/CDC25C/CDK1	6
GO:0033198	response to ATP	3/675	34/18866	0.120754	0.510428	0.460129	TRPM4/PTGS2/P2RY2	3
GO:0061384	heart trabecula morphogenesis	3/675	34/18866	0.120754	0.510428	0.460129	OVOL2/FOXH1/FHL2	3
GO:0090504	epiboly	3/675	34/18866	0.120754	0.510428	0.460129	WNT7A/MSX2/CEACAM1	3
GO:0098901	regulation of cardiac muscle cell action potential	3/675	34/18866	0.120754	0.510428	0.460129	RNF207/TRPM4/JUP	3
GO:0006336	DNA replication-independent nucleosome assembly	4/675	53/18866	0.120911	0.510428	0.460129	ASF1B/HJURP/OIP5/CENPA	4
GO:0045668	negative regulation of osteoblast differentiation	4/675	53/18866	0.120911	0.510428	0.460129	TRPM4/FGF23/ID1/AREG	4
GO:0048762	mesenchymal cell differentiation	12/675	229/18866	0.121073	0.510428	0.460129	OVOL2/HMGA2/SEMA3B/NKX2-1/SOX11/SHH/SERPINB3/S100A4/MSX2/EFNB1/EFNA1/BMP4	12
GO:0030177	positive regulation of Wnt signaling pathway	10/675	183/18866	0.12175	0.510428	0.460129	ASPM/LGR6/DEPDC1B/TRPM4/DKK1/SCEL/TERT/SHH/JUP/CDH3	10
GO:0003184	pulmonary valve morphogenesis	2/675	17/18866	0.122113	0.510428	0.460129	TBX20/BMP4	2
GO:0006750	glutathione biosynthetic process	2/675	17/18866	0.122113	0.510428	0.460129	OPLAH/SLC7A11	2
GO:0007096	regulation of exit from mitosis	2/675	17/18866	0.122113	0.510428	0.460129	ANLN/UBE2C	2
GO:0008340	determination of adult lifespan	2/675	17/18866	0.122113	0.510428	0.460129	TFCP2L1/RAD54L	2
GO:0021692	cerebellar Purkinje cell layer morphogenesis	2/675	17/18866	0.122113	0.510428	0.460129	KIF14/LHX1	2
GO:0030033	microvillus assembly	2/675	17/18866	0.122113	0.510428	0.460129	ESPN/KLF5	2
GO:0030322	stabilization of membrane potential	2/675	17/18866	0.122113	0.510428	0.460129	KCNN4/KCNK1	2
GO:0031000	response to caffeine	2/675	17/18866	0.122113	0.510428	0.460129	TMEM38A/PPARG	2
GO:0031268	pseudopodium organization	2/675	17/18866	0.122113	0.510428	0.460129	CDC42EP5/RAB25	2
GO:0031649	heat generation	2/675	17/18866	0.122113	0.510428	0.460129	NMU/PTGS2	2
GO:0032305	positive regulation of icosanoid secretion	2/675	17/18866	0.122113	0.510428	0.460129	PLA2G10/NTSR1	2
GO:0034384	high-density lipoprotein particle clearance	2/675	17/18866	0.122113	0.510428	0.460129	AMN/LDLR	2
GO:0038092	nodal signaling pathway	2/675	17/18866	0.122113	0.510428	0.460129	FOXH1/SHH	2
GO:0042953	lipoprotein transport	2/675	17/18866	0.122113	0.510428	0.460129	PPARG/APOBEC1	2
GO:0044539	long-chain fatty acid import into cell	2/675	17/18866	0.122113	0.510428	0.460129	ACSL5/SLC2A1	2
GO:0045986	negative regulation of smooth muscle contraction	2/675	17/18866	0.122113	0.510428	0.460129	PTGS2/ADORA2B	2
GO:0048532	anatomical structure arrangement	2/675	17/18866	0.122113	0.510428	0.460129	KIF14/TFAP2A	2
GO:0055012	ventricular cardiac muscle cell differentiation	2/675	17/18866	0.122113	0.510428	0.460129	FHL2/CDK1	2
GO:0061952	midbody abscission	2/675	17/18866	0.122113	0.510428	0.460129	CEP55/KIF20A	2
GO:0090494	dopamine uptake	2/675	17/18866	0.122113	0.510428	0.460129	MAPK15/DRD4	2
GO:0097094	craniofacial suture morphogenesis	2/675	17/18866	0.122113	0.510428	0.460129	MSX2/BMP4	2
GO:0140354	lipid import into cell	2/675	17/18866	0.122113	0.510428	0.460129	ACSL5/SLC2A1	2
GO:1902358	sulfate transmembrane transport	2/675	17/18866	0.122113	0.510428	0.460129	SLC26A5/SLC26A9	2
GO:1904355	positive regulation of telomere capping	2/675	17/18866	0.122113	0.510428	0.460129	MAPK15/NEK2	2
GO:1905331	negative regulation of morphogenesis of an epithelium	2/675	17/18866	0.122113	0.510428	0.460129	TACSTD2/BMP4	2
GO:2000811	negative regulation of anoikis	2/675	17/18866	0.122113	0.510428	0.460129	CEACAM6/CEACAM5	2
GO:0001508	action potential	8/675	138/18866	0.12229	0.510428	0.460129	RNF207/MYH14/TRPM4/NTSR1/JUP/GPR35/GNA15/CLCN1	8
GO:0006638	neutral lipid metabolic process	8/675	138/18866	0.12229	0.510428	0.460129	MOGAT3/PCSK9/LIPH/MFSD2A/MOGAT2/LDLR/FABP6/APOBEC1	8
GO:0006639	acylglycerol metabolic process	8/675	138/18866	0.12229	0.510428	0.460129	MOGAT3/PCSK9/LIPH/MFSD2A/MOGAT2/LDLR/FABP6/APOBEC1	8
GO:0051924	regulation of calcium ion transport	13/675	253/18866	0.122568	0.511114	0.460747	NPSR1/CRACR2B/TMEM38A/CACNG6/CEMIP/GJC2/ATP2C2/PTGS2/NTSR1/LGALS3/GPR35/DRD4/TSPO	13
GO:0098742	cell-cell adhesion via plasma-membrane adhesion molecules	14/675	277/18866	0.123471	0.514407	0.463715	CLDN23/LRFN4/IGSF9/CDHR2/CDHR5/CLDN18/PCDH1/CEACAM6/IL1RN/DSG3/CLDN4/CEACAM5/CDH3/CEACAM1	14
GO:0098657	import into cell	12/675	230/18866	0.123854	0.515524	0.464722	SLC9A4/MAPK15/SLC39A4/TRPM4/SLC6A20/ACSL5/SLC7A11/SLC6A14/SLC9A2/SLC2A1/NTSR1/DRD4	12
GO:0070167	regulation of biomineral tissue development	6/675	95/18866	0.12509	0.519712	0.468498	TRPM4/FGF23/TFAP2A/ECM1/BMP4/AHSG	6
GO:0110149	regulation of biomineralization	6/675	95/18866	0.12509	0.519712	0.468498	TRPM4/FGF23/TFAP2A/ECM1/BMP4/AHSG	6
GO:0021536	diencephalon development	5/675	74/18866	0.12539	0.52048	0.46919	NKX2-1/SHH/PITX1/OTX1/BMP4	5
GO:0043491	protein kinase B signaling	14/675	278/18866	0.126019	0.522608	0.471108	FGF20/GDF15/FGF23/XDH/TPTE/TGFA/MST1R/MET/EREG/ERBB3/ERBB2/EPHA2/AREG/ADAM8	14
GO:1901990	regulation of mitotic cell cycle phase transition	21/675	448/18866	0.126662	0.524345	0.472674	E2F7/CDT1/E2F8/GJC2/ANLN/TPX2/UBE2C/KIF14/DLGAP5/TM4SF5/HMGA2/TERT/PLK1/NEK2/MUC1/HMMR/SFN/CENPF/CDC25C/CDC20/CDK1	21
GO:0048738	cardiac muscle tissue development	12/675	231/18866	0.12667	0.524345	0.472674	TBX20/FGF20/DKK1/PPP1R13L/FOXH1/TP73/TNNT2/TNNI3/FHL2/ERBB3/CDK1/BMP4	12
GO:0030857	negative regulation of epithelial cell differentiation	4/675	54/18866	0.127117	0.524752	0.47304	GRHL2/XDH/MSX2/ID1	4
GO:0034724	DNA replication-independent nucleosome organization	4/675	54/18866	0.127117	0.524752	0.47304	ASF1B/HJURP/OIP5/CENPA	4
GO:2000179	positive regulation of neural precursor cell proliferation	4/675	54/18866	0.127117	0.524752	0.47304	ASPM/GJC2/SHH/LHX1	4
GO:0007338	single fertilization	9/675	162/18866	0.127639	0.525285	0.473522	CATSPER1/SYT8/PLA2G10/ZP3/PAEP/MST1R/HOXA11/HOXA10/CDK1	9
GO:0046488	phosphatidylinositol metabolic process	10/675	185/18866	0.128086	0.525285	0.473522	PLA2G4D/PLA2G4F/PLBD1/PLA2G2F/MTMR11/PLA2G10/ZP3/TPTE/PIK3C2G/ITPKA	10
GO:2000045	regulation of G1/S transition of mitotic cell cycle	10/675	185/18866	0.128086	0.525285	0.473522	E2F7/E2F8/GJC2/KIF14/TM4SF5/TERT/MUC1/SFN/CDC25C/CDK1	10
GO:0000083	regulation of transcription involved in G1/S transition of mitotic cell cycle	3/675	35/18866	0.12876	0.525285	0.473522	E2F7/CDT1/RRM2	3
GO:0010259	multicellular organism aging	3/675	35/18866	0.12876	0.525285	0.473522	TFCP2L1/RAD54L/CTSV	3
GO:0039694	viral RNA genome replication	3/675	35/18866	0.12876	0.525285	0.473522	HMGA2/TOP2A/PIK3C2G	3
GO:0051443	positive regulation of ubiquitin-protein transferase activity	3/675	35/18866	0.12876	0.525285	0.473522	UBE2C/PLK1/CDC20	3
GO:0060251	regulation of glial cell proliferation	3/675	35/18866	0.12876	0.525285	0.473522	TERT/SOX11/TSPO	3
GO:0060674	placenta blood vessel development	3/675	35/18866	0.12876	0.525285	0.473522	PLCD3/OVOL2/FOSL1	3
GO:0070306	lens fiber cell differentiation	3/675	35/18866	0.12876	0.525285	0.473522	SLC7A11/WNT7A/EPHA2	3
GO:0110111	negative regulation of animal organ morphogenesis	3/675	35/18866	0.12876	0.525285	0.473522	TACSTD2/BMP4/CEACAM1	3
GO:1901030	positive regulation of mitochondrial outer membrane permeabilization involved in apoptotic signaling pathway	3/675	35/18866	0.12876	0.525285	0.473522	BBC3/TP73/SFN	3
GO:1905606	regulation of presynapse assembly	3/675	35/18866	0.12876	0.525285	0.473522	LRFN4/DKK1/WNT7A	3
GO:0060048	cardiac muscle contraction	8/675	140/18866	0.129696	0.528625	0.476532	RNF207/TMEM38A/TRPM4/PPP1R13L/TNNT2/TNNI3/TNNI2/JUP	8
GO:0008543	fibroblast growth factor receptor signaling pathway	7/675	118/18866	0.130625	0.531325	0.478966	CREB3L1/ESRP2/ESRP1/FGF20/FGFBP1/FGF23/GALNT3	7
GO:0008016	regulation of heart contraction	13/675	256/18866	0.130643	0.531325	0.478966	RNF207/TMEM38A/CACNG6/TRPM4/NMU/IRX5/TNNT2/TNNI3/FXYD3/KCNK1/JUP/CACNA1F/ADM	13
GO:0009612	response to mechanical stimulus	11/675	209/18866	0.130712	0.531325	0.478966	SCX/SLC26A5/TNFRSF10A/SCEL/FOSL1/SLC2A1/PTGS2/PPARG/MMP7/JUP/IHH	11
GO:0021915	neural tube development	9/675	163/18866	0.131104	0.532441	0.479972	GRHL2/OVOL2/ST14/SOX11/SHH/SDC4/EPHA2/BMP4/ADM	9
GO:0048638	regulation of developmental growth	17/675	353/18866	0.132912	0.536097	0.483267	MFSD2A/EPPK1/RTN4R/TBX20/PLAC8/FGF20/AGR2/GDF15/RASAL1/SEMA3B/ZP3/PHLDA2/TP73/PLS1/CRABP2/CDK1/BMP4	17
GO:0003229	ventricular cardiac muscle tissue development	4/675	55/18866	0.133455	0.536097	0.483267	PPP1R13L/FOXH1/TNNT2/TNNI3	4
GO:0045620	negative regulation of lymphocyte differentiation	4/675	55/18866	0.133455	0.536097	0.483267	SHH/IHH/ERBB2/BMP4	4
GO:0072659	protein localization to plasma membrane	14/675	281/18866	0.13384	0.536097	0.483267	AMN/PDZD3/ARHGEF16/TSPAN15/PKP3/AGR2/ATP2C2/S100A10/PLS1/LGALS3/JUP/ITGA3/EPHA2/ANXA2	14
GO:0008272	sulfate transport	2/675	18/18866	0.134262	0.536097	0.483267	SLC26A5/SLC26A9	2
GO:0032780	negative regulation of ATPase activity	2/675	18/18866	0.134262	0.536097	0.483267	TNNT2/TNNI3	2
GO:0034501	protein localization to kinetochore	2/675	18/18866	0.134262	0.536097	0.483267	CDT1/CDK1	2
GO:0035313	wound healing, spreading of epidermal cells	2/675	18/18866	0.134262	0.536097	0.483267	WNT7A/MSX2	2
GO:0035372	protein localization to microtubule	2/675	18/18866	0.134262	0.536097	0.483267	GAS2L2/ABHD17C	2
GO:0036035	osteoclast development	2/675	18/18866	0.134262	0.536097	0.483267	CLDN18/ANXA2	2
GO:0043217	myelin maintenance	2/675	18/18866	0.134262	0.536097	0.483267	SH3TC2/FA2H	2
GO:0044872	lipoprotein localization	2/675	18/18866	0.134262	0.536097	0.483267	PPARG/APOBEC1	2
GO:0060046	regulation of acrosome reaction	2/675	18/18866	0.134262	0.536097	0.483267	PLA2G10/ZP3	2
GO:0060080	inhibitory postsynaptic potential	2/675	18/18866	0.134262	0.536097	0.483267	NTSR1/DRD4	2
GO:0060192	negative regulation of lipase activity	2/675	18/18866	0.134262	0.536097	0.483267	ANXA8L1/ANXA8	2
GO:0060457	negative regulation of digestive system process	2/675	18/18866	0.134262	0.536097	0.483267	NMU/TFF2	2
GO:0090190	positive regulation of branching involved in ureteric bud morphogenesis	2/675	18/18866	0.134262	0.536097	0.483267	LHX1/HOXB7	2
GO:0090493	catecholamine uptake	2/675	18/18866	0.134262	0.536097	0.483267	MAPK15/DRD4	2
GO:1902074	response to salt	2/675	18/18866	0.134262	0.536097	0.483267	SLC26A5/FGF23	2
GO:0008217	regulation of blood pressure	10/675	187/18866	0.134597	0.536962	0.484047	CYP4F12/NMU/TNNI3/PTGS2/PPARG/PLCB3/NTSR1/HSD11B2/KLK3/ADM	10
GO:0044282	small molecule catabolic process	21/675	452/18866	0.134845	0.537473	0.484508	ENTPD8/MFSD2A/SRD5A3/CYP4F12/CEMIP/AKR1B10/CYP2W1/SULT1B1/FGF23/SULT1E1/NTSR1/HMMR/HK2/GALE/FUT6/FUT2/CYP26A1/ENTPD2/APOBEC1/ALDH3B2/ALDH3B1	21
GO:1903524	positive regulation of blood circulation	5/675	76/18866	0.136014	0.541552	0.488185	RNF207/TRPM4/NMU/PTGS2/ADM	5
GO:0001569	branching involved in blood vessel morphogenesis	3/675	36/18866	0.136948	0.541552	0.488185	TBX20/SHH/IHH	3
GO:0001580	detection of chemical stimulus involved in sensory perception of bitter taste	3/675	36/18866	0.136948	0.541552	0.488185	PIGR/CST4/CST1	3
GO:0001893	maternal placenta development	3/675	36/18866	0.136948	0.541552	0.488185	PTGS2/GJB2/CTSV	3
GO:0031572	G2 DNA damage checkpoint	3/675	36/18866	0.136948	0.541552	0.488185	HMGA2/PLK1/CDK1	3
GO:0046633	alpha-beta T cell proliferation	3/675	36/18866	0.136948	0.541552	0.488185	LGALS9C/LGALS9B/CD55	3
GO:0051973	positive regulation of telomerase activity	3/675	36/18866	0.136948	0.541552	0.488185	MAPK15/GRHL2/NEK2	3
GO:0099174	regulation of presynapse organization	3/675	36/18866	0.136948	0.541552	0.488185	LRFN4/DKK1/WNT7A	3
GO:1905332	positive regulation of morphogenesis of an epithelium	3/675	36/18866	0.136948	0.541552	0.488185	LHX1/HOXB7/BMP4	3
GO:0031345	negative regulation of cell projection organization	10/675	188/18866	0.137918	0.544908	0.491211	RTN4R/NGEF/DKK1/KLK8/SEMA3B/TBX6/TACSTD2/ITGA3/ID1/EFNA1	10
GO:1904018	positive regulation of vasculature development	12/675	235/18866	0.13829	0.545902	0.492106	FGFBP1/SERPINB7/HMGA2/TERT/CCL24/PTGS2/JUP/HK2/ECM1/CEACAM1/ANXA3/ADM	12
GO:0045088	regulation of innate immune response	15/675	307/18866	0.138986	0.546987	0.493085	MUC5B/MUC21/MUC20/DCST1/MUC17/MUC16/CARD11/PPARG/MUC5AC/MUC4/MUC3A/MUC1/EREG/CEACAM1/ADAM8	15
GO:0021537	telencephalon development	13/675	259/18866	0.139009	0.546987	0.493085	FEZF1/ASPM/MFSD2A/RTN4R/SLC7A11/KIF14/NKX2-1/SLC2A1/SHH/LHX1/EFNA2/BMP4/ANXA3	13
GO:0010771	negative regulation of cell morphogenesis involved in differentiation	6/675	98/18866	0.13905	0.546987	0.493085	RTN4R/NGEF/SEMA3B/TACSTD2/ID1/EFNA1	6
GO:0014020	primary neural tube formation	6/675	98/18866	0.13905	0.546987	0.493085	GRHL2/OVOL2/ST14/SDC4/BMP4/ADM	6
GO:0019320	hexose catabolic process	4/675	56/18866	0.139919	0.548626	0.494562	HK2/GALE/FUT6/FUT2	4
GO:0031529	ruffle organization	4/675	56/18866	0.139919	0.548626	0.494562	EPS8L3/EPS8L2/EPS8L1/TACSTD2	4
GO:0070228	regulation of lymphocyte apoptotic process	4/675	56/18866	0.139919	0.548626	0.494562	LGALS3/EFNA1/BMP4/ADAM8	4
GO:0032970	regulation of actin filament-based process	19/675	405/18866	0.139953	0.548626	0.494562	SMIM22/RNF207/CDC42EP5/IQGAP3/SPIRE2/BAIAP2L2/BAIAP2L1/TRPM4/VILL/RHOD/SDC4/CCL24/S100A10/MET/TACSTD2/JUP/ID1/ECT2/CAPG	19
GO:0002065	columnar/cuboidal epithelial cell differentiation	7/675	121/18866	0.143347	0.560955	0.505676	ESRP1/SPDEF/AGR2/SOX11/PTK6/KLF5/BMP4	7
GO:0007613	memory	7/675	121/18866	0.143347	0.560955	0.505676	PPP1R1B/KLK8/PTGS2/NTF4/LDLR/ITGA3/CCK	7
GO:0070507	regulation of microtubule cytoskeleton organization	10/675	190/18866	0.144687	0.561763	0.506405	GAS2L2/MAPK15/SKA3/KIF18A/TRIM54/TPX2/RASSF7/PLK1/NEK2/MET	10
GO:0030212	hyaluronan metabolic process	3/675	37/18866	0.145309	0.561763	0.506405	CEMIP/HMMR/HAS3	3
GO:0048048	embryonic eye morphogenesis	3/675	37/18866	0.145309	0.561763	0.506405	TFAP2A/SOX11/IHH	3
GO:0071542	dopaminergic neuron differentiation	3/675	37/18866	0.145309	0.561763	0.506405	FGF20/DKK1/SHH	3
GO:1905314	semi-lunar valve development	3/675	37/18866	0.145309	0.561763	0.506405	TBX20/EFNA1/BMP4	3
GO:2000273	positive regulation of signaling receptor activity	3/675	37/18866	0.145309	0.561763	0.506405	TGFA/EREG/AREG	3
GO:0021515	cell differentiation in spinal cord	4/675	57/18866	0.146505	0.561763	0.506405	TBX20/SHH/LHX1/EVX1	4
GO:0042743	hydrogen peroxide metabolic process	4/675	57/18866	0.146505	0.561763	0.506405	DUOXA2/DUOXA1/DUOX2/NOXA1	4
GO:0002076	osteoblast development	2/675	19/18866	0.146666	0.561763	0.506405	SHH/MSX2	2
GO:0002710	negative regulation of T cell mediated immunity	2/675	19/18866	0.146666	0.561763	0.506405	IL20RB/CEACAM1	2
GO:0002922	positive regulation of humoral immune response	2/675	19/18866	0.146666	0.561763	0.506405	ZP3/KLK7	2
GO:0007625	grooming behavior	2/675	19/18866	0.146666	0.561763	0.506405	NMU/HOXB8	2
GO:0019184	nonribosomal peptide biosynthetic process	2/675	19/18866	0.146666	0.561763	0.506405	OPLAH/SLC7A11	2
GO:0033189	response to vitamin A	2/675	19/18866	0.146666	0.561763	0.506405	PPARG/CYP26A1	2
GO:0035988	chondrocyte proliferation	2/675	19/18866	0.146666	0.561763	0.506405	HMGA2/IHH	2
GO:0045091	regulation of single stranded viral RNA replication via double stranded DNA intermediate	2/675	19/18866	0.146666	0.561763	0.506405	HMGA2/TOP2A	2
GO:0048245	eosinophil chemotaxis	2/675	19/18866	0.146666	0.561763	0.506405	CCL24/LGALS3	2
GO:0060438	trachea development	2/675	19/18866	0.146666	0.561763	0.506405	SHH/BMP4	2
GO:0070233	negative regulation of T cell apoptotic process	2/675	19/18866	0.146666	0.561763	0.506405	EFNA1/BMP4	2
GO:0070989	oxidative demethylation	2/675	19/18866	0.146666	0.561763	0.506405	CYP3A5/CYP2C9	2
GO:0072077	renal vesicle morphogenesis	2/675	19/18866	0.146666	0.561763	0.506405	LHX1/BMP4	2
GO:0090026	positive regulation of monocyte chemotaxis	2/675	19/18866	0.146666	0.561763	0.506405	CXCL17/S100A14	2
GO:1900424	regulation of defense response to bacterium	2/675	19/18866	0.146666	0.561763	0.506405	SPINK5/KLK7	2
GO:1990182	exosomal secretion	2/675	19/18866	0.146666	0.561763	0.506405	SDC4/SDC1	2
GO:2000251	positive regulation of actin cytoskeleton reorganization	2/675	19/18866	0.146666	0.561763	0.506405	BAIAP2L2/BAIAP2L1	2
GO:0000271	polysaccharide biosynthetic process	5/675	78/18866	0.147022	0.562173	0.506774	PPP1R3G/B3GNT6/B3GNT7/B3GNT3/HAS3	5
GO:0061045	negative regulation of wound healing	5/675	78/18866	0.147022	0.562173	0.506774	EPPK1/TSPAN8/F12/CEACAM1/ANXA2	5
GO:0010948	negative regulation of cell cycle process	17/675	359/18866	0.147404	0.56236	0.506943	E2F7/CDT1/E2F8/GJC2/PTTG1/HMGA2/RRM2/PLK1/OVOL1/NEK2/MUC1/SFN/CENPF/CDC25C/CDC20/CDK1/BMP4	17
GO:0043542	endothelial cell migration	14/675	286/18866	0.147466	0.56236	0.506943	FGFBP1/WNT7A/S100P/S100A2/PTGS2/PPARG/MET/JUP/ID1/EPHA2/EFNA1/BMP4/CEACAM1/ANXA3	14
GO:0010811	positive regulation of cell-substrate adhesion	7/675	122/18866	0.147715	0.56236	0.506943	FERMT1/AGR2/SDC4/S100A10/CEACAM6/JUP/ITGA3	7
GO:0042752	regulation of circadian rhythm	7/675	122/18866	0.147715	0.56236	0.506943	NMU/SOX14/TOP2A/NKX2-1/PPARG/DRD4/CDK1	7
GO:0051928	positive regulation of calcium ion transport	7/675	122/18866	0.147715	0.56236	0.506943	NPSR1/CEMIP/GJC2/ATP2C2/NTSR1/LGALS3/TSPO	7
GO:0042110	T cell activation	22/675	483/18866	0.147819	0.56236	0.506943	LGALS9C/IFNE/LGALS9B/CARD11/PLA2G2F/IL20RB/SPINK5/BATF/TNFSF9/ZP3/SHH/SDC4/LGALS3/LFNG/IHH/IFNA14/ERBB2/EFNB1/CD55/BMP4/CEACAM1/ADAM8	22
GO:0007156	homophilic cell adhesion via plasma membrane adhesion molecules	9/675	168/18866	0.149155	0.56554	0.509809	IGSF9/CDHR2/CDHR5/PCDH1/CEACAM6/DSG3/CEACAM5/CDH3/CEACAM1	9
GO:0071772	response to BMP	9/675	168/18866	0.149155	0.56554	0.509809	SCX/DKK1/GDF15/SOX11/MSX2/ITGA3/ID1/FOXD1/BMP4	9
GO:0071773	cellular response to BMP stimulus	9/675	168/18866	0.149155	0.56554	0.509809	SCX/DKK1/GDF15/SOX11/MSX2/ITGA3/ID1/FOXD1/BMP4	9
GO:0002831	regulation of response to biotic stimulus	19/675	409/18866	0.149156	0.56554	0.509809	MUC5B/MUC21/MUC20/DCST1/MUC17/MUC16/TRIM15/CARD11/SPINK5/KLK7/PPARG/MUC5AC/MUC4/MUC3A/MUC1/EREG/CD55/CEACAM1/ADAM8	19
GO:0007015	actin filament organization	20/675	434/18866	0.149631	0.566866	0.511004	GAS2L2/CDC42EP5/SPIRE2/ESPN/BAIAP2L2/POF1B/MICALL2/ELMO3/BAIAP2L1/GDPD2/VILL/RHOD/SDC4/CCL24/S100A10/PLS1/MET/TACSTD2/ID1/CAPG	20
GO:0021700	developmental maturation	14/675	287/18866	0.150278	0.568836	0.512781	FERMT1/TFCP2L1/SPINK5/HOXB13/IRX5/KIF14/TBX6/PPARG/PAEP/MSX2/IHH/EREG/CDH3/CDC20	14
GO:0031016	pancreas development	5/675	79/18866	0.152664	0.574101	0.517526	MSLN/SHH/MET/IHH/BMP4	5
GO:0042246	tissue regeneration	5/675	79/18866	0.152664	0.574101	0.517526	EPPK1/LGR6/WNT7A/KLK6/KLF5	5
GO:0071260	cellular response to mechanical stimulus	5/675	79/18866	0.152664	0.574101	0.517526	SCX/TNFRSF10A/SLC2A1/PTGS2/MMP7	5
GO:1903749	positive regulation of establishment of protein localization to mitochondrion	4/675	58/18866	0.153209	0.574101	0.517526	MICALL2/BBC3/TP73/SFN	4
GO:1903793	positive regulation of anion transport	4/675	58/18866	0.153209	0.574101	0.517526	ACSL5/PLA2G10/NTSR1/CCK	4
GO:0044344	cellular response to fibroblast growth factor stimulus	8/675	146/18866	0.153249	0.574101	0.517526	CREB3L1/ESRP2/ESRP1/FGF20/FGFBP1/FGF23/LHX1/GALNT3	8
GO:0032886	regulation of microtubule-based process	12/675	240/18866	0.153597	0.574101	0.517526	GAS2L2/MAPK15/SKA3/CATSPER1/KIF18A/TRIM54/TPX2/RASSF7/PLK1/NEK2/MET/ERBB2	12
GO:0042102	positive regulation of T cell proliferation	6/675	101/18866	0.1537	0.574101	0.517526	CARD11/TNFSF9/ZP3/SHH/EFNB1/CD55	6
GO:0044264	cellular polysaccharide metabolic process	6/675	101/18866	0.1537	0.574101	0.517526	PPP1R3G/B3GNT6/B3GNT7/B3GNT3/PHLDA2/HAS3	6
GO:0002385	mucosal immune response	3/675	38/18866	0.153831	0.574101	0.517526	BPIFB1/GCNT3/PIGR	3
GO:0032689	negative regulation of interferon-gamma production	3/675	38/18866	0.153831	0.574101	0.517526	LGALS9C/LGALS9B/IL20RB	3
GO:0045923	positive regulation of fatty acid metabolic process	3/675	38/18866	0.153831	0.574101	0.517526	SLC45A3/PTGS2/PPARG	3
GO:0051930	regulation of sensory perception of pain	3/675	38/18866	0.153831	0.574101	0.517526	NMU/NTSR1/CCK	3
GO:0051954	positive regulation of amine transport	3/675	38/18866	0.153831	0.574101	0.517526	NTSR1/DRD4/CCK	3
GO:0071392	cellular response to estradiol stimulus	3/675	38/18866	0.153831	0.574101	0.517526	KIF18A/UGT1A1/MSX2	3
GO:0086005	ventricular cardiac muscle cell action potential	3/675	38/18866	0.153831	0.574101	0.517526	RNF207/TRPM4/JUP	3
GO:0090224	regulation of spindle organization	3/675	38/18866	0.153831	0.574101	0.517526	MAPK15/TPX2/PLK1	3
GO:0061982	meiosis I cell cycle process	7/675	124/18866	0.156637	0.581964	0.524614	MAPK15/PTTG1/RAD54L/TOP2A/PLK1/CKS2/CDC25C	7
GO:0051592	response to calcium ion	8/675	147/18866	0.157363	0.581964	0.524614	S100A16/SYT8/PTGES/RASAL1/TNNT2/SDC1/ECT2/APOBEC1	8
GO:0003151	outflow tract morphogenesis	5/675	80/18866	0.158396	0.581964	0.524614	TBX20/FOXH1/SOX11/MSX2/BMP4	5
GO:0009988	cell-cell recognition	5/675	80/18866	0.158396	0.581964	0.524614	CATSPER1/ZP3/PAEP/LGALS3/FUT3	5
GO:0046578	regulation of Ras protein signal transduction	10/675	194/18866	0.158726	0.581964	0.524614	EPS8L3/RTN4R/EPS8L2/EPS8L1/KIF14/RASAL1/MET/ITGA3/GPR35/GPR20	10
GO:1903076	regulation of protein localization to plasma membrane	6/675	102/18866	0.158729	0.581964	0.524614	ARHGEF16/AGR2/PLS1/LGALS3/ITGA3/EPHA2	6
GO:0002683	negative regulation of immune system process	21/675	463/18866	0.158899	0.581964	0.524614	LGALS9C/LGALS9B/DCST1/MMP28/PLA2G2F/IL20RB/CLDN18/SPINK5/SOX11/SHH/SDC4/PPARG/LGALS3/LDLR/IHH/HOXB8/ERBB2/CD55/C4BPB/BMP4/CEACAM1	21
GO:0002544	chronic inflammatory response	2/675	20/18866	0.159292	0.581964	0.524614	PTGES/ADORA2B	2
GO:0008356	asymmetric cell division	2/675	20/18866	0.159292	0.581964	0.524614	ASPM/POU5F1	2
GO:0010042	response to manganese ion	2/675	20/18866	0.159292	0.581964	0.524614	PTGS2/TSPO	2
GO:0010988	regulation of low-density lipoprotein particle clearance	2/675	20/18866	0.159292	0.581964	0.524614	PCSK9/ANXA2	2
GO:0015669	gas transport	2/675	20/18866	0.159292	0.581964	0.524614	MB/AQP5	2
GO:0023019	signal transduction involved in regulation of gene expression	2/675	20/18866	0.159292	0.581964	0.524614	TBX6/MSX2	2
GO:0030903	notochord development	2/675	20/18866	0.159292	0.581964	0.524614	EPHA2/EFNA1	2
GO:0032303	regulation of icosanoid secretion	2/675	20/18866	0.159292	0.581964	0.524614	PLA2G10/NTSR1	2
GO:0033141	positive regulation of peptidyl-serine phosphorylation of STAT protein	2/675	20/18866	0.159292	0.581964	0.524614	IFNE/IFNA14	2
GO:0039692	single stranded viral RNA replication via double stranded DNA intermediate	2/675	20/18866	0.159292	0.581964	0.524614	HMGA2/TOP2A	2
GO:0060965	negative regulation of gene silencing by miRNA	2/675	20/18866	0.159292	0.581964	0.524614	PPARG/POU5F1	2
GO:0071636	positive regulation of transforming growth factor beta production	2/675	20/18866	0.159292	0.581964	0.524614	SERPINB7/PTGS2	2
GO:0072087	renal vesicle development	2/675	20/18866	0.159292	0.581964	0.524614	LHX1/BMP4	2
GO:0086014	atrial cardiac muscle cell action potential	2/675	20/18866	0.159292	0.581964	0.524614	RNF207/TRPM4	2
GO:0086026	atrial cardiac muscle cell to AV node cell signaling	2/675	20/18866	0.159292	0.581964	0.524614	RNF207/TRPM4	2
GO:0086066	atrial cardiac muscle cell to AV node cell communication	2/675	20/18866	0.159292	0.581964	0.524614	RNF207/TRPM4	2
GO:0097062	dendritic spine maintenance	2/675	20/18866	0.159292	0.581964	0.524614	ITPKA/ITGA3	2
GO:0097734	extracellular exosome biogenesis	2/675	20/18866	0.159292	0.581964	0.524614	SDC4/SDC1	2
GO:2000774	positive regulation of cellular senescence	2/675	20/18866	0.159292	0.581964	0.524614	HMGA2/HMGA1	2
GO:0031102	neuron projection regeneration	4/675	59/18866	0.160027	0.582172	0.524803	RTN4R/KLK8/TSPO/ADM	4
GO:0043525	positive regulation of neuron apoptotic process	4/675	59/18866	0.160027	0.582172	0.524803	PCSK9/TFAP2A/MYBL2/NQO1	4
GO:0046456	icosanoid biosynthetic process	4/675	59/18866	0.160027	0.582172	0.524803	PLA2G4F/PTGES/PTGS2/CYP2C9	4
GO:0060043	regulation of cardiac muscle cell proliferation	4/675	59/18866	0.160027	0.582172	0.524803	TBX20/FGF20/TP73/CDK1	4
GO:0060113	inner ear receptor cell differentiation	4/675	59/18866	0.160027	0.582172	0.524803	ESRP1/FGF20/SDC4/BMP4	4
GO:0007159	leukocyte cell-cell adhesion	17/675	364/18866	0.160123	0.582172	0.524803	LGALS9C/LGALS9B/CARD11/PLA2G2F/IL20RB/TNFSF9/ZP3/SHH/SDC4/LGALS3/IHH/ERBB2/EFNB1/CD55/BMP4/CEACAM1/ADAM8	17
GO:0051170	import into nucleus	9/675	171/18866	0.16055	0.583255	0.525779	KPNA7/FERMT1/SHH/PTGS2/JUP/GCKR/ECT2/CDK1/BMP4	9
GO:0001838	embryonic epithelial tube formation	7/675	125/18866	0.161189	0.584633	0.52702	GRHL2/OVOL2/ST14/SOX11/SDC4/BMP4/ADM	7
GO:0007368	determination of left/right symmetry	7/675	125/18866	0.161189	0.584633	0.52702	RNF207/OVOL2/TBX20/FOXH1/TBX6/SHH/IHH	7
GO:0000578	embryonic axis specification	3/675	39/18866	0.162507	0.586584	0.528779	WNT7A/TBX6/LHX1	3
GO:0007340	acrosome reaction	3/675	39/18866	0.162507	0.586584	0.528779	SYT8/PLA2G10/ZP3	3
GO:0007431	salivary gland development	3/675	39/18866	0.162507	0.586584	0.528779	ESRP2/TFCP2L1/SHH	3
GO:0030866	cortical actin cytoskeleton organization	3/675	39/18866	0.162507	0.586584	0.528779	ANLN/PLS1/ECT2	3
GO:0051931	regulation of sensory perception	3/675	39/18866	0.162507	0.586584	0.528779	NMU/NTSR1/CCK	3
GO:2000249	regulation of actin cytoskeleton reorganization	3/675	39/18866	0.162507	0.586584	0.528779	BAIAP2L2/BAIAP2L1/RHOD	3
GO:0034766	negative regulation of ion transmembrane transport	6/675	103/18866	0.16383	0.590415	0.532233	SLC26A5/ANO9/PCSK9/NTSR1/GPR35/DRD4	6
GO:1901570	fatty acid derivative biosynthetic process	6/675	103/18866	0.16383	0.590415	0.532233	PLA2G4F/ACSL5/PTGES/PTGS2/HMGCS2/CYP2C9	6
GO:0001960	negative regulation of cytokine-mediated signaling pathway	5/675	81/18866	0.164213	0.591325	0.533053	DCST1/IL1R2/PPARG/IL1RN/ECM1	5
GO:0045930	negative regulation of mitotic cell cycle	16/675	341/18866	0.164587	0.592198	0.533841	E2F7/CDT1/E2F8/GJC2/PTTG1/HMGA2/TOP2A/PLK1/OVOL1/MUC1/SFN/CENPF/CDC25C/CDC20/CDK1/BMP4	16
GO:2000134	negative regulation of G1/S transition of mitotic cell cycle	7/675	126/18866	0.165799	0.596085	0.537344	E2F7/E2F8/GJC2/MUC1/SFN/CDC25C/CDK1	7
GO:0010639	negative regulation of organelle organization	19/675	416/18866	0.166053	0.596521	0.537737	SDR16C5/ESPN/CDT1/TRIM54/VILL/TPX2/PTTG1/TOP2A/PLK1/NEK2/MET/TACSTD2/HMGA1/CENPF/CDC20/CAPG/TSPO/BMP4/APOBEC1	19
GO:0001836	release of cytochrome c from mitochondria	4/675	60/18866	0.166953	0.597851	0.538936	BBC3/SFN/CCK/BIK	4
GO:0030865	cortical cytoskeleton organization	4/675	60/18866	0.166953	0.597851	0.538936	ANLN/RHOD/PLS1/ECT2	4
GO:0032515	negative regulation of phosphoprotein phosphatase activity	4/675	60/18866	0.166953	0.597851	0.538936	SH3RF2/PPP1R1B/PPP1R14D/LGALS3	4
GO:2000242	negative regulation of reproductive process	4/675	60/18866	0.166953	0.597851	0.538936	ZP3/PAEP/OVOL1/BMP4	4
GO:0048525	negative regulation of viral process	6/675	104/18866	0.168999	0.604698	0.545108	TRIM15/POU2F3/TRIM31/OASL/HMGA2/SLPI	6
GO:0051402	neuron apoptotic process	12/675	245/18866	0.169742	0.605261	0.545616	PCSK9/EGLN3/FOXQ1/FGF20/KIF14/TFAP2A/TERT/NTF4/MYBL2/ERBB3/NQO1/ADAM8	12
GO:0035148	tube formation	8/675	150/18866	0.170011	0.605261	0.545616	GRHL2/OVOL2/ST14/SOX11/SHH/SDC4/BMP4/ADM	8
GO:0045580	regulation of T cell differentiation	8/675	150/18866	0.170011	0.605261	0.545616	CARD11/SPINK5/TNFSF9/SHH/IHH/ERBB2/BMP4/ADAM8	8
GO:0060041	retina development in camera-type eye	8/675	150/18866	0.170011	0.605261	0.545616	RP1L1/MFSD2A/CABP4/IRX5/TFAP2A/RP1/LHX1/IHH	8
GO:0010719	negative regulation of epithelial to mesenchymal transition	3/675	40/18866	0.171324	0.605261	0.545616	OVOL2/NKX2-1/EFNA1	3
GO:0045746	negative regulation of Notch signaling pathway	3/675	40/18866	0.171324	0.605261	0.545616	ARRDC1/TSPAN15/LFNG	3
GO:0051281	positive regulation of release of sequestered calcium ion into cytosol	3/675	40/18866	0.171324	0.605261	0.545616	NPSR1/CEMIP/NTSR1	3
GO:0072210	metanephric nephron development	3/675	40/18866	0.171324	0.605261	0.545616	LHX1/FOXD1/BMP4	3
GO:1901988	negative regulation of cell cycle phase transition	13/675	270/18866	0.17209	0.605261	0.545616	E2F7/CDT1/E2F8/GJC2/HMGA2/PLK1/OVOL1/MUC1/SFN/CENPF/CDC25C/CDC20/CDK1	13
GO:0001502	cartilage condensation	2/675	21/18866	0.172108	0.605261	0.545616	BARX2/WNT7A	2
GO:0003177	pulmonary valve development	2/675	21/18866	0.172108	0.605261	0.545616	TBX20/BMP4	2
GO:0006833	water transport	2/675	21/18866	0.172108	0.605261	0.545616	PDZD3/AQP5	2
GO:0030728	ovulation	2/675	21/18866	0.172108	0.605261	0.545616	PTGS2/EREG	2
GO:0030878	thyroid gland development	2/675	21/18866	0.172108	0.605261	0.545616	NKX2-1/SHH	2
GO:0051957	positive regulation of amino acid transport	2/675	21/18866	0.172108	0.605261	0.545616	NTSR1/CCK	2
GO:0060716	labyrinthine layer blood vessel development	2/675	21/18866	0.172108	0.605261	0.545616	PLCD3/OVOL2	2
GO:0061213	positive regulation of mesonephros development	2/675	21/18866	0.172108	0.605261	0.545616	LHX1/HOXB7	2
GO:0090280	positive regulation of calcium ion import	2/675	21/18866	0.172108	0.605261	0.545616	ATP2C2/LGALS3	2
GO:0090370	negative regulation of cholesterol efflux	2/675	21/18866	0.172108	0.605261	0.545616	PLA2G10/SHH	2
GO:2000380	regulation of mesoderm development	2/675	21/18866	0.172108	0.605261	0.545616	DKK1/SHH	2
GO:2000678	negative regulation of transcription regulatory region DNA binding	2/675	21/18866	0.172108	0.605261	0.545616	SOX11/MSX2	2
GO:2000738	positive regulation of stem cell differentiation	2/675	21/18866	0.172108	0.605261	0.545616	TACSTD2/BMP4	2
GO:0007626	locomotory behavior	10/675	198/18866	0.17341	0.607383	0.547529	DMBX1/PPP1R1B/ESPN/SLURP1/NKX2-1/NTSR1/NTF4/HOXB8/DRD4/CSTB	10
GO:0048880	sensory system development	18/675	394/18866	0.173625	0.607383	0.547529	RP1L1/MFSD2A/SLC44A4/GRHL2/CABP4/SLC7A11/PPP1R13L/IRX5/WNT7A/TFAP2A/SOX11/SHH/RP1/LHX1/IHH/EPHA2/BMP4/AQP5	18
GO:0051146	striated muscle cell differentiation	14/675	295/18866	0.173789	0.607383	0.547529	DKK1/CAPN9/GDF15/BARX2/TNNT2/TNNT1/SHH/SDC1/KRT19/FHL2/CEACAM5/CDK1/KLF5/BMP4	14
GO:0003170	heart valve development	4/675	61/18866	0.173984	0.607383	0.547529	SCX/TBX20/EFNA1/BMP4	4
GO:0006027	glycosaminoglycan catabolic process	4/675	61/18866	0.173984	0.607383	0.547529	CEMIP/SDC4/SDC1/HMMR	4
GO:0033013	tetrapyrrole metabolic process	4/675	61/18866	0.173984	0.607383	0.547529	AMN/UGT1A1/TCN1/TSPO	4
GO:0030301	cholesterol transport	6/675	105/18866	0.174236	0.607383	0.547529	PCSK9/PLA2G10/SHH/LDLR/TSPO/ANXA2	6
GO:0031532	actin cytoskeleton reorganization	6/675	105/18866	0.174236	0.607383	0.547529	BAIAP2L2/MICALL2/BAIAP2L1/GDPD2/RHOD/PLEK2	6
GO:0044070	regulation of anion transport	6/675	105/18866	0.174236	0.607383	0.547529	ANO9/ACSL5/PLA2G10/FGF23/NTSR1/CCK	6
GO:0097006	regulation of plasma lipoprotein particle levels	6/675	105/18866	0.174236	0.607383	0.547529	PCSK9/MFSD2A/AMN/PLA2G10/LDLR/ANXA2	6
GO:1902106	negative regulation of leukocyte differentiation	6/675	105/18866	0.174236	0.607383	0.547529	CLDN18/SHH/IHH/ERBB2/BMP4/CEACAM1	6
GO:0000077	DNA damage checkpoint	8/675	151/18866	0.174326	0.607383	0.547529	E2F7/E2F8/HMGA2/PLK1/MUC1/SFN/CDC25C/CDK1	8
GO:0002088	lens development in camera-type eye	5/675	83/18866	0.176098	0.611666	0.55139	SLC7A11/WNT7A/SOX11/EPHA2/BMP4	5
GO:0014855	striated muscle cell proliferation	5/675	83/18866	0.176098	0.611666	0.55139	TBX20/FGF20/TP73/SHH/CDK1	5
GO:0031145	anaphase-promoting complex-dependent catabolic process	5/675	83/18866	0.176098	0.611666	0.55139	UBE2C/PTTG1/PLK1/CDC20/CDK1	5
GO:0055117	regulation of cardiac muscle contraction	5/675	83/18866	0.176098	0.611666	0.55139	RNF207/TMEM38A/TRPM4/TNNI3/JUP	5
GO:0050680	negative regulation of epithelial cell proliferation	9/675	175/18866	0.17637	0.612141	0.551818	EPPK1/SLURP1/NKX2-8/XDH/PPARG/SFN/EREG/BMP4/CEACAM1	9
GO:0016485	protein processing	11/675	223/18866	0.177116	0.614256	0.553725	PCSK9/CARD18/IL1R2/SHH/KLK6/LHB/IHH/F12/CTSE/KLK3/ADAM8	11
GO:0001837	epithelial to mesenchymal transition	8/675	152/18866	0.178691	0.618766	0.55779	OVOL2/HMGA2/NKX2-1/SERPINB3/S100A4/MSX2/EFNA1/BMP4	8
GO:1903169	regulation of calcium ion transmembrane transport	8/675	152/18866	0.178691	0.618766	0.55779	NPSR1/TMEM38A/CACNG6/CEMIP/GJC2/NTSR1/GPR35/DRD4	8
GO:0032091	negative regulation of protein binding	6/675	106/18866	0.179539	0.619497	0.558449	PCSK9/CARD18/DKK1/SLPI/MET/ID1	6
GO:0034446	substrate adhesion-dependent cell spreading	6/675	106/18866	0.179539	0.619497	0.558449	MICALL2/KIF14/S100A10/TACSTD2/LAMB3/EFNA1	6
GO:0002251	organ or tissue specific immune response	3/675	41/18866	0.180275	0.619497	0.558449	BPIFB1/GCNT3/PIGR	3
GO:0033574	response to testosterone	3/675	41/18866	0.180275	0.619497	0.558449	HOXB13/CA9/TSPO	3
GO:0038083	peptidyl-tyrosine autophosphorylation	3/675	41/18866	0.180275	0.619497	0.558449	STYK1/SRMS/PTK6	3
GO:0045494	photoreceptor cell maintenance	3/675	41/18866	0.180275	0.619497	0.558449	RP1L1/SLC2A1/RP1	3
GO:0048286	lung alveolus development	3/675	41/18866	0.180275	0.619497	0.558449	SLC7A11/NKX2-1/BMP4	3
GO:0050913	sensory perception of bitter taste	3/675	41/18866	0.180275	0.619497	0.558449	PIGR/CST4/CST1	3
GO:1903170	negative regulation of calcium ion transmembrane transport	3/675	41/18866	0.180275	0.619497	0.558449	NTSR1/GPR35/DRD4	3
GO:2000826	regulation of heart morphogenesis	3/675	41/18866	0.180275	0.619497	0.558449	RNF207/DKK1/BMP4	3
GO:0043583	ear development	11/675	224/18866	0.1807	0.620487	0.559341	SLC26A5/SLC44A4/ESRP1/FGF20/GJB6/TFAP2A/SHH/SDC4/OTX1/GJB2/BMP4	11
GO:0051851	modulation by host of symbiont process	4/675	62/18866	0.181115	0.620493	0.559347	POU2F3/HMGA2/IFI27/ANXA2	4
GO:0055025	positive regulation of cardiac muscle tissue development	4/675	62/18866	0.181115	0.620493	0.559347	TBX20/ERBB3/CDK1/BMP4	4
GO:0060997	dendritic spine morphogenesis	4/675	62/18866	0.181115	0.620493	0.559347	NGEF/WNT7A/ITPKA/EFNA1	4
GO:0097061	dendritic spine organization	5/675	84/18866	0.18216	0.623599	0.562147	NGEF/WNT7A/ITPKA/ITGA3/EFNA1	5
GO:0031667	response to nutrient levels	21/675	473/18866	0.182682	0.624605	0.563054	PCSK9/MFSD2A/SLC39A4/UGT1A1/GDF15/FGF23/SLC2A1/PTGS2/PPARG/MMP7/LDLR/LCN2/HSD11B2/NQO1/CYP26A1/CTSV/CCK/TSPO/ALDH3A1/ADM/AOC1	21
GO:0071774	response to fibroblast growth factor	8/675	153/18866	0.183103	0.624605	0.563054	CREB3L1/ESRP2/ESRP1/FGF20/FGFBP1/FGF23/LHX1/GALNT3	8
GO:0045665	negative regulation of neuron differentiation	11/675	225/18866	0.184318	0.624605	0.563054	ASPM/RTN4R/NGEF/DKK1/KLK8/SEMA3B/TP73/TBX6/SHH/ID1/EFNA1	11
GO:0010952	positive regulation of peptidase activity	10/675	201/18866	0.184828	0.624605	0.563054	EGLN3/BBC3/TNFRSF10A/XDH/SERPINB3/PPARG/EFNA3/EFNA1/CLDN4/CCK	10
GO:0045927	positive regulation of growth	13/675	274/18866	0.185015	0.624605	0.563054	MFSD2A/SLC44A4/TBX20/TFCP2L1/AGR2/RASAL1/ZP3/PLS1/KRT17/SFN/ERBB2/CRABP2/CDK1	13
GO:0006071	glycerol metabolic process	2/675	22/18866	0.185084	0.624605	0.563054	MOGAT3/MOGAT2	2
GO:0007398	ectoderm development	2/675	22/18866	0.185084	0.624605	0.563054	SHH/LHX1	2
GO:0009235	cobalamin metabolic process	2/675	22/18866	0.185084	0.624605	0.563054	AMN/TCN1	2
GO:0021513	spinal cord dorsal/ventral patterning	2/675	22/18866	0.185084	0.624605	0.563054	SHH/EVX1	2
GO:0021516	dorsal spinal cord development	2/675	22/18866	0.185084	0.624605	0.563054	LHX1/HOXB8	2
GO:0021533	cell differentiation in hindbrain	2/675	22/18866	0.185084	0.624605	0.563054	WNT7A/LHX1	2
GO:0035024	negative regulation of Rho protein signal transduction	2/675	22/18866	0.185084	0.624605	0.563054	MET/ITGA3	2
GO:0042438	melanin biosynthetic process	2/675	22/18866	0.185084	0.624605	0.563054	SLC7A11/CDH3	2
GO:0043369	CD4-positive or CD8-positive, alpha-beta T cell lineage commitment	2/675	22/18866	0.185084	0.624605	0.563054	BATF/SHH	2
GO:0045061	thymic T cell selection	2/675	22/18866	0.185084	0.624605	0.563054	CARD11/SHH	2
GO:0046058	cAMP metabolic process	2/675	22/18866	0.185084	0.624605	0.563054	PDE4C/EPHA2	2
GO:0051291	protein heterooligomerization	2/675	22/18866	0.185084	0.624605	0.563054	CALHM3/RRM2	2
GO:0051900	regulation of mitochondrial depolarization	2/675	22/18866	0.185084	0.624605	0.563054	CCK/TSPO	2
GO:0062033	positive regulation of mitotic sister chromatid segregation	2/675	22/18866	0.185084	0.624605	0.563054	CDT1/DLGAP5	2
GO:0018108	peptidyl-tyrosine phosphorylation	17/675	374/18866	0.187247	0.631347	0.569131	STAP2/STYK1/CBLC/MELK/GPRC5A/TGFA/SRMS/PTK6/MST1R/MET/EREG/ERBB3/ERBB2/EPHA2/EFNA1/CCK/AREG	17
GO:0010977	negative regulation of neuron projection development	8/675	154/18866	0.187561	0.631347	0.569131	RTN4R/NGEF/DKK1/KLK8/SEMA3B/TBX6/ID1/EFNA1	8
GO:0061351	neural precursor cell proliferation	8/675	154/18866	0.187561	0.631347	0.569131	TRNP1/ASPM/GJC2/KIF14/MELK/WNT7A/SHH/LHX1	8
GO:0031110	regulation of microtubule polymerization or depolymerization	5/675	85/18866	0.188297	0.631347	0.569131	GAS2L2/SKA3/TRIM54/TPX2/MET	5
GO:0034502	protein localization to chromosome	5/675	85/18866	0.188297	0.631347	0.569131	CDT1/TERT/PLK1/CENPA/CDK1	5
GO:0045844	positive regulation of striated muscle tissue development	5/675	85/18866	0.188297	0.631347	0.569131	TBX20/SHH/ERBB3/CDK1/BMP4	5
GO:0048636	positive regulation of muscle organ development	5/675	85/18866	0.188297	0.631347	0.569131	TBX20/SHH/ERBB3/CDK1/BMP4	5
GO:0055008	cardiac muscle tissue morphogenesis	4/675	63/18866	0.188341	0.631347	0.569131	TBX20/FOXH1/TNNT2/TNNI3	4
GO:0070059	intrinsic apoptotic signaling pathway in response to endoplasmic reticulum stress	4/675	63/18866	0.188341	0.631347	0.569131	RNF183/CREB3L1/BBC3/ERN2	4
GO:0002707	negative regulation of lymphocyte mediated immunity	3/675	42/18866	0.189348	0.631908	0.569637	IL20RB/C4BPB/CEACAM1	3
GO:0021983	pituitary gland development	3/675	42/18866	0.189348	0.631908	0.569637	NKX2-1/PITX1/BMP4	3
GO:0034383	low-density lipoprotein particle clearance	3/675	42/18866	0.189348	0.631908	0.569637	PCSK9/LDLR/ANXA2	3
GO:0048246	macrophage chemotaxis	3/675	42/18866	0.189348	0.631908	0.569637	CXCL17/MMP28/LGALS3	3
GO:0050912	detection of chemical stimulus involved in sensory perception of taste	3/675	42/18866	0.189348	0.631908	0.569637	PIGR/CST4/CST1	3
GO:1900371	regulation of purine nucleotide biosynthetic process	3/675	42/18866	0.189348	0.631908	0.569637	PDZD3/AK4/ADORA2B	3
GO:1901991	negative regulation of mitotic cell cycle phase transition	12/675	251/18866	0.19017	0.634181	0.571686	E2F7/CDT1/E2F8/GJC2/HMGA2/PLK1/MUC1/SFN/CENPF/CDC25C/CDC20/CDK1	12
GO:0007229	integrin-mediated signaling pathway	6/675	108/18866	0.190334	0.63426	0.571758	FERMT1/LAMA3/ITGB6/ITGB4/ITGA3/CEACAM1	6
GO:0006816	calcium ion transport	19/675	426/18866	0.191875	0.638921	0.575959	NPSR1/CRACR2B/CATSPER1/TMEM38A/CACNG6/CEMIP/GJC2/TRPM4/ATP2C2/PTGS2/NTSR1/LGALS3/KCNN4/GPR35/DRD4/CLCA1/CACNA1F/TSPO/ANXA2	19
GO:0048469	cell maturation	9/675	179/18866	0.19287	0.641225	0.578036	TFCP2L1/HOXB13/IRX5/KIF14/TBX6/PPARG/PAEP/IHH/EREG	9
GO:0071496	cellular response to external stimulus	15/675	326/18866	0.19302	0.641225	0.578036	SCX/PCSK9/MFSD2A/SLC39A4/TNFRSF10A/FGF23/FOSL1/SLC2A1/PTGS2/PPARG/MMP7/LCN2/CTSV/ADORA2B/AOC1	15
GO:1901863	positive regulation of muscle tissue development	5/675	86/18866	0.194508	0.641225	0.578036	TBX20/SHH/ERBB3/CDK1/BMP4	5
GO:1903901	negative regulation of viral life cycle	5/675	86/18866	0.194508	0.641225	0.578036	TRIM15/TRIM31/OASL/HMGA2/SLPI	5
GO:2000106	regulation of leukocyte apoptotic process	5/675	86/18866	0.194508	0.641225	0.578036	SLC7A11/LGALS3/EFNA1/BMP4/ADAM8	5
GO:1902807	negative regulation of cell cycle G1/S phase transition	7/675	132/18866	0.194641	0.641225	0.578036	E2F7/E2F8/GJC2/MUC1/SFN/CDC25C/CDK1	7
GO:0034504	protein localization to nucleus	13/675	277/18866	0.195004	0.641225	0.578036	KPNA7/FERMT1/CLDN18/TRIM29/TERT/SHH/PTGS2/PLK1/JUP/GCKR/ECT2/CDK1/BMP4	13
GO:0072511	divalent inorganic cation transport	21/675	478/18866	0.195228	0.641225	0.578036	NPSR1/CRACR2B/CATSPER1/TMEM38A/CACNG6/CEMIP/GJC2/SLC39A4/TRPM4/ATP2C2/TCN1/PTGS2/NTSR1/LGALS3/KCNN4/GPR35/DRD4/CLCA1/CACNA1F/TSPO/ANXA2	21
GO:0001885	endothelial cell development	4/675	64/18866	0.195657	0.641225	0.578036	TJP3/WNT7A/MET/ID1	4
GO:0051926	negative regulation of calcium ion transport	4/675	64/18866	0.195657	0.641225	0.578036	PTGS2/NTSR1/GPR35/DRD4	4
GO:1901862	negative regulation of muscle tissue development	4/675	64/18866	0.195657	0.641225	0.578036	DKK1/TP73/SHH/BMP4	4
GO:0006959	humoral immune response	17/675	377/18866	0.195804	0.641225	0.578036	IFNE/WFDC10B/WFDC13/WFDC3/BPIFB1/SPINK5/WFDC2/ZP3/SLPI/KLK7/PI3/LCN2/KRT6A/IFNA14/CD55/C4BPB/KLK3	17
GO:0018212	peptidyl-tyrosine modification	17/675	377/18866	0.195804	0.641225	0.578036	STAP2/STYK1/CBLC/MELK/GPRC5A/TGFA/SRMS/PTK6/MST1R/MET/EREG/ERBB3/ERBB2/EPHA2/EFNA1/CCK/AREG	17
GO:0021510	spinal cord development	6/675	109/18866	0.195824	0.641225	0.578036	TBX20/SOX11/SHH/LHX1/HOXB8/EVX1	6
GO:0060348	bone development	10/675	204/18866	0.196578	0.641225	0.578036	SCX/CLDN18/TFAP2A/MSX2/MMP13/IHH/HOXA11/EPYC/BMP4/ANXA2	10
GO:0006865	amino acid transport	8/675	156/18866	0.196615	0.641225	0.578036	LRRC8E/SLC6A20/SLC7A11/SLC6A14/PPFIA4/SLC7A4/NTSR1/CCK	8
GO:0001919	regulation of receptor recycling	2/675	23/18866	0.198192	0.641225	0.578036	PCSK9/ANXA2	2
GO:0002052	positive regulation of neuroblast proliferation	2/675	23/18866	0.198192	0.641225	0.578036	ASPM/SHH	2
GO:0006582	melanin metabolic process	2/675	23/18866	0.198192	0.641225	0.578036	SLC7A11/CDH3	2
GO:0006907	pinocytosis	2/675	23/18866	0.198192	0.641225	0.578036	PROM2/AHSG	2
GO:0010226	response to lithium ion	2/675	23/18866	0.198192	0.641225	0.578036	SHH/PTGS2	2
GO:0010866	regulation of triglyceride biosynthetic process	2/675	23/18866	0.198192	0.641225	0.578036	MFSD2A/LDLR	2
GO:0015813	L-glutamate transmembrane transport	2/675	23/18866	0.198192	0.641225	0.578036	SLC7A11/NTSR1	2
GO:0030539	male genitalia development	2/675	23/18866	0.198192	0.641225	0.578036	GREB1L/SHH	2
GO:0031280	negative regulation of cyclase activity	2/675	23/18866	0.198192	0.641225	0.578036	PDZD3/GPR87	2
GO:0033139	regulation of peptidyl-serine phosphorylation of STAT protein	2/675	23/18866	0.198192	0.641225	0.578036	IFNE/IFNA14	2
GO:0045723	positive regulation of fatty acid biosynthetic process	2/675	23/18866	0.198192	0.641225	0.578036	SLC45A3/PTGS2	2
GO:0050860	negative regulation of T cell receptor signaling pathway	2/675	23/18866	0.198192	0.641225	0.578036	LGALS3/CEACAM1	2
GO:0051151	negative regulation of smooth muscle cell differentiation	2/675	23/18866	0.198192	0.641225	0.578036	SHH/EREG	2
GO:0060445	branching involved in salivary gland morphogenesis	2/675	23/18866	0.198192	0.641225	0.578036	ESRP2/SHH	2
GO:0071404	cellular response to low-density lipoprotein particle stimulus	2/675	23/18866	0.198192	0.641225	0.578036	PPARG/LDLR	2
GO:0090343	positive regulation of cell aging	2/675	23/18866	0.198192	0.641225	0.578036	HMGA2/HMGA1	2
GO:1902001	fatty acid transmembrane transport	2/675	23/18866	0.198192	0.641225	0.578036	ACSL5/SLC2A1	2
GO:1902410	mitotic cytokinetic process	2/675	23/18866	0.198192	0.641225	0.578036	CEP55/KIF20A	2
GO:2000773	negative regulation of cellular senescence	2/675	23/18866	0.198192	0.641225	0.578036	HMGA2/TERT	2
GO:0002823	negative regulation of adaptive immune response based on somatic recombination of immune receptors built from immunoglobulin superfamily domains	3/675	43/18866	0.198535	0.641225	0.578036	IL20RB/C4BPB/CEACAM1	3
GO:0030808	regulation of nucleotide biosynthetic process	3/675	43/18866	0.198535	0.641225	0.578036	PDZD3/AK4/ADORA2B	3
GO:0034080	CENP-A containing nucleosome assembly	3/675	43/18866	0.198535	0.641225	0.578036	HJURP/OIP5/CENPA	3
GO:0040019	positive regulation of embryonic development	3/675	43/18866	0.198535	0.641225	0.578036	SCX/SHH/LHX1	3
GO:0061641	CENP-A containing chromatin organization	3/675	43/18866	0.198535	0.641225	0.578036	HJURP/OIP5/CENPA	3
GO:0086004	regulation of cardiac muscle cell contraction	3/675	43/18866	0.198535	0.641225	0.578036	RNF207/TRPM4/JUP	3
GO:0090207	regulation of triglyceride metabolic process	3/675	43/18866	0.198535	0.641225	0.578036	MFSD2A/LDLR/APOBEC1	3
GO:1903522	regulation of blood circulation	14/675	303/18866	0.199019	0.642196	0.578911	RNF207/TMEM38A/CACNG6/TRPM4/NMU/IRX5/TNNT2/TNNI3/PTGS2/FXYD3/KCNK1/JUP/CACNA1F/ADM	14
GO:0050807	regulation of synapse organization	11/675	229/18866	0.19912	0.642196	0.578911	LRFN4/ABHD17C/IGSF9/NGEF/SLC7A11/DKK1/KLK8/WNT7A/ITPKA/EFNA1/CDC20	11
GO:0072175	epithelial tube formation	7/675	133/18866	0.199632	0.643386	0.579984	GRHL2/OVOL2/ST14/SOX11/SDC4/BMP4/ADM	7
GO:0051262	protein tetramerization	5/675	87/18866	0.20079	0.644848	0.581302	TRPM4/TP73/TK1/RRM2/AQP5	5
GO:0060761	negative regulation of response to cytokine stimulus	5/675	87/18866	0.20079	0.644848	0.581302	DCST1/IL1R2/PPARG/IL1RN/ECM1	5
GO:0000086	G2/M transition of mitotic cell cycle	12/675	254/18866	0.200792	0.644848	0.581302	TPX2/KIF14/MELK/CCNB2/PKMYT1/HMGA2/PLK1/NEK2/HMMR/CENPF/CDC25C/CDK1	12
GO:0090092	regulation of transmembrane receptor protein serine/threonine kinase signaling pathway	12/675	254/18866	0.200792	0.644848	0.581302	OVOL2/TBX20/FERMT1/DKK1/GDF15/NKX2-1/SOX11/SHH/MSX2/ITGA3/FOXD1/BMP4	12
GO:1903900	regulation of viral life cycle	8/675	157/18866	0.201208	0.644848	0.581302	HS3ST5/TRIM15/TRIM31/OASL/HMGA2/TOP2A/SLPI/IFI27	8
GO:0010950	positive regulation of endopeptidase activity	9/675	181/18866	0.201361	0.644848	0.581302	EGLN3/BBC3/TNFRSF10A/XDH/SERPINB3/PPARG/EFNA3/EFNA1/CCK	9
GO:1905330	regulation of morphogenesis of an epithelium	9/675	181/18866	0.201361	0.644848	0.581302	RNF207/SAPCD2/DKK1/WNT7A/SHH/TACSTD2/LHX1/HOXB7/BMP4	9
GO:0006900	vesicle budding from membrane	6/675	110/18866	0.201372	0.644848	0.581302	MAPK15/TGFA/S100A10/COL7A1/AREG/ANXA2	6
GO:0090100	positive regulation of transmembrane receptor protein serine/threonine kinase signaling pathway	6/675	110/18866	0.201372	0.644848	0.581302	FERMT1/GDF15/SOX11/MSX2/FOXD1/BMP4	6
GO:0006940	regulation of smooth muscle contraction	4/675	65/18866	0.203059	0.648411	0.584514	NMU/TNNI3/PTGS2/ADORA2B	4
GO:0007588	excretion	4/675	65/18866	0.203059	0.648411	0.584514	AMN/UGT1A7/SLC22A18/ADORA2B	4
GO:0035308	negative regulation of protein dephosphorylation	4/675	65/18866	0.203059	0.648411	0.584514	SH3RF2/PPP1R1B/PPP1R14D/LGALS3	4
GO:1905953	negative regulation of lipid localization	4/675	65/18866	0.203059	0.648411	0.584514	PCSK9/PLA2G10/SHH/PPARG	4
GO:0035637	multicellular organismal signaling	10/675	206/18866	0.204587	0.652179	0.587911	RNF207/MYH14/CACNG6/TRPM4/FXYD3/KCNK1/JUP/GPR35/CLCN1/CACNA1F	10
GO:1902806	regulation of cell cycle G1/S phase transition	10/675	206/18866	0.204587	0.652179	0.587911	E2F7/E2F8/GJC2/KIF14/TM4SF5/TERT/MUC1/SFN/CDC25C/CDK1	10
GO:0009855	determination of bilateral symmetry	7/675	134/18866	0.204673	0.652179	0.587911	RNF207/OVOL2/TBX20/FOXH1/TBX6/SHH/IHH	7
GO:0050729	positive regulation of inflammatory response	8/675	158/18866	0.205845	0.655449	0.590858	CREB3L3/ZP3/CCL24/PTGS2/LDLR/F12/ADORA2B/ADAM8	8
GO:0009798	axis specification	5/675	88/18866	0.207139	0.657386	0.592605	WNT7A/TBX6/SHH/LHX1/BMP4	5
GO:0050818	regulation of coagulation	5/675	88/18866	0.207139	0.657386	0.592605	HS3ST5/TSPAN8/F12/CEACAM1/ANXA2	5
GO:0010463	mesenchymal cell proliferation	3/675	44/18866	0.207827	0.657386	0.592605	SHH/IHH/BMP4	3
GO:0085029	extracellular matrix assembly	3/675	44/18866	0.207827	0.657386	0.592605	LAMB3/IHH/HAS3	3
GO:2000404	regulation of T cell migration	3/675	44/18866	0.207827	0.657386	0.592605	CCL20/ECM1/ADAM8	3
GO:0090257	regulation of muscle system process	12/675	256/18866	0.208018	0.657386	0.592605	RNF207/TMEM38A/TRPM4/NMU/TNNT2/TNNT1/TNNI3/TNNI2/TNNC2/PTGS2/JUP/ADORA2B	12
GO:0033044	regulation of chromosome organization	16/675	356/18866	0.208228	0.657386	0.592605	KPNA7/MAPK15/SDR16C5/CDT1/UBE2C/DLGAP5/PTTG1/TOP2A/PLK1/NEK2/MUC1/MKI67/HMGA1/CENPF/CDC20/APOBEC1	16
GO:0055001	muscle cell development	9/675	183/18866	0.210004	0.657386	0.592605	CAPN9/TNNT2/TNNT1/SDC1/KRT19/FHL2/CDK1/BMP4/ADM	9
GO:1903034	regulation of response to wounding	9/675	183/18866	0.210004	0.657386	0.592605	EPPK1/RTN4R/DUOX2/KLK8/TSPAN8/F12/CLDN4/CEACAM1/ANXA2	9
GO:0050777	negative regulation of immune response	8/675	159/18866	0.210523	0.657386	0.592605	DCST1/IL20RB/SPINK5/PPARG/LGALS3/CD55/C4BPB/CEACAM1	8
GO:0045669	positive regulation of osteoblast differentiation	4/675	66/18866	0.210543	0.657386	0.592605	GDPD2/SOX11/MSX2/BMP4	4
GO:0046365	monosaccharide catabolic process	4/675	66/18866	0.210543	0.657386	0.592605	HK2/GALE/FUT6/FUT2	4
GO:0048207	vesicle targeting, rough ER to cis-Golgi	4/675	66/18866	0.210543	0.657386	0.592605	MAPK15/TGFA/COL7A1/AREG	4
GO:0048208	COPII vesicle coating	4/675	66/18866	0.210543	0.657386	0.592605	MAPK15/TGFA/COL7A1/AREG	4
GO:0002438	acute inflammatory response to antigenic stimulus	2/675	24/18866	0.211407	0.657386	0.592605	IL20RB/ZP3	2
GO:0003272	endocardial cushion formation	2/675	24/18866	0.211407	0.657386	0.592605	TBX20/MSX2	2
GO:0007095	mitotic G2 DNA damage checkpoint	2/675	24/18866	0.211407	0.657386	0.592605	HMGA2/CDK1	2
GO:0021511	spinal cord patterning	2/675	24/18866	0.211407	0.657386	0.592605	SHH/EVX1	2
GO:0021697	cerebellar cortex formation	2/675	24/18866	0.211407	0.657386	0.592605	WNT7A/LHX1	2
GO:0021904	dorsal/ventral neural tube patterning	2/675	24/18866	0.211407	0.657386	0.592605	SHH/BMP4	2
GO:0031342	negative regulation of cell killing	2/675	24/18866	0.211407	0.657386	0.592605	KRT6A/CEACAM1	2
GO:0032753	positive regulation of interleukin-4 production	2/675	24/18866	0.211407	0.657386	0.592605	IL20RB/ZP3	2
GO:0034505	tooth mineralization	2/675	24/18866	0.211407	0.657386	0.592605	TFAP2A/MSX2	2
GO:0044550	secondary metabolite biosynthetic process	2/675	24/18866	0.211407	0.657386	0.592605	SLC7A11/CDH3	2
GO:0046835	carbohydrate phosphorylation	2/675	24/18866	0.211407	0.657386	0.592605	HKDC1/HK2	2
GO:0051882	mitochondrial depolarization	2/675	24/18866	0.211407	0.657386	0.592605	CCK/TSPO	2
GO:0060295	regulation of cilium movement involved in cell motility	2/675	24/18866	0.211407	0.657386	0.592605	GAS2L2/CATSPER1	2
GO:0062009	secondary palate development	2/675	24/18866	0.211407	0.657386	0.592605	WNT7A/SOX11	2
GO:0090169	regulation of spindle assembly	2/675	24/18866	0.211407	0.657386	0.592605	MAPK15/PLK1	2
GO:0090208	positive regulation of triglyceride metabolic process	2/675	24/18866	0.211407	0.657386	0.592605	MFSD2A/LDLR	2
GO:0098743	cell aggregation	2/675	24/18866	0.211407	0.657386	0.592605	BARX2/WNT7A	2
GO:1902019	regulation of cilium-dependent cell motility	2/675	24/18866	0.211407	0.657386	0.592605	GAS2L2/CATSPER1	2
GO:1902993	positive regulation of amyloid precursor protein catabolic process	2/675	24/18866	0.211407	0.657386	0.592605	EFNA3/EFNA1	2
GO:2000209	regulation of anoikis	2/675	24/18866	0.211407	0.657386	0.592605	CEACAM6/CEACAM5	2
GO:0005976	polysaccharide metabolic process	6/675	112/18866	0.212637	0.660596	0.595498	PPP1R3G/B3GNT6/B3GNT7/B3GNT3/PHLDA2/HAS3	6
GO:0045766	positive regulation of angiogenesis	10/675	208/18866	0.212732	0.660596	0.595498	FGFBP1/HMGA2/TERT/CCL24/PTGS2/JUP/HK2/ECM1/ANXA3/ADM	10
GO:0032535	regulation of cellular component size	17/675	383/18866	0.213468	0.662425	0.597147	SLC26A5/CDC42EP5/IQGAP3/SPIRE2/BAIAP2L2/RTN4R/BAIAP2L1/CDHR2/CDHR5/VILL/SEMA3B/WNT7A/CCL24/PLS1/KCNN4/CRABP2/CAPG	17
GO:0001654	eye development	17/675	384/18866	0.21648	0.669901	0.603886	RP1L1/MFSD2A/GRHL2/CABP4/SLC7A11/PPP1R13L/IRX5/WNT7A/TFAP2A/SOX11/SHH/RP1/LHX1/IHH/EPHA2/BMP4/AQP5	17
GO:0014047	glutamate secretion	3/675	45/18866	0.217213	0.669901	0.603886	PPFIA4/NTSR1/CCK	3
GO:0032365	intracellular lipid transport	3/675	45/18866	0.217213	0.669901	0.603886	PCSK9/LDLR/ANXA2	3
GO:0035094	response to nicotine	3/675	45/18866	0.217213	0.669901	0.603886	PPP1R1B/SLC7A11/KCNK1	3
GO:0035315	hair cell differentiation	3/675	45/18866	0.217213	0.669901	0.603886	SLC44A4/ESRP1/SPINK5	3
GO:0043114	regulation of vascular permeability	3/675	45/18866	0.217213	0.669901	0.603886	TJP3/CEACAM1/ADM	3
GO:0051204	protein insertion into mitochondrial membrane	3/675	45/18866	0.217213	0.669901	0.603886	BBC3/TP73/SFN	3
GO:0052372	modulation by symbiont of entry into host	3/675	45/18866	0.217213	0.669901	0.603886	HS3ST5/TRIM31/KRT6A	3
GO:1901028	regulation of mitochondrial outer membrane permeabilization involved in apoptotic signaling pathway	3/675	45/18866	0.217213	0.669901	0.603886	BBC3/TP73/SFN	3
GO:0007178	transmembrane receptor protein serine/threonine kinase signaling pathway	16/675	359/18866	0.217545	0.670203	0.604158	SCX/OVOL2/CGN/TBX20/FERMT1/DKK1/GDF15/FOXH1/NKX2-1/SOX11/SHH/MSX2/ITGA3/ID1/FOXD1/BMP4	16
GO:0006026	aminoglycan catabolic process	4/675	67/18866	0.218103	0.670203	0.604158	CEMIP/SDC4/SDC1/HMMR	4
GO:0030239	myofibril assembly	4/675	67/18866	0.218103	0.670203	0.604158	CAPN9/TNNT2/TNNT1/KRT19	4
GO:0032890	regulation of organic acid transport	4/675	67/18866	0.218103	0.670203	0.604158	ACSL5/PLA2G10/NTSR1/CCK	4
GO:0070613	regulation of protein processing	4/675	67/18866	0.218103	0.670203	0.604158	CARD18/IL1R2/F12/ADAM8	4
GO:0035821	modulation of process of other organism	6/675	113/18866	0.218351	0.670203	0.604158	KPNA7/POU2F3/HMGA2/SLPI/IFI27/ANXA2	6
GO:1903510	mucopolysaccharide metabolic process	6/675	113/18866	0.218351	0.670203	0.604158	B3GNT7/CEMIP/B3GNT3/CHST6/HMMR/HAS3	6
GO:0043270	positive regulation of ion transport	13/675	284/18866	0.219241	0.672478	0.606209	RNF207/NPSR1/CEMIP/GJC2/ACSL5/ATP2C2/PLA2G10/PRSS8/NTSR1/LGALS3/DRD4/CCK/TSPO	13
GO:0032956	regulation of actin cytoskeleton organization	16/675	360/18866	0.220691	0.676008	0.609391	SMIM22/CDC42EP5/IQGAP3/SPIRE2/BAIAP2L2/BAIAP2L1/VILL/RHOD/SDC4/CCL24/S100A10/MET/TACSTD2/ID1/ECT2/CAPG	16
GO:0062197	cellular response to chemical stress	16/675	360/18866	0.220691	0.676008	0.609391	LRRC8E/SLC7A11/MELK/SLC2A1/PTGS2/PPARG/MET/LCN2/GPX2/GJB2/ECT2/NQO1/CDK1/TSPO/AQP5/ALDH3B1	16
GO:0045444	fat cell differentiation	11/675	235/18866	0.222259	0.680347	0.613302	TRPM4/PLAC8/HMGA2/SULT1E1/PTGS2/PPARG/MSX2/MMP11/MB/LAMB3/KLF5	11
GO:0042180	cellular ketone metabolic process	12/675	260/18866	0.2228	0.68154	0.614379	SLC45A3/MFSD2A/CYP4F12/AKR1B10/SLC7A11/DHRS9/PTGS2/PPARG/LHB/NQO1/CEACAM1/ADM	12
GO:1990748	cellular detoxification	6/675	114/18866	0.224115	0.682276	0.615042	IYD/AKR1B10/DUOX2/PTGS2/GPX2/NQO1	6
GO:0002053	positive regulation of mesenchymal cell proliferation	2/675	25/18866	0.224704	0.682276	0.615042	SHH/IHH	2
GO:0003071	renal system process involved in regulation of systemic arterial blood pressure	2/675	25/18866	0.224704	0.682276	0.615042	CYP4F12/HSD11B2	2
GO:0010842	retina layer formation	2/675	25/18866	0.224704	0.682276	0.615042	TFAP2A/LHX1	2
GO:0010954	positive regulation of protein processing	2/675	25/18866	0.224704	0.682276	0.615042	F12/ADAM8	2
GO:0019400	alditol metabolic process	2/675	25/18866	0.224704	0.682276	0.615042	MOGAT3/MOGAT2	2
GO:0046639	negative regulation of alpha-beta T cell differentiation	2/675	25/18866	0.224704	0.682276	0.615042	SHH/IHH	2
GO:0050857	positive regulation of antigen receptor-mediated signaling pathway	2/675	25/18866	0.224704	0.682276	0.615042	CARD11/KCNN4	2
GO:0051307	meiotic chromosome separation	2/675	25/18866	0.224704	0.682276	0.615042	MAPK15/TOP2A	2
GO:0051894	positive regulation of focal adhesion assembly	2/675	25/18866	0.224704	0.682276	0.615042	SDC4/S100A10	2
GO:0070920	regulation of production of small RNA involved in gene silencing by RNA	2/675	25/18866	0.224704	0.682276	0.615042	TERT/BMP4	2
GO:0098754	detoxification	7/675	138/18866	0.225305	0.682779	0.615495	IYD/AKR1B10/DUOX2/PTGS2/SLC22A18/GPX2/NQO1	7
GO:0034381	plasma lipoprotein particle clearance	4/675	68/18866	0.225735	0.682779	0.615495	PCSK9/AMN/LDLR/ANXA2	4
GO:0040014	regulation of multicellular organism growth	4/675	68/18866	0.225735	0.682779	0.615495	MFSD2A/PLAC8/GDF15/PLS1	4
GO:0051148	negative regulation of muscle cell differentiation	4/675	68/18866	0.225735	0.682779	0.615495	DKK1/SHH/EREG/CEACAM5	4
GO:0001843	neural tube closure	5/675	91/18866	0.226567	0.682779	0.615495	GRHL2/ST14/SDC4/BMP4/ADM	5
GO:0033273	response to vitamin	5/675	91/18866	0.226567	0.682779	0.615495	FGF23/PTGS2/PPARG/CYP26A1/TSPO	5
GO:0045921	positive regulation of exocytosis	5/675	91/18866	0.226567	0.682779	0.615495	ZP3/SDC4/SDC1/RAB27B/ADORA2B	5
GO:0046849	bone remodeling	5/675	91/18866	0.226567	0.682779	0.615495	CLDN18/IHH/EPHA2/EFNA2/ADAM8	5
GO:0051952	regulation of amine transport	5/675	91/18866	0.226567	0.682779	0.615495	SYT8/FGF20/NTSR1/DRD4/CCK	5
GO:0060021	roof of mouth development	5/675	91/18866	0.226567	0.682779	0.615495	WNT7A/TFAP2A/SOX11/SHH/IRF6	5
GO:0001754	eye photoreceptor cell differentiation	3/675	46/18866	0.226685	0.682779	0.615495	CABP4/RP1/IHH	3
GO:0031641	regulation of myelination	3/675	46/18866	0.226685	0.682779	0.615495	ZNF488/KLK8/KIF14	3
GO:0150063	visual system development	17/675	388/18866	0.22872	0.688448	0.620605	RP1L1/MFSD2A/GRHL2/CABP4/SLC7A11/PPP1R13L/IRX5/WNT7A/TFAP2A/SOX11/SHH/RP1/LHX1/IHH/EPHA2/BMP4/AQP5	17
GO:0051494	negative regulation of cytoskeleton organization	8/675	163/18866	0.229635	0.690742	0.622673	ESPN/TRIM54/VILL/TPX2/NEK2/MET/TACSTD2/CAPG	8
GO:0048640	negative regulation of developmental growth	6/675	115/18866	0.229929	0.690929	0.622842	RTN4R/PLAC8/GDF15/SEMA3B/TP73/BMP4	6
GO:0000082	G1/S transition of mitotic cell cycle	13/675	287/18866	0.230003	0.690929	0.622842	E2F7/IQGAP3/CDT1/E2F8/GJC2/KIF14/TM4SF5/TERT/RRM2/MUC1/SFN/CDC25C/CDK1	13
GO:1903532	positive regulation of secretion by cell	14/675	313/18866	0.232761	0.698445	0.629618	TRPM4/NMU/PLA2G10/ZP3/SOX11/SDC4/SDC1/RAB27B/NTSR1/KISS1/KCNN4/CCK/ADORA2B/ADAM8	14
GO:0060606	tube closure	5/675	92/18866	0.233159	0.698445	0.629618	GRHL2/ST14/SDC4/BMP4/ADM	5
GO:0106027	neuron projection organization	5/675	92/18866	0.233159	0.698445	0.629618	NGEF/WNT7A/ITPKA/ITGA3/EFNA1	5
GO:0042698	ovulation cycle	4/675	69/18866	0.233434	0.698445	0.629618	ZP3/MMP7/KISS1/EREG	4
GO:0060038	cardiac muscle cell proliferation	4/675	69/18866	0.233434	0.698445	0.629618	TBX20/FGF20/TP73/CDK1	4
GO:1903317	regulation of protein maturation	4/675	69/18866	0.233434	0.698445	0.629618	CARD18/IL1R2/F12/ADAM8	4
GO:0010594	regulation of endothelial cell migration	11/675	238/18866	0.234218	0.69848	0.629649	FGFBP1/WNT7A/PTGS2/PPARG/MET/JUP/EPHA2/EFNA1/BMP4/CEACAM1/ANXA3	11
GO:0001764	neuron migration	8/675	164/18866	0.234508	0.69848	0.629649	FEZF1/ASPM/TBX20/SOX14/NKX2-1/LHX1/ITGA3/CCK	8
GO:1903828	negative regulation of cellular protein localization	6/675	116/18866	0.23579	0.69848	0.629649	SAPCD2/CDT1/ABHD17C/FERMT1/CLDN18/TRIM29	6
GO:0009308	amine metabolic process	7/675	140/18866	0.235882	0.69848	0.629649	GDPD3/SULT1B1/SLC7A11/SULT1C2/DRD4/NQO1/AOC1	7
GO:0006953	acute-phase response	3/675	47/18866	0.236234	0.69848	0.629649	UGT1A1/PTGS2/AHSG	3
GO:0008542	visual learning	3/675	47/18866	0.236234	0.69848	0.629649	PPP1R1B/SLC7A11/CCK	3
GO:0014075	response to amine	3/675	47/18866	0.236234	0.69848	0.629649	PPP1R1B/DRD4/CDK1	3
GO:0022602	ovulation cycle process	3/675	47/18866	0.236234	0.69848	0.629649	ZP3/KISS1/EREG	3
GO:0031055	chromatin remodeling at centromere	3/675	47/18866	0.236234	0.69848	0.629649	HJURP/OIP5/CENPA	3
GO:0032369	negative regulation of lipid transport	3/675	47/18866	0.236234	0.69848	0.629649	PCSK9/PLA2G10/SHH	3
GO:0048806	genitalia development	3/675	47/18866	0.236234	0.69848	0.629649	GREB1L/SHH/LHX1	3
GO:0051150	regulation of smooth muscle cell differentiation	3/675	47/18866	0.236234	0.69848	0.629649	SHH/EREG/BMP4	3
GO:1903115	regulation of actin filament-based movement	3/675	47/18866	0.236234	0.69848	0.629649	RNF207/TRPM4/JUP	3
GO:0003171	atrioventricular valve development	2/675	26/18866	0.23806	0.69848	0.629649	TBX20/EFNA1	2
GO:0034114	regulation of heterotypic cell-cell adhesion	2/675	26/18866	0.23806	0.69848	0.629649	CEACAM6/IL1RN	2
GO:0035902	response to immobilization stress	2/675	26/18866	0.23806	0.69848	0.629649	TFF1/PPARG	2
GO:0042730	fibrinolysis	2/675	26/18866	0.23806	0.69848	0.629649	F12/ANXA2	2
GO:0051016	barbed-end actin filament capping	2/675	26/18866	0.23806	0.69848	0.629649	VILL/CAPG	2
GO:0051156	glucose 6-phosphate metabolic process	2/675	26/18866	0.23806	0.69848	0.629649	HKDC1/HK2	2
GO:0051350	negative regulation of lyase activity	2/675	26/18866	0.23806	0.69848	0.629649	PDZD3/GPR87	2
GO:0051873	killing by host of symbiont cells	2/675	26/18866	0.23806	0.69848	0.629649	APOL1/KRT6A	2
GO:0055083	monovalent inorganic anion homeostasis	2/675	26/18866	0.23806	0.69848	0.629649	FGF23/CA12	2
GO:0060390	regulation of SMAD protein signal transduction	2/675	26/18866	0.23806	0.69848	0.629649	OVOL2/BMP4	2
GO:0072012	glomerulus vasculature development	2/675	26/18866	0.23806	0.69848	0.629649	SERPINB7/BMP4	2
GO:0072273	metanephric nephron morphogenesis	2/675	26/18866	0.23806	0.69848	0.629649	LHX1/BMP4	2
GO:0090025	regulation of monocyte chemotaxis	2/675	26/18866	0.23806	0.69848	0.629649	CXCL17/S100A14	2
GO:0097066	response to thyroid hormone	2/675	26/18866	0.23806	0.69848	0.629649	SLC26A5/ANXA2	2
GO:1904353	regulation of telomere capping	2/675	26/18866	0.23806	0.69848	0.629649	MAPK15/NEK2	2
GO:1904861	excitatory synapse assembly	2/675	26/18866	0.23806	0.69848	0.629649	LRFN4/WNT7A	2
GO:0030900	forebrain development	17/675	391/18866	0.23809	0.69848	0.629649	FEZF1/ASPM/MFSD2A/RTN4R/SLC7A11/DKK1/KIF14/WNT7A/NKX2-1/SLC2A1/SHH/PITX1/OTX1/LHX1/EFNA2/BMP4/ANXA3	17
GO:0051047	positive regulation of secretion	15/675	340/18866	0.238339	0.698755	0.629897	TRPM4/NMU/PLA2G10/ZP3/SOX11/SDC4/SDC1/RAB27B/P2RY2/NTSR1/KISS1/KCNN4/CCK/ADORA2B/ADAM8	15
GO:0045132	meiotic chromosome segregation	5/675	93/18866	0.239806	0.702599	0.633362	MAPK15/NUF2/PTTG1/TOP2A/PLK1	5
GO:0001756	somitogenesis	4/675	70/18866	0.241196	0.704946	0.635478	DKK1/TBX6/LHX1/LFNG	4
GO:0006901	vesicle coating	4/675	70/18866	0.241196	0.704946	0.635478	MAPK15/TGFA/COL7A1/AREG	4
GO:0032370	positive regulation of lipid transport	4/675	70/18866	0.241196	0.704946	0.635478	ACSL5/PLA2G10/NTSR1/ANXA2	4
GO:0030010	establishment of cell polarity	7/675	141/18866	0.241232	0.704946	0.635478	MISP/SAPCD2/FERMT1/WNT7A/SHH/PLK1/CENPA	7
GO:0019058	viral life cycle	15/675	341/18866	0.241732	0.705951	0.636384	HS3ST5/TRIM15/TRIM31/OASL/HMGA2/TOP2A/SLPI/SERPINB3/PIK3C2G/LDLR/ITGB6/IFI27/EPHA2/CD55/CDK1	15
GO:0050803	regulation of synapse structure or activity	11/675	240/18866	0.242325	0.707226	0.637533	LRFN4/ABHD17C/IGSF9/NGEF/SLC7A11/DKK1/KLK8/WNT7A/ITPKA/EFNA1/CDC20	11
GO:0002820	negative regulation of adaptive immune response	3/675	48/18866	0.245851	0.715568	0.645053	IL20RB/C4BPB/CEACAM1	3
GO:0009409	response to cold	3/675	48/18866	0.245851	0.715568	0.645053	PLAC8/PPARG/ADM	3
GO:0055010	ventricular cardiac muscle tissue morphogenesis	3/675	48/18866	0.245851	0.715568	0.645053	FOXH1/TNNT2/TNNI3	3
GO:0061001	regulation of dendritic spine morphogenesis	3/675	48/18866	0.245851	0.715568	0.645053	NGEF/ITPKA/EFNA1	3
GO:0035265	organ growth	9/675	191/18866	0.245976	0.715568	0.645053	PSAPL1/TBX20/FGF20/TP73/SHH/MSX2/MMP13/ECM1/CDK1	9
GO:0070838	divalent metal ion transport	20/675	471/18866	0.24632	0.715592	0.645075	NPSR1/CRACR2B/CATSPER1/TMEM38A/CACNG6/CEMIP/GJC2/SLC39A4/TRPM4/ATP2C2/PTGS2/NTSR1/LGALS3/KCNN4/GPR35/DRD4/CLCA1/CACNA1F/TSPO/ANXA2	20
GO:0045778	positive regulation of ossification	5/675	94/18866	0.246503	0.715592	0.645075	GDPD2/TFAP2A/SOX11/MSX2/BMP4	5
GO:0051591	response to cAMP	5/675	94/18866	0.246503	0.715592	0.645075	DUOX2/FOSL1/SDC1/AREG/ALDH3A1	5
GO:0002687	positive regulation of leukocyte migration	7/675	142/18866	0.246619	0.715592	0.645075	CXCL17/S100A14/ZP3/CCL24/CCL20/LGALS3/ADAM8	7
GO:1901880	negative regulation of protein depolymerization	4/675	71/18866	0.249016	0.722083	0.650926	TRIM54/VILL/TPX2/CAPG	4
GO:0001963	synaptic transmission, dopaminergic	2/675	27/18866	0.251454	0.724958	0.653518	PTGS2/DRD4	2
GO:0006706	steroid catabolic process	2/675	27/18866	0.251454	0.724958	0.653518	FGF23/SULT1E1	2
GO:0007026	negative regulation of microtubule depolymerization	2/675	27/18866	0.251454	0.724958	0.653518	TRIM54/TPX2	2
GO:0010971	positive regulation of G2/M transition of mitotic cell cycle	2/675	27/18866	0.251454	0.724958	0.653518	CDC25C/CDK1	2
GO:0015949	nucleobase-containing small molecule interconversion	2/675	27/18866	0.251454	0.724958	0.653518	RRM2/AK4	2
GO:0018195	peptidyl-arginine modification	2/675	27/18866	0.251454	0.724958	0.653518	PADI3/PADI1	2
GO:0042501	serine phosphorylation of STAT protein	2/675	27/18866	0.251454	0.724958	0.653518	IFNE/IFNA14	2
GO:0048520	positive regulation of behavior	2/675	27/18866	0.251454	0.724958	0.653518	RXFP4/CCK	2
GO:1903319	positive regulation of protein maturation	2/675	27/18866	0.251454	0.724958	0.653518	F12/ADAM8	2
GO:0045598	regulation of fat cell differentiation	7/675	143/18866	0.252044	0.726025	0.654479	TRPM4/SULT1E1/PTGS2/PPARG/MSX2/MMP11/KLF5	7
GO:0051604	protein maturation	13/675	293/18866	0.252145	0.726025	0.654479	DUOXA2/PCSK9/CARD18/TSPAN15/IL1R2/SHH/KLK6/LHB/IHH/F12/CTSE/KLK3/ADAM8	13
GO:0060337	type I interferon signaling pathway	5/675	95/18866	0.253248	0.727805	0.656084	DCST1/OASL/IRF6/IFNA14/IFI27	5
GO:0071357	cellular response to type I interferon	5/675	95/18866	0.253248	0.727805	0.656084	DCST1/OASL/IRF6/IFNA14/IFI27	5
GO:0097194	execution phase of apoptosis	5/675	95/18866	0.253248	0.727805	0.656084	XKR9/BBC3/CASP14/ERN2/TOP2A	5
GO:0033673	negative regulation of kinase activity	12/675	268/18866	0.253582	0.728003	0.656262	PPP1R1B/CBLC/GPRC5A/SERPINB3/PTPRH/PTK6/PLK1/SFN/GCKR/BMP4/CEACAM1/AHSG	12
GO:0010822	positive regulation of mitochondrion organization	6/675	119/18866	0.253639	0.728003	0.656262	MICALL2/BBC3/TP73/HK2/SFN/BIK	6
GO:0010959	regulation of metal ion transport	17/675	396/18866	0.254052	0.728723	0.656911	RNF207/NPSR1/CRACR2B/PCSK9/TMEM38A/CACNG6/CEMIP/GJC2/ATP2C2/PTGS2/PRSS8/FXYD3/NTSR1/LGALS3/GPR35/DRD4/TSPO	17
GO:0045931	positive regulation of mitotic cell cycle	8/675	168/18866	0.254345	0.7291	0.657251	CDT1/UBE2C/DLGAP5/TGFA/TERT/EREG/CDC25C/CDK1	8
GO:0071248	cellular response to metal ion	9/675	193/18866	0.255286	0.72925	0.657386	SYT8/RASAL1/TFAP2A/SHH/PTGS2/ECT2/NQO1/TSPO/AOC1	9
GO:0002067	glandular epithelial cell differentiation	3/675	49/18866	0.255528	0.72925	0.657386	SPDEF/AGR2/BMP4	3
GO:0015695	organic cation transport	3/675	49/18866	0.255528	0.72925	0.657386	SLC44A4/SLC6A20/SLC22A18	3
GO:0031279	regulation of cyclase activity	3/675	49/18866	0.255528	0.72925	0.657386	PDZD3/GPR87/ADORA2B	3
GO:0034656	nucleobase-containing small molecule catabolic process	3/675	49/18866	0.255528	0.72925	0.657386	ENTPD8/ENTPD2/APOBEC1	3
GO:0045058	T cell selection	3/675	49/18866	0.255528	0.72925	0.657386	CARD11/BATF/SHH	3
GO:0090151	establishment of protein localization to mitochondrial membrane	3/675	49/18866	0.255528	0.72925	0.657386	BBC3/TP73/SFN	3
GO:0009123	nucleoside monophosphate metabolic process	4/675	72/18866	0.256889	0.731284	0.65922	ENTPD8/CARD11/TK1/AK4	4
GO:0043647	inositol phosphate metabolic process	4/675	72/18866	0.256889	0.731284	0.65922	PLCD3/PLCB3/NTSR1/ITPKA	4
GO:0051937	catecholamine transport	4/675	72/18866	0.256889	0.731284	0.65922	MAPK15/SYT8/FGF20/DRD4	4
GO:1904427	positive regulation of calcium ion transmembrane transport	4/675	72/18866	0.256889	0.731284	0.65922	NPSR1/CEMIP/GJC2/NTSR1	4
GO:0055002	striated muscle cell development	8/675	169/18866	0.259385	0.737922	0.665204	CAPN9/TNNT2/TNNT1/SDC1/KRT19/FHL2/CDK1/BMP4	8
GO:1901214	regulation of neuron death	14/675	321/18866	0.261311	0.741823	0.66872	PCSK9/EGLN3/FOXQ1/FGF20/SLC7A11/DKK1/KIF14/TFAP2A/TERT/NTF4/MYBL2/ERBB3/NQO1/ADAM8	14
GO:0045017	glycerolipid biosynthetic process	12/675	270/18866	0.261508	0.741823	0.66872	MOGAT3/PLA2G4D/LPCAT4/LIPH/MFSD2A/SLC44A4/MOGAT2/PLA2G2F/PLA2G10/ZP3/PIK3C2G/LDLR	12
GO:0007612	learning	7/675	145/18866	0.262998	0.741823	0.66872	PPP1R1B/SLC7A11/DKK1/FOSL1/PTGS2/NTSR1/CCK	7
GO:0051348	negative regulation of transferase activity	13/675	296/18866	0.263502	0.741823	0.66872	PPP1R1B/CBLC/GPRC5A/SERPINB3/PTPRH/PTK6/PPARG/PLK1/SFN/GCKR/BMP4/CEACAM1/AHSG	13
GO:0007163	establishment or maintenance of cell polarity	10/675	220/18866	0.264151	0.741823	0.66872	MISP/SAPCD2/PARD6B/FERMT1/RHOD/KIF2C/WNT7A/SHH/PLK1/CENPA	10
GO:0002709	regulation of T cell mediated immunity	4/675	73/18866	0.264812	0.741823	0.66872	TRPM4/IL20RB/ZP3/CEACAM1	4
GO:0010517	regulation of phospholipase activity	4/675	73/18866	0.264812	0.741823	0.66872	ANXA8L1/ANXA8/NTF4/GNA15	4
GO:0051145	smooth muscle cell differentiation	4/675	73/18866	0.264812	0.741823	0.66872	SHH/EREG/BMP4/ADM	4
GO:0070227	lymphocyte apoptotic process	4/675	73/18866	0.264812	0.741823	0.66872	LGALS3/EFNA1/BMP4/ADAM8	4
GO:0090114	COPII-coated vesicle budding	4/675	73/18866	0.264812	0.741823	0.66872	MAPK15/TGFA/COL7A1/AREG	4
GO:1902117	positive regulation of organelle assembly	4/675	73/18866	0.264812	0.741823	0.66872	MAPK15/SDC4/SDC1/RP1	4
GO:1903747	regulation of establishment of protein localization to mitochondrion	4/675	73/18866	0.264812	0.741823	0.66872	MICALL2/BBC3/TP73/SFN	4
GO:0002360	T cell lineage commitment	2/675	28/18866	0.264866	0.741823	0.66872	BATF/SHH	2
GO:0010458	exit from mitosis	2/675	28/18866	0.264866	0.741823	0.66872	ANLN/UBE2C	2
GO:0021680	cerebellar Purkinje cell layer development	2/675	28/18866	0.264866	0.741823	0.66872	KIF14/LHX1	2
GO:0021846	cell proliferation in forebrain	2/675	28/18866	0.264866	0.741823	0.66872	KIF14/WNT7A	2
GO:0022011	myelination in peripheral nervous system	2/675	28/18866	0.264866	0.741823	0.66872	SH3TC2/FA2H	2
GO:0031645	negative regulation of nervous system process	2/675	28/18866	0.264866	0.741823	0.66872	KLK8/GPR35	2
GO:0032292	peripheral nervous system axon ensheathment	2/675	28/18866	0.264866	0.741823	0.66872	SH3TC2/FA2H	2
GO:0032958	inositol phosphate biosynthetic process	2/675	28/18866	0.264866	0.741823	0.66872	NTSR1/ITPKA	2
GO:0045745	positive regulation of G protein-coupled receptor signaling pathway	2/675	28/18866	0.264866	0.741823	0.66872	GAS2L2/KLK6	2
GO:0051883	killing of cells in other organism involved in symbiotic interaction	2/675	28/18866	0.264866	0.741823	0.66872	APOL1/KRT6A	2
GO:0061437	renal system vasculature development	2/675	28/18866	0.264866	0.741823	0.66872	SERPINB7/BMP4	2
GO:0061440	kidney vasculature development	2/675	28/18866	0.264866	0.741823	0.66872	SERPINB7/BMP4	2
GO:0090200	positive regulation of release of cytochrome c from mitochondria	2/675	28/18866	0.264866	0.741823	0.66872	BBC3/BIK	2
GO:0045806	negative regulation of endocytosis	3/675	50/18866	0.265257	0.741996	0.668876	PCSK9/PROM2/LGALS3	3
GO:0099054	presynapse assembly	3/675	50/18866	0.265257	0.741996	0.668876	LRFN4/DKK1/WNT7A	3
GO:0008654	phospholipid biosynthetic process	12/675	271/18866	0.265504	0.742225	0.669083	PLA2G4D/LPCAT4/LIPH/MBOAT2/MFSD2A/SLC44A4/SRD5A3/PLA2G2F/PLA2G10/ZP3/PIK3C2G/HMGCS2	12
GO:0046634	regulation of alpha-beta T cell activation	5/675	97/18866	0.266871	0.744663	0.671281	LGALS9C/LGALS9B/SHH/IHH/CD55	5
GO:0071674	mononuclear cell migration	5/675	97/18866	0.266871	0.744663	0.671281	CXCL17/S100A14/CCL24/CCL20/LGALS3	5
GO:1901216	positive regulation of neuron death	5/675	97/18866	0.266871	0.744663	0.671281	PCSK9/DKK1/TFAP2A/MYBL2/NQO1	5
GO:0009566	fertilization	9/675	196/18866	0.26946	0.750761	0.676778	CATSPER1/SYT8/PLA2G10/ZP3/PAEP/MST1R/HOXA11/HOXA10/CDK1	9
GO:0007584	response to nutrient	8/675	171/18866	0.269555	0.750761	0.676778	UGT1A1/FGF23/PTGS2/PPARG/NQO1/CYP26A1/TSPO/ALDH3A1	8
GO:1905952	regulation of lipid localization	8/675	171/18866	0.269555	0.750761	0.676778	PCSK9/ACSL5/PLA2G10/SHH/PPARG/NTSR1/TSPO/ANXA2	8
GO:0021782	glial cell development	6/675	122/18866	0.271844	0.755738	0.681264	ZNF488/SH3TC2/FA2H/SOX11/SHH/LDLR	6
GO:0045471	response to ethanol	6/675	122/18866	0.271844	0.755738	0.681264	UGT1A1/CLDN18/DRD4/NQO1/CDK1/APOBEC1	6
GO:0097237	cellular response to toxic substance	6/675	122/18866	0.271844	0.755738	0.681264	IYD/AKR1B10/DUOX2/PTGS2/GPX2/NQO1	6
GO:0048199	vesicle targeting, to, from or within Golgi	4/675	74/18866	0.272779	0.757868	0.683185	MAPK15/TGFA/COL7A1/AREG	4
GO:0044839	cell cycle G2/M phase transition	12/675	273/18866	0.273555	0.759144	0.684335	TPX2/KIF14/MELK/CCNB2/PKMYT1/HMGA2/PLK1/NEK2/HMMR/CENPF/CDC25C/CDK1	12
GO:0045785	positive regulation of cell adhesion	18/675	428/18866	0.273703	0.759144	0.684335	CARD11/FERMT1/RHOD/AGR2/TNFSF9/ZP3/SHH/SDC4/S100A10/CEACAM6/JUP/ITGA3/IHH/FUT3/ERBB2/EFNB1/CD55/ADAM8	18
GO:0006942	regulation of striated muscle contraction	5/675	98/18866	0.273743	0.759144	0.684335	RNF207/TMEM38A/TRPM4/TNNI3/JUP	5
GO:0006694	steroid biosynthetic process	9/675	197/18866	0.274236	0.759908	0.685024	AKR1B15/SRD5A3/OSBPL3/LHB/HSD17B2/HSD11B2/HMGCS2/TSPO/ADM	9
GO:0032873	negative regulation of stress-activated MAPK cascade	3/675	51/18866	0.275029	0.759908	0.685024	SH3RF2/PBK/SERPINB3	3
GO:0035272	exocrine system development	3/675	51/18866	0.275029	0.759908	0.685024	ESRP2/TFCP2L1/SHH	3
GO:0048146	positive regulation of fibroblast proliferation	3/675	51/18866	0.275029	0.759908	0.685024	S100A6/EREG/ANXA2	3
GO:0070303	negative regulation of stress-activated protein kinase signaling cascade	3/675	51/18866	0.275029	0.759908	0.685024	SH3RF2/PBK/SERPINB3	3
GO:0071675	regulation of mononuclear cell migration	3/675	51/18866	0.275029	0.759908	0.685024	CXCL17/S100A14/LGALS3	3
GO:0009435	NAD biosynthetic process	2/675	29/18866	0.278278	0.765605	0.690159	NAPRT/PTGS2	2
GO:0010882	regulation of cardiac muscle contraction by calcium ion signaling	2/675	29/18866	0.278278	0.765605	0.690159	TMEM38A/TNNI3	2
GO:0015721	bile acid and bile salt transport	2/675	29/18866	0.278278	0.765605	0.690159	ABCC3/CEACAM1	2
GO:0019835	cytolysis	2/675	29/18866	0.278278	0.765605	0.690159	APOL1/KRT6A	2
GO:0048679	regulation of axon regeneration	2/675	29/18866	0.278278	0.765605	0.690159	RTN4R/KLK8	2
GO:0090344	negative regulation of cell aging	2/675	29/18866	0.278278	0.765605	0.690159	HMGA2/TERT	2
GO:0150117	positive regulation of cell-substrate junction organization	2/675	29/18866	0.278278	0.765605	0.690159	SDC4/S100A10	2
GO:0031644	regulation of nervous system process	7/675	148/18866	0.279671	0.767822	0.692157	ZNF488/KLK8/NMU/WNT7A/NTSR1/GPR35/CCK	7
GO:0061337	cardiac conduction	7/675	148/18866	0.279671	0.767822	0.692157	RNF207/CACNG6/TRPM4/FXYD3/KCNK1/JUP/CACNA1F	7
GO:0006633	fatty acid biosynthetic process	8/675	173/18866	0.279837	0.767822	0.692157	PLA2G4F/LIPH/SLC45A3/FA2H/PTGES/PTGS2/CYP2C9/CEACAM1	8
GO:0099173	postsynapse organization	8/675	173/18866	0.279837	0.767822	0.692157	LRFN4/ABHD17C/NGEF/SLC7A11/WNT7A/ITPKA/ITGA3/EFNA1	8
GO:0010717	regulation of epithelial to mesenchymal transition	5/675	99/18866	0.280651	0.767822	0.692157	OVOL2/NKX2-1/SERPINB3/EFNA1/BMP4	5
GO:0015837	amine transport	5/675	99/18866	0.280651	0.767822	0.692157	SYT8/FGF20/NTSR1/DRD4/CCK	5
GO:0019886	antigen processing and presentation of exogenous peptide antigen via MHC class II	5/675	99/18866	0.280651	0.767822	0.692157	AP1S3/KIF18A/KIF2C/CTSV/CTSE	5
GO:0034340	response to type I interferon	5/675	99/18866	0.280651	0.767822	0.692157	DCST1/OASL/IRF6/IFNA14/IFI27	5
GO:0051817	modulation of process of other organism involved in symbiotic interaction	5/675	99/18866	0.280651	0.767822	0.692157	KPNA7/POU2F3/HMGA2/IFI27/ANXA2	5
GO:0061844	antimicrobial humoral immune response mediated by antimicrobial peptide	4/675	75/18866	0.280786	0.767822	0.692157	SPINK5/KLK7/KRT6A/KLK3	4
GO:0051051	negative regulation of transport	20/675	483/18866	0.282304	0.771505	0.695477	SLC26A5/ANO9/PCSK9/PROM2/FAM3D/TRIM15/RHBDF1/FERMT1/NMU/PLA2G10/FGF23/TFF2/SHH/PTGS2/NTSR1/LGALS3/GPR35/ERBB3/DRD4/CEACAM1	20
GO:0002698	negative regulation of immune effector process	6/675	124/18866	0.284153	0.774206	0.697912	IL20RB/SPINK5/LGALS3/CD55/C4BPB/CEACAM1	6
GO:0002704	negative regulation of leukocyte mediated immunity	3/675	52/18866	0.284836	0.774206	0.697912	IL20RB/C4BPB/CEACAM1	3
GO:0006998	nuclear envelope organization	3/675	52/18866	0.284836	0.774206	0.697912	CCNB2/PLK1/CDK1	3
GO:0031103	axon regeneration	3/675	52/18866	0.284836	0.774206	0.697912	RTN4R/KLK8/TSPO	3
GO:0033059	cellular pigmentation	3/675	52/18866	0.284836	0.774206	0.697912	MLPH/RAB27B/CDH3	3
GO:0046580	negative regulation of Ras protein signal transduction	3/675	52/18866	0.284836	0.774206	0.697912	RASAL1/MET/ITGA3	3
GO:0051339	regulation of lyase activity	3/675	52/18866	0.284836	0.774206	0.697912	PDZD3/GPR87/ADORA2B	3
GO:0055078	sodium ion homeostasis	3/675	52/18866	0.284836	0.774206	0.697912	CYP4F12/TMPRSS3/SCNN1A	3
GO:0090329	regulation of DNA-dependent DNA replication	3/675	52/18866	0.284836	0.774206	0.697912	E2F7/CDT1/E2F8	3
GO:0051099	positive regulation of binding	8/675	174/18866	0.285017	0.774231	0.697935	CDT1/TERT/S100A10/PPARG/MET/LFNG/BMP4/ANXA2	8
GO:0043524	negative regulation of neuron apoptotic process	7/675	149/18866	0.285287	0.774499	0.698176	FOXQ1/FGF20/KIF14/TERT/NTF4/ERBB3/ADAM8	7
GO:0051222	positive regulation of protein transport	15/675	354/18866	0.287472	0.775468	0.69905	MICALL2/CEMIP/TRPM4/BBC3/NMU/TP73/SHH/PTGS2/KCNN4/JUP/SFN/ERBB2/ECT2/CDK1/ADAM8	15
GO:0035282	segmentation	5/675	100/18866	0.287594	0.775468	0.69905	DKK1/TBX6/LHX1/LFNG/BMP4	5
GO:0045069	regulation of viral genome replication	5/675	100/18866	0.287594	0.775468	0.69905	OASL/HMGA2/TOP2A/SLPI/IFI27	5
GO:0070301	cellular response to hydrogen peroxide	5/675	100/18866	0.287594	0.775468	0.69905	MET/LCN2/ECT2/NQO1/CDK1	5
GO:0010389	regulation of G2/M transition of mitotic cell cycle	9/675	200/18866	0.28871	0.775468	0.69905	TPX2/KIF14/HMGA2/PLK1/NEK2/HMMR/CENPF/CDC25C/CDK1	9
GO:0017038	protein import	9/675	200/18866	0.28871	0.775468	0.69905	KPNA7/FERMT1/SHH/PTGS2/JUP/GCKR/ECT2/CDK1/BMP4	9
GO:0060415	muscle tissue morphogenesis	4/675	76/18866	0.288829	0.775468	0.69905	TBX20/FOXH1/TNNT2/TNNI3	4
GO:0032102	negative regulation of response to external stimulus	18/675	433/18866	0.289976	0.775468	0.69905	CXCL17/DCST1/EPPK1/MMP28/RTN4R/PBK/IL20RB/KLK8/SPINK5/SEMA3B/IL1R2/TSPAN8/PPARG/LDLR/F12/CCK/CEACAM1/ANXA2	18
GO:0001952	regulation of cell-matrix adhesion	6/675	125/18866	0.290353	0.775468	0.69905	FERMT1/RHOD/SDC4/S100A10/CEACAM6/JUP	6
GO:0003014	renal system process	6/675	125/18866	0.290353	0.775468	0.69905	CYP4F12/ITGA3/HSD11B2/CLDN4/BMP4/ADM	6
GO:0008637	apoptotic mitochondrial changes	6/675	125/18866	0.290353	0.775468	0.69905	BBC3/TP73/HK2/SFN/CCK/BIK	6
GO:0007517	muscle organ development	17/675	407/18866	0.290531	0.775468	0.69905	SCX/MYH14/TBX20/FGF20/DKK1/FOXH1/TP73/TNNT2/TNNI3/SOX11/SHH/PITX1/ERBB3/CENPF/CDK1/KLF5/BMP4	17
GO:0035264	multicellular organism growth	7/675	150/18866	0.29093	0.775468	0.69905	MFSD2A/GRHL2/PLAC8/PPP1R13L/GDF15/PLS1/IHH	7
GO:0010758	regulation of macrophage chemotaxis	2/675	30/18866	0.291673	0.775468	0.69905	CXCL17/MMP28	2
GO:0010800	positive regulation of peptidyl-threonine phosphorylation	2/675	30/18866	0.291673	0.775468	0.69905	CEMIP/PLK1	2
GO:0019098	reproductive behavior	2/675	30/18866	0.291673	0.775468	0.69905	PPP1R1B/NPAS1	2
GO:0019934	cGMP-mediated signaling	2/675	30/18866	0.291673	0.775468	0.69905	PDZD3/ADORA2B	2
GO:0090314	positive regulation of protein targeting to membrane	2/675	30/18866	0.291673	0.775468	0.69905	CEMIP/ERBB2	2
GO:1902186	regulation of viral release from host cell	2/675	30/18866	0.291673	0.775468	0.69905	TRIM15/TRIM31	2
GO:1902751	positive regulation of cell cycle G2/M phase transition	2/675	30/18866	0.291673	0.775468	0.69905	CDC25C/CDK1	2
GO:0071560	cellular response to transforming growth factor beta stimulus	11/675	252/18866	0.292945	0.775468	0.69905	SCX/OVOL2/CGN/FERMT1/GDF15/FOXH1/WNT7A/NKX2-1/SOX11/ITGA3/ID1	11
GO:0110053	regulation of actin filament organization	12/675	278/18866	0.294016	0.775468	0.69905	CDC42EP5/SPIRE2/BAIAP2L2/BAIAP2L1/VILL/SDC4/CCL24/S100A10/MET/TACSTD2/ID1/CAPG	12
GO:0019217	regulation of fatty acid metabolic process	5/675	101/18866	0.294568	0.775468	0.69905	SLC45A3/MFSD2A/PTGS2/PPARG/CEACAM1	5
GO:0030838	positive regulation of actin filament polymerization	5/675	101/18866	0.294568	0.775468	0.69905	CDC42EP5/SPIRE2/BAIAP2L2/BAIAP2L1/CCL24	5
GO:0042632	cholesterol homeostasis	5/675	101/18866	0.294568	0.775468	0.69905	PCSK9/NR1I2/PLA2G10/MALL/LDLR	5
GO:0007632	visual behavior	3/675	53/18866	0.294672	0.775468	0.69905	PPP1R1B/SLC7A11/CCK	3
GO:0009311	oligosaccharide metabolic process	3/675	53/18866	0.294672	0.775468	0.69905	ST6GALNAC1/SLC2A1/FUT3	3
GO:0099172	presynapse organization	3/675	53/18866	0.294672	0.775468	0.69905	LRFN4/DKK1/WNT7A	3
GO:2000772	regulation of cellular senescence	3/675	53/18866	0.294672	0.775468	0.69905	HMGA2/TERT/HMGA1	3
GO:0010634	positive regulation of epithelial cell migration	8/675	176/18866	0.29545	0.775468	0.69905	RAB25/FGFBP1/WNT7A/PTGS2/MET/ITGA3/BMP4/ANXA3	8
GO:0008643	carbohydrate transport	7/675	151/18866	0.296599	0.775468	0.69905	SLC26A5/SLC45A3/MFSD2A/TERT/SLC2A1/PLS1/HK2	7
GO:0061041	regulation of wound healing	7/675	151/18866	0.296599	0.775468	0.69905	EPPK1/DUOX2/TSPAN8/F12/CLDN4/CEACAM1/ANXA2	7
GO:0032413	negative regulation of ion transmembrane transporter activity	4/675	77/18866	0.296903	0.775468	0.69905	ANO9/PCSK9/GPR35/DRD4	4
GO:0046902	regulation of mitochondrial membrane permeability	4/675	77/18866	0.296903	0.775468	0.69905	BBC3/TP73/HK2/SFN	4
GO:0060411	cardiac septum morphogenesis	4/675	77/18866	0.296903	0.775468	0.69905	TBX20/SOX11/MSX2/BMP4	4
GO:0031668	cellular response to extracellular stimulus	11/675	253/18866	0.297296	0.775468	0.69905	PCSK9/MFSD2A/SLC39A4/FGF23/FOSL1/SLC2A1/PPARG/LCN2/CTSV/ADORA2B/AOC1	11
GO:0048511	rhythmic process	13/675	305/18866	0.298571	0.775468	0.69905	NMU/SOX14/ZP3/TOP2A/NKX2-1/PPARG/MMP7/KISS1/ID1/EREG/DRD4/CLDN4/CDK1	13
GO:0055092	sterol homeostasis	5/675	102/18866	0.30157	0.775468	0.69905	PCSK9/NR1I2/PLA2G10/MALL/LDLR	5
GO:0110020	regulation of actomyosin structure organization	5/675	102/18866	0.30157	0.775468	0.69905	SDC4/S100A10/MET/TACSTD2/ECT2	5
GO:0019079	viral genome replication	6/675	127/18866	0.302834	0.775468	0.69905	OASL/HMGA2/TOP2A/SLPI/PIK3C2G/IFI27	6
GO:0010043	response to zinc ion	3/675	54/18866	0.304528	0.775468	0.69905	KRT14/TSPO/APOBEC1	3
GO:0010524	positive regulation of calcium ion transport into cytosol	3/675	54/18866	0.304528	0.775468	0.69905	NPSR1/CEMIP/NTSR1	3
GO:0051438	regulation of ubiquitin-protein transferase activity	3/675	54/18866	0.304528	0.775468	0.69905	UBE2C/PLK1/CDC20	3
GO:0043900	regulation of multi-organism process	4/675	78/18866	0.305005	0.775468	0.69905	TRIM15/PLA2G10/ZP3/PAEP	4
GO:0002323	natural killer cell activation involved in immune response	2/675	31/18866	0.305035	0.775468	0.69905	IFNE/IFNA14	2
GO:0014044	Schwann cell development	2/675	31/18866	0.305035	0.775468	0.69905	SH3TC2/FA2H	2
GO:0031114	regulation of microtubule depolymerization	2/675	31/18866	0.305035	0.775468	0.69905	TRIM54/TPX2	2
GO:0045987	positive regulation of smooth muscle contraction	2/675	31/18866	0.305035	0.775468	0.69905	NMU/PTGS2	2
GO:0046856	phosphatidylinositol dephosphorylation	2/675	31/18866	0.305035	0.775468	0.69905	MTMR11/TPTE	2
GO:0050858	negative regulation of antigen receptor-mediated signaling pathway	2/675	31/18866	0.305035	0.775468	0.69905	LGALS3/CEACAM1	2
GO:0051497	negative regulation of stress fiber assembly	2/675	31/18866	0.305035	0.775468	0.69905	MET/TACSTD2	2
GO:0070229	negative regulation of lymphocyte apoptotic process	2/675	31/18866	0.305035	0.775468	0.69905	EFNA1/BMP4	2
GO:0099068	postsynapse assembly	2/675	31/18866	0.305035	0.775468	0.69905	LRFN4/WNT7A	2
GO:2000406	positive regulation of T cell migration	2/675	31/18866	0.305035	0.775468	0.69905	CCL20/ADAM8	2
GO:2000515	negative regulation of CD4-positive, alpha-beta T cell activation	2/675	31/18866	0.305035	0.775468	0.69905	LGALS9C/LGALS9B	2
GO:0001660	fever generation	1/675	10/18866	0.305409	0.775468	0.69905	PTGS2	1
GO:0002291	T cell activation via T cell receptor contact with antigen bound to MHC molecule on antigen presenting cell	1/675	10/18866	0.305409	0.775468	0.69905	LGALS3	1
GO:0002676	regulation of chronic inflammatory response	1/675	10/18866	0.305409	0.775468	0.69905	ADORA2B	1
GO:0003149	membranous septum morphogenesis	1/675	10/18866	0.305409	0.775468	0.69905	BMP4	1
GO:0003183	mitral valve morphogenesis	1/675	10/18866	0.305409	0.775468	0.69905	EFNA1	1
GO:0003211	cardiac ventricle formation	1/675	10/18866	0.305409	0.775468	0.69905	SOX11	1
GO:0003307	regulation of Wnt signaling pathway involved in heart development	1/675	10/18866	0.305409	0.775468	0.69905	DKK1	1
GO:0007168	receptor guanylyl cyclase signaling pathway	1/675	10/18866	0.305409	0.775468	0.69905	PDZD3	1
GO:0007440	foregut morphogenesis	1/675	10/18866	0.305409	0.775468	0.69905	SHH	1
GO:0010887	negative regulation of cholesterol storage	1/675	10/18866	0.305409	0.775468	0.69905	PPARG	1
GO:0010986	positive regulation of lipoprotein particle clearance	1/675	10/18866	0.305409	0.775468	0.69905	ANXA2	1
GO:0010992	ubiquitin recycling	1/675	10/18866	0.305409	0.775468	0.69905	UBE2C	1
GO:0014041	regulation of neuron maturation	1/675	10/18866	0.305409	0.775468	0.69905	TBX6	1
GO:0014051	gamma-aminobutyric acid secretion	1/675	10/18866	0.305409	0.775468	0.69905	NTSR1	1
GO:0015893	drug transport	1/675	10/18866	0.305409	0.775468	0.69905	ABCC3	1
GO:0018242	protein O-linked glycosylation via serine	1/675	10/18866	0.305409	0.775468	0.69905	GALNT3	1
GO:0019374	galactolipid metabolic process	1/675	10/18866	0.305409	0.775468	0.69905	FA2H	1
GO:0021877	forebrain neuron fate commitment	1/675	10/18866	0.305409	0.775468	0.69905	NKX2-1	1
GO:0030647	aminoglycoside antibiotic metabolic process	1/675	10/18866	0.305409	0.775468	0.69905	AKR1B10	1
GO:0032308	positive regulation of prostaglandin secretion	1/675	10/18866	0.305409	0.775468	0.69905	PLA2G10	1
GO:0033131	regulation of glucokinase activity	1/675	10/18866	0.305409	0.775468	0.69905	GCKR	1
GO:0035376	sterol import	1/675	10/18866	0.305409	0.775468	0.69905	LDLR	1
GO:0035524	proline transmembrane transport	1/675	10/18866	0.305409	0.775468	0.69905	SLC6A20	1
GO:0035860	glial cell-derived neurotrophic factor receptor signaling pathway	1/675	10/18866	0.305409	0.775468	0.69905	GDF15	1
GO:0042048	olfactory behavior	1/675	10/18866	0.305409	0.775468	0.69905	GJB4	1
GO:0044557	relaxation of smooth muscle	1/675	10/18866	0.305409	0.775468	0.69905	ADORA2B	1
GO:0044857	plasma membrane raft organization	1/675	10/18866	0.305409	0.775468	0.69905	FA2H	1
GO:0045713	low-density lipoprotein particle receptor biosynthetic process	1/675	10/18866	0.305409	0.775468	0.69905	PPARG	1
GO:0045793	positive regulation of cell size	1/675	10/18866	0.305409	0.775468	0.69905	SLC26A5	1
GO:0046548	retinal rod cell development	1/675	10/18866	0.305409	0.775468	0.69905	RP1	1
GO:0046710	GDP metabolic process	1/675	10/18866	0.305409	0.775468	0.69905	CARD11	1
GO:0048739	cardiac muscle fiber development	1/675	10/18866	0.305409	0.775468	0.69905	BMP4	1
GO:0060068	vagina development	1/675	10/18866	0.305409	0.775468	0.69905	LHX1	1
GO:0060346	bone trabecula formation	1/675	10/18866	0.305409	0.775468	0.69905	MSX2	1
GO:0060502	epithelial cell proliferation involved in lung morphogenesis	1/675	10/18866	0.305409	0.775468	0.69905	BMP4	1
GO:0060768	regulation of epithelial cell proliferation involved in prostate gland development	1/675	10/18866	0.305409	0.775468	0.69905	SHH	1
GO:0060923	cardiac muscle cell fate commitment	1/675	10/18866	0.305409	0.775468	0.69905	DKK1	1
GO:0061303	cornea development in camera-type eye	1/675	10/18866	0.305409	0.775468	0.69905	SOX11	1
GO:0070091	glucagon secretion	1/675	10/18866	0.305409	0.775468	0.69905	FAM3D	1
GO:0070092	regulation of glucagon secretion	1/675	10/18866	0.305409	0.775468	0.69905	FAM3D	1
GO:0070170	regulation of tooth mineralization	1/675	10/18866	0.305409	0.775468	0.69905	TFAP2A	1
GO:0070327	thyroid hormone transport	1/675	10/18866	0.305409	0.775468	0.69905	SLCO4A1	1
GO:0070383	DNA cytosine deamination	1/675	10/18866	0.305409	0.775468	0.69905	APOBEC1	1
GO:0070508	cholesterol import	1/675	10/18866	0.305409	0.775468	0.69905	LDLR	1
GO:0071313	cellular response to caffeine	1/675	10/18866	0.305409	0.775468	0.69905	TMEM38A	1
GO:0071863	regulation of cell proliferation in bone marrow	1/675	10/18866	0.305409	0.775468	0.69905	HMGA2	1
GO:0072203	cell proliferation involved in metanephros development	1/675	10/18866	0.305409	0.775468	0.69905	SHH	1
GO:0090009	primitive streak formation	1/675	10/18866	0.305409	0.775468	0.69905	LHX1	1
GO:0090527	actin filament reorganization	1/675	10/18866	0.305409	0.775468	0.69905	GDPD2	1
GO:0090673	endothelial cell-matrix adhesion	1/675	10/18866	0.305409	0.775468	0.69905	CEACAM6	1
GO:0097278	complement-dependent cytotoxicity	1/675	10/18866	0.305409	0.775468	0.69905	CD55	1
GO:0110096	cellular response to aldehyde	1/675	10/18866	0.305409	0.775468	0.69905	AKR1B10	1
GO:0140042	lipid droplet formation	1/675	10/18866	0.305409	0.775468	0.69905	SMIM22	1
GO:1900426	positive regulation of defense response to bacterium	1/675	10/18866	0.305409	0.775468	0.69905	KLK7	1
GO:1902237	positive regulation of endoplasmic reticulum stress-induced intrinsic apoptotic signaling pathway	1/675	10/18866	0.305409	0.775468	0.69905	RNF183	1
GO:1903862	positive regulation of oxidative phosphorylation	1/675	10/18866	0.305409	0.775468	0.69905	CDK1	1
GO:1903897	regulation of PERK-mediated unfolded protein response	1/675	10/18866	0.305409	0.775468	0.69905	AGR2	1
GO:1905031	regulation of membrane repolarization during cardiac muscle cell action potential	1/675	10/18866	0.305409	0.775468	0.69905	RNF207	1
GO:2001054	negative regulation of mesenchymal cell apoptotic process	1/675	10/18866	0.305409	0.775468	0.69905	SHH	1
GO:2001225	regulation of chloride transport	1/675	10/18866	0.305409	0.775468	0.69905	ANO9	1
GO:0045834	positive regulation of lipid metabolic process	7/675	153/18866	0.308005	0.779921	0.703065	SLC45A3/MFSD2A/ZP3/PTGS2/PPARG/LDLR/ADM	7
GO:0002495	antigen processing and presentation of peptide antigen via MHC class II	5/675	103/18866	0.308597	0.779921	0.703065	AP1S3/KIF18A/KIF2C/CTSV/CTSE	5
GO:0098869	cellular oxidant detoxification	5/675	103/18866	0.308597	0.779921	0.703065	IYD/DUOX2/PTGS2/GPX2/NQO1	5
GO:0034763	negative regulation of transmembrane transport	6/675	128/18866	0.309111	0.779921	0.703065	SLC26A5/ANO9/PCSK9/NTSR1/GPR35/DRD4	6
GO:1903409	reactive oxygen species biosynthetic process	6/675	128/18866	0.309111	0.779921	0.703065	DUOXA2/DUOXA1/DUOX2/PTGS2/NQO1/TSPO	6
GO:0051495	positive regulation of cytoskeleton organization	10/675	230/18866	0.309716	0.779921	0.703065	MAPK15/CDC42EP5/SPIRE2/BAIAP2L2/BAIAP2L1/SDC4/CCL24/S100A10/MET/ID1	10
GO:0021675	nerve development	4/675	79/18866	0.31313	0.779921	0.703065	TFAP2A/NTF4/ERBB3/CTSV	4
GO:0014065	phosphatidylinositol 3-kinase signaling	7/675	154/18866	0.313741	0.779921	0.703065	CEP55/IER3/TPTE/PIK3C2G/ERBB3/ERBB2/CEACAM1	7
GO:0062013	positive regulation of small molecule metabolic process	7/675	154/18866	0.313741	0.779921	0.703065	PPP1R3G/SLC45A3/PTGS2/PPARG/NTSR1/ADORA2B/ADM	7
GO:0043903	regulation of symbiotic process	10/675	231/18866	0.314377	0.779921	0.703065	HS3ST5/TRIM15/POU2F3/TRIM31/OASL/HMGA2/TOP2A/SLPI/KRT6A/IFI27	10
GO:0002931	response to ischemia	3/675	55/18866	0.314398	0.779921	0.703065	SLC26A5/HK2/GJB2	3
GO:0030199	collagen fibril organization	3/675	55/18866	0.314398	0.779921	0.703065	SCX/MMP11/ANXA2	3
GO:0042304	regulation of fatty acid biosynthetic process	3/675	55/18866	0.314398	0.779921	0.703065	SLC45A3/PTGS2/CEACAM1	3
GO:0051353	positive regulation of oxidoreductase activity	3/675	55/18866	0.314398	0.779921	0.703065	FGF23/TERT/CDH3	3
GO:0097345	mitochondrial outer membrane permeabilization	3/675	55/18866	0.314398	0.779921	0.703065	BBC3/TP73/SFN	3
GO:2000649	regulation of sodium ion transmembrane transporter activity	3/675	55/18866	0.314398	0.779921	0.703065	PCSK9/FXYD3/DRD4	3
GO:0002027	regulation of heart rate	5/675	104/18866	0.315648	0.779921	0.703065	TRPM4/NMU/IRX5/JUP/ADM	5
GO:0002456	T cell mediated immunity	5/675	104/18866	0.315648	0.779921	0.703065	TRPM4/IL20RB/ZP3/CD55/CEACAM1	5
GO:0002504	antigen processing and presentation of peptide or polysaccharide antigen via MHC class II	5/675	104/18866	0.315648	0.779921	0.703065	AP1S3/KIF18A/KIF2C/CTSV/CTSE	5
GO:0007200	phospholipase C-activating G protein-coupled receptor signaling pathway	5/675	104/18866	0.315648	0.779921	0.703065	P2RY2/KISS1/GPR35/GPR20/GNA15	5
GO:0032231	regulation of actin filament bundle assembly	5/675	104/18866	0.315648	0.779921	0.703065	SDC4/S100A10/MET/TACSTD2/ID1	5
GO:0042594	response to starvation	9/675	206/18866	0.318222	0.779921	0.703065	PCSK9/MFSD2A/SLC39A4/UGT1A1/SLC2A1/PPARG/CTSV/ADM/AOC1	9
GO:0002063	chondrocyte development	2/675	32/18866	0.318349	0.779921	0.703065	MSX2/ECM1	2
GO:0002082	regulation of oxidative phosphorylation	2/675	32/18866	0.318349	0.779921	0.703065	CDK1/AK4	2
GO:0010743	regulation of macrophage derived foam cell differentiation	2/675	32/18866	0.318349	0.779921	0.703065	PLA2G10/PPARG	2
GO:0019359	nicotinamide nucleotide biosynthetic process	2/675	32/18866	0.318349	0.779921	0.703065	NAPRT/PTGS2	2
GO:0019363	pyridine nucleotide biosynthetic process	2/675	32/18866	0.318349	0.779921	0.703065	NAPRT/PTGS2	2
GO:0021591	ventricular system development	2/675	32/18866	0.318349	0.779921	0.703065	SLC7A11/CENPF	2
GO:0032673	regulation of interleukin-4 production	2/675	32/18866	0.318349	0.779921	0.703065	IL20RB/ZP3	2
GO:0042168	heme metabolic process	2/675	32/18866	0.318349	0.779921	0.703065	UGT1A1/TSPO	2
GO:0044818	mitotic G2/M transition checkpoint	2/675	32/18866	0.318349	0.779921	0.703065	HMGA2/CDK1	2
GO:0046320	regulation of fatty acid oxidation	2/675	32/18866	0.318349	0.779921	0.703065	MFSD2A/PPARG	2
GO:0060317	cardiac epithelial to mesenchymal transition	2/675	32/18866	0.318349	0.779921	0.703065	MSX2/EFNA1	2
GO:0070570	regulation of neuron projection regeneration	2/675	32/18866	0.318349	0.779921	0.703065	RTN4R/KLK8	2
GO:0071295	cellular response to vitamin	2/675	32/18866	0.318349	0.779921	0.703065	FGF23/PPARG	2
GO:0086019	cell-cell signaling involved in cardiac conduction	2/675	32/18866	0.318349	0.779921	0.703065	RNF207/TRPM4	2
GO:1902235	regulation of endoplasmic reticulum stress-induced intrinsic apoptotic signaling pathway	2/675	32/18866	0.318349	0.779921	0.703065	RNF183/CREB3L1	2
GO:1903959	regulation of anion transmembrane transport	2/675	32/18866	0.318349	0.779921	0.703065	ANO9/ACSL5	2
GO:0044843	cell cycle G1/S phase transition	13/675	310/18866	0.318606	0.779921	0.703065	E2F7/IQGAP3/CDT1/E2F8/GJC2/KIF14/TM4SF5/TERT/RRM2/MUC1/SFN/CDC25C/CDK1	13
GO:0071559	response to transforming growth factor beta	11/675	258/18866	0.3193	0.779921	0.703065	SCX/OVOL2/CGN/FERMT1/GDF15/FOXH1/WNT7A/NKX2-1/SOX11/ITGA3/ID1	11
GO:0009132	nucleoside diphosphate metabolic process	7/675	155/18866	0.319495	0.779921	0.703065	ENTPD8/CARD11/HKDC1/HK2/GCKR/ENTPD2/AK4	7
GO:0048678	response to axon injury	4/675	80/18866	0.321274	0.779921	0.703065	RTN4R/KLK8/CDK1/TSPO	4
GO:0055021	regulation of cardiac muscle tissue growth	4/675	80/18866	0.321274	0.779921	0.703065	TBX20/FGF20/TP73/CDK1	4
GO:0045619	regulation of lymphocyte differentiation	8/675	181/18866	0.321901	0.779921	0.703065	CARD11/SPINK5/TNFSF9/SHH/IHH/ERBB2/BMP4/ADAM8	8
GO:0007631	feeding behavior	5/675	105/18866	0.322718	0.779921	0.703065	RXFP4/DMBX1/NMU/GDF15/CCK	5
GO:0042692	muscle cell differentiation	16/675	390/18866	0.323017	0.779921	0.703065	DKK1/CAPN9/GDF15/BARX2/TNNT2/TNNT1/SHH/SDC1/KRT19/FHL2/EREG/CEACAM5/CDK1/KLF5/BMP4/ADM	16
GO:0050732	negative regulation of peptidyl-tyrosine phosphorylation	3/675	56/18866	0.324274	0.779921	0.703065	CBLC/GPRC5A/PTK6	3
GO:0086002	cardiac muscle cell action potential involved in contraction	3/675	56/18866	0.324274	0.779921	0.703065	RNF207/TRPM4/JUP	3
GO:0086065	cell communication involved in cardiac conduction	3/675	56/18866	0.324274	0.779921	0.703065	RNF207/TRPM4/JUP	3
GO:1902017	regulation of cilium assembly	3/675	56/18866	0.324274	0.779921	0.703065	MCIDAS/MAPK15/RP1	3
GO:1902904	negative regulation of supramolecular fiber organization	7/675	156/18866	0.325268	0.779921	0.703065	TRIM54/VILL/TPX2/MET/TACSTD2/LDLR/CAPG	7
GO:0070588	calcium ion transmembrane transport	13/675	312/18866	0.326713	0.779921	0.703065	NPSR1/CATSPER1/TMEM38A/CACNG6/CEMIP/GJC2/TRPM4/ATP2C2/NTSR1/GPR35/DRD4/CACNA1F/ANXA2	13
GO:1902905	positive regulation of supramolecular fiber organization	9/675	208/18866	0.328199	0.779921	0.703065	CDC42EP5/SPIRE2/BAIAP2L2/BAIAP2L1/SDC4/CCL24/S100A10/MET/ID1	9
GO:0007611	learning or memory	11/675	260/18866	0.328205	0.779921	0.703065	PPP1R1B/SLC7A11/DKK1/KLK8/FOSL1/PTGS2/NTSR1/NTF4/LDLR/ITGA3/CCK	11
GO:0007050	cell cycle arrest	10/675	234/18866	0.328451	0.779921	0.703065	E2F7/E2F8/ERN2/HMGA2/TP73/MUC1/IRF6/SFN/CDC25C/CDK1	10
GO:0010833	telomere maintenance via telomere lengthening	4/675	81/18866	0.329432	0.779921	0.703065	MAPK15/ZSCAN4/TERT/NEK2	4
GO:0021766	hippocampus development	4/675	81/18866	0.329432	0.779921	0.703065	MFSD2A/KIF14/NKX2-1/ANXA3	4
GO:0043242	negative regulation of protein-containing complex disassembly	4/675	81/18866	0.329432	0.779921	0.703065	TRIM54/VILL/TPX2/CAPG	4
GO:0048194	Golgi vesicle budding	4/675	81/18866	0.329432	0.779921	0.703065	MAPK15/TGFA/COL7A1/AREG	4
GO:0051279	regulation of release of sequestered calcium ion into cytosol	4/675	81/18866	0.329432	0.779921	0.703065	NPSR1/TMEM38A/CEMIP/NTSR1	4
GO:0019233	sensory perception of pain	5/675	106/18866	0.329806	0.779921	0.703065	NMU/PTGS2/NTSR1/HOXB8/CCK	5
GO:2000379	positive regulation of reactive oxygen species metabolic process	5/675	106/18866	0.329806	0.779921	0.703065	DUOXA2/DUOXA1/XDH/PTGS2/TSPO	5
GO:0003157	endocardium development	1/675	11/18866	0.330274	0.779921	0.703065	OVOL2	1
GO:0003174	mitral valve development	1/675	11/18866	0.330274	0.779921	0.703065	EFNA1	1
GO:0005984	disaccharide metabolic process	1/675	11/18866	0.330274	0.779921	0.703065	SLC2A1	1
GO:0006020	inositol metabolic process	1/675	11/18866	0.330274	0.779921	0.703065	ITPKA	1
GO:0006570	tyrosine metabolic process	1/675	11/18866	0.330274	0.779921	0.703065	IYD	1
GO:0006702	androgen biosynthetic process	1/675	11/18866	0.330274	0.779921	0.703065	SRD5A3	1
GO:0006857	oligopeptide transport	1/675	11/18866	0.330274	0.779921	0.703065	SLC7A11	1
GO:0008655	pyrimidine-containing compound salvage	1/675	11/18866	0.330274	0.779921	0.703065	TK1	1
GO:0009629	response to gravity	1/675	11/18866	0.330274	0.779921	0.703065	FOSL1	1
GO:0014820	tonic smooth muscle contraction	1/675	11/18866	0.330274	0.779921	0.703065	NMU	1
GO:0018401	peptidyl-proline hydroxylation to 4-hydroxy-L-proline	1/675	11/18866	0.330274	0.779921	0.703065	EGLN3	1
GO:0019042	viral latency	1/675	11/18866	0.330274	0.779921	0.703065	HMGA1	1
GO:0019852	L-ascorbic acid metabolic process	1/675	11/18866	0.330274	0.779921	0.703065	SLC2A1	1
GO:0021521	ventral spinal cord interneuron specification	1/675	11/18866	0.330274	0.779921	0.703065	EVX1	1
GO:0021892	cerebral cortex GABAergic interneuron differentiation	1/675	11/18866	0.330274	0.779921	0.703065	NKX2-1	1
GO:0030422	production of siRNA involved in RNA interference	1/675	11/18866	0.330274	0.779921	0.703065	TERT	1
GO:0031284	positive regulation of guanylate cyclase activity	1/675	11/18866	0.330274	0.779921	0.703065	ADORA2B	1
GO:0032060	bleb assembly	1/675	11/18866	0.330274	0.779921	0.703065	ANLN	1
GO:0032276	regulation of gonadotropin secretion	1/675	11/18866	0.330274	0.779921	0.703065	KISS1	1
GO:0032306	regulation of prostaglandin secretion	1/675	11/18866	0.330274	0.779921	0.703065	PLA2G10	1
GO:0032908	regulation of transforming growth factor beta1 production	1/675	11/18866	0.330274	0.779921	0.703065	SERPINB7	1
GO:0033197	response to vitamin E	1/675	11/18866	0.330274	0.779921	0.703065	PPARG	1
GO:0033327	Leydig cell differentiation	1/675	11/18866	0.330274	0.779921	0.703065	NKX2-1	1
GO:0034115	negative regulation of heterotypic cell-cell adhesion	1/675	11/18866	0.330274	0.779921	0.703065	IL1RN	1
GO:0042447	hormone catabolic process	1/675	11/18866	0.330274	0.779921	0.703065	SULT1E1	1
GO:0042482	positive regulation of odontogenesis	1/675	11/18866	0.330274	0.779921	0.703065	TFAP2A	1
GO:0042758	long-chain fatty acid catabolic process	1/675	11/18866	0.330274	0.779921	0.703065	CYP4F12	1
GO:0043097	pyrimidine nucleoside salvage	1/675	11/18866	0.330274	0.779921	0.703065	TK1	1
GO:0043589	skin morphogenesis	1/675	11/18866	0.330274	0.779921	0.703065	ITGB4	1
GO:0045060	negative thymic T cell selection	1/675	11/18866	0.330274	0.779921	0.703065	SHH	1
GO:0046950	cellular ketone body metabolic process	1/675	11/18866	0.330274	0.779921	0.703065	HMGCS2	1
GO:0048102	autophagic cell death	1/675	11/18866	0.330274	0.779921	0.703065	CTSV	1
GO:0048103	somatic stem cell division	1/675	11/18866	0.330274	0.779921	0.703065	WNT7A	1
GO:0048672	positive regulation of collateral sprouting	1/675	11/18866	0.330274	0.779921	0.703065	CRABP2	1
GO:0048703	embryonic viscerocranium morphogenesis	1/675	11/18866	0.330274	0.779921	0.703065	LHX1	1
GO:0048853	forebrain morphogenesis	1/675	11/18866	0.330274	0.779921	0.703065	OTX1	1
GO:0051974	negative regulation of telomerase activity	1/675	11/18866	0.330274	0.779921	0.703065	PPARG	1
GO:0060525	prostate glandular acinus development	1/675	11/18866	0.330274	0.779921	0.703065	HOXB13	1
GO:0060573	cell fate specification involved in pattern specification	1/675	11/18866	0.330274	0.779921	0.703065	EVX1	1
GO:0060767	epithelial cell proliferation involved in prostate gland development	1/675	11/18866	0.330274	0.779921	0.703065	SHH	1
GO:0061085	regulation of histone H3-K27 methylation	1/675	11/18866	0.330274	0.779921	0.703065	KPNA7	1
GO:0061307	cardiac neural crest cell differentiation involved in heart development	1/675	11/18866	0.330274	0.779921	0.703065	BMP4	1
GO:0061308	cardiac neural crest cell development involved in heart development	1/675	11/18866	0.330274	0.779921	0.703065	BMP4	1
GO:0070587	regulation of cell-cell adhesion involved in gastrulation	1/675	11/18866	0.330274	0.779921	0.703065	IL1RN	1
GO:0071281	cellular response to iron ion	1/675	11/18866	0.330274	0.779921	0.703065	TFAP2A	1
GO:0071838	cell proliferation in bone marrow	1/675	11/18866	0.330274	0.779921	0.703065	HMGA2	1
GO:0086016	AV node cell action potential	1/675	11/18866	0.330274	0.779921	0.703065	TRPM4	1
GO:0086027	AV node cell to bundle of His cell signaling	1/675	11/18866	0.330274	0.779921	0.703065	TRPM4	1
GO:0090193	positive regulation of glomerulus development	1/675	11/18866	0.330274	0.779921	0.703065	SERPINB7	1
GO:0090269	fibroblast growth factor production	1/675	11/18866	0.330274	0.779921	0.703065	PTGS2	1
GO:0090270	regulation of fibroblast growth factor production	1/675	11/18866	0.330274	0.779921	0.703065	PTGS2	1
GO:0090557	establishment of endothelial intestinal barrier	1/675	11/18866	0.330274	0.779921	0.703065	TJP3	1
GO:0097396	response to interleukin-17	1/675	11/18866	0.330274	0.779921	0.703065	IL17RE	1
GO:0097398	cellular response to interleukin-17	1/675	11/18866	0.330274	0.779921	0.703065	IL17RE	1
GO:0097400	interleukin-17-mediated signaling pathway	1/675	11/18866	0.330274	0.779921	0.703065	IL17RE	1
GO:0098883	synapse pruning	1/675	11/18866	0.330274	0.779921	0.703065	DKK1	1
GO:0106049	regulation of cellular response to osmotic stress	1/675	11/18866	0.330274	0.779921	0.703065	PTGS2	1
GO:0150104	transport across blood-brain barrier	1/675	11/18866	0.330274	0.779921	0.703065	MFSD2A	1
GO:1902474	positive regulation of protein localization to synapse	1/675	11/18866	0.330274	0.779921	0.703065	WNT7A	1
GO:1903011	negative regulation of bone development	1/675	11/18866	0.330274	0.779921	0.703065	CLDN18	1
GO:1903299	regulation of hexokinase activity	1/675	11/18866	0.330274	0.779921	0.703065	GCKR	1
GO:1903800	positive regulation of production of miRNAs involved in gene silencing by miRNA	1/675	11/18866	0.330274	0.779921	0.703065	BMP4	1
GO:1904350	regulation of protein catabolic process in the vacuole	1/675	11/18866	0.330274	0.779921	0.703065	LDLR	1
GO:1905902	regulation of mesoderm formation	1/675	11/18866	0.330274	0.779921	0.703065	DKK1	1
GO:0043271	negative regulation of ion transport	7/675	157/18866	0.331058	0.779921	0.703065	SLC26A5/ANO9/PCSK9/PTGS2/NTSR1/GPR35/DRD4	7
GO:0001975	response to amphetamine	2/675	33/18866	0.331601	0.779921	0.703065	PPP1R1B/DRD4	2
GO:0002861	regulation of inflammatory response to antigenic stimulus	2/675	33/18866	0.331601	0.779921	0.703065	IL20RB/ZP3	2
GO:0003338	metanephros morphogenesis	2/675	33/18866	0.331601	0.779921	0.703065	LHX1/BMP4	2
GO:0003352	regulation of cilium movement	2/675	33/18866	0.331601	0.779921	0.703065	GAS2L2/CATSPER1	2
GO:0010039	response to iron ion	2/675	33/18866	0.331601	0.779921	0.703065	TFF1/TFAP2A	2
GO:0010955	negative regulation of protein processing	2/675	33/18866	0.331601	0.779921	0.703065	CARD18/IL1R2	2
GO:0010984	regulation of lipoprotein particle clearance	2/675	33/18866	0.331601	0.779921	0.703065	PCSK9/ANXA2	2
GO:0120255	olefinic compound biosynthetic process	2/675	33/18866	0.331601	0.779921	0.703065	LHB/ADM	2
GO:1903318	negative regulation of protein maturation	2/675	33/18866	0.331601	0.779921	0.703065	CARD18/IL1R2	2
GO:0001541	ovarian follicle development	3/675	57/18866	0.33415	0.779921	0.703065	ZP3/LFNG/EREG	3
GO:0002090	regulation of receptor internalization	3/675	57/18866	0.33415	0.779921	0.703065	PCSK9/DKK1/DRD4	3
GO:0044380	protein localization to cytoskeleton	3/675	57/18866	0.33415	0.779921	0.703065	FAM83H/GAS2L2/ABHD17C	3
GO:0046148	pigment biosynthetic process	3/675	57/18866	0.33415	0.779921	0.703065	SLC7A11/CDH3/TSPO	3
GO:0061005	cell differentiation involved in kidney development	3/675	57/18866	0.33415	0.779921	0.703065	SHH/LHX1/BMP4	3
GO:1905517	macrophage migration	3/675	57/18866	0.33415	0.779921	0.703065	CXCL17/MMP28/LGALS3	3
GO:0010595	positive regulation of endothelial cell migration	6/675	132/18866	0.334421	0.779921	0.703065	FGFBP1/WNT7A/PTGS2/MET/BMP4/ANXA3	6
GO:0019751	polyol metabolic process	6/675	132/18866	0.334421	0.779921	0.703065	MOGAT3/PLCD3/MOGAT2/PLCB3/NTSR1/ITPKA	6
GO:1903707	negative regulation of hemopoiesis	7/675	158/18866	0.336862	0.779921	0.703065	CLDN18/SHH/IHH/HOXB8/ERBB2/BMP4/CEACAM1	7
GO:0030193	regulation of blood coagulation	4/675	82/18866	0.337603	0.779921	0.703065	TSPAN8/F12/CEACAM1/ANXA2	4
GO:0002043	blood vessel endothelial cell proliferation involved in sprouting angiogenesis	3/675	58/18866	0.344019	0.779921	0.703065	FGFBP1/EPHA2/BMP4	3
GO:1902373	negative regulation of mRNA catabolic process	3/675	58/18866	0.344019	0.779921	0.703065	PKP3/PKP1/APOBEC1	3
GO:0071887	leukocyte apoptotic process	5/675	108/18866	0.344025	0.779921	0.703065	SLC7A11/LGALS3/EFNA1/BMP4/ADAM8	5
GO:0001881	receptor recycling	2/675	34/18866	0.344779	0.779921	0.703065	PCSK9/ANXA2	2
GO:0007202	activation of phospholipase C activity	2/675	34/18866	0.344779	0.779921	0.703065	NTF4/GNA15	2
GO:0007616	long-term memory	2/675	34/18866	0.344779	0.779921	0.703065	NTF4/LDLR	2
GO:0010765	positive regulation of sodium ion transport	2/675	34/18866	0.344779	0.779921	0.703065	PRSS8/DRD4	2
GO:0019076	viral release from host cell	2/675	34/18866	0.344779	0.779921	0.703065	TRIM15/TRIM31	2
GO:0019228	neuronal action potential	2/675	34/18866	0.344779	0.779921	0.703065	MYH14/GPR35	2
GO:0032212	positive regulation of telomere maintenance via telomerase	2/675	34/18866	0.344779	0.779921	0.703065	MAPK15/NEK2	2
GO:0032232	negative regulation of actin filament bundle assembly	2/675	34/18866	0.344779	0.779921	0.703065	MET/TACSTD2	2
GO:0035890	exit from host	2/675	34/18866	0.344779	0.779921	0.703065	TRIM15/TRIM31	2
GO:0035891	exit from host cell	2/675	34/18866	0.344779	0.779921	0.703065	TRIM15/TRIM31	2
GO:0042759	long-chain fatty acid biosynthetic process	2/675	34/18866	0.344779	0.779921	0.703065	PTGS2/CYP2C9	2
GO:0043094	cellular metabolic compound salvage	2/675	34/18866	0.344779	0.779921	0.703065	NAPRT/TK1	2
GO:0043276	anoikis	2/675	34/18866	0.344779	0.779921	0.703065	CEACAM6/CEACAM5	2
GO:0045907	positive regulation of vasoconstriction	2/675	34/18866	0.344779	0.779921	0.703065	TRPM4/PTGS2	2
GO:0048665	neuron fate specification	2/675	34/18866	0.344779	0.779921	0.703065	ESRP1/EVX1	2
GO:0055094	response to lipoprotein particle	2/675	34/18866	0.344779	0.779921	0.703065	PPARG/LDLR	2
GO:0060236	regulation of mitotic spindle organization	2/675	34/18866	0.344779	0.779921	0.703065	TPX2/PLK1	2
GO:1902692	regulation of neuroblast proliferation	2/675	34/18866	0.344779	0.779921	0.703065	ASPM/SHH	2
GO:0006631	fatty acid metabolic process	16/675	396/18866	0.344904	0.779921	0.703065	PLA2G4D/PLA2G4F/LIPH/SLC45A3/MFSD2A/FA2H/CYP4F12/ACSL5/CYP2S1/PTGES/PLA2G10/PTGS2/PPARG/CYP2C18/CYP2C9/CEACAM1	16
GO:0048145	regulation of fibroblast proliferation	4/675	83/18866	0.34578	0.779921	0.703065	S100A6/PPARG/EREG/ANXA2	4
GO:0048644	muscle organ morphogenesis	4/675	83/18866	0.34578	0.779921	0.703065	TBX20/FOXH1/TNNT2/TNNI3	4
GO:1900046	regulation of hemostasis	4/675	83/18866	0.34578	0.779921	0.703065	TSPAN8/F12/CEACAM1/ANXA2	4
GO:0045862	positive regulation of proteolysis	15/675	370/18866	0.347075	0.779921	0.703065	SH3RF2/EGLN3/BBC3/TNFRSF10A/XDH/SERPINB3/PPARG/PLK1/F12/EFNA3/EFNA1/CLDN4/CDC20/CCK/ADAM8	15
GO:1904951	positive regulation of establishment of protein localization	15/675	370/18866	0.347075	0.779921	0.703065	MICALL2/CEMIP/TRPM4/BBC3/NMU/TP73/SHH/PTGS2/KCNN4/JUP/SFN/ERBB2/ECT2/CDK1/ADAM8	15
GO:0043280	positive regulation of cysteine-type endopeptidase activity involved in apoptotic process	6/675	134/18866	0.34717	0.779921	0.703065	EGLN3/BBC3/TNFRSF10A/XDH/PPARG/CCK	6
GO:0002685	regulation of leukocyte migration	9/675	212/18866	0.348318	0.779921	0.703065	CXCL17/MMP28/S100A14/ZP3/CCL24/CCL20/LGALS3/ECM1/ADAM8	9
GO:0002286	T cell activation involved in immune response	5/675	109/18866	0.35115	0.779921	0.703065	IFNE/BATF/LGALS3/IFNA14/CEACAM1	5
GO:0033138	positive regulation of peptidyl-serine phosphorylation	5/675	109/18866	0.35115	0.779921	0.703065	IFNE/SH2D3A/PTGS2/NTF4/IFNA14	5
GO:0043618	regulation of transcription from RNA polymerase II promoter in response to stress	5/675	109/18866	0.35115	0.779921	0.703065	EGLN3/CREB3L1/CREB3L3/MUC1/CA9	5
GO:0090630	activation of GTPase activity	5/675	109/18866	0.35115	0.779921	0.703065	GRTP1/ARHGEF16/NGEF/EPHA2/ECT2	5
GO:2000116	regulation of cysteine-type endopeptidase activity	10/675	239/18866	0.35217	0.779921	0.703065	EGLN3/CARD18/BBC3/TNFRSF10A/XDH/PTGS2/PPARG/SFN/CCK/BIRC5	10
GO:0016051	carbohydrate biosynthetic process	9/675	213/18866	0.353377	0.779921	0.703065	PPP1R3G/B3GNT6/B3GNT7/ST6GALNAC1/B3GNT3/SLC2A1/NTSR1/HAS3/FUT3	9
GO:0006636	unsaturated fatty acid biosynthetic process	3/675	59/18866	0.353876	0.779921	0.703065	PLA2G4F/PTGES/PTGS2	3
GO:0043486	histone exchange	3/675	59/18866	0.353876	0.779921	0.703065	HJURP/OIP5/CENPA	3
GO:0051058	negative regulation of small GTPase mediated signal transduction	3/675	59/18866	0.353876	0.779921	0.703065	RASAL1/MET/ITGA3	3
GO:0051289	protein homotetramerization	3/675	59/18866	0.353876	0.779921	0.703065	TRPM4/TK1/AQP5	3
GO:0015844	monoamine transport	4/675	84/18866	0.353961	0.779921	0.703065	MAPK15/SYT8/FGF20/DRD4	4
GO:0048144	fibroblast proliferation	4/675	84/18866	0.353961	0.779921	0.703065	S100A6/PPARG/EREG/ANXA2	4
GO:0043409	negative regulation of MAPK cascade	8/675	187/18866	0.354174	0.779921	0.703065	SH3RF2/PBK/CBLC/PSCA/SERPINB3/PTPRR/EFNA1/BMP4	8
GO:0001976	nervous system process involved in regulation of systemic arterial blood pressure	1/675	12/18866	0.35425	0.779921	0.703065	TNNI3	1
GO:0002713	negative regulation of B cell mediated immunity	1/675	12/18866	0.35425	0.779921	0.703065	C4BPB	1
GO:0002863	positive regulation of inflammatory response to antigenic stimulus	1/675	12/18866	0.35425	0.779921	0.703065	ZP3	1
GO:0002890	negative regulation of immunoglobulin mediated immune response	1/675	12/18866	0.35425	0.779921	0.703065	C4BPB	1
GO:0002923	regulation of humoral immune response mediated by circulating immunoglobulin	1/675	12/18866	0.35425	0.779921	0.703065	C4BPB	1
GO:0003334	keratinocyte development	1/675	12/18866	0.35425	0.779921	0.703065	SFN	1
GO:0006002	fructose 6-phosphate metabolic process	1/675	12/18866	0.35425	0.779921	0.703065	HK2	1
GO:0006216	cytidine catabolic process	1/675	12/18866	0.35425	0.779921	0.703065	APOBEC1	1
GO:0006534	cysteine metabolic process	1/675	12/18866	0.35425	0.779921	0.703065	SLC7A11	1
GO:0008343	adult feeding behavior	1/675	12/18866	0.35425	0.779921	0.703065	DMBX1	1
GO:0009162	deoxyribonucleoside monophosphate metabolic process	1/675	12/18866	0.35425	0.779921	0.703065	TK1	1
GO:0009972	cytidine deamination	1/675	12/18866	0.35425	0.779921	0.703065	APOBEC1	1
GO:0010232	vascular transport	1/675	12/18866	0.35425	0.779921	0.703065	MFSD2A	1
GO:0010755	regulation of plasminogen activation	1/675	12/18866	0.35425	0.779921	0.703065	F12	1
GO:0014831	gastro-intestinal system smooth muscle contraction	1/675	12/18866	0.35425	0.779921	0.703065	NMU	1
GO:0015803	branched-chain amino acid transport	1/675	12/18866	0.35425	0.779921	0.703065	SLC6A20	1
GO:0015824	proline transport	1/675	12/18866	0.35425	0.779921	0.703065	SLC6A20	1
GO:0016554	cytidine to uridine editing	1/675	12/18866	0.35425	0.779921	0.703065	APOBEC1	1
GO:0021559	trigeminal nerve development	1/675	12/18866	0.35425	0.779921	0.703065	TFAP2A	1
GO:0021702	cerebellar Purkinje cell differentiation	1/675	12/18866	0.35425	0.779921	0.703065	LHX1	1
GO:0030157	pancreatic juice secretion	1/675	12/18866	0.35425	0.779921	0.703065	AQP5	1
GO:0030259	lipid glycosylation	1/675	12/18866	0.35425	0.779921	0.703065	ABO	1
GO:0031340	positive regulation of vesicle fusion	1/675	12/18866	0.35425	0.779921	0.703065	ANXA2	1
GO:0031392	regulation of prostaglandin biosynthetic process	1/675	12/18866	0.35425	0.779921	0.703065	PTGS2	1
GO:0032905	transforming growth factor beta1 production	1/675	12/18866	0.35425	0.779921	0.703065	SERPINB7	1
GO:0033629	negative regulation of cell adhesion mediated by integrin	1/675	12/18866	0.35425	0.779921	0.703065	MUC1	1
GO:0034497	protein localization to phagophore assembly site	1/675	12/18866	0.35425	0.779921	0.703065	ATG9B	1
GO:0035404	histone-serine phosphorylation	1/675	12/18866	0.35425	0.779921	0.703065	HMGA2	1
GO:0036005	response to macrophage colony-stimulating factor	1/675	12/18866	0.35425	0.779921	0.703065	MST1R	1
GO:0036006	cellular response to macrophage colony-stimulating factor stimulus	1/675	12/18866	0.35425	0.779921	0.703065	MST1R	1
GO:0036462	TRAIL-activated apoptotic signaling pathway	1/675	12/18866	0.35425	0.779921	0.703065	TNFRSF10A	1
GO:0038180	nerve growth factor signaling pathway	1/675	12/18866	0.35425	0.779921	0.703065	NTF4	1
GO:0042178	xenobiotic catabolic process	1/675	12/18866	0.35425	0.779921	0.703065	UGT1A1	1
[truncated: 2,514 more rows]

## Sheet: Sheet1
ID	Description	GeneRatio	BgRatio	pvalue	p.adjust	qvalue	geneID	Count
GO:0140014	mitotic nuclear division	28/675	286/18866	1.53319e-06	0.000314443	0.000283457	KIF18B/MISP/NUF2/KIF18A/CDT1/CDCA8/ANLN/TPX2/UBE2C/KIF2C/KIF14/DLGAP5/PTTG1/CCNB2/PKMYT1/TGFA/PLK1/NEK2/MYBL2/MKI67/KIFC1/EREG/CENPF/CDC25C/CDC20/CDK1/BMP4/BIRC5	28
GO:0006486	protein glycosylation	25/675	252/18866	4.37136e-06	0.000680123	0.000613101	MUC5B/ALG1L2/MUC21/MUC20/ALG1L/B3GNT6/MUC17/MUC16/B3GNT7/GALNT12/SRD5A3/ST6GALNAC1/GALNT5/GALNT6/B3GNT3/GCNT3/MUC5AC/MUC4/MUC3A/MUC1/GALNT3/FUT6/FUT3/FUT2/ABO	25
GO:0000280	nuclear division	35/675	428/18866	5.16425e-06	0.000776703	0.000700163	ASPM/MAPK15/KIF18B/MISP/SPIRE2/NUF2/KIF18A/CDT1/CDCA8/ANLN/TPX2/UBE2C/KIF2C/KIF14/DLGAP5/PTTG1/CCNB2/PKMYT1/RAD54L/TOP2A/TGFA/PLK1/NEK2/MYBL2/MSX2/MKI67/KIFC1/EREG/CKS2/CENPF/CDC25C/CDC20/CDK1/BMP4/BIRC5	35
GO:0045104	intermediate filament cytoskeleton organization	10/675	50/18866	9.04736e-06	0.00116633	0.0010514	KRT6C/FAM83H/EPPK1/SHH/PLEC/PKP1/KRT17/KRT16/KRT14/EVPL	10
GO:0038127	ERBB signaling pathway	16/675	145/18866	6.42274e-05	0.0048299	0.00435394	FAM83A/SH3TC2/RHBDF1/CBLC/AGR2/GPRC5A/TGFA/PTPRR/PTK6/PIGR/GRB7/EREG/ERBB3/ERBB2/CEACAM1/AREG	16
GO:0009101	glycoprotein biosynthetic process	27/675	342/18866	0.000110162	0.0070007	0.00631082	MUC5B/ALG1L2/MUC21/HS3ST5/MUC20/ALG1L/B3GNT6/MUC17/MUC16/B3GNT7/GALNT12/SRD5A3/ST6GALNAC1/GALNT5/GALNT6/B3GNT3/GCNT3/MUC5AC/MUC4/MUC3A/MUC1/GALNT3/FUT6/FUT3/FUT2/FOXL1/ABO	27
GO:0048732	gland development	32/675	443/18866	0.00014161	0.00878697	0.00792107	PSAPL1/PCSK9/E2F7/IQGAP3/ESRP2/E2F8/FA2H/UGT1A1/LSR/TFCP2L1/NKX2-8/HOXB13/ATP2C2/CCNB2/XDH/NKX2-1/SHH/PITX1/SERPINB5/MSX2/MET/IRF6/IHH/HOXB9/HK2/ELF3/EPHA2/TSPO/BMP4/CEACAM1/AREG/AK4	32
GO:0007043	cell-cell junction assembly	15/675	147/18866	0.000258041	0.0141985	0.0127993	CLDN23/PARD6B/POF1B/GRHL2/MICALL2/LSR/CLDN18/PKP3/GJB6/PKP1/JUP/GJB2/EPHA2/ECT2/CLDN4	15
GO:0008544	epidermis development	63/675	477/18866	2.02315e-19	9.12844e-16	8.22888e-16	KRTAP5-1/LIPM/KRT6C/RPTN/FOXQ1/KRTAP4-1/SLC44A4/GRHL2/FA2H/OVOL2/FERMT1/ESRP1/GRHL1/DKK4/POU2F3/CASP14/DKK1/PKP3/SOX21/SPINK5/TRIM16/HOXB13/SCEL/SULT2B1/ST14/SPRR3/SPRR1B/SPRR1A/SHH/PRSS8/KLK7/PKP1/PI3/OVOL1/NTF4/MSX2/LAMC2/LAMB3/LAMA3/KRT19/KRT17/KRT16/KRT15/KRT14/KRT13/KRT7/KRT6A/JUP/IRF6/SFN/GJB5/EVPL/ETV4/EREG/EPHA2/DSG3/CTSV/CST6/CRABP2/COL17A1/COL7A1/CDH3/BMP4	63
GO:0009913	epidermal cell differentiation	45/675	365/18866	4.25646e-13	6.40172e-10	5.77086e-10	KRTAP5-1/LIPM/KRT6C/RPTN/KRTAP4-1/SLC44A4/GRHL2/FA2H/OVOL2/ESRP1/GRHL1/CASP14/PKP3/SPINK5/TRIM16/SCEL/SULT2B1/ST14/SPRR3/SPRR1B/SPRR1A/PRSS8/PKP1/PI3/OVOL1/MSX2/KRT19/KRT17/KRT16/KRT15/KRT14/KRT13/KRT7/KRT6A/JUP/IRF6/SFN/EVPL/ETV4/EREG/EPHA2/DSG3/CTSV/CDH3/BMP4	45

## Sheet: CARD14_MF
ID	Description	GeneRatio	BgRatio	pvalue	p.adjust	qvalue	geneID	Count
GO:0048306	calcium-dependent protein binding	15/679	85/18352	4.63724e-07	0.000325998	0.000283116	S100A7A/S100A16/SYT8/S100A14/TNNI3/TNNC2/S100P/S100A11/S100A10/S100A6/S100A5/S100A4/S100A2/ANXA3/ANXA2	15
GO:0004866	endopeptidase inhibitor activity	21/679	183/18352	4.36964e-06	0.00145847	0.00126662	WFDC10B/WFDC13/A2ML1/WFDC3/CARD18/SPINK5/WFDC2/PTTG1/SERPINB7/SLPI/SERPINB3/SERPINB5/PI3/CSTB/CST6/CST4/CST1/COL7A1/BIRC5/ANXA2/AHSG	21
GO:0030414	peptidase inhibitor activity	21/679	189/18352	7.27093e-06	0.00145847	0.00126662	WFDC10B/WFDC13/A2ML1/WFDC3/CARD18/SPINK5/WFDC2/PTTG1/SERPINB7/SLPI/SERPINB3/SERPINB5/PI3/CSTB/CST6/CST4/CST1/COL7A1/BIRC5/ANXA2/AHSG	21
GO:0061135	endopeptidase regulator activity	21/679	192/18352	9.29559e-06	0.00145847	0.00126662	WFDC10B/WFDC13/A2ML1/WFDC3/CARD18/SPINK5/WFDC2/PTTG1/SERPINB7/SLPI/SERPINB3/SERPINB5/PI3/CSTB/CST6/CST4/CST1/COL7A1/BIRC5/ANXA2/AHSG	21
GO:0008509	anion transmembrane transporter activity	31/679	357/18352	1.03732e-05	0.00145847	0.00126662	SLC9A4/SLC26A5/ANO9/SLC13A5/SLCO6A1/SLC26A9/SLC52A3/MFSD2A/SLC4A11/SLC44A4/LRRC8E/SLC6A20/ANO7/SLCO4A1/SLC7A11/SLC6A14/SLC16A3/SLC16A5/CLIC3/ABCC3/APOL1/SLC9A2/SLC7A4/SLC6A8/SLC2A1/FXYD3/GABRP/CLDN4/CLCN1/CLCA1/CEACAM1	31
GO:0008401	retinoic acid 4-hydroxylase activity	5/679	10/18352	1.4749e-05	0.00172809	0.00150077	CYP2W1/CYP2S1/CYP26A1/CYP3A5/CYP2C18	5
GO:0016758	transferase activity, transferring hexosyl groups	21/679	201/18352	1.87845e-05	0.0018865	0.00163835	ALG1L2/ALG1L/B3GNT6/B3GNT7/GALNT12/UGT1A1/UGT1A9/UGT1A6/UGT1A7/UGT1A10/GALNT5/GALNT6/B3GNT3/GCNT3/LFNG/HAS3/GALNT3/FUT6/FUT3/FUT2/ABO	21
GO:0004869	cysteine-type endopeptidase inhibitor activity	10/679	59/18352	5.48456e-05	0.00412871	0.00358561	CARD18/WFDC2/PTTG1/SERPINB3/CSTB/CST6/CST4/CST1/BIRC5/AHSG	10
GO:0004252	serine-type endopeptidase activity	18/679	169/18352	5.66136e-05	0.00412871	0.00358561	PRSS33/PCSK9/TMPRSS3/PRSS22/TMPRSS4/RHBDL2/KLK8/KLK11/RHBDL1/ST14/KLK10/KLK6/PRSS8/KLK7/MMP7/F12/KLK3/ADAM8	18
GO:0001972	retinoic acid binding	6/679	20/18352	6.23472e-05	0.00412871	0.00358561	CYP2W1/UGT1A1/UGT1A9/UGT1A7/CYP26A1/CRABP2	6
GO:0004867	serine-type endopeptidase inhibitor activity	13/679	98/18352	6.46028e-05	0.00412871	0.00358561	WFDC10B/WFDC13/A2ML1/WFDC3/SPINK5/WFDC2/SERPINB7/SLPI/SERPINB3/SERPINB5/PI3/COL7A1/ANXA2	13
GO:0005243	gap junction channel activity	6/679	21/18352	8.45667e-05	0.00471954	0.00409873	GJB4/GJC2/GJB6/GJB5/GJB3/GJB2	6
GO:0008194	UDP-glycosyltransferase activity	16/679	144/18352	8.72746e-05	0.00471954	0.00409873	B3GNT6/B3GNT7/GALNT12/UGT1A1/UGT1A9/UGT1A6/UGT1A7/UGT1A10/GALNT5/GALNT6/B3GNT3/GCNT3/LFNG/HAS3/GALNT3/ABO	16
GO:0004857	enzyme inhibitor activity	30/679	383/18352	9.76695e-05	0.00490441	0.00425927	WFDC10B/WFDC13/SH3RF2/A2ML1/WFDC3/PPP1R1B/CARD18/PPP1R14D/UGT1A1/UGT1A7/SPINK5/WFDC2/PTTG1/SERPINB7/SLPI/SERPINB3/SERPINB5/PI3/LGALS3/SFN/GCKR/CSTB/CST6/CST4/CST1/COL7A1/BIRC5/ANXA3/ANXA2/AHSG	30
GO:0061134	peptidase regulator activity	21/679	229/18352	0.000126692	0.00593763	0.00515659	WFDC10B/WFDC13/A2ML1/WFDC3/CARD18/SPINK5/WFDC2/PTTG1/SERPINB7/SLPI/SERPINB3/SERPINB5/PI3/CSTB/CST6/CST4/CST1/COL7A1/BIRC5/ANXA2/AHSG	21
GO:0019215	intermediate filament binding	5/679	15/18352	0.000150599	0.00661693	0.00574653	FAM83H/EPPK1/PKP1/KRT14/EVPL	5
GO:0003779	actin binding	32/679	437/18352	0.000201154	0.00809511	0.00703027	ANXA8/GAS2L2/IQGAP3/MISP/TNS4/SPIRE2/ESPN/KIF18A/POF1B/MYH14/MICALL2/EPS8L3/MLPH/EPS8L2/INF2/CGN/BAIAP2L1/FERMT1/EPS8L1/ANLN/VILL/GJB6/CORO2A/TNNT2/TNNI3/TNNI2/TNNC2/S100A4/PLS1/PLEC/CAPG/CEACAM1	32
GO:0008236	serine-type peptidase activity	18/679	187/18352	0.000207272	0.00809511	0.00703027	PRSS33/PCSK9/TMPRSS3/PRSS22/TMPRSS4/RHBDL2/KLK8/KLK11/RHBDL1/ST14/KLK10/KLK6/PRSS8/KLK7/MMP7/F12/KLK3/ADAM8	18
GO:0016757	transferase activity, transferring glycosyl groups	23/679	275/18352	0.000243305	0.00900229	0.00781811	ALG1L2/ALG1L/B3GNT6/NAPRT/B3GNT7/GALNT12/ST6GALNAC1/UGT1A1/UGT1A9/UGT1A6/UGT1A7/UGT1A10/GALNT5/GALNT6/B3GNT3/GCNT3/LFNG/HAS3/GALNT3/FUT6/FUT3/FUT2/ABO	23
GO:0017171	serine hydrolase activity	18/679	191/18352	0.000269424	0.00947024	0.00822451	PRSS33/PCSK9/TMPRSS3/PRSS22/TMPRSS4/RHBDL2/KLK8/KLK11/RHBDL1/ST14/KLK10/KLK6/PRSS8/KLK7/MMP7/F12/KLK3/ADAM8	18
GO:0008376	acetylgalactosaminyltransferase activity	8/679	47/18352	0.000295271	0.00988454	0.00858431	B3GNT6/B3GNT7/GALNT12/GALNT5/GALNT6/B3GNT3/GALNT3/ABO	8
GO:0005253	anion channel activity	11/679	87/18352	0.000356438	0.0113898	0.00989157	ANO9/SLC26A9/LRRC8E/ANO7/CLIC3/APOL1/FXYD3/GABRP/CLDN4/CLCN1/CLCA1	11
GO:0098641	cadherin binding involved in cell-cell adhesion	5/679	18/18352	0.000391775	0.0119747	0.0103995	BAIAP2L1/TRIM29/PKP3/S100A11/ANXA2	5
GO:0005254	chloride channel activity	10/679	75/18352	0.000425568	0.0124656	0.0108259	ANO9/SLC26A9/ANO7/CLIC3/APOL1/FXYD3/GABRP/CLDN4/CLCN1/CLCA1	10
GO:0045296	cadherin binding	25/679	332/18352	0.000648494	0.0182357	0.0158369	EPS8L2/CGN/BAIAP2L1/EPS8L1/ANLN/ARHGEF16/TRIM29/PKP3/PPP1R13L/CCNB2/GPRC5A/S100P/S100A11/PTPRH/PLEC/PLCB3/PKP1/LAD1/JUP/SFN/EVPL/EPHA2/CDH3/CAPG/ANXA2	25
GO:0022829	wide pore channel activity	6/679	30/18352	0.000696703	0.0188378	0.0163598	GJB4/GJC2/GJB6/GJB5/GJB3/GJB2	6
GO:0005544	calcium-dependent phospholipid binding	8/679	54/18352	0.000778421	0.0202678	0.0176017	ANXA8L1/ANXA8/PLA2G4D/PLA2G4F/SYT8/ANXA10/ANXA3/ANXA2	8
GO:0015267	channel activity	32/679	479/18352	0.00097688	0.0245061	0.0212826	ANO9/GJB4/CALHM3/CATSPER1/SLC26A9/SLC4A11/LRRC8E/TMC7/TMC5/TMEM38A/CACNG6/GJC2/TRPM4/ANO7/GJB6/CLIC3/APOL1/SCNN1A/FXYD3/KCNN4/KCNK1/KCNA7/GJB5/GJB3/GJB2/GABRP/CLDN4/CLCN1/CLCA1/CACNA1F/AQP5/ANXA2	32
GO:0022803	passive transmembrane transporter activity	32/679	480/18352	0.00101092	0.0245061	0.0212826	ANO9/GJB4/CALHM3/CATSPER1/SLC26A9/SLC4A11/LRRC8E/TMC7/TMC5/TMEM38A/CACNG6/GJC2/TRPM4/ANO7/GJB6/CLIC3/APOL1/SCNN1A/FXYD3/KCNN4/KCNK1/KCNA7/GJB5/GJB3/GJB2/GABRP/CLDN4/CLCN1/CLCA1/CACNA1F/AQP5/ANXA2	32
GO:0008514	organic anion transmembrane transporter activity	19/679	233/18352	0.00110763	0.0259555	0.0225413	SLC26A5/SLC13A5/SLCO6A1/SLC26A9/SLC52A3/MFSD2A/SLC4A11/SLC44A4/SLC6A20/SLCO4A1/SLC7A11/SLC6A14/SLC16A3/SLC16A5/ABCC3/SLC7A4/SLC6A8/SLC2A1/CEACAM1	19
GO:0015108	chloride transmembrane transporter activity	11/679	102/18352	0.001377	0.0312268	0.0271192	SLC26A5/ANO9/SLC26A9/ANO7/CLIC3/APOL1/FXYD3/GABRP/CLDN4/CLCN1/CLCA1	11
GO:0016712	oxidoreductase activity, acting on paired donors, with incorporation or reduction of molecular oxygen, reduced flavin or flavoprotein as one donor, and incorporation of one atom of oxygen	6/679	35/18352	0.00162804	0.0357661	0.0310614	CYP4F12/CYP2W1/CYP2S1/CYP3A5/CYP2C18/CYP2C9	6
GO:0005501	retinoid binding	6/679	36/18352	0.00189346	0.0403363	0.0350304	CYP2W1/UGT1A1/UGT1A9/UGT1A7/CYP26A1/CRABP2	6
GO:0019840	isoprenoid binding	6/679	37/18352	0.00219035	0.0452887	0.0393313	CYP2W1/UGT1A1/UGT1A9/UGT1A7/CYP26A1/CRABP2	6
GO:0008392	arachidonic acid epoxygenase activity	4/679	16/18352	0.00236873	0.046256	0.0401714	CYP4F12/CYP2S1/CYP2C18/CYP2C9	4
GO:0047498	calcium-dependent phospholipase A2 activity	4/679	16/18352	0.00236873	0.046256	0.0401714	PLA2G4D/PLA2G4F/PLA2G2F/PLA2G10	4
GO:0098632	cell-cell adhesion mediator activity	7/679	51/18352	0.00258551	0.0491247	0.0426628	IGSF9/BAIAP2L1/TRIM29/PKP3/S100A11/JUP/ANXA2	7
GO:0046875	ephrin receptor binding	5/679	27/18352	0.00280262	0.0508665	0.0441755	EFNB1/EFNA4/EFNA3/EFNA2/EFNA1	5
GO:0015103	inorganic anion transmembrane transporter activity	13/679	145/18352	0.00286033	0.0508665	0.0441755	SLC26A5/ANO9/SLC26A9/SLC4A11/LRRC8E/ANO7/CLIC3/APOL1/FXYD3/GABRP/CLDN4/CLCN1/CLCA1	13
GO:0008146	sulfotransferase activity	7/679	52/18352	0.00289426	0.0508665	0.0441755	HS3ST5/SULT1B1/HS3ST1/SULT2B1/SULT1C2/SULT1E1/CHST6	7
GO:0008301	DNA binding, bending	4/679	18/18352	0.00375522	0.0640176	0.0555966	HMGA2/TOP2A/FOXL1/FOXD1	4
GO:0043236	laminin binding	5/679	29/18352	0.00387921	0.0640176	0.0555966	TINAGL1/SHH/LGALS3/ITGA3/ECM1	5
GO:0004175	endopeptidase activity	28/679	440/18352	0.00391573	0.0640176	0.0555966	ADAMTSL5/PRSS33/PCSK9/MMEL1/MMP28/TMPRSS3/PRSS22/TMPRSS4/RHBDL2/TINAG/CASP14/KLK8/KLK11/RHBDL1/ST14/KLK10/KLK6/PRSS8/KLK7/MMP13/MMP11/MMP7/F12/CTSV/CTSE/CAPN5/KLK3/ADAM8	28
GO:0022839	ion gated channel activity	6/679	42/18352	0.00422859	0.0667359	0.0579574	ANO9/CATSPER1/TRPM4/ANO7/KCNN4/CLCA1	6
GO:0051015	actin filament binding	16/679	206/18352	0.00427186	0.0667359	0.0579574	ANXA8/GAS2L2/IQGAP3/MISP/ESPN/POF1B/MYH14/MICALL2/FERMT1/VILL/GJB6/CORO2A/TNNI3/TNNC2/PLS1/CAPG	16
GO:0004653	polypeptide N-acetylgalactosaminyltransferase activity	4/679	19/18352	0.00461911	0.0705921	0.0613063	GALNT12/GALNT5/GALNT6/GALNT3	4
GO:0016725	oxidoreductase activity, acting on CH or CH2 groups	3/679	10/18352	0.00497958	0.0744819	0.0646844	XDH/RRM2/CYP2C9	3
GO:0008391	arachidonic acid monooxygenase activity	4/679	20/18352	0.00560722	0.0821224	0.0713199	CYP4F12/CYP2S1/CYP2C18/CYP2C9	4
GO:0015020	glucuronosyltransferase activity	5/679	32/18352	0.00600545	0.0861598	0.0748262	UGT1A1/UGT1A9/UGT1A6/UGT1A7/UGT1A10	5
GO:0098631	cell adhesion mediator activity	7/679	60/18352	0.00648457	0.091173	0.07918	IGSF9/BAIAP2L1/TRIM29/PKP3/S100A11/JUP/ANXA2	7
GO:0008532	N-acetyllactosaminide beta-1,3-N-acetylglucosaminyltransferase activity	3/679	11/18352	0.00666024	0.0915139	0.079476	B3GNT6/B3GNT7/B3GNT3	3
GO:0015291	secondary active transmembrane transporter activity	17/679	236/18352	0.00694538	0.0915139	0.079476	SLC9A4/SLC26A5/SLC13A5/SLCO6A1/SLC26A9/SLC45A3/MFSD2A/SLC4A11/SLC6A20/SLCO4A1/SLC7A11/SLC6A14/SLC16A3/SLC16A5/SLC9A2/SLC6A8/SLC22A18	17
GO:0004714	transmembrane receptor protein tyrosine kinase activity	7/679	61/18352	0.00709742	0.0915139	0.079476	MST1R/MET/ERBB3/ERBB2/EPHA2/EFNA4/EFNA3	7
GO:0017048	Rho GTPase binding	13/679	162/18352	0.0072798	0.0915139	0.079476	CDC42EP5/IQGAP3/PARD6B/ELMO3/EPS8L2/INF2/EPS8L1/ANLN/ARHGEF16/NGEF/NOXA1/ITPKA/ECT2	13
GO:0046943	carboxylic acid transmembrane transporter activity	13/679	162/18352	0.0072798	0.0915139	0.079476	SLC26A5/SLC13A5/SLC26A9/MFSD2A/SLC6A20/SLC7A11/SLC6A14/SLC16A3/SLC16A5/ABCC3/SLC7A4/SLC6A8/CEACAM1	13
GO:0003777	microtubule motor activity	8/679	77/18352	0.00750634	0.0915139	0.079476	KIF18B/DNAH2/KIF18A/DNAH3/KIF2C/KIF20A/KIF14/KIFC1	8
GO:0005342	organic acid transmembrane transporter activity	13/679	163/18352	0.00765202	0.0915139	0.079476	SLC26A5/SLC13A5/SLC26A9/MFSD2A/SLC6A20/SLC7A11/SLC6A14/SLC16A3/SLC16A5/ABCC3/SLC7A4/SLC6A8/CEACAM1	13
GO:0005154	epidermal growth factor receptor binding	5/679	34/18352	0.00781057	0.0915139	0.079476	CBLC/AGR2/TGFA/EREG/AREG	5
GO:0016229	steroid dehydrogenase activity	5/679	34/18352	0.00781057	0.0915139	0.079476	AKR1B15/SRD5A3/DHRS9/HSD17B2/HSD11B2	5
GO:1990939	ATP-dependent microtubule motor activity	5/679	34/18352	0.00781057	0.0915139	0.079476	KIF18B/DNAH2/KIF18A/DNAH3/KIF14	5
GO:0048018	receptor ligand activity	29/679	487/18352	0.0083096	0.0957648	0.0831677	MACC1/IFNE/FAM3D/CGB7/SLURP1/FGF20/DKK1/GDF15/TNFSF9/MIA/FGF23/SEMA3B/ZP3/WNT7A/TGFA/TFF1/SHH/CCL24/CCL20/NTF4/LHB/LGALS3/IL1RN/IFNA14/EREG/CCK/BMP4/AREG/ADM	29
GO:0046906	tetrapyrrole binding	12/679	148/18352	0.00897384	0.101752	0.0883672	FA2H/CYP4F12/CYP2W1/DUOX2/CYP2S1/TCN1/PTGS2/MB/CYP26A1/CYP3A5/CYP2C18/CYP2C9	12
GO:0140103	catalytic activity, acting on a glycoprotein	4/679	23/18352	0.00938827	0.10423	0.0905196	B3GNT6/B3GNT3/GCNT3/ABO	4
GO:0030546	signaling receptor activator activity	29/679	492/18352	0.00948895	0.10423	0.0905196	MACC1/IFNE/FAM3D/CGB7/SLURP1/FGF20/DKK1/GDF15/TNFSF9/MIA/FGF23/SEMA3B/ZP3/WNT7A/TGFA/TFF1/SHH/CCL24/CCL20/NTF4/LHB/LGALS3/IL1RN/IFNA14/EREG/CCK/BMP4/AREG/ADM	29
GO:0005201	extracellular matrix structural constituent	13/679	169/18352	0.0102116	0.110443	0.0959149	MUC17/TINAGL1/ZP3/MUC5AC/MUC4/MUC3A/LAMC2/LAMB3/LAMA3/ECM1/HAPLN1/COL17A1/COL7A1	13
GO:0005506	iron ion binding	12/679	151/18352	0.0104377	0.111178	0.0965532	EGLN3/FA2H/CYP4F12/CYP2W1/CYP2S1/XDH/RRM2/LCN2/CYP26A1/CYP3A5/CYP2C18/CYP2C9	12
GO:0030246	carbohydrate binding	18/679	267/18352	0.0107262	0.111311	0.0966691	SFTPA2/LGALS9C/PPP1R3G/LGALS9B/ZG16B/EGLN3/REG4/HKDC1/GALNT12/GALNT5/GALNT6/ZP3/LY75/LGALS4/LGALS3/HK2/GCKR/GALNT3	18
GO:0008417	fucosyltransferase activity	3/679	13/18352	0.0109253	0.111311	0.0966691	FUT6/FUT3/FUT2	3
GO:0039706	co-receptor binding	3/679	13/18352	0.0109253	0.111311	0.0966691	DKK4/DKK1/BMP4	3
GO:0004713	protein tyrosine kinase activity	11/679	135/18352	0.0116527	0.117026	0.101632	STYK1/MELK/SRMS/PTK6/MST1R/MET/ERBB3/ERBB2/EPHA2/EFNA4/EFNA3	11
GO:0008395	steroid hydroxylase activity	5/679	38/18352	0.0124872	0.122372	0.106275	CYP2W1/CYP2S1/CYP3A5/CYP2C18/CYP2C9	5
GO:0070330	aromatase activity	4/679	25/18352	0.0126534	0.122372	0.106275	CYP4F12/CYP3A5/CYP2C18/CYP2C9	4
GO:0005539	glycosaminoglycan binding	16/679	232/18352	0.0127748	0.122372	0.106275	ADAMTSL5/TMEM184A/LIPH/REG4/RTN4R/LGR6/CEMIP/FGFBP1/SHH/MMP7/LAMC2/HMMR/EPYC/HAPLN1/BMP4/AOC1	16
GO:0002020	protease binding	11/679	137/18352	0.012911	0.122372	0.106275	A2ML1/PDZD3/CARD18/TNFRSF10A/SERPINB3/LDLR/LCN2/ITGA3/ECM1/CSTB/ANXA2	11
GO:0030280	structural constituent of skin epidermis	3/679	14/18352	0.013528	0.122372	0.106275	SPRR1A/PKP1/PI3	3
GO:0035497	cAMP response element binding	3/679	14/18352	0.013528	0.122372	0.106275	CREB3L1/CREB3L3/HMGA2	3
GO:0044548	S100 protein binding	3/679	14/18352	0.013528	0.122372	0.106275	S100A11/S100A6/ANXA2	3
GO:0020037	heme binding	11/679	138/18352	0.0135776	0.122372	0.106275	FA2H/CYP4F12/CYP2W1/DUOX2/CYP2S1/PTGS2/MB/CYP26A1/CYP3A5/CYP2C18/CYP2C9	11
GO:0102567	phospholipase A2 activity (consuming 1,2-dipalmitoylphosphatidylcholine)	4/679	26/18352	0.014526	0.12751	0.110737	PLA2G4D/PLA2G4F/PLA2G2F/PLA2G10	4
GO:0102568	phospholipase A2 activity consuming 1,2-dioleoylphosphatidylethanolamine)	4/679	26/18352	0.014526	0.12751	0.110737	PLA2G4D/PLA2G4F/PLA2G2F/PLA2G10	4
GO:0016782	transferase activity, transferring sulfur-containing groups	7/679	70/18352	0.0146918	0.12751	0.110737	HS3ST5/SULT1B1/HS3ST1/SULT2B1/SULT1C2/SULT1E1/CHST6	7
GO:0004620	phospholipase activity	9/679	105/18352	0.015843	0.135824	0.117958	PLA2G4D/PLA2G4F/LIPH/PLCD3/PLBD1/GDPD3/PLA2G2F/PLA2G10/PLCB3	9
GO:0004029	aldehyde dehydrogenase (NAD+) activity	3/679	15/18352	0.0164526	0.139352	0.121021	ALDH3B2/ALDH3B1/ALDH3A1	3
GO:0033293	monocarboxylic acid binding	7/679	72/18352	0.016957	0.140893	0.12236	CYP2W1/UGT1A1/UGT1A9/UGT1A7/PPARG/CYP26A1/CRABP2	7
GO:0030547	receptor inhibitor activity	5/679	41/18352	0.0170354	0.140893	0.12236	PCSK9/DKK4/DKK1/LY6E/IL1RN	5
GO:0008083	growth factor activity	12/679	162/18352	0.0174308	0.142487	0.123744	MACC1/FGF20/DKK1/GDF15/MIA/FGF23/TGFA/TFF1/NTF4/EREG/BMP4/AREG	12
GO:0048365	Rac GTPase binding	7/679	73/18352	0.0181773	0.142794	0.124011	IQGAP3/ELMO3/EPS8L2/EPS8L1/NOXA1/ITPKA/ECT2	7
GO:0005216	ion channel activity	25/679	431/18352	0.0182562	0.142794	0.124011	ANO9/CALHM3/CATSPER1/SLC26A9/SLC4A11/LRRC8E/TMC7/TMC5/TMEM38A/CACNG6/TRPM4/ANO7/CLIC3/APOL1/SCNN1A/FXYD3/KCNN4/KCNK1/KCNA7/GABRP/CLDN4/CLCN1/CLCA1/CACNA1F/ANXA2	25
GO:0043621	protein self-association	6/679	57/18352	0.0183918	0.142794	0.124011	S100A7A/PCSK9/SLC2A1/PPARG/ID1/ADAM8	6
GO:0050840	extracellular matrix binding	6/679	57/18352	0.0183918	0.142794	0.124011	TINAGL1/SHH/LGALS3/ITGA3/ECM1/ANXA2	6
GO:0015301	anion:anion antiporter activity	4/679	28/18352	0.018774	0.142794	0.124011	SLC26A5/SLC26A9/SLC4A11/SLC7A11	4
GO:0140323	solute:anion antiporter activity	4/679	28/18352	0.018774	0.142794	0.124011	SLC26A5/SLC26A9/SLC4A11/SLC7A11	4
GO:0004030	aldehyde dehydrogenase [NAD(P)+] activity	3/679	16/18352	0.0197027	0.142794	0.124011	ALDH3B2/ALDH3B1/ALDH3A1	3
GO:0005229	intracellular calcium activated chloride channel activity	3/679	16/18352	0.0197027	0.142794	0.124011	ANO9/ANO7/CLCA1	3
GO:0005523	tropomyosin binding	3/679	16/18352	0.0197027	0.142794	0.124011	TNNT2/TNNT1/S100A6	3
GO:0008574	ATP-dependent microtubule motor activity, plus-end-directed	3/679	16/18352	0.0197027	0.142794	0.124011	KIF18B/KIF18A/KIF14	3
GO:0061778	intracellular chloride channel activity	3/679	16/18352	0.0197027	0.142794	0.124011	ANO9/ANO7/CLCA1	3
GO:0043425	bHLH transcription factor binding	4/679	29/18352	0.0211572	0.15177	0.131806	SCX/FOXH1/FHL2/KLF5	4
GO:0008028	monocarboxylic acid transmembrane transporter activity	6/679	59/18352	0.0214761	0.152502	0.132442	MFSD2A/SLC16A3/SLC16A5/ABCC3/SLC6A8/CEACAM1	6
GO:0005005	transmembrane-ephrin receptor activity	3/679	17/18352	0.0232802	0.163464	0.141962	EPHA2/EFNA4/EFNA3	3
GO:0022853	active ion transmembrane transporter activity	15/679	229/18352	0.023606	0.163464	0.141962	SLC9A4/SLC26A5/SLC13A5/SLCO6A1/SLC26A9/SLC45A3/MFSD2A/SLC4A11/SLC6A20/SLCO4A1/SLC7A11/ATP2C2/ABCC3/SLC9A2/SLC6A8	15
GO:0033764	steroid dehydrogenase activity, acting on the CH-OH group of donors, NAD or NADP as acceptor	4/679	30/18352	0.0237174	0.163464	0.141962	AKR1B15/DHRS9/HSD17B2/HSD11B2	4
GO:0003774	motor activity	10/679	132/18352	0.0248355	0.169509	0.147211	KIF18B/DNAH2/KIF18A/MYH14/CGN/DNAH3/KIF2C/KIF20A/KIF14/KIFC1	10
GO:0019199	transmembrane receptor protein kinase activity	7/679	80/18352	0.0284845	0.192544	0.167217	MST1R/MET/ERBB3/ERBB2/EPHA2/EFNA4/EFNA3	7
GO:0005003	ephrin receptor activity	3/679	19/18352	0.0314164	0.20633	0.179189	EPHA2/EFNA4/EFNA3	3
GO:0030676	Rac guanyl-nucleotide exchange factor activity	3/679	19/18352	0.0314164	0.20633	0.179189	EPS8L2/EPS8L1/ECT2	3
GO:0022804	active transmembrane transporter activity	20/679	344/18352	0.0316098	0.20633	0.179189	SLC9A4/SLC26A5/SLC13A5/ABCA13/SLCO6A1/SLC26A9/SLC45A3/MFSD2A/SLC4A11/SLC6A20/SLCO4A1/SLC7A11/SLC6A14/ATP2C2/SLC16A3/SLC16A5/ABCC3/SLC9A2/SLC6A8/SLC22A18	20
GO:0005543	phospholipid binding	25/679	454/18352	0.0316979	0.20633	0.179189	ANXA8L1/ANXA8/PLA2G4D/PLA2G4F/SYTL5/SYT8/PLEKHN1/BAIAP2L2/PLA2G2F/GSDMB/EPN3/VILL/SDCBP2/PLEK2/ANXA10/ADAP1/RASAL1/PLA2G10/PHLDA2/PIK3C2G/GRB7/CEACAM5/CAPG/ANXA3/ANXA2	25
GO:0004623	phospholipase A2 activity	4/679	33/18352	0.0324841	0.209508	0.181949	PLA2G4D/PLA2G4F/PLA2G2F/PLA2G10	4
GO:0072349	modified amino acid transmembrane transporter activity	3/679	20/18352	0.0359709	0.229887	0.199647	SLC6A20/SLC7A11/SLC6A8	3
GO:0005200	structural constituent of cytoskeleton	8/679	104/18352	0.03902	0.244462	0.212305	VILL/PLS1/PLEC/KRT19/KRT16/KRT15/KRT14/KRT6A	8
GO:0016620	oxidoreductase activity, acting on the aldehyde or oxo group of donors, NAD or NADP as acceptor	4/679	35/18352	0.0392491	0.244462	0.212305	AKR1B10/ALDH3B2/ALDH3B1/ALDH3A1	4
GO:0008375	acetylglucosaminyltransferase activity	5/679	51/18352	0.0396228	0.244462	0.212305	B3GNT6/B3GNT7/B3GNT3/GCNT3/LFNG	5
GO:0015293	symporter activity	10/679	143/18352	0.03989	0.244462	0.212305	SLC13A5/SLC45A3/MFSD2A/SLC4A11/SLC6A20/SLC6A14/SLC16A3/SLC16A5/SLC6A8/SLC22A18	10
GO:0043178	alcohol binding	7/679	86/18352	0.0399902	0.244462	0.212305	PROM2/CYP2W1/OSBPL3/ADAP1/SULT2B1/CRABP2/TSPO	7
GO:0008106	alcohol dehydrogenase (NADP+) activity	3/679	21/18352	0.0408449	0.245419	0.213136	AKR1B15/AKR1B10/ALDH3A1	3
GO:0015106	bicarbonate transmembrane transporter activity	3/679	21/18352	0.0408449	0.245419	0.213136	SLC26A5/SLC26A9/SLC4A11	3
GO:0005496	steroid binding	8/679	106/18352	0.0429042	0.253494	0.220149	PROM2/UGT1A1/OSBPL3/IRX5/SULT2B1/SULT1E1/HSD11B2/TSPO	8
GO:0019825	oxygen binding	4/679	36/18352	0.0429101	0.253494	0.220149	MB/CYP26A1/CYP3A5/CYP2C18	4
GO:0005540	hyaluronic acid binding	3/679	22/18352	0.0460333	0.269678	0.234205	CEMIP/HMMR/HAPLN1	3
GO:0016247	channel regulator activity	10/679	148/18352	0.0484568	0.274282	0.238203	ANKRD36C/PCSK9/PDZD3/TMPRSS3/CACNG6/CABP4/TNNI3/PRSS8/FXYD3/DRD4	10
GO:0008022	protein C-terminus binding	12/679	189/18352	0.0487478	0.274282	0.238203	PDZD3/SDCBP2/TOP2A/TERT/SDC1/PPARG/MKI67/ID1/ERBB2/ECM1/CENPF/CDC20	12
GO:0008201	heparin binding	11/679	169/18352	0.0497446	0.274282	0.238203	ADAMTSL5/TMEM184A/LIPH/REG4/RTN4R/LGR6/FGFBP1/MMP7/LAMC2/BMP4/AOC1	11
GO:0019903	protein phosphatase binding	10/679	149/18352	0.0503073	0.274282	0.238203	PPP1R3G/SH3RF2/PPARG/NEK2/MET/LGALS3/KCNN4/JUP/ERBB2/CEACAM1	10
GO:0002162	dystroglycan binding	2/679	10/18352	0.0505137	0.274282	0.238203	AGR3/AGR2	2
GO:0017128	phospholipid scramblase activity	2/679	10/18352	0.0505137	0.274282	0.238203	ANO9/ANO7	2
GO:0019531	oxalate transmembrane transporter activity	2/679	10/18352	0.0505137	0.274282	0.238203	SLC26A5/SLC26A9	2
GO:0019911	structural constituent of myelin sheath	2/679	10/18352	0.0505137	0.274282	0.238203	MAL2/MALL	2
GO:0045294	alpha-catenin binding	2/679	10/18352	0.0505137	0.274282	0.238203	PKP3/JUP	2
GO:0008200	ion channel inhibitor activity	4/679	38/18352	0.0507884	0.274282	0.238203	ANKRD36C/PCSK9/PDZD3/TNNI3	4
GO:0016411	acylglycerol O-acyltransferase activity	3/679	23/18352	0.0515301	0.274282	0.238203	MOGAT3/MBOAT2/MOGAT2	3
GO:0031406	carboxylic acid binding	13/679	212/18352	0.0520728	0.274282	0.238203	EGLN3/RTN4R/CEMIP/CYP2W1/UGT1A1/UGT1A9/UGT1A7/TM4SF5/PPARG/HMMR/CYP26A1/HAPLN1/CRABP2	13
GO:0005080	protein kinase C binding	5/679	55/18352	0.0521285	0.274282	0.238203	PARD6B/UGT1A7/UGT1A10/TOP2A/SDC4	5
GO:0016298	lipase activity	9/679	130/18352	0.0522814	0.274282	0.238203	PLA2G4D/PLA2G4F/LIPH/PLCD3/PLBD1/GDPD3/PLA2G2F/PLA2G10/PLCB3	9
GO:0005310	dicarboxylic acid transmembrane transporter activity	4/679	39/18352	0.0550043	0.284324	0.246923	SLC26A5/SLC13A5/SLC26A9/SLC7A11	4
GO:0016248	channel inhibitor activity	4/679	39/18352	0.0550043	0.284324	0.246923	ANKRD36C/PCSK9/PDZD3/TNNI3	4
GO:0001618	virus receptor activity	6/679	74/18352	0.05592	0.284868	0.247396	SERPINB3/LDLR/ITGB6/EPHA2/CD55/CDK1	6
GO:0140272	exogenous protein binding	6/679	74/18352	0.05592	0.284868	0.247396	SERPINB3/LDLR/ITGB6/EPHA2/CD55/CDK1	6
GO:0017080	sodium channel regulator activity	4/679	40/18352	0.0594033	0.294181	0.255484	PCSK9/TMPRSS3/PRSS8/FXYD3	4
GO:0005536	glucose binding	2/679	11/18352	0.0602589	0.294181	0.255484	HKDC1/HK2	2
GO:0015386	potassium:proton antiporter activity	2/679	11/18352	0.0602589	0.294181	0.255484	SLC9A4/SLC9A2	2
GO:0016813	hydrolase activity, acting on carbon-nitrogen (but not peptide) bonds, in linear amidines	2/679	11/18352	0.0602589	0.294181	0.255484	PADI3/PADI1	2
GO:0017110	nucleoside-diphosphatase activity	2/679	11/18352	0.0602589	0.294181	0.255484	ENTPD8/ENTPD2	2
GO:0050786	RAGE receptor binding	2/679	11/18352	0.0602589	0.294181	0.255484	S100P/S100A4	2
GO:0005319	lipid transporter activity	9/679	134/18352	0.0610416	0.295946	0.257017	ANO9/ABCA13/PRELID2/MFSD2A/ANO7/OSBPL3/ABCC3/SLC2A1/CEACAM1	9
GO:0005227	calcium activated cation channel activity	3/679	25/18352	0.0634203	0.305373	0.265204	CATSPER1/TRPM4/KCNN4	3
GO:0008017	microtubule binding	15/679	265/18352	0.0684588	0.324594	0.281896	GAS2L2/KIF18B/KIF18A/TRIM54/TPX2/KIF2C/GJB6/KIF20A/KIF14/DLGAP5/RP1/PLK1/KIFC1/CENPF/BIRC5	15
GO:1901682	sulfur compound transmembrane transporter activity	4/679	42/18352	0.0687433	0.324594	0.281896	SLC26A5/SLC26A9/SLC44A4/SLC7A11	4
GO:0004032	alditol:NADP+ 1-oxidoreductase activity	2/679	12/18352	0.070583	0.324594	0.281896	AKR1B15/AKR1B10	2
GO:0004303	estradiol 17-beta-dehydrogenase activity	2/679	12/18352	0.070583	0.324594	0.281896	AKR1B15/HSD17B2	2
GO:0015385	sodium:proton antiporter activity	2/679	12/18352	0.070583	0.324594	0.281896	SLC9A4/SLC9A2	2
GO:0052650	NADP-retinol dehydrogenase activity	2/679	12/18352	0.070583	0.324594	0.281896	AKR1B15/AKR1B10	2
GO:0005089	Rho guanyl-nucleotide exchange factor activity	5/679	60/18352	0.0706442	0.324594	0.281896	EPS8L2/EPS8L1/ARHGEF16/NGEF/ECT2	5
GO:0043177	organic acid binding	13/679	224/18352	0.07356	0.332839	0.289057	EGLN3/RTN4R/CEMIP/CYP2W1/UGT1A1/UGT1A9/UGT1A7/TM4SF5/PPARG/HMMR/CYP26A1/HAPLN1/CRABP2	13
GO:0016903	oxidoreductase activity, acting on the aldehyde or oxo group of donors	4/679	43/18352	0.0736802	0.332839	0.289057	AKR1B10/ALDH3B2/ALDH3B1/ALDH3A1	4
GO:0099106	ion channel regulator activity	8/679	119/18352	0.0743324	0.332839	0.289057	ANKRD36C/PCSK9/PDZD3/CACNG6/CABP4/TNNI3/FXYD3/DRD4	8
GO:1902936	phosphatidylinositol bisphosphate binding	8/679	119/18352	0.0743324	0.332839	0.289057	ANXA8/GSDMB/VILL/SDCBP2/PLEK2/ADAP1/CAPG/ANXA2	8
GO:0004033	aldo-keto reductase (NADP) activity	3/679	27/18352	0.076452	0.338729	0.294172	AKR1B15/AKR1B10/ALDH3A1	3
GO:0070851	growth factor receptor binding	9/679	141/18352	0.0785107	0.338729	0.294172	FGF20/CBLC/AGR2/FGF23/TGFA/IL1RN/EREG/ECM1/AREG	9
GO:0004864	protein phosphatase inhibitor activity	4/679	44/18352	0.0787917	0.338729	0.294172	SH3RF2/PPP1R1B/PPP1R14D/LGALS3	4
GO:0004497	monooxygenase activity	7/679	101/18352	0.0806789	0.338729	0.294172	CYP4F12/CYP2W1/CYP2S1/CYP26A1/CYP3A5/CYP2C18/CYP2C9	7
GO:0003906	DNA-(apurinic or apyrimidinic site) endonuclease activity	2/679	13/18352	0.0814299	0.338729	0.294172	HMGA2/HMGA1	2
GO:0004859	phospholipase inhibitor activity	2/679	13/18352	0.0814299	0.338729	0.294172	ANXA3/ANXA2	2
GO:0005451	monovalent cation:proton antiporter activity	2/679	13/18352	0.0814299	0.338729	0.294172	SLC9A4/SLC9A2	2
GO:0008271	secondary active sulfate transmembrane transporter activity	2/679	13/18352	0.0814299	0.338729	0.294172	SLC26A5/SLC26A9	2
GO:0030548	acetylcholine receptor regulator activity	2/679	13/18352	0.0814299	0.338729	0.294172	SLURP1/LY6E	2
GO:0031005	filamin binding	2/679	13/18352	0.0814299	0.338729	0.294172	MICALL2/CEACAM1	2
GO:0070700	BMP receptor binding	2/679	13/18352	0.0814299	0.338729	0.294172	GDF15/BMP4	2
GO:0099602	neurotransmitter receptor regulator activity	2/679	13/18352	0.0814299	0.338729	0.294172	SLURP1/LY6E	2
GO:0005546	phosphatidylinositol-4,5-bisphosphate binding	6/679	82/18352	0.0830815	0.343567	0.298373	ANXA8/GSDMB/VILL/SDCBP2/CAPG/ANXA2	6
GO:0015297	antiporter activity	6/679	83/18352	0.0869128	0.357308	0.310307	SLC9A4/SLC26A5/SLC26A9/SLC4A11/SLC7A11/SLC9A2	6
GO:0004715	non-membrane spanning protein tyrosine kinase activity	4/679	46/18352	0.0895269	0.365915	0.317782	STYK1/MELK/SRMS/PTK6	4
GO:0090482	vitamin transmembrane transporter activity	3/679	29/18352	0.0905521	0.367364	0.31904	SLC52A3/SLC44A4/SLC2A1	3
GO:0008144	drug binding	7/679	104/18352	0.0909265	0.367364	0.31904	NR1I2/TOP2A/PPARG/LCN2/DRD4/CYP2C9/AOC1	7
GO:0045028	G protein-coupled purinergic nucleotide receptor activity	2/679	14/18352	0.0927468	0.37046	0.321729	GPR87/P2RY2	2
GO:0051139	metal ion:proton antiporter activity	2/679	14/18352	0.0927468	0.37046	0.321729	SLC9A4/SLC9A2	2
GO:0019212	phosphatase inhibitor activity	4/679	47/18352	0.0951442	0.377889	0.328181	SH3RF2/PPP1R1B/PPP1R14D/LGALS3	4
GO:0005343	organic acid:sodium symporter activity	3/679	30/18352	0.0979782	0.386959	0.336058	SLC13A5/SLC6A20/SLC6A8	3
GO:0005548	phospholipid transporter activity	4/679	48/18352	0.100923	0.396363	0.344225	ANO9/PRELID2/MFSD2A/ANO7	4
GO:0004089	carbonate dehydratase activity	2/679	15/18352	0.104484	0.405815	0.352434	CA12/CA9	2
GO:0034483	heparan sulfate sulfotransferase activity	2/679	15/18352	0.104484	0.405815	0.352434	HS3ST5/HS3ST1	2
GO:0004222	metalloendopeptidase activity	7/679	108/18352	0.10567	0.408167	0.354476	ADAMTSL5/MMEL1/MMP28/MMP13/MMP11/MMP7/ADAM8	7
GO:0019902	phosphatase binding	11/679	194/18352	0.106393	0.408275	0.35457	PPP1R3G/SH3RF2/SH2D4A/PPARG/NEK2/MET/LGALS3/KCNN4/JUP/ERBB2/CEACAM1	11
GO:0015485	cholesterol binding	4/679	49/18352	0.10686	0.408275	0.35457	PROM2/OSBPL3/SULT2B1/TSPO	4
GO:1901681	sulfur compound binding	14/679	262/18352	0.108536	0.412438	0.358185	ADAMTSL5/HS3ST5/TMEM184A/LIPH/REG4/RTN4R/LGR6/FGF20/FGFBP1/PTGES/MMP7/LAMC2/BMP4/AOC1	14
GO:0015081	sodium ion transmembrane transporter activity	9/679	152/18352	0.111519	0.418199	0.363189	SLC9A4/SLC13A5/MFSD2A/SLC4A11/SLC6A20/SLC9A2/SLC6A8/SCNN1A/KCNK1	9
GO:0008374	O-acyltransferase activity	4/679	50/18352	0.112951	0.418199	0.363189	MOGAT3/LPCAT4/MBOAT2/MOGAT2	4
GO:0016538	cyclin-dependent protein serine/threonine kinase regulator activity	4/679	50/18352	0.112951	0.418199	0.363189	CCNI2/CCNO/CCNB2/CKS2	4
GO:0017124	SH3 domain binding	8/679	131/18352	0.113111	0.418199	0.363189	MAPK15/ARHGAP27/ESPN/ELMO3/CBLC/NOXA1/PTTG1/DRD4	8
GO:0048019	receptor antagonist activity	3/679	32/18352	0.11353	0.418199	0.363189	DKK4/DKK1/IL1RN	3
GO:0001161	intronic transcription regulatory region sequence-specific DNA binding	2/679	16/18352	0.116596	0.418199	0.363189	GRHL2/NKX2-1	2
GO:0005521	lamin binding	2/679	16/18352	0.116596	0.418199	0.363189	PKP1/IFI27	2
GO:0015347	sodium-independent organic anion transmembrane transporter activity	2/679	16/18352	0.116596	0.418199	0.363189	SLCO6A1/SLCO4A1	2
GO:0019841	retinol binding	2/679	16/18352	0.116596	0.418199	0.363189	CYP2W1/CRABP2	2
GO:0022821	potassium ion antiporter activity	2/679	16/18352	0.116596	0.418199	0.363189	SLC9A4/SLC9A2	2
GO:0050700	CARD domain binding	2/679	16/18352	0.116596	0.418199	0.363189	CARD11/CARD18	2
GO:0001227	DNA-binding transcription repressor activity, RNA polymerase II-specific	17/679	335/18352	0.117887	0.420684	0.365347	FEZF1/E2F7/DMBX1/FOXQ1/CREB3L1/E2F8/OVOL2/HOXB13/IRX5/HMGA2/TFAP2A/TBX15/PPARG/POU5F1/OVOL1/MSX2/HOXB8	17
GO:0001217	DNA-binding transcription repressor activity	17/679	336/18352	0.12016	0.42663	0.37051	FEZF1/E2F7/DMBX1/FOXQ1/CREB3L1/E2F8/OVOL2/HOXB13/IRX5/HMGA2/TFAP2A/TBX15/PPARG/POU5F1/OVOL1/MSX2/HOXB8	17
GO:0022836	gated channel activity	17/679	337/18352	0.122459	0.429923	0.373371	ANO9/CALHM3/CATSPER1/TMC7/TMC5/CACNG6/TRPM4/ANO7/CLIC3/SCNN1A/KCNN4/KCNK1/KCNA7/GABRP/CLCN1/CLCA1/CACNA1F	17
GO:0004601	peroxidase activity	4/679	52/18352	0.125578	0.429923	0.373371	IYD/DUOX2/PTGS2/GPX2	4
GO:1901981	phosphatidylinositol phosphate binding	10/679	179/18352	0.128289	0.429923	0.373371	ANXA8/PLEKHN1/GSDMB/VILL/SDCBP2/PLEK2/ADAP1/PHLDA2/CAPG/ANXA2	10
GO:0005001	transmembrane receptor protein tyrosine phosphatase activity	2/679	17/18352	0.129038	0.429923	0.373371	PTPRR/PTPRH	2
GO:0005132	type I interferon receptor binding	2/679	17/18352	0.129038	0.429923	0.373371	IFNE/IFNA14	2
GO:0005324	long-chain fatty acid transporter activity	2/679	17/18352	0.129038	0.429923	0.373371	MFSD2A/SLC2A1	2
GO:0008381	mechanosensitive ion channel activity	2/679	17/18352	0.129038	0.429923	0.373371	TMC7/TMC5	2
GO:0015116	sulfate transmembrane transporter activity	2/679	17/18352	0.129038	0.429923	0.373371	SLC26A5/SLC26A9	2
GO:0016854	racemase and epimerase activity	2/679	17/18352	0.129038	0.429923	0.373371	DHRS9/GALE	2
GO:0016918	retinal binding	2/679	17/18352	0.129038	0.429923	0.373371	CYP2W1/CRABP2	2
GO:0019198	transmembrane receptor protein phosphatase activity	2/679	17/18352	0.129038	0.429923	0.373371	PTPRR/PTPRH	2
GO:0030169	low-density lipoprotein particle binding	2/679	17/18352	0.129038	0.429923	0.373371	PCSK9/LDLR	2
GO:0031489	myosin V binding	2/679	17/18352	0.129038	0.429923	0.373371	RAB25/RAB27B	2
GO:0015175	neutral amino acid transmembrane transporter activity	3/679	34/18352	0.129944	0.430899	0.374218	SLC6A20/SLC7A11/SLC6A14	3
GO:0019838	growth factor binding	8/679	136/18352	0.131975	0.43558	0.378283	RHBDF1/TRIM16/FGFBP1/IL1R2/ITGB4/IL1RN/ERBB3/ERBB2	8
GO:0008569	ATP-dependent microtubule motor activity, minus-end-directed	2/679	18/18352	0.14177	0.461408	0.400714	DNAH2/DNAH3	2
GO:0046965	retinoid X receptor binding	2/679	18/18352	0.14177	0.461408	0.400714	PPARG/HMGA1	2
GO:0055102	lipase inhibitor activity	2/679	18/18352	0.14177	0.461408	0.400714	ANXA3/ANXA2	2
GO:0016705	oxidoreductase activity, acting on paired donors, with incorporation or reduction of molecular oxygen	9/679	162/18352	0.147258	0.477063	0.414309	EGLN3/CYP4F12/CYP2W1/CYP2S1/PTGS2/CYP26A1/CYP3A5/CYP2C18/CYP2C9	9
GO:0019887	protein kinase regulator activity	10/679	185/18352	0.149078	0.480742	0.417505	CCNI2/PPP1R1B/GPRC5D/TPX2/CCNO/CCNB2/GPRC5A/SFN/ERBB3/CKS2	10
GO:0016684	oxidoreductase activity, acting on peroxide as acceptor	4/679	56/18352	0.152486	0.489487	0.4251	IYD/DUOX2/PTGS2/GPX2	4
GO:0015125	bile acid transmembrane transporter activity	2/679	19/18352	0.154753	0.492267	0.427514	ABCC3/CEACAM1	2
GO:0071617	lysophospholipid acyltransferase activity	2/679	19/18352	0.154753	0.492267	0.427514	LPCAT4/MBOAT2	2
GO:0016616	oxidoreductase activity, acting on the CH-OH group of donors, NAD or NADP as acceptor	7/679	120/18352	0.15693	0.496944	0.431576	AKR1B15/SDR16C5/AKR1B10/DHRS9/HSD17B2/HSD11B2/ALDH3A1	7
GO:0005125	cytokine activity	12/679	235/18352	0.163103	0.514177	0.446542	IFNE/FAM3D/SLURP1/GDF15/TNFSF9/WNT7A/CCL24/CCL20/IL1RN/IFNA14/BMP4/AREG	12
GO:0001786	phosphatidylserine binding	4/679	58/18352	0.166692	0.520129	0.45171	SYT8/PLEKHN1/GSDMB/ANXA2	4
GO:0004745	retinol dehydrogenase activity	2/679	20/18352	0.167951	0.520129	0.45171	SDR16C5/DHRS9	2
GO:0015299	solute:proton antiporter activity	2/679	20/18352	0.167951	0.520129	0.45171	SLC9A4/SLC9A2	2
GO:0051010	microtubule plus-end binding	2/679	20/18352	0.167951	0.520129	0.45171	KIF18A/KIF2C	2
GO:0032934	sterol binding	4/679	59/18352	0.173965	0.53472	0.464382	PROM2/OSBPL3/SULT2B1/TSPO	4
GO:0033613	activating transcription factor binding	5/679	80/18352	0.174352	0.53472	0.464382	SDR16C5/TBX20/TBX6/PPARG/IFI27	5
GO:0035091	phosphatidylinositol binding	13/679	262/18352	0.174944	0.53472	0.464382	ANXA8/PLEKHN1/GSDMB/VILL/SDCBP2/PLEK2/ADAP1/PHLDA2/PIK3C2G/GRB7/CEACAM5/CAPG/ANXA2	13
GO:0019207	kinase regulator activity	11/679	216/18352	0.1783	0.535609	0.465155	CCNI2/PPP1R1B/GPRC5D/TPX2/CCNO/CCNB2/GPRC5A/SFN/ERBB3/CKS2/AHSG	11
GO:0001614	purinergic nucleotide receptor activity	2/679	21/18352	0.18133	0.535609	0.465155	GPR87/P2RY2	2
GO:0016502	nucleotide receptor activity	2/679	21/18352	0.18133	0.535609	0.465155	GPR87/P2RY2	2
GO:0019200	carbohydrate kinase activity	2/679	21/18352	0.18133	0.535609	0.465155	HKDC1/HK2	2
GO:0043495	protein-membrane adaptor activity	2/679	21/18352	0.18133	0.535609	0.465155	PDZD3/JUP	2
GO:0050145	nucleoside monophosphate kinase activity	2/679	21/18352	0.18133	0.535609	0.465155	CARD11/AK4	2
GO:0050750	low-density lipoprotein particle receptor binding	2/679	21/18352	0.18133	0.535609	0.465155	PCSK9/DKK1	2
GO:0140303	intramembrane lipid transporter activity	2/679	21/18352	0.18133	0.535609	0.465155	ANO9/ANO7	2
GO:0016776	phosphotransferase activity, phosphate group as acceptor	3/679	40/18352	0.183478	0.539686	0.468695	CARD11/ITPKA/AK4	3
GO:0030295	protein kinase activator activity	5/679	82/18352	0.186935	0.547563	0.475536	GPRC5D/TPX2/GPRC5A/ERBB3/CKS2	5
GO:0008093	cytoskeletal anchor activity	2/679	22/18352	0.19486	0.56606	0.491599	GAS2L2/JUP	2
GO:0017049	GTP-Rho binding	2/679	22/18352	0.19486	0.56606	0.491599	CDC42EP5/ANLN	2
GO:0017016	Ras GTPase binding	19/679	415/18352	0.200289	0.579436	0.503216	CDC42EP5/IQGAP3/SYTL5/PARD6B/MICALL2/GRTP1/ELMO3/MLPH/EPS8L2/INF2/EPS8L1/ANLN/ARHGEF16/NGEF/NOXA1/ITPKA/ECT2/BIRC5/ANXA2	19
GO:0016614	oxidoreductase activity, acting on CH-OH group of donors	7/679	130/18352	0.206765	0.595721	0.517359	AKR1B15/SDR16C5/AKR1B10/DHRS9/HSD17B2/HSD11B2/ALDH3A1	7
GO:0019205	nucleobase-containing compound kinase activity	3/679	43/18352	0.212122	0.60866	0.528596	CARD11/TK1/AK4	3
GO:0016209	antioxidant activity	5/679	86/18352	0.213026	0.608769	0.528691	IYD/DUOX2/PTGS2/GPX2/NQO1	5
GO:0005245	voltage-gated calcium channel activity	3/679	44/18352	0.221878	0.622488	0.540605	CATSPER1/CACNG6/CACNA1F	3
GO:0005272	sodium channel activity	3/679	44/18352	0.221878	0.622488	0.540605	SLC4A11/SCNN1A/KCNK1	3
GO:0004622	lysophospholipase activity	2/679	24/18352	0.222254	0.622488	0.540605	PLA2G4F/GDPD3	2
GO:0015101	organic cation transmembrane transporter activity	2/679	24/18352	0.222254	0.622488	0.540605	SLC44A4/SLC6A20	2
GO:0070696	transmembrane receptor protein serine/threonine kinase binding	2/679	24/18352	0.222254	0.622488	0.540605	GDF15/BMP4	2
GO:0016709	oxidoreductase activity, acting on paired donors, with incorporation or reduction of molecular oxygen, NAD(P)H as one donor, and incorporation of one atom of oxygen	3/679	45/18352	0.231721	0.64075	0.556464	CYP4F12/CYP26A1/CYP2C9	3
GO:0008081	phosphoric diester hydrolase activity	5/679	89/18352	0.233307	0.64075	0.556464	PLCD3/GDPD3/GDPD2/PLCB3/PDE4C	5
GO:0019209	kinase activator activity	5/679	89/18352	0.233307	0.64075	0.556464	GPRC5D/TPX2/GPRC5A/ERBB3/CKS2	5
GO:0030276	clathrin binding	4/679	67/18352	0.235565	0.64075	0.556464	SYT8/CEMIP/EPN3/LDLR	4
GO:0005104	fibroblast growth factor receptor binding	2/679	25/18352	0.236066	0.64075	0.556464	FGF20/FGF23	2
GO:0030247	polysaccharide binding	2/679	25/18352	0.236066	0.64075	0.556464	PPP1R3G/REG4	2
GO:0051119	sugar transmembrane transporter activity	2/679	25/18352	0.236066	0.64075	0.556464	SLC45A3/SLC2A1	2
GO:0051861	glycolipid binding	2/679	25/18352	0.236066	0.64075	0.556464	RTN4R/CEACAM5	2
GO:0031267	small GTPase binding	19/679	428/18352	0.238641	0.642775	0.558224	CDC42EP5/IQGAP3/SYTL5/PARD6B/MICALL2/GRTP1/ELMO3/MLPH/EPS8L2/INF2/EPS8L1/ANLN/ARHGEF16/NGEF/NOXA1/ITPKA/ECT2/BIRC5/ANXA2	19
GO:0046873	metal ion transmembrane transporter activity	19/679	428/18352	0.238641	0.642775	0.558224	SLC9A4/SLC13A5/CATSPER1/MFSD2A/SLC4A11/TMEM38A/CACNG6/SLC39A4/TRPM4/SLC6A20/ATP2C2/SLC9A2/SLC6A8/SCNN1A/KCNN4/KCNK1/KCNA7/CACNA1F/ANXA2	19
GO:0072341	modified amino acid binding	5/679	90/18352	0.240186	0.644469	0.559695	SYT8/PLEKHN1/GSDMB/PTGES/ANXA2	5
GO:0004435	phosphatidylinositol phospholipase C activity	2/679	26/18352	0.249921	0.660059	0.573234	PLCD3/PLCB3	2
GO:0015491	cation:cation antiporter activity	2/679	26/18352	0.249921	0.660059	0.573234	SLC9A4/SLC9A2	2
GO:0048027	mRNA 5'-UTR binding	2/679	26/18352	0.249921	0.660059	0.573234	IGF2BP2/IGF2BP3	2
GO:0070325	lipoprotein particle receptor binding	2/679	26/18352	0.249921	0.660059	0.573234	PCSK9/DKK1	2
GO:0001102	RNA polymerase II activating transcription factor binding	3/679	47/18352	0.25163	0.660059	0.573234	TBX20/TBX6/IFI27	3
GO:0005246	calcium channel regulator activity	3/679	47/18352	0.25163	0.660059	0.573234	CACNG6/CABP4/TNNI3	3
GO:0042379	chemokine receptor binding	4/679	70/18352	0.259891	0.674366	0.585659	S100A14/TFF2/CCL24/CCL20	4
GO:1901618	organic hydroxy compound transmembrane transporter activity	3/679	48/18352	0.261677	0.674366	0.585659	SLC16A3/ABCC3/CEACAM1	3
GO:0001968	fibronectin binding	2/679	27/18352	0.263799	0.674366	0.585659	SDC4/ITGA3	2
GO:0008378	galactosyltransferase activity	2/679	27/18352	0.263799	0.674366	0.585659	B3GNT6/ABO	2
GO:0042910	xenobiotic transmembrane transporter activity	2/679	27/18352	0.263799	0.674366	0.585659	ABCC3/SLC2A1	2
GO:0042974	retinoic acid receptor binding	2/679	27/18352	0.263799	0.674366	0.585659	PPARG/HMGA1	2
GO:0051959	dynein light intermediate chain binding	2/679	27/18352	0.263799	0.674366	0.585659	DNAH2/DNAH3	2
GO:0015370	solute:sodium symporter activity	4/679	72/18352	0.27637	0.697169	0.605463	SLC13A5/MFSD2A/SLC6A20/SLC6A8	4
GO:0017022	myosin binding	4/679	72/18352	0.27637	0.697169	0.605463	IQGAP3/MLPH/RAB25/RAB27B	4
GO:0000030	mannosyltransferase activity	2/679	28/18352	0.277678	0.697169	0.605463	ALG1L2/ALG1L	2
GO:0004629	phospholipase C activity	2/679	28/18352	0.277678	0.697169	0.605463	PLCD3/PLCB3	2
GO:0004683	calmodulin-dependent protein kinase activity	2/679	28/18352	0.277678	0.697169	0.605463	PNCK/ITPKA	2
GO:0005178	integrin binding	7/679	144/18352	0.284716	0.712297	0.618601	FERMT1/TSPAN8/ICAM5/LAMA3/ITGB6/ITGB4/ITGA3	7
GO:0016810	hydrolase activity, acting on carbon-nitrogen (but not peptide) bonds	6/679	121/18352	0.291079	0.724211	0.628948	PADI3/PADI1/OPLAH/KLK3/APOBEC1/ACY1	6
GO:0033612	receptor serine/threonine kinase binding	2/679	29/18352	0.291539	0.724211	0.628948	GDF15/BMP4	2
GO:0016835	carbon-oxygen lyase activity	4/679	74/18352	0.293012	0.725308	0.6299	CYP2S1/HMGA2/CA12/CA9	4
GO:0015294	solute:cation symporter activity	5/679	98/18352	0.29691	0.732379	0.636041	SLC13A5/SLC45A3/MFSD2A/SLC6A20/SLC6A8	5
GO:0008157	protein phosphatase 1 binding	2/679	30/18352	0.305365	0.736163	0.639327	PPP1R3G/SH3RF2	2
GO:0030332	cyclin binding	2/679	30/18352	0.305365	0.736163	0.639327	CRABP2/CDK1	2
GO:0043325	phosphatidylinositol-3,4-bisphosphate binding	2/679	30/18352	0.305365	0.736163	0.639327	ANXA8/PLEK2	2
GO:0045505	dynein intermediate chain binding	2/679	30/18352	0.305365	0.736163	0.639327	DNAH2/DNAH3	2
GO:0004955	prostaglandin receptor activity	1/679	10/18352	0.314152	0.736163	0.639327	PPARG	1
GO:0008331	high voltage-gated calcium channel activity	1/679	10/18352	0.314152	0.736163	0.639327	CACNA1F	1
GO:0010851	cyclase regulator activity	1/679	10/18352	0.314152	0.736163	0.639327	PDZD3	1
GO:0015651	quaternary ammonium group transmembrane transporter activity	1/679	10/18352	0.314152	0.736163	0.639327	SLC6A20	1
GO:0016176	superoxide-generating NADPH oxidase activator activity	1/679	10/18352	0.314152	0.736163	0.639327	NOXA1	1
GO:0016303	1-phosphatidylinositol-3-kinase activity	1/679	10/18352	0.314152	0.736163	0.639327	PIK3C2G	1
GO:0018455	alcohol dehydrogenase [NAD(P)+] activity	1/679	10/18352	0.314152	0.736163	0.639327	DHRS9	1
GO:0031419	cobalamin binding	1/679	10/18352	0.314152	0.736163	0.639327	TCN1	1
GO:0035374	chondroitin sulfate binding	1/679	10/18352	0.314152	0.736163	0.639327	RTN4R	1
GO:0036312	phosphatidylinositol 3-kinase regulatory subunit binding	1/679	10/18352	0.314152	0.736163	0.639327	FAM83A	1
GO:0102391	decanoate-CoA ligase activity	1/679	10/18352	0.314152	0.736163	0.639327	ACSL5	1
GO:0050699	WW domain binding	2/679	31/18352	0.319139	0.743856	0.646008	SCNN1A/CDC25C	2
GO:0005516	calmodulin binding	9/679	200/18352	0.322253	0.743856	0.646008	ASPM/PNCK/IQGAP3/MYH14/TRPM4/PLCB3/KCNN4/ITPKA/CEACAM1	9
GO:0015298	solute:cation antiporter activity	2/679	32/18352	0.332846	0.743856	0.646008	SLC9A4/SLC9A2	2
GO:0004865	protein serine/threonine phosphatase inhibitor activity	1/679	11/18352	0.339541	0.743856	0.646008	PPP1R14D	1
GO:0004954	prostanoid receptor activity	1/679	11/18352	0.339541	0.743856	0.646008	PPARG	1
GO:0005247	voltage-gated chloride channel activity	1/679	11/18352	0.339541	0.743856	0.646008	CLCN1	1
GO:0005436	sodium:phosphate symporter activity	1/679	11/18352	0.339541	0.743856	0.646008	MFSD2A	1
GO:0005527	macrolide binding	1/679	11/18352	0.339541	0.743856	0.646008	LCN2	1
GO:0008199	ferric iron binding	1/679	11/18352	0.339541	0.743856	0.646008	RRM2	1
GO:0008503	benzodiazepine receptor activity	1/679	11/18352	0.339541	0.743856	0.646008	TSPO	1
GO:0015280	ligand-gated sodium channel activity	1/679	11/18352	0.339541	0.743856	0.646008	SCNN1A	1
GO:0016857	racemase and epimerase activity, acting on carbohydrates and derivatives	1/679	11/18352	0.339541	0.743856	0.646008	GALE	1
GO:0019855	calcium channel inhibitor activity	1/679	11/18352	0.339541	0.743856	0.646008	TNNI3	1
GO:0031956	medium-chain fatty acid-CoA ligase activity	1/679	11/18352	0.339541	0.743856	0.646008	ACSL5	1
GO:0047676	arachidonate-CoA ligase activity	1/679	11/18352	0.339541	0.743856	0.646008	ACSL5	1
GO:1901474	azole transmembrane transporter activity	1/679	11/18352	0.339541	0.743856	0.646008	SLC44A4	1
GO:1901612	cardiolipin binding	1/679	11/18352	0.339541	0.743856	0.646008	PLEKHN1	1
GO:0001085	RNA polymerase II transcription factor binding	3/679	56/18352	0.343137	0.743856	0.646008	TBX20/TBX6/PITX1	3
GO:0052866	phosphatidylinositol phosphate phosphatase activity	2/679	33/18352	0.346472	0.743856	0.646008	MTMR11/TPTE	2
GO:0071855	neuropeptide receptor binding	2/679	33/18352	0.346472	0.743856	0.646008	NMU/KISS1	2
GO:0000217	DNA secondary structure binding	2/679	34/18352	0.360005	0.743856	0.646008	HMGA2/HMGA1	2
GO:0071813	lipoprotein particle binding	2/679	34/18352	0.360005	0.743856	0.646008	PCSK9/LDLR	2
GO:0071814	protein-lipid complex binding	2/679	34/18352	0.360005	0.743856	0.646008	PCSK9/LDLR	2
GO:0015171	amino acid transmembrane transporter activity	4/679	82/18352	0.360477	0.743856	0.646008	SLC6A20/SLC7A11/SLC6A14/SLC7A4	4
GO:0003964	RNA-directed DNA polymerase activity	1/679	12/18352	0.363992	0.743856	0.646008	TERT	1
GO:0004115	3',5'-cyclic-AMP phosphodiesterase activity	1/679	12/18352	0.363992	0.743856	0.646008	PDE4C	1
GO:0004126	cytidine deaminase activity	1/679	12/18352	0.363992	0.743856	0.646008	APOBEC1	1
GO:0004198	calcium-dependent cysteine-type endopeptidase activity	1/679	12/18352	0.363992	0.743856	0.646008	CAPN5	1
GO:0005035	death receptor activity	1/679	12/18352	0.363992	0.743856	0.646008	TNFRSF10A	1
GO:0005165	neurotrophin receptor binding	1/679	12/18352	0.363992	0.743856	0.646008	NTF4	1
GO:0008353	RNA polymerase II CTD heptapeptide repeat kinase activity	1/679	12/18352	0.363992	0.743856	0.646008	CDK1	1
GO:0015250	water channel activity	1/679	12/18352	0.363992	0.743856	0.646008	AQP5	1
GO:0015269	calcium-activated potassium channel activity	1/679	12/18352	0.363992	0.743856	0.646008	KCNN4	1
GO:0017154	semaphorin receptor activity	1/679	12/18352	0.363992	0.743856	0.646008	MET	1
GO:0022858	alanine transmembrane transporter activity	1/679	12/18352	0.363992	0.743856	0.646008	SLC6A14	1
GO:0031543	peptidyl-proline dioxygenase activity	1/679	12/18352	0.363992	0.743856	0.646008	EGLN3	1
GO:0033130	acetylcholine receptor binding	1/679	12/18352	0.363992	0.743856	0.646008	PSCA	1
GO:0035004	phosphatidylinositol 3-kinase activity	1/679	12/18352	0.363992	0.743856	0.646008	PIK3C2G	1
GO:0042975	peroxisome proliferator activated receptor binding	1/679	12/18352	0.363992	0.743856	0.646008	HMGA1	1
GO:0043295	glutathione binding	1/679	12/18352	0.363992	0.743856	0.646008	PTGES	1
GO:0046790	virion binding	1/679	12/18352	0.363992	0.743856	0.646008	ANXA2	1
GO:0070410	co-SMAD binding	1/679	12/18352	0.363992	0.743856	0.646008	FOXH1	1
GO:0089720	caspase binding	1/679	12/18352	0.363992	0.743856	0.646008	CARD18	1
GO:0140161	monocarboxylate:sodium symporter activity	1/679	12/18352	0.363992	0.743856	0.646008	SLC6A8	1
GO:0016836	hydro-lyase activity	3/679	59/18352	0.373673	0.756778	0.65723	CYP2S1/CA12/CA9	3
GO:0015631	tubulin binding	15/679	365/18352	0.375622	0.756778	0.65723	GAS2L2/KIF18B/KIF18A/TRIM54/TPX2/KIF2C/GJB6/KIF20A/KIF14/DLGAP5/RP1/PLK1/KIFC1/CENPF/BIRC5	15
GO:0015085	calcium ion transmembrane transporter activity	6/679	134/18352	0.376425	0.756778	0.65723	CATSPER1/CACNG6/TRPM4/ATP2C2/CACNA1F/ANXA2	6
GO:0019888	protein phosphatase regulator activity	4/679	85/18352	0.385839	0.756778	0.65723	SH3RF2/PPP1R1B/PPP1R14D/LGALS3	4
GO:0042805	actinin binding	2/679	36/18352	0.386745	0.756778	0.65723	MICALL2/PPARG	2
GO:0004467	long-chain fatty acid-CoA ligase activity	1/679	13/18352	0.387539	0.756778	0.65723	ACSL5	1
GO:0005041	low-density lipoprotein particle receptor activity	1/679	13/18352	0.387539	0.756778	0.65723	LDLR	1
GO:0005452	inorganic anion exchanger activity	1/679	13/18352	0.387539	0.756778	0.65723	SLC4A11	1
GO:0008474	palmitoyl-(protein) hydrolase activity	1/679	13/18352	0.387539	0.756778	0.65723	ABHD17C	1
GO:0016175	superoxide-generating NAD(P)H oxidase activity	1/679	13/18352	0.387539	0.756778	0.65723	DUOX2	1
GO:0016653	oxidoreductase activity, acting on NAD(P)H, heme protein as acceptor	1/679	13/18352	0.387539	0.756778	0.65723	NQO1	1
GO:0031994	insulin-like growth factor I binding	1/679	13/18352	0.387539	0.756778	0.65723	ITGB4	1
GO:0086080	protein binding involved in heterotypic cell-cell adhesion	1/679	13/18352	0.387539	0.756778	0.65723	JUP	1
GO:0097617	annealing activity	1/679	13/18352	0.387539	0.756778	0.65723	RAD54L	1
GO:0098599	palmitoyl hydrolase activity	1/679	13/18352	0.387539	0.756778	0.65723	ABHD17C	1
GO:1900750	oligopeptide binding	1/679	13/18352	0.387539	0.756778	0.65723	PTGES	1
GO:0072509	divalent inorganic cation transmembrane transporter activity	7/679	162/18352	0.392629	0.764593	0.664018	CATSPER1/CACNG6/SLC39A4/TRPM4/ATP2C2/CACNA1F/ANXA2	7
GO:0015144	carbohydrate transmembrane transporter activity	2/679	37/18352	0.399931	0.770665	0.669291	SLC45A3/SLC2A1	2
GO:0042056	chemoattractant activity	2/679	37/18352	0.399931	0.770665	0.669291	LGALS3/BMP4	2
GO:0046915	transition metal ion transmembrane transporter activity	2/679	37/18352	0.399931	0.770665	0.669291	SLC39A4/ATP2C2	2
GO:0008237	metallopeptidase activity	8/679	189/18352	0.400132	0.770665	0.669291	ADAMTSL5/MMEL1/MMP28/MMP13/MMP11/MMP7/CLCA1/ADAM8	8
GO:0005313	L-glutamate transmembrane transporter activity	1/679	14/18352	0.410215	0.775219	0.673245	SLC7A11	1
GO:0005344	oxygen carrier activity	1/679	14/18352	0.410215	0.775219	0.673245	MB	1
GO:0005372	water transmembrane transporter activity	1/679	14/18352	0.410215	0.775219	0.673245	AQP5	1
GO:0015355	secondary active monocarboxylate transmembrane transporter activity	1/679	14/18352	0.410215	0.775219	0.673245	SLC6A8	1
GO:0042043	neurexin family protein binding	1/679	14/18352	0.410215	0.775219	0.673245	SYTL5	1
GO:1901338	catecholamine binding	1/679	14/18352	0.410215	0.775219	0.673245	DRD4	1
GO:1990756	ubiquitin ligase-substrate adaptor activity	1/679	14/18352	0.410215	0.775219	0.673245	ARRDC1	1
GO:0015605	organophosphate ester transmembrane transporter activity	2/679	38/18352	0.412983	0.778356	0.67597	MFSD2A/SLC44A4	2
GO:0005088	Ras guanyl-nucleotide exchange factor activity	5/679	115/18352	0.421875	0.790367	0.686401	EPS8L2/EPS8L1/ARHGEF16/NGEF/ECT2	5
GO:0005547	phosphatidylinositol-3,4,5-trisphosphate binding	2/679	39/18352	0.425891	0.790367	0.686401	ANXA8/ADAP1	2
GO:0003841	1-acylglycerol-3-phosphate O-acyltransferase activity	1/679	15/18352	0.432053	0.790367	0.686401	MBOAT2	1
GO:0004953	icosanoid receptor activity	1/679	15/18352	0.432053	0.790367	0.686401	PPARG	1
GO:0005283	amino acid:sodium symporter activity	1/679	15/18352	0.432053	0.790367	0.686401	SLC6A20	1
GO:0015929	hexosaminidase activity	1/679	15/18352	0.432053	0.790367	0.686401	CEMIP	1
GO:0036041	long-chain fatty acid binding	1/679	15/18352	0.432053	0.790367	0.686401	PPARG	1
GO:0070742	C2H2 zinc finger domain binding	1/679	15/18352	0.432053	0.790367	0.686401	HMGA2	1
GO:0097153	cysteine-type endopeptidase activity involved in apoptotic process	1/679	15/18352	0.432053	0.790367	0.686401	CASP14	1
GO:1901611	phosphatidylglycerol binding	1/679	15/18352	0.432053	0.790367	0.686401	PLEKHN1	1
GO:0052689	carboxylic ester hydrolase activity	6/679	143/18352	0.436047	0.790367	0.686401	PLA2G4D/PLA2G4F/LIPH/GDPD3/PLA2G2F/PLA2G10	6
GO:0035257	nuclear hormone receptor binding	6/679	144/18352	0.442627	0.790367	0.686401	FOXH1/NR1I2/OASL/PPARG/JUP/HMGA1	6
GO:0002039	p53 binding	3/679	66/18352	0.443549	0.790367	0.686401	TRIM29/TP73/MUC1	3
GO:0005262	calcium channel activity	5/679	118/18352	0.443783	0.790367	0.686401	CATSPER1/CACNG6/TRPM4/CACNA1F/ANXA2	5
GO:0005244	voltage-gated ion channel activity	8/679	197/18352	0.445227	0.790367	0.686401	CALHM3/CATSPER1/CACNG6/CLIC3/KCNK1/KCNA7/CLCN1/CACNA1F	8
GO:0022832	voltage-gated channel activity	8/679	197/18352	0.445227	0.790367	0.686401	CALHM3/CATSPER1/CACNG6/CLIC3/KCNK1/KCNA7/CLCN1/CACNA1F	8
GO:0030020	extracellular matrix structural constituent conferring tensile strength	2/679	41/18352	0.451252	0.790367	0.686401	COL17A1/COL7A1	2
GO:0003996	acyl-CoA ligase activity	1/679	16/18352	0.453084	0.790367	0.686401	ACSL5	1
GO:0005149	interleukin-1 receptor binding	1/679	16/18352	0.453084	0.790367	0.686401	IL1RN	1
GO:0005402	carbohydrate:cation symporter activity	1/679	16/18352	0.453084	0.790367	0.686401	SLC45A3	1
GO:0010181	FMN binding	1/679	16/18352	0.453084	0.790367	0.686401	IYD	1
GO:0015172	acidic amino acid transmembrane transporter activity	1/679	16/18352	0.453084	0.790367	0.686401	SLC7A11	1
GO:0015556	C4-dicarboxylate transmembrane transporter activity	1/679	16/18352	0.453084	0.790367	0.686401	SLC13A5	1
GO:0016307	phosphatidylinositol phosphate kinase activity	1/679	16/18352	0.453084	0.790367	0.686401	PIK3C2G	1
GO:0016641	oxidoreductase activity, acting on the CH-NH2 group of donors, oxygen as acceptor	1/679	16/18352	0.453084	0.790367	0.686401	AOC1	1
GO:0022841	potassium ion leak channel activity	1/679	16/18352	0.453084	0.790367	0.686401	KCNK1	1
GO:0030228	lipoprotein particle receptor activity	1/679	16/18352	0.453084	0.790367	0.686401	LDLR	1
GO:0043395	heparan sulfate proteoglycan binding	1/679	16/18352	0.453084	0.790367	0.686401	FGF20	1
GO:0052742	phosphatidylinositol kinase activity	1/679	16/18352	0.453084	0.790367	0.686401	PIK3C2G	1
GO:0097001	ceramide binding	1/679	16/18352	0.453084	0.790367	0.686401	RTN4R	1
GO:0030544	Hsp70 protein binding	2/679	42/18352	0.463691	0.801821	0.696348	RNF207/CDK1	2
GO:0019210	kinase inhibitor activity	3/679	69/18352	0.472578	0.801821	0.696348	PPP1R1B/SFN/AHSG	3
GO:0048029	monosaccharide binding	3/679	69/18352	0.472578	0.801821	0.696348	EGLN3/HKDC1/HK2	3
GO:0004438	phosphatidylinositol-3-phosphatase activity	1/679	17/18352	0.473337	0.801821	0.696348	MTMR11	1
GO:0008308	voltage-gated anion channel activity	1/679	17/18352	0.473337	0.801821	0.696348	CLCN1	1
GO:0008553	proton-exporting ATPase activity, phosphorylative mechanism	1/679	17/18352	0.473337	0.801821	0.696348	ATP2C2	1
GO:0015174	basic amino acid transmembrane transporter activity	1/679	17/18352	0.473337	0.801821	0.696348	SLC7A4	1
GO:0034185	apolipoprotein binding	1/679	17/18352	0.473337	0.801821	0.696348	PCSK9	1
GO:0035173	histone kinase activity	1/679	17/18352	0.473337	0.801821	0.696348	CDK1	1
GO:0042171	lysophosphatidic acid acyltransferase activity	1/679	17/18352	0.473337	0.801821	0.696348	MBOAT2	1
GO:0050780	dopamine receptor binding	1/679	17/18352	0.473337	0.801821	0.696348	PPP1R1B	1
GO:0070628	proteasome binding	1/679	17/18352	0.473337	0.801821	0.696348	ID1	1
GO:0008307	structural constituent of muscle	2/679	43/18352	0.475963	0.804331	0.698528	PLEC/KRT19	2
GO:0051427	hormone receptor binding	7/679	177/18352	0.483158	0.813302	0.706319	FOXH1/NR1I2/OASL/PPARG/JUP/HMGA1/CCK	7
GO:0004896	cytokine receptor activity	4/679	97/18352	0.485096	0.813302	0.706319	IL17RE/IL20RB/IL1R2/GPR35	4
GO:0004550	nucleoside diphosphate kinase activity	1/679	18/18352	0.49284	0.813302	0.706319	AK4	1
GO:0004708	MAP kinase kinase activity	1/679	18/18352	0.49284	0.813302	0.706319	PBK	1
GO:0016500	protein-hormone receptor activity	1/679	18/18352	0.49284	0.813302	0.706319	LGR6	1
GO:0045236	CXCR chemokine receptor binding	1/679	18/18352	0.49284	0.813302	0.706319	TFF2	1
GO:0048038	quinone binding	1/679	18/18352	0.49284	0.813302	0.706319	AOC1	1
GO:0052744	phosphatidylinositol monophosphate phosphatase activity	1/679	18/18352	0.49284	0.813302	0.706319	MTMR11	1
GO:0055106	ubiquitin-protein transferase regulator activity	1/679	18/18352	0.49284	0.813302	0.706319	CDC20	1
GO:0070064	proline-rich region binding	1/679	18/18352	0.49284	0.813302	0.706319	BAIAP2L1	1
GO:0008188	neuropeptide receptor activity	2/679	45/18352	0.499985	0.820236	0.712341	NPSR1/NTSR1	2
GO:0019208	phosphatase regulator activity	4/679	99/18352	0.501059	0.820236	0.712341	SH3RF2/PPP1R1B/PPP1R14D/LGALS3	4
GO:0015078	proton transmembrane transporter activity	5/679	127/18352	0.508046	0.820236	0.712341	SLC9A4/SLC45A3/SLC4A11/ATP2C2/SLC9A2	5
GO:0038024	cargo receptor activity	3/679	73/18352	0.510165	0.820236	0.712341	TMPRSS3/TMPRSS4/LDLR	3
GO:0004890	GABA-A receptor activity	1/679	19/18352	0.511623	0.820236	0.712341	GABRP	1
GO:0005416	amino acid:cation symporter activity	1/679	19/18352	0.511623	0.820236	0.712341	SLC6A20	1
GO:0015295	solute:proton symporter activity	1/679	19/18352	0.511623	0.820236	0.712341	SLC45A3	1
GO:0022840	leak channel activity	1/679	19/18352	0.511623	0.820236	0.712341	KCNK1	1
GO:0022842	narrow pore channel activity	1/679	19/18352	0.511623	0.820236	0.712341	KCNK1	1
GO:0030296	protein tyrosine kinase activator activity	1/679	19/18352	0.511623	0.820236	0.712341	ERBB3	1
GO:0050664	oxidoreductase activity, acting on NAD(P)H, oxygen as acceptor	1/679	19/18352	0.511623	0.820236	0.712341	DUOX2	1
GO:0070300	phosphatidic acid binding	1/679	19/18352	0.511623	0.820236	0.712341	PLEKHN1	1
GO:0004725	protein tyrosine phosphatase activity	4/679	101/18352	0.516803	0.820236	0.712341	TPTE/PTPRR/PTPRH/CDC25C	4
GO:0016922	nuclear receptor binding	4/679	101/18352	0.516803	0.820236	0.712341	FOXH1/NR1I2/PPARG/HMGA1	4
GO:0015079	potassium ion transmembrane transporter activity	6/679	156/18352	0.519958	0.820236	0.712341	SLC9A4/TMEM38A/SLC9A2/KCNN4/KCNK1/KCNA7	6
GO:0140297	DNA-binding transcription factor binding	13/679	347/18352	0.521669	0.820236	0.712341	SCX/SDR16C5/TBX20/FOXH1/NR1I2/OASL/TBX6/PPARG/JUP/IFI27/HMGA1/FHL2/KLF5	13
GO:0005044	scavenger receptor activity	2/679	47/18352	0.523288	0.820236	0.712341	TMPRSS3/TMPRSS4	2
GO:0048020	CCR chemokine receptor binding	2/679	47/18352	0.523288	0.820236	0.712341	CCL24/CCL20	2
GO:0001664	G protein-coupled receptor binding	11/679	293/18352	0.523671	0.820236	0.712341	PPP1R1B/S100A14/NMU/WNT7A/TFF2/CCL24/CCL20/KISS1/ITGB4/GNA15/ADM	11
GO:0004707	MAP kinase activity	1/679	20/18352	0.529711	0.820236	0.712341	MAPK15	1
GO:0005123	death receptor binding	1/679	20/18352	0.529711	0.820236	0.712341	NTF4	1
GO:0016638	oxidoreductase activity, acting on the CH-NH2 group of donors	1/679	20/18352	0.529711	0.820236	0.712341	AOC1	1
GO:0030506	ankyrin binding	1/679	20/18352	0.529711	0.820236	0.712341	PLEC	1
GO:0031418	L-ascorbic acid binding	1/679	20/18352	0.529711	0.820236	0.712341	EGLN3	1
GO:0031683	G-protein beta/gamma-subunit complex binding	1/679	20/18352	0.529711	0.820236	0.712341	GNA15	1
GO:0061608	nuclear import signal receptor activity	1/679	20/18352	0.529711	0.820236	0.712341	KPNA7	1
GO:0070182	DNA polymerase binding	1/679	20/18352	0.529711	0.820236	0.712341	CDT1	1
GO:1990381	ubiquitin-specific protease binding	1/679	20/18352	0.529711	0.820236	0.712341	PDZD3	1
GO:0032813	tumor necrosis factor receptor superfamily binding	2/679	48/18352	0.534662	0.826082	0.717418	TNFSF9/NTF4	2
GO:0051087	chaperone binding	4/679	104/18352	0.539974	0.828393	0.719425	RNF207/DNAJB13/TERT/BIRC5	4
GO:0005048	signal sequence binding	2/679	49/18352	0.545849	0.828393	0.719425	KPNA7/CEMIP	2
GO:0008009	chemokine activity	2/679	49/18352	0.545849	0.828393	0.719425	CCL24/CCL20	2
GO:0004602	glutathione peroxidase activity	1/679	21/18352	0.54713	0.828393	0.719425	GPX2	1
GO:0005355	glucose transmembrane transporter activity	1/679	21/18352	0.54713	0.828393	0.719425	SLC2A1	1
GO:0005385	zinc ion transmembrane transporter activity	1/679	21/18352	0.54713	0.828393	0.719425	SLC39A4	1
GO:0008373	sialyltransferase activity	1/679	21/18352	0.54713	0.828393	0.719425	ST6GALNAC1	1
GO:0015149	hexose transmembrane transporter activity	1/679	21/18352	0.54713	0.828393	0.719425	SLC2A1	1
GO:0051428	peptide hormone receptor binding	1/679	21/18352	0.54713	0.828393	0.719425	CCK	1
GO:0005126	cytokine receptor binding	10/679	271/18352	0.548758	0.828393	0.719425	IFNE/S100A14/TNFSF9/TFF2/CCL24/CCL20/NTF4/IL1RN/IFNA14/ECM1	10
GO:0015077	monovalent inorganic cation transmembrane transporter activity	14/679	381/18352	0.54912	0.828393	0.719425	SLC9A4/SLC13A5/SLC45A3/MFSD2A/SLC4A11/TMEM38A/SLC6A20/ATP2C2/SLC9A2/SLC6A8/SCNN1A/KCNN4/KCNK1/KCNA7	14
GO:0031490	chromatin DNA binding	4/679	106/18352	0.555102	0.829341	0.720249	GRHL2/GRHL1/HMGA2/ZIC2	4
GO:0016860	intramolecular oxidoreductase activity	2/679	50/18352	0.556846	0.829341	0.720249	CYP2S1/PTGES	2
GO:0070888	E-box binding	2/679	50/18352	0.556846	0.829341	0.720249	SCX/PPARG	2
GO:0140375	immune receptor activity	5/679	135/18352	0.562531	0.829341	0.720249	IL17RE/IL20RB/IL1R2/PIGR/GPR35	5
GO:0046332	SMAD binding	3/679	79/18352	0.563764	0.829341	0.720249	CREB3L1/FOXH1/HMGA2	3
GO:0005242	inward rectifier potassium channel activity	1/679	22/18352	0.563905	0.829341	0.720249	KCNK1	1
GO:0015645	fatty acid ligase activity	1/679	22/18352	0.563905	0.829341	0.720249	ACSL5	1
GO:0016917	GABA receptor activity	1/679	22/18352	0.563905	0.829341	0.720249	GABRP	1
GO:0030021	extracellular matrix structural constituent conferring compression resistance	1/679	22/18352	0.563905	0.829341	0.720249	HAPLN1	1
GO:0051537	2 iron, 2 sulfur cluster binding	1/679	22/18352	0.563905	0.829341	0.720249	XDH	1
GO:0070034	telomerase RNA binding	1/679	22/18352	0.563905	0.829341	0.720249	TERT	1
GO:0120014	phospholipid transfer activity	1/679	22/18352	0.563905	0.829341	0.720249	PRELID2	1
GO:0004879	nuclear receptor activity	2/679	52/18352	0.578268	0.837334	0.72719	NR1I2/PPARG	2
GO:0098531	ligand-activated transcription factor activity	2/679	52/18352	0.578268	0.837334	0.72719	NR1I2/PPARG	2
GO:0004114	3',5'-cyclic-nucleotide phosphodiesterase activity	1/679	23/18352	0.580059	0.837334	0.72719	PDE4C	1
GO:0015145	monosaccharide transmembrane transporter activity	1/679	23/18352	0.580059	0.837334	0.72719	SLC2A1	1
GO:0017134	fibroblast growth factor binding	1/679	23/18352	0.580059	0.837334	0.72719	FGFBP1	1
GO:0030215	semaphorin receptor binding	1/679	23/18352	0.580059	0.837334	0.72719	SEMA3B	1
GO:0035250	UDP-galactosyltransferase activity	1/679	23/18352	0.580059	0.837334	0.72719	ABO	1
GO:0070412	R-SMAD binding	1/679	23/18352	0.580059	0.837334	0.72719	FOXH1	1
GO:0070840	dynein complex binding	1/679	23/18352	0.580059	0.837334	0.72719	CENPF	1
GO:0005261	cation channel activity	12/679	334/18352	0.582833	0.839614	0.72917	CALHM3/CATSPER1/SLC4A11/TMEM38A/CACNG6/TRPM4/SCNN1A/KCNN4/KCNK1/KCNA7/CACNA1F/ANXA2	12
GO:0022843	voltage-gated cation channel activity	5/679	140/18352	0.594988	0.851053	0.739104	CATSPER1/CACNG6/KCNK1/KCNA7/CACNA1F	5
GO:0008327	methyl-CpG binding	1/679	24/18352	0.595616	0.851053	0.739104	HOXB13	1
GO:0019865	immunoglobulin binding	1/679	24/18352	0.595616	0.851053	0.739104	LGALS3	1
GO:0030898	actin-dependent ATPase activity	1/679	24/18352	0.595616	0.851053	0.739104	MYH14	1
GO:0016887	ATPase activity	15/679	423/18352	0.604159	0.858188	0.7453	DQX1/ABCA13/KIF18B/DNAH2/KIF18A/MYH14/DNAH3/KIF2C/KIF20A/KIF14/ATP2C2/ABCC3/RAD54L/TOP2A/KIFC1	15
GO:0004112	cyclic-nucleotide phosphodiesterase activity	1/679	25/18352	0.610597	0.858188	0.7453	PDE4C	1
GO:0004190	aspartic-type endopeptidase activity	1/679	25/18352	0.610597	0.858188	0.7453	CTSE	1
GO:0016702	oxidoreductase activity, acting on single donors with incorporation of molecular oxygen, incorporation of two atoms of oxygen	1/679	25/18352	0.610597	0.858188	0.7453	PTGS2	1
GO:0043027	cysteine-type endopeptidase inhibitor activity involved in apoptotic process	1/679	25/18352	0.610597	0.858188	0.7453	BIRC5	1
GO:0046625	sphingolipid binding	1/679	25/18352	0.610597	0.858188	0.7453	RTN4R	1
GO:0004197	cysteine-type endopeptidase activity	4/679	114/18352	0.612819	0.858188	0.7453	TINAG/CASP14/CTSV/CAPN5	4
GO:0030165	PDZ domain binding	3/679	85/18352	0.613634	0.858188	0.7453	MUC17/ARHGEF16/KIF14	3
GO:0019842	vitamin binding	5/679	144/18352	0.619961	0.858188	0.7453	EGLN3/CYP2W1/IRX5/TCN1/CRABP2	5
GO:0001637	G protein-coupled chemoattractant receptor activity	1/679	26/18352	0.625024	0.858188	0.7453	GPR35	1
GO:0001965	G-protein alpha-subunit binding	1/679	26/18352	0.625024	0.858188	0.7453	GAS2L2	1
GO:0004950	chemokine receptor activity	1/679	26/18352	0.625024	0.858188	0.7453	GPR35	1
GO:0008198	ferrous iron binding	1/679	26/18352	0.625024	0.858188	0.7453	EGLN3	1
GO:0015252	proton channel activity	1/679	26/18352	0.625024	0.858188	0.7453	SLC4A11	1
GO:0016405	CoA-ligase activity	1/679	26/18352	0.625024	0.858188	0.7453	ACSL5	1
GO:0016628	oxidoreductase activity, acting on the CH-CH group of donors, NAD or NADP as acceptor	1/679	26/18352	0.625024	0.858188	0.7453	SRD5A3	1
GO:0016701	oxidoreductase activity, acting on single donors with incorporation of molecular oxygen	1/679	26/18352	0.625024	0.858188	0.7453	PTGS2	1
GO:0035925	mRNA 3'-UTR AU-rich region binding	1/679	26/18352	0.625024	0.858188	0.7453	APOBEC1	1
GO:0070001	aspartic-type peptidase activity	1/679	26/18352	0.625024	0.858188	0.7453	CTSE	1
GO:0099604	ligand-gated calcium channel activity	1/679	26/18352	0.625024	0.858188	0.7453	TRPM4	1
GO:0042625	ATPase-coupled ion transmembrane transporter activity	2/679	58/18352	0.63792	0.86878	0.754499	ATP2C2/ABCC3	2
GO:0008139	nuclear localization sequence binding	1/679	27/18352	0.638918	0.86878	0.754499	KPNA7	1
GO:0017091	AU-rich element binding	1/679	27/18352	0.638918	0.86878	0.754499	APOBEC1	1
GO:0051393	alpha-actinin binding	1/679	27/18352	0.638918	0.86878	0.754499	PPARG	1
GO:0051787	misfolded protein binding	1/679	27/18352	0.638918	0.86878	0.754499	F12	1
GO:0015179	L-amino acid transmembrane transporter activity	2/679	59/18352	0.647191	0.876341	0.761066	SLC6A20/SLC7A11	2
GO:0030507	spectrin binding	1/679	28/18352	0.652297	0.876341	0.761066	SLC26A5	1
GO:0045499	chemorepellent activity	1/679	28/18352	0.652297	0.876341	0.761066	SEMA3B	1
GO:0050681	androgen receptor binding	1/679	28/18352	0.652297	0.876341	0.761066	FOXH1	1
GO:0080025	phosphatidylinositol-3,5-bisphosphate binding	1/679	28/18352	0.652297	0.876341	0.761066	PLEK2	1
GO:0005267	potassium channel activity	4/679	120/18352	0.652933	0.876341	0.761066	TMEM38A/KCNN4/KCNK1/KCNA7	4
GO:0005507	copper ion binding	2/679	60/18352	0.656274	0.876341	0.761066	S100A5/AOC1	2
GO:0061629	RNA polymerase II-specific DNA-binding transcription factor binding	9/679	267/18352	0.659029	0.876341	0.761066	TBX20/FOXH1/NR1I2/OASL/TBX6/PPARG/JUP/IFI27/HMGA1	9
GO:0051213	dioxygenase activity	3/679	91/18352	0.659524	0.876341	0.761066	EGLN3/ASPHD2/PTGS2	3
GO:0000146	microfilament motor activity	1/679	29/18352	0.665181	0.876341	0.761066	MYH14	1
GO:0001223	transcription coactivator binding	1/679	29/18352	0.665181	0.876341	0.761066	TERT	1
GO:0004693	cyclin-dependent protein serine/threonine kinase activity	1/679	29/18352	0.665181	0.876341	0.761066	CDK1	1
GO:0004806	triglyceride lipase activity	1/679	29/18352	0.665181	0.876341	0.761066	LIPH	1
GO:0005520	insulin-like growth factor binding	1/679	29/18352	0.665181	0.876341	0.761066	ITGB4	1
GO:0097472	cyclin-dependent protein kinase activity	1/679	29/18352	0.665181	0.876341	0.761066	CDK1	1
GO:1901567	fatty acid derivative binding	1/679	29/18352	0.665181	0.876341	0.761066	PPARG	1
GO:0005179	hormone activity	4/679	122/18352	0.66567	0.876341	0.761066	CGB7/LHB/CCK/ADM	4
GO:0005184	neuropeptide hormone activity	1/679	30/18352	0.677589	0.883757	0.767506	CCK	1
GO:0016878	acid-thiol ligase activity	1/679	30/18352	0.677589	0.883757	0.767506	ACSL5	1
GO:0043548	phosphatidylinositol 3-kinase binding	1/679	30/18352	0.677589	0.883757	0.767506	FAM83A	1
GO:0046966	thyroid hormone receptor binding	1/679	30/18352	0.677589	0.883757	0.767506	OASL	1
GO:0070273	phosphatidylinositol-4-phosphate binding	1/679	30/18352	0.677589	0.883757	0.767506	GSDMB	1
GO:0005085	guanyl-nucleotide exchange factor activity	7/679	215/18352	0.687039	0.88936	0.772372	EPS8L2/EPS8L1/RAPGEFL1/ARHGEF16/NGEF/SH2D3A/ECT2	7
GO:0016853	isomerase activity	5/679	156/18352	0.689133	0.88936	0.772372	CYP2S1/DHRS9/PTGES/TOP2A/GALE	5
GO:0005164	tumor necrosis factor receptor binding	1/679	31/18352	0.689537	0.88936	0.772372	TNFSF9	1
GO:0009678	pyrophosphate hydrolysis-driven proton transmembrane transporter activity	1/679	31/18352	0.689537	0.88936	0.772372	ATP2C2	1
GO:0030291	protein serine/threonine kinase inhibitor activity	1/679	31/18352	0.689537	0.88936	0.772372	SFN	1
GO:0140142	nucleocytoplasmic carrier activity	1/679	31/18352	0.689537	0.88936	0.772372	KPNA7	1
GO:0030145	manganese ion binding	2/679	64/18352	0.690741	0.88936	0.772372	GALNT3/ABO	2
GO:0005096	GTPase activator activity	9/679	275/18352	0.692738	0.890301	0.773189	ALS2CL/ARHGAP27/IQGAP3/GRTP1/DEPDC1B/ARHGAP8/ADAP1/RASAL1/ECT2	9
GO:0004860	protein kinase inhibitor activity	2/679	65/18352	0.6989	0.896581	0.778643	PPP1R1B/SFN	2
GO:0019239	deaminase activity	1/679	32/18352	0.701043	0.897693	0.779609	APOBEC1	1
GO:1990782	protein tyrosine kinase binding	3/679	98/18352	0.707921	0.902023	0.78337	ARHGEF16/CBLC/CEACAM1	3
GO:0005251	delayed rectifier potassium channel activity	1/679	33/18352	0.712123	0.902023	0.78337	KCNA7	1
GO:0015248	sterol transporter activity	1/679	33/18352	0.712123	0.902023	0.78337	OSBPL3	1
GO:0015662	ion transmembrane transporter activity, phosphorylative mechanism	1/679	33/18352	0.712123	0.902023	0.78337	ATP2C2	1
GO:0035198	miRNA binding	1/679	33/18352	0.712123	0.902023	0.78337	POU5F1	1
GO:0071949	FAD binding	1/679	33/18352	0.712123	0.902023	0.78337	XDH	1
GO:0042578	phosphoric ester hydrolase activity	12/679	369/18352	0.71654	0.905985	0.78681	LRRIQ4/PLCD3/GDPD3/GDPD2/MTMR11/TPTE/PTPRR/PTPRH/PLCB3/PDE4C/CDC25C/ALPP	12
GO:0042626	ATPase-coupled transmembrane transporter activity	3/679	100/18352	0.720739	0.908987	0.789418	ABCA13/ATP2C2/ABCC3	3
GO:0004993	G protein-coupled serotonin receptor activity	1/679	34/18352	0.722794	0.908987	0.789418	DRD4	1
GO:0099589	serotonin receptor activity	1/679	34/18352	0.722794	0.908987	0.789418	DRD4	1
GO:0044325	ion channel binding	4/679	132/18352	0.724491	0.909496	0.789859	RNF207/CABP4/S100A10/TSPO	4
GO:0016811	hydrolase activity, acting on carbon-nitrogen (but not peptide) bonds, in linear amides	2/679	69/18352	0.729764	0.914481	0.794189	KLK3/ACY1	2
GO:0001103	RNA polymerase II repressing transcription factor binding	1/679	35/18352	0.733069	0.91536	0.794952	PPARG	1
GO:0016814	hydrolase activity, acting on carbon-nitrogen (but not peptide) bonds, in cyclic amidines	1/679	35/18352	0.733069	0.91536	0.794952	APOBEC1	1
GO:0005518	collagen binding	2/679	70/18352	0.737048	0.917933	0.797186	MMP13/ITGA3	2
GO:0019955	cytokine binding	4/679	135/18352	0.740557	0.917933	0.797186	IL20RB/TRIM16/IL1R2/IL1RN	4
GO:0005484	SNAP receptor activity	1/679	36/18352	0.742964	0.917933	0.797186	STX19	1
GO:0034061	DNA polymerase activity	1/679	36/18352	0.742964	0.917933	0.797186	TERT	1
GO:0042162	telomeric DNA binding	1/679	36/18352	0.742964	0.917933	0.797186	TERT	1
GO:0043394	proteoglycan binding	1/679	36/18352	0.742964	0.917933	0.797186	FGF20	1
GO:0030971	receptor tyrosine kinase binding	2/679	72/18352	0.751115	0.923791	0.802274	ARHGEF16/CBLC	2
GO:0048487	beta-tubulin binding	1/679	37/18352	0.752493	0.923791	0.802274	GJB6	1
GO:0046982	protein heterodimerization activity	10/679	321/18352	0.753824	0.923791	0.802274	CREB3L3/SDCBP2/TOP2A/SIM2/NPAS1/CEACAM6/ITGA3/ERBB3/ERBB2/CENPA	10
GO:0061630	ubiquitin protein ligase activity	9/679	292/18352	0.757151	0.923791	0.802274	SH3RF2/DCST1/RNF183/TRIM15/TRIM7/RNF39/TRIM54/CBLC/TRIM31	9
GO:0008234	cysteine-type peptidase activity	4/679	139/18352	0.76086	0.923791	0.802274	TINAG/CASP14/CTSV/CAPN5	4
GO:0015276	ligand-gated ion channel activity	4/679	139/18352	0.76086	0.923791	0.802274	TRPM4/SCNN1A/KCNK1/GABRP	4
GO:0022834	ligand-gated channel activity	4/679	139/18352	0.76086	0.923791	0.802274	TRPM4/SCNN1A/KCNK1/GABRP	4
GO:0005109	frizzled binding	1/679	38/18352	0.761669	0.923791	0.802274	WNT7A	1
GO:0043539	protein serine/threonine kinase activator activity	1/679	38/18352	0.761669	0.923791	0.802274	CKS2	1
GO:0015399	primary active transmembrane transporter activity	3/679	107/18352	0.762161	0.923791	0.802274	ABCA13/ATP2C2/ABCC3	3
GO:0047485	protein N-terminus binding	3/679	107/18352	0.762161	0.923791	0.802274	TERT/NTSR1/ID1	3
GO:0019003	GDP binding	2/679	74/18352	0.764529	0.924074	0.80252	RASEF/RAB27B	2
GO:0017137	Rab GTPase binding	5/679	172/18352	0.767232	0.924074	0.80252	SYTL5/MICALL2/GRTP1/MLPH/ANXA2	5
GO:0008094	DNA-dependent ATPase activity	3/679	108/18352	0.767652	0.924074	0.80252	DQX1/RAD54L/TOP2A	3
GO:0099094	ligand-gated cation channel activity	3/679	108/18352	0.767652	0.924074	0.80252	TRPM4/SCNN1A/KCNK1	3
GO:0005504	fatty acid binding	1/679	39/18352	0.770505	0.925923	0.804126	PPARG	1
GO:0043130	ubiquitin binding	2/679	76/18352	0.777311	0.929791	0.807485	TOP2A/CKS2	2
GO:0016790	thiolester hydrolase activity	1/679	40/18352	0.779014	0.929791	0.807485	ABHD17C	1
GO:0016877	ligase activity, forming carbon-sulfur bonds	1/679	40/18352	0.779014	0.929791	0.807485	ACSL5	1
GO:0031492	nucleosomal DNA binding	1/679	40/18352	0.779014	0.929791	0.807485	HMGA2	1
GO:0030594	neurotransmitter receptor activity	3/679	111/18352	0.783508	0.93357	0.810767	GABRP/DRD4/TSPO	3
GO:0061659	ubiquitin-like protein ligase activity	9/679	301/18352	0.787173	0.93481	0.811843	SH3RF2/DCST1/RNF183/TRIM15/TRIM7/RNF39/TRIM54/CBLC/TRIM31	9
GO:0008536	Ran GTPase binding	1/679	41/18352	0.787208	0.93481	0.811843	BIRC5	1
GO:0140097	catalytic activity, acting on DNA	6/679	209/18352	0.789795	0.934906	0.811927	DQX1/RAD54L/HMGA2/TOP2A/TERT/HMGA1	6
GO:0001784	phosphotyrosine residue binding	1/679	42/18352	0.795099	0.934906	0.811927	CBLC	1
GO:0030331	estrogen receptor binding	1/679	42/18352	0.795099	0.934906	0.811927	PPARG	1
GO:0061631	ubiquitin conjugating enzyme activity	1/679	42/18352	0.795099	0.934906	0.811927	UBE2C	1
GO:0120013	lipid transfer activity	1/679	42/18352	0.795099	0.934906	0.811927	PRELID2	1
GO:0004721	phosphoprotein phosphatase activity	5/679	179/18352	0.796346	0.934906	0.811927	LRRIQ4/TPTE/PTPRR/PTPRH/CDC25C	5
GO:0008528	G protein-coupled peptide receptor activity	4/679	148/18352	0.802007	0.934906	0.811927	NPSR1/RXFP4/NTSR1/GPR35	4
GO:0030674	protein-macromolecule adaptor activity	7/679	244/18352	0.802681	0.934906	0.811927	STX19/GAS2L2/ARRDC1/PDZD3/MLPH/STAP2/JUP	7
GO:0019894	kinesin binding	1/679	43/18352	0.802697	0.934906	0.811927	KIF18B	1
GO:0043028	cysteine-type endopeptidase regulator activity involved in apoptotic process	1/679	43/18352	0.802697	0.934906	0.811927	BIRC5	1
GO:0000149	SNARE binding	3/679	115/18352	0.803248	0.934906	0.811927	STX19/EXOC3L4/SYT8	3
GO:0042826	histone deacetylase binding	3/679	115/18352	0.803248	0.934906	0.811927	TOP2A/HOXA10/CDC20	3
GO:0030695	GTPase regulator activity	9/679	307/18352	0.805629	0.935041	0.812044	ALS2CL/ARHGAP27/IQGAP3/GRTP1/DEPDC1B/ARHGAP8/ADAP1/RASAL1/ECT2	9
GO:0035258	steroid hormone receptor binding	2/679	81/18352	0.806638	0.935041	0.812044	FOXH1/PPARG	2
GO:0034062	5'-3' RNA polymerase activity	1/679	44/18352	0.810014	0.935041	0.812044	TERT	1
GO:0061650	ubiquitin-like protein conjugating enzyme activity	1/679	44/18352	0.810014	0.935041	0.812044	UBE2C	1
GO:0097747	RNA polymerase activity	1/679	44/18352	0.810014	0.935041	0.812044	TERT	1
GO:0003730	mRNA 3'-UTR binding	3/679	117/18352	0.812538	0.935462	0.81241	IGF2BP2/IGF2BP3/APOBEC1	3
GO:0004712	protein serine/threonine/tyrosine kinase activity	1/679	45/18352	0.81706	0.935462	0.81241	PBK	1
GO:0008138	protein tyrosine/serine/threonine phosphatase activity	1/679	45/18352	0.81706	0.935462	0.81241	TPTE	1
GO:0061980	regulatory RNA binding	1/679	45/18352	0.81706	0.935462	0.81241	POU5F1	1
GO:0000287	magnesium ion binding	6/679	217/18352	0.818151	0.935462	0.81241	ATP10B/ERN2/TOP2A/S100P/PLK1/ALPP	6
GO:0001653	peptide receptor activity	4/679	152/18352	0.818363	0.935462	0.81241	NPSR1/RXFP4/NTSR1/GPR35	4
GO:0042562	hormone binding	2/679	84/18352	0.822539	0.937158	0.813882	SULT2B1/TSPO	2
GO:0004177	aminopeptidase activity	1/679	46/18352	0.823846	0.937158	0.813882	CTSV	1
GO:0016706	2-oxoglutarate-dependent dioxygenase activity	1/679	46/18352	0.823846	0.937158	0.813882	EGLN3	1
GO:0051219	phosphoprotein binding	2/679	85/18352	0.827573	0.939877	0.816244	CBLC/SFN	2
GO:0016879	ligase activity, forming carbon-nitrogen bonds	1/679	48/18352	0.836671	0.94715	0.82256	NAPRT	1
GO:0032266	phosphatidylinositol-3-phosphate binding	1/679	48/18352	0.836671	0.94715	0.82256	PLEK2	1
GO:0005249	voltage-gated potassium channel activity	2/679	88/18352	0.841912	0.950023	0.825055	KCNK1/KCNA7	2
GO:0051117	ATPase binding	2/679	88/18352	0.841912	0.950023	0.825055	SLC26A9/BBC3	2
GO:0016763	transferase activity, transferring pentosyl groups	1/679	50/18352	0.848564	0.955008	0.829385	NAPRT	1
GO:0003714	transcription corepressor activity	5/679	194/18352	0.849047	0.955008	0.829385	SDR16C5/E2F7/E2F8/PPP1R13L/FHL2	5
GO:0001221	transcription cofactor binding	1/679	51/18352	0.854183	0.95772	0.83174	TERT	1
GO:0008227	G protein-coupled amine receptor activity	1/679	51/18352	0.854183	0.95772	0.83174	DRD4	1
GO:0015459	potassium channel regulator activity	1/679	53/18352	0.864802	0.966544	0.839403	DRD4	1
GO:0045309	protein phosphorylated amino acid binding	1/679	53/18352	0.864802	0.966544	0.839403	CBLC	1
GO:0032182	ubiquitin-like protein binding	2/679	94/18352	0.86739	0.967536	0.840265	TOP2A/CKS2	2
GO:0019829	ATPase-coupled cation transmembrane transporter activity	1/679	54/18352	0.869819	0.967536	0.840265	ATP2C2	1
GO:0030374	nuclear receptor transcription coactivator activity	1/679	54/18352	0.869819	0.967536	0.840265	HMGA1	1
GO:0051287	NAD binding	1/679	55/18352	0.87465	0.971372	0.843597	HSD11B2	1
GO:0016791	phosphatase activity	7/679	277/18352	0.891099	0.986242	0.85651	LRRIQ4/MTMR11/TPTE/PTPRR/PTPRH/CDC25C/ALPP	7
GO:0016597	amino acid binding	1/679	59/18352	0.892248	0.986242	0.85651	TM4SF5	1
GO:0016627	oxidoreductase activity, acting on the CH-CH group of donors	1/679	59/18352	0.892248	0.986242	0.85651	SRD5A3	1
GO:0097110	scaffold protein binding	1/679	60/18352	0.896247	0.98811	0.858132	KRT15	1
GO:0005549	odorant binding	2/679	103/18352	0.898603	0.98811	0.858132	PAEP/LCN2	2
GO:0016655	oxidoreductase activity, acting on NAD(P)H, quinone or similar compound as acceptor	1/679	61/18352	0.900099	0.98811	0.858132	NQO1	1
GO:1901505	carbohydrate derivative transmembrane transporter activity	1/679	61/18352	0.900099	0.98811	0.858132	MFSD2A	1
GO:0060589	nucleoside-triphosphatase regulator activity	9/679	348/18352	0.900965	0.98811	0.858132	ALS2CL/ARHGAP27/IQGAP3/GRTP1/DEPDC1B/ARHGAP8/ADAP1/RASAL1/ECT2	9
GO:0043175	RNA polymerase core enzyme binding	1/679	62/18352	0.903807	0.988946	0.858859	ERBB2	1
GO:0016407	acetyltransferase activity	2/679	105/18352	0.904541	0.988946	0.858859	LPCAT4/MOGAT2	2
GO:0098960	postsynaptic neurotransmitter receptor activity	1/679	65/18352	0.914128	0.997049	0.865895	DRD4	1
GO:0016651	oxidoreductase activity, acting on NAD(P)H	2/679	109/18352	0.915455	0.997049	0.865895	DUOX2/NQO1	2
GO:0000049	tRNA binding	1/679	66/18352	0.917316	0.997049	0.865895	TERT	1
GO:0051536	iron-sulfur cluster binding	1/679	67/18352	0.920387	0.997049	0.865895	XDH	1
GO:0051540	metal cluster binding	1/679	67/18352	0.920387	0.997049	0.865895	XDH	1
GO:0009055	electron transfer activity	2/679	111/18352	0.920462	0.997049	0.865895	XDH/GPX2	2
GO:0016829	lyase activity	4/679	189/18352	0.922791	0.997097	0.865937	CYP2S1/HMGA2/CA12/CA9	4
GO:0035591	signaling adaptor activity	1/679	68/18352	0.923343	0.997097	0.865937	STAP2	1
GO:0004521	endoribonuclease activity	1/679	70/18352	0.928931	0.998551	0.8672	ERN2	1
GO:0031491	nucleosome binding	1/679	70/18352	0.928931	0.998551	0.8672	HMGA2	1
GO:0003712	transcription coregulator activity	13/679	498/18352	0.929423	0.998551	0.8672	MCIDAS/SDR16C5/E2F7/E2F8/VGLL1/PPP1R13L/SOX11/MUC1/MSX2/JUP/ID1/HMGA1/FHL2	13
GO:0004674	protein serine/threonine kinase activity	11/679	435/18352	0.93182	0.998551	0.8672	MAPK15/PNCK/STK31/PBK/ERN2/MELK/PKMYT1/PLK1/NEK2/ITPKA/CDK1	11
GO:0004842	ubiquitin-protein transferase activity	11/679	435/18352	0.93182	0.998551	0.8672	SH3RF2/DCST1/RNF183/TRIM15/TRIM7/RNF39/TRIM54/CBLC/TRIM31/UBE2C/LMO7	11
GO:0003713	transcription coactivator activity	6/679	267/18352	0.933212	0.998551	0.8672	MCIDAS/VGLL1/SOX11/JUP/ID1/HMGA1	6
GO:0051082	unfolded protein binding	2/679	118/18352	0.935873	0.999877	0.868351	DNAJB13/ERN2	2
GO:0005230	extracellular ligand-gated ion channel activity	1/679	74/18352	0.938916	0.999994	0.868454	GABRP	1
GO:0070491	repressing transcription factor binding	1/679	74/18352	0.938916	0.999994	0.868454	PPARG	1
GO:0004722	protein serine/threonine phosphatase activity	1/679	75/18352	0.941185	0.999994	0.868454	LRRIQ4	1
GO:0003725	double-stranded RNA binding	1/679	76/18352	0.94337	0.999994	0.868454	OASL	1
GO:0001540	amyloid-beta binding	1/679	77/18352	0.945474	0.999994	0.868454	LDLR	1
GO:0003678	DNA helicase activity	1/679	78/18352	0.9475	0.999994	0.868454	DQX1	1
GO:0019905	syntaxin binding	1/679	78/18352	0.9475	0.999994	0.868454	SYT8	1
GO:0070063	RNA polymerase binding	1/679	79/18352	0.949451	0.999994	0.868454	ERBB2	1
GO:0060090	molecular adaptor activity	7/679	316/18352	0.950219	0.999994	0.868454	STX19/GAS2L2/ARRDC1/PDZD3/MLPH/STAP2/JUP	7
GO:0031072	heat shock protein binding	2/679	127/18352	0.951559	0.999994	0.868454	RNF207/CDK1	2
GO:0050660	flavin adenine dinucleotide binding	1/679	81/18352	0.953138	0.999994	0.868454	XDH	1
GO:0019787	ubiquitin-like protein transferase activity	11/679	457/18352	0.953766	0.999994	0.868454	SH3RF2/DCST1/RNF183/TRIM15/TRIM7/RNF39/TRIM54/CBLC/TRIM31/UBE2C/LMO7	11
GO:0008013	beta-catenin binding	1/679	85/18352	0.959726	0.999994	0.868454	CDHR5	1
GO:0016746	transferase activity, transferring acyl groups	5/679	259/18352	0.965192	0.999994	0.868454	MOGAT3/LPCAT4/MBOAT2/MOGAT2/HMGCS2	5
GO:0045182	translation regulator activity	2/679	139/18352	0.96686	0.999994	0.868454	IGF2BP2/IGF2BP3	2
GO:0008276	protein methyltransferase activity	1/679	91/18352	0.967914	0.999994	0.868454	METTL11B	1
GO:0005525	GTP binding	8/679	376/18352	0.970345	0.999994	0.868454	RHOV/RASEF/ARL14/RAB25/RHOD/RAB27B/GNA15/AK4	8
GO:0016747	transferase activity, transferring acyl groups other than amino-acyl groups	4/679	229/18352	0.972138	0.999994	0.868454	MOGAT3/LPCAT4/MBOAT2/MOGAT2	4
GO:0008238	exopeptidase activity	1/679	95/18352	0.972427	0.999994	0.868454	CTSV	1
GO:0032550	purine ribonucleoside binding	8/679	380/18352	0.972763	0.999994	0.868454	RHOV/RASEF/ARL14/RAB25/RHOD/RAB27B/GNA15/AK4	8
GO:0004553	hydrolase activity, hydrolyzing O-glycosyl compounds	1/679	96/18352	0.973453	0.999994	0.868454	CEMIP	1
GO:0042277	peptide binding	6/679	308/18352	0.973482	0.999994	0.868454	KPNA7/CEMIP/PTGES/PPARG/LDLR/CTSV	6
GO:0001883	purine nucleoside binding	8/679	383/18352	0.974457	0.999994	0.868454	RHOV/RASEF/ARL14/RAB25/RHOD/RAB27B/GNA15/AK4	8
GO:0032549	ribonucleoside binding	8/679	383/18352	0.974457	0.999994	0.868454	RHOV/RASEF/ARL14/RAB25/RHOD/RAB27B/GNA15/AK4	8
GO:0001882	nucleoside binding	8/679	389/18352	0.977561	0.999994	0.868454	RHOV/RASEF/ARL14/RAB25/RHOD/RAB27B/GNA15/AK4	8
GO:0042393	histone binding	4/679	238/18352	0.978086	0.999994	0.868454	ASF1B/HJURP/TONSL/CKS2	4
GO:0019001	guanyl nucleotide binding	8/679	397/18352	0.981161	0.999994	0.868454	RHOV/RASEF/ARL14/RAB25/RHOD/RAB27B/GNA15/AK4	8
GO:0032561	guanyl ribonucleotide binding	8/679	397/18352	0.981161	0.999994	0.868454	RHOV/RASEF/ARL14/RAB25/RHOD/RAB27B/GNA15/AK4	8
GO:0003924	GTPase activity	6/679	326/18352	0.98274	0.999994	0.868454	RHOV/RASEF/RAB25/RHOD/RAB27B/GNA15	6
GO:0004386	helicase activity	2/679	160/18352	0.983166	0.999994	0.868454	DQX1/RAD54L	2
GO:0016874	ligase activity	2/679	165/18352	0.985704	0.999994	0.868454	NAPRT/ACSL5	2
GO:0033218	amide binding	7/679	381/18352	0.988441	0.999994	0.868454	KPNA7/RTN4R/CEMIP/PTGES/PPARG/LDLR/CTSV	7
GO:0004540	ribonuclease activity	1/679	118/18352	0.988474	0.999994	0.868454	ERN2	1
GO:0004519	endonuclease activity	1/679	127/18352	0.99181	0.999994	0.868454	ERN2	1
GO:0044389	ubiquitin-like protein ligase binding	5/679	316/18352	0.991887	0.999994	0.868454	ARRDC1/UBE2C/POU5F1/SLC22A18/ERBB3	5
GO:0016779	nucleotidyltransferase activity	1/679	133/18352	0.993478	0.999994	0.868454	TERT	1
GO:0016798	hydrolase activity, acting on glycosyl bonds	1/679	133/18352	0.993478	0.999994	0.868454	CEMIP	1
GO:0043021	ribonucleoprotein complex binding	1/679	133/18352	0.993478	0.999994	0.868454	APOBEC1	1
GO:0031625	ubiquitin protein ligase binding	4/679	297/18352	0.995798	0.999994	0.868454	ARRDC1/POU5F1/SLC22A18/ERBB3	4
GO:0004518	nuclease activity	2/679	210/18352	0.996811	0.999994	0.868454	STK31/ERN2	2
GO:0003823	antigen binding	1/679	168/18352	0.998276	0.999994	0.868454	ABO	1
GO:0008168	methyltransferase activity	1/679	218/18352	0.999744	0.999994	0.868454	METTL11B	1
GO:0016741	transferase activity, transferring one-carbon groups	1/679	229/18352	0.999831	0.999994	0.868454	METTL11B	1
GO:0004984	olfactory receptor activity	3/679	427/18352	0.999987	0.999994	0.868454	OR2Z1/OR4D1/OR2B6	3
GO:0140098	catalytic activity, acting on RNA	2/679	390/18352	0.999994	0.999994	0.868454	ERN2/TERT	2

## Sheet: CARD14_CC
ID	Description	GeneRatio	BgRatio	pvalue	p.adjust	qvalue	geneID	Count
GO:0016324	apical plasma membrane	40/711	361/19559	3.90737e-10	1.65672e-07	1.4848e-07	SLC9A4/TMEM114/ASPM/MUC20/PROM2/MUC17/SLC26A9/MAL2/SLC52A3/SAPCD2/PARD6B/SLC4A11/AMN/SLC44A4/PDZD3/CYP4F12/SLC39A4/CDHR2/SLC6A20/CDHR5/DUOX2/GJB6/SLC16A3/UPK2/SLC2A1/SCNN1A/RAB27B/PTPRH/SLC22A18/CEACAM6/MUC1/LMO7/KISS1/KCNK1/ERBB3/ERBB2/CLDN4/CEACAM5/CEACAM1/AQP5	40
GO:0045177	apical part of cell	44/711	433/19559	8.27205e-10	1.75367e-07	1.57169e-07	DUOXA2/SLC9A4/TMEM114/ASPM/MUC20/PROM2/MUC17/SLC26A9/MAL2/SLC52A3/SAPCD2/PARD6B/SLC4A11/AMN/SLC44A4/PDZD3/CYP4F12/SLC39A4/CDHR2/SLC6A20/CDHR5/DUOX2/SLC7A11/GJB6/SLC16A3/UPK2/SLC2A1/SCNN1A/RAB27B/PTPRH/SLC22A18/CEACAM6/MUC1/LMO7/LDLR/KISS1/KCNK1/ERBB3/ERBB2/CTSV/CLDN4/CEACAM5/CEACAM1/AQP5	44
GO:0001533	cornified envelope	12/711	45/19559	4.63692e-08	6.55351e-06	5.87343e-06	RPTN/PKP3/SCEL/SPRR3/SPRR1B/SPRR1A/PKP1/PI3/JUP/EVPL/DSG3/CST6	12
GO:0005796	Golgi lumen	16/711	103/19559	9.26941e-07	9.82557e-05	8.80594e-05	MUC5B/MUC21/MUC20/MUC17/MUC16/HS3ST1/FGF23/WNT7A/SDC4/SDC1/MUC5AC/MUC4/MUC3A/MUC1/MMP11/LHB	16
GO:0005911	cell-cell junction	40/711	493/19559	2.01037e-06	0.000170479	0.000152788	MAPK15/CLDN23/IQGAP3/GJB4/SAPCD2/PARD6B/EPPK1/BAIAP2L2/POF1B/GRHL2/PDZD3/MICALL2/CGN/GJC2/BAIAP2L1/LSR/CLDN18/TJP3/TRIM29/PKP3/GJB6/SLC2A1/S100A11/PKP1/PCDH1/JUP/GJB5/GJB3/GJB2/EVPL/EPHA2/ECT2/DSG3/CLDN4/COL17A1/CDH3/CALB2/CEACAM1/ANXA2/AOC1	40
GO:0031528	microvillus membrane	8/711	26/19559	2.56032e-06	0.000180929	0.000162154	MUC20/PROM2/CDHR2/CDHR5/S100P/PTPRH/CA9/CEACAM1	8
GO:0016323	basolateral plasma membrane	25/711	246/19559	3.77915e-06	0.000228909	0.000205154	SLC9A4/SLC26A5/VSIG1/MUC20/PROM2/CALHM3/SLC4A11/EPPK1/SLC16A3/TGFA/ST14/SLC2A1/MST1R/MET/TACSTD2/LDLR/ITGA3/ERBB3/ERBB2/CLDN4/CEACAM5/CA9/CEACAM1/AQP5/ANXA2	25
GO:0045178	basal part of cell	11/711	69/19559	3.61957e-05	0.00191837	0.0017193	MUC20/GKN2/MST1R/MET/TACSTD2/KRT14/ERBB3/ERBB2/CLDN4/CEACAM1/AQP5	11
GO:0070160	tight junction	15/711	129/19559	7.07686e-05	0.00314293	0.00281678	MAPK15/CLDN23/SAPCD2/PARD6B/EPPK1/POF1B/MICALL2/CGN/LSR/CLDN18/TJP3/EPHA2/ECT2/CLDN4/AOC1	15
GO:0005922	connexin complex	6/711	21/19559	7.67749e-05	0.00314293	0.00281678	GJB4/GJC2/GJB6/GJB5/GJB3/GJB2	6
GO:0009925	basal plasma membrane	9/711	51/19559	8.15383e-05	0.00314293	0.00281678	MUC20/MST1R/MET/TACSTD2/ERBB3/ERBB2/CLDN4/CEACAM1/AQP5	9
GO:0005921	gap junction	7/711	32/19559	0.000123845	0.00437586	0.00392176	GJB4/GJC2/GJB6/GJB5/GJB3/GJB2/CALB2	7
GO:0005902	microvillus	12/711	93/19559	0.000136415	0.00444923	0.00398751	MUC20/PROM2/ESPN/CDHR2/CDHR5/S100P/PTPRH/CTSV/CLCA1/CA9/CEACAM1/AQP5	12
GO:0031225	anchored component of membrane	17/711	171/19559	0.000171324	0.00518867	0.00465023	SPACA4/LYPD2/LY6G6C/RTN4R/MSLN/LY6D/PSCA/RAB27B/CEACAM6/LY6E/EFNA4/EFNA3/EFNA2/EFNA1/CD55/CEACAM5/ALPP	17
GO:0030057	desmosome	6/711	25/19559	0.000221303	0.00600185	0.00537902	POF1B/PKP3/PKP1/JUP/EVPL/DSG3	6
GO:0043296	apical junction complex	15/711	143/19559	0.000226485	0.00600185	0.00537902	MAPK15/CLDN23/SAPCD2/PARD6B/EPPK1/POF1B/PDZD3/MICALL2/CGN/CLDN18/TJP3/JUP/ECT2/CLDN4/AOC1	15
GO:0016327	apicolateral plasma membrane	5/711	19/19559	0.000475923	0.011776	0.010554	TMEM114/EPPK1/KRT19/JUP/CLDN4	5
GO:0005923	bicellular tight junction	13/711	122/19559	0.000499925	0.011776	0.010554	MAPK15/CLDN23/SAPCD2/PARD6B/EPPK1/POF1B/MICALL2/CGN/CLDN18/TJP3/ECT2/CLDN4/AOC1	13
GO:0016328	lateral plasma membrane	9/711	65/19559	0.000545049	0.0121632	0.010901	SLC26A5/IQGAP3/SLC16A3/TACSTD2/JUP/GJB2/ERBB3/CLDN4/CEACAM1	9
GO:0045111	intermediate filament cytoskeleton	20/711	251/19559	0.000895662	0.0182548	0.0163604	KRTAP5-1/KRT6C/FAM83H/KRTAP4-1/EPPK1/CASP14/NR1I2/PLEC/PKP1/KRT19/KRT17/KRT16/KRT15/KRT14/KRT13/KRT7/KRT6A/JUP/HOXA13/EVPL	20
GO:0005882	intermediate filament	18/711	215/19559	0.000904128	0.0182548	0.0163604	KRTAP5-1/KRT6C/FAM83H/KRTAP4-1/EPPK1/CASP14/PLEC/PKP1/KRT19/KRT17/KRT16/KRT15/KRT14/KRT13/KRT7/KRT6A/JUP/EVPL	18
GO:0005865	striated muscle thin filament	5/711	22/19559	0.00098465	0.018365	0.0164592	TNNT2/TNNT1/TNNI3/TNNI2/TNNC2	5
GO:0062023	collagen-containing extracellular matrix	29/711	427/19559	0.000996213	0.018365	0.0164592	ANXA8/MUC17/FIBCD1/MMP28/TINAGL1/TINAG/GDF15/SEMA3B/ZP3/SLPI/SHH/S100A10/S100A6/S100A4/LGALS4/LGALS3/LAMC2/LAMB3/LAMA3/LAD1/F12/ECM1/CSTB/HAPLN1/COL17A1/COL7A1/ENTPD2/ANXA2/AHSG	29
GO:0000777	condensed chromosome kinetochore	11/711	106/19559	0.00164174	0.0290041	0.0259943	SKA3/SPC24/NUF2/CDT1/HJURP/KIF2C/PLK1/NEK2/CENPF/CENPA/BIRC5	11
GO:0036379	myofilament	5/711	26/19559	0.00218112	0.0369918	0.033153	TNNT2/TNNT1/TNNI3/TNNI2/TNNC2	5
GO:0045095	keratin filament	10/711	95/19559	0.00236693	0.0385992	0.0345936	KRTAP5-1/KRT6C/FAM83H/KRTAP4-1/EPPK1/CASP14/KRT14/KRT13/KRT7/KRT6A	10
GO:0030496	midbody	15/711	182/19559	0.00272539	0.0427987	0.0383573	ASPM/CEP55/CDCA8/ANLN/KIF20A/KIF14/SLC2A1/PLK1/NEK2/ECT2/CENPF/CDK1/CAPG/BIRC5/ANXA2	15
GO:0000776	kinetochore	12/711	137/19559	0.00429425	0.0634429	0.0568592	SKA3/SPC24/NUF2/KIF18A/CDT1/HJURP/KIF2C/PLK1/NEK2/CENPF/CENPA/BIRC5	12
GO:0043034	costamere	4/711	19/19559	0.00433926	0.0634429	0.0568592	AHNAK2/SDC4/PLEC/KRT19	4
GO:0000779	condensed chromosome, centromeric region	11/711	122/19559	0.00492872	0.0696593	0.0624305	SKA3/SPC24/NUF2/CDT1/HJURP/KIF2C/PLK1/NEK2/CENPF/CENPA/BIRC5	11
GO:0005903	brush border	10/711	106/19559	0.00523514	0.0716032	0.0641727	ESPN/AMN/PDZD3/MYH14/CDHR2/CDHR5/SLC7A11/PLS1/PLEC/KCNK1	10
GO:0005875	microtubule associated complex	13/711	159/19559	0.0054253	0.0718853	0.0644255	KIF18B/DNAH2/CCDC114/KIF18A/TRIM54/DNAH3/CDCA8/KIF2C/KIF20A/KIF14/RP1/KIFC1/BIRC5	13
GO:0000235	astral microtubule	3/711	11/19559	0.0063426	0.079096	0.0708879	KIF18B/MISP/KIF18A	3
GO:0005818	aster	3/711	11/19559	0.0063426	0.079096	0.0708879	KIF18B/MISP/KIF18A	3
GO:0098858	actin-based cell projection	16/711	220/19559	0.00677472	0.0820709	0.0735541	MUC20/PROM2/ESPN/EPS8L2/CDHR2/CDHR5/OSBPL3/S100P/PTPRH/ITGA3/CTSV/CLCA1/CALB2/CA9/CEACAM1/AQP5	16
GO:1990752	microtubule end	5/711	34/19559	0.00726606	0.085578	0.0766973	ASPM/GAS2L2/KIF18B/MISP/KIF2C	5
GO:0043256	laminin complex	3/711	12/19559	0.0082306	0.0897861	0.0804687	LAMC2/LAMB3/LAMA3	3
GO:0044214	spanning component of plasma membrane	3/711	12/19559	0.0082306	0.0897861	0.0804687	CDHR2/TRPM4/CDHR5	3
GO:0005819	spindle	23/711	367/19559	0.00825863	0.0897861	0.0804687	KPNA7/ASPM/MAPK15/SKA3/CKAP2L/KIF18B/MISP/KIF18A/CDCA8/TPX2/KIF2C/KIF20A/KIF14/DLGAP5/PLK1/NEK2/KIFC1/ECT2/CENPF/CDC20/CDK1/CAPG/BIRC5	23
GO:0051233	spindle midzone	5/711	36/19559	0.00927658	0.0960478	0.0860806	KIF18B/KIF18A/CDCA8/KIF14/PLK1	5
GO:0072686	mitotic spindle	11/711	133/19559	0.00928764	0.0960478	0.0860806	ASPM/SKA3/CKAP2L/KIF18B/MISP/KIF18A/TPX2/KIFC1/ECT2/CDK1/CAPG	11
GO:0005876	spindle microtubule	7/711	66/19559	0.00989196	0.0998617	0.0894987	SKA3/KIF18B/MISP/KIF18A/PLK1/CDK1/BIRC5	7
GO:0005871	kinesin complex	6/711	51/19559	0.0101301	0.0998874	0.0895217	KIF18B/KIF18A/KIF2C/KIF20A/KIF14/KIFC1	6
GO:0000775	chromosome, centromeric region	14/711	196/19559	0.0125951	0.118915	0.106575	SKA3/SPC24/NUF2/KIF18A/CDT1/HJURP/CDCA8/OIP5/KIF2C/PLK1/NEK2/CENPF/CENPA/BIRC5	14
GO:0005604	basement membrane	9/711	103/19559	0.0127142	0.118915	0.106575	TINAG/LAMC2/LAMB3/LAMA3/LAD1/COL17A1/COL7A1/ENTPD2/ANXA2	9
GO:0000940	condensed chromosome outer kinetochore	3/711	14/19559	0.0129012	0.118915	0.106575	SKA3/PLK1/CENPF	3
GO:0098862	cluster of actin-based cell projections	12/711	159/19559	0.013464	0.121462	0.108858	ESPN/AMN/PDZD3/MYH14/EPS8L2/CDHR2/CDHR5/SLC7A11/PLS1/PLEC/KCNK1/CALB2	12
GO:0031253	cell projection membrane	21/711	344/19559	0.0147678	0.130449	0.116912	PLA2G4F/MUC20/PROM2/AMN/EPS8L3/EPS8L2/RAB25/FERMT1/EPS8L1/CDHR2/CDHR5/PLEK2/SLC7A11/SCNN1A/S100P/PTPRH/KCNK1/ITGA3/EPHA2/CA9/CEACAM1	21
GO:0000307	cyclin-dependent protein kinase holoenzyme complex	5/711	43/19559	0.0192595	0.166654	0.14936	CCNI2/CCNO/CCNB2/CKS2/CDK1	5
GO:0000778	condensed nuclear chromosome kinetochore	3/711	17/19559	0.0222328	0.184837	0.165656	NUF2/PLK1/CENPA	3
GO:0042599	lamellar body	3/711	17/19559	0.0222328	0.184837	0.165656	SFTPA2/SPINK5/KLK7	3
GO:0019897	extrinsic component of plasma membrane	12/711	172/19559	0.0234857	0.191499	0.171626	PCSK9/STYK1/EPN3/ST14/SRMS/S100A10/S100A6/PTK6/JUP/GNA15/CDH3/ANXA2	12
GO:0030864	cortical actin cytoskeleton	7/711	80/19559	0.0262252	0.209802	0.18803	MISP/MLPH/ANLN/SLC2A1/PLS1/KRT19/CALB2	7
GO:0089717	spanning component of membrane	3/711	19/19559	0.0300307	0.232784	0.208627	CDHR2/TRPM4/CDHR5	3
GO:0005938	cell cortex	18/711	305/19559	0.0305373	0.232784	0.208627	MISP/EXOC3L4/SAPCD2/PARD6B/SPIRE2/MLPH/ANLN/RHOD/SPINK5/MELK/TRIP10/SLC2A1/PLS1/LAMC2/KRT19/ECT2/CALB2/ANXA2	18
GO:0001726	ruffle	12/711	179/19559	0.0307451	0.232784	0.208627	PLA2G4F/KIF18A/EPS8L3/EPS8L2/FERMT1/EPS8L1/S100A11/S100A6/PTK6/EPHA2/CAPG/ANXA2	12
GO:0005858	axonemal dynein complex	3/711	20/19559	0.0344002	0.255889	0.229335	DNAH2/CCDC114/DNAH3	3
GO:0097038	perinuclear endoplasmic reticulum	3/711	22/19559	0.0440635	0.317055	0.284153	MOGAT3/MOGAT2/OSBPL3	3
GO:0005905	clathrin-coated pit	6/711	71/19559	0.0441185	0.317055	0.284153	AP1S3/AMN/CEMIP/EPN3/CDHR5/LDLR	6
GO:0032154	cleavage furrow	5/711	54/19559	0.0458639	0.324105	0.290471	PLCD3/SPIRE2/CEP55/KIF20A/ECT2	5
GO:0032153	cell division site	6/711	72/19559	0.0467158	0.324713	0.291017	PLCD3/SPIRE2/CEP55/ANLN/KIF20A/ECT2	6
GO:1990124	messenger ribonucleoprotein complex	2/711	10/19559	0.0489325	0.332116	0.297651	PKP3/PKP1	2
GO:0035371	microtubule plus-end	3/711	23/19559	0.0493475	0.332116	0.297651	GAS2L2/KIF18B/KIF2C	3
GO:0043195	terminal bouton	5/711	56/19559	0.0522717	0.3463	0.310363	CABP4/NMU/NTSR1/CCK/CALB2	5
GO:0042589	zymogen granule membrane	2/711	11/19559	0.0583969	0.380154	0.340704	RAB27B/CLCA1	2
GO:0031526	brush border membrane	5/711	58/19559	0.059175	0.380154	0.340704	AMN/CDHR2/CDHR5/SLC7A11/KCNK1	5
GO:0000793	condensed chromosome	13/711	222/19559	0.0625246	0.395678	0.354617	SKA3/SPC24/NUF2/CDT1/HJURP/KIF2C/TOP2A/PLK1/NEK2/MKI67/CENPF/CENPA/BIRC5	13
GO:0043020	NADPH oxidase complex	2/711	12/19559	0.0684302	0.420499	0.376862	DUOX2/NOXA1	2
GO:0072687	meiotic spindle	2/711	12/19559	0.0684302	0.420499	0.376862	ASPM/MAPK15	2
GO:0030016	myofibril	13/711	227/19559	0.0717602	0.434662	0.389555	AHNAK2/TRIM54/TNNT2/TNNT1/TNNI3/TNNI2/TNNC2/SLC2A1/SDC4/PLEC/KRT19/JUP/FHL2	13
GO:0035580	specific granule lumen	5/711	62/19559	0.074461	0.444669	0.398524	TCN1/SLPI/LCN2/JUP/AOC1	5
GO:0034362	low-density lipoprotein particle	2/711	13/19559	0.0789786	0.465096	0.416831	LSR/LDLR	2
GO:0005912	adherens junction	10/711	166/19559	0.081585	0.473864	0.424689	POF1B/BAIAP2L1/TRIM29/PKP3/S100A11/PKP1/JUP/CDH3/CEACAM1/ANXA2	10
GO:0036020	endolysosome membrane	2/711	14/19559	0.0899915	0.508752	0.455957	PCSK9/LDLR	2
GO:1990023	mitotic spindle midzone	2/711	14/19559	0.0899915	0.508752	0.455957	KIF18B/KIF18A	2
GO:0030863	cortical cytoskeleton	7/711	106/19559	0.0915397	0.510695	0.457698	MISP/MLPH/ANLN/SLC2A1/PLS1/KRT19/CALB2	7
GO:0045121	membrane raft	17/711	329/19559	0.0932851	0.51104	0.458008	PROM2/MAL2/CARD11/KIF18A/RTN4R/CBLC/TNFRSF10A/MALL/SLC2A1/SHH/SDC4/S100A10/PTGS2/NTSR1/EFNB1/CD55/ANXA2	17
GO:0043292	contractile fiber	13/711	238/19559	0.0950722	0.51104	0.458008	AHNAK2/TRIM54/TNNT2/TNNT1/TNNI3/TNNI2/TNNC2/SLC2A1/SDC4/PLEC/KRT19/JUP/FHL2	13
GO:0098857	membrane microdomain	17/711	330/19559	0.0952174	0.51104	0.458008	PROM2/MAL2/CARD11/KIF18A/RTN4R/CBLC/TNFRSF10A/MALL/SLC2A1/SHH/SDC4/S100A10/PTGS2/NTSR1/EFNB1/CD55/ANXA2	17
GO:0010369	chromocenter	2/711	15/19559	0.101421	0.512469	0.459288	CDCA8/OIP5	2
GO:0031616	spindle pole centrosome	2/711	15/19559	0.101421	0.512469	0.459288	MISP/DLGAP5	2
GO:0042588	zymogen granule	2/711	15/19559	0.101421	0.512469	0.459288	RAB27B/CLCA1	2
GO:0008305	integrin complex	3/711	31/19559	0.101527	0.512469	0.459288	ITGB6/ITGB4/ITGA3	3
GO:0090543	Flemming body	3/711	31/19559	0.101527	0.512469	0.459288	CEP55/KIF14/CAPG	3
GO:0034707	chloride channel complex	4/711	50/19559	0.107694	0.537203	0.481456	CLIC3/GABRP/CLDN4/CLCN1	4
GO:0000780	condensed nuclear chromosome, centromeric region	3/711	32/19559	0.109156	0.538166	0.482318	NUF2/PLK1/CENPA	3
GO:0045120	pronucleus	2/711	16/19559	0.113223	0.54553	0.488919	SLC2A1/CENPF	2
GO:0098688	parallel fiber to Purkinje cell synapse	2/711	16/19559	0.113223	0.54553	0.488919	SLC16A3/CALB2	2
GO:0045171	intercellular bridge	5/711	71/19559	0.115814	0.551196	0.493996	CEP55/CDCA8/TPX2/PPP1R13L/KIF20A	5
GO:0070971	endoplasmic reticulum exit site	3/711	33/19559	0.116999	0.551196	0.493996	CTAGE8/CTAGE4/CTAGE15	3
GO:0005667	transcription regulator complex	20/711	413/19559	0.118992	0.554425	0.49689	SCX/ONECUT3/SDR16C5/E2F7/DMBX1/E2F8/HOXB13/FOXH1/BARX2/CORO2A/NKX2-1/TBX15/PPARG/PITX1/LHX1/HOXB9/HOXA11/HOXA10/HMGA1/KLF5	20
GO:0098589	membrane region	17/711	343/19559	0.122629	0.565162	0.506513	PROM2/MAL2/CARD11/KIF18A/RTN4R/CBLC/TNFRSF10A/MALL/SLC2A1/SHH/SDC4/S100A10/PTGS2/NTSR1/EFNB1/CD55/ANXA2	17
GO:0042581	specific granule	9/711	160/19559	0.129564	0.5907	0.529401	TCN1/SLPI/LCN2/JUP/CEACAM1/ANXA3/ALDH3B1/ADAM8/AOC1	9
GO:0032587	ruffle membrane	6/711	95/19559	0.132046	0.595612	0.533804	PLA2G4F/EPS8L3/EPS8L2/FERMT1/EPS8L1/EPHA2	6
GO:0030017	sarcomere	11/711	207/19559	0.134753	0.600833	0.538482	AHNAK2/TRIM54/TNNT2/TNNT1/TNNI3/TNNI2/TNNC2/SLC2A1/KRT19/JUP/FHL2	11
GO:0005884	actin filament	7/711	118/19559	0.138542	0.600833	0.538482	GAS2L2/MISP/ESPN/POF1B/GDPD2/GJB6/PLS1	7
GO:0098687	chromosomal region	17/711	350/19559	0.13914	0.600833	0.538482	SKA3/ZSCAN4/SPC24/NUF2/KIF18A/CDT1/HJURP/CDCA8/OIP5/KIF2C/TERT/PLK1/NEK2/CENPF/CENPA/CDK1/BIRC5	17
GO:0034358	plasma lipoprotein particle	3/711	36/19559	0.141706	0.600833	0.538482	LSR/APOL1/LDLR	3
GO:0098636	protein complex involved in cell adhesion	3/711	36/19559	0.141706	0.600833	0.538482	ITGB6/ITGB4/ITGA3	3
GO:1990777	lipoprotein particle	3/711	36/19559	0.141706	0.600833	0.538482	LSR/APOL1/LDLR	3
GO:0000922	spindle pole	9/711	165/19559	0.147809	0.619345	0.555073	ASPM/CKAP2L/MISP/TPX2/DLGAP5/PLK1/NEK2/CENPF/CDC20	9
GO:0032426	stereocilium tip	2/711	19/19559	0.150454	0.619345	0.555073	ESPN/EPS8L2	2
GO:0097449	astrocyte projection	2/711	19/19559	0.150454	0.619345	0.555073	SLC7A11/GJB2	2
GO:0005930	axoneme	7/711	122/19559	0.156401	0.637634	0.571464	DNAJB13/DNAH2/RP1L1/CCDC114/DNAH3/RP1/CENPF	7
GO:0005874	microtubule	20/711	431/19559	0.158729	0.640964	0.574449	ASPM/GAS2L2/SKA3/KIF18B/DNAH2/MISP/RP1L1/KIF18A/TRIM54/DNAH3/TPX2/KIF2C/KIF20A/KIF14/RP1/PLK1/NEK2/KIFC1/CDK1/BIRC5	20
GO:0034361	very-low-density lipoprotein particle	2/711	20/19559	0.163349	0.641296	0.574746	LSR/APOL1	2
GO:0034385	triglyceride-rich plasma lipoprotein particle	2/711	20/19559	0.163349	0.641296	0.574746	LSR/APOL1	2
GO:0036019	endolysosome	2/711	20/19559	0.163349	0.641296	0.574746	PCSK9/LDLR	2
GO:0097014	ciliary plasm	7/711	124/19559	0.165707	0.644587	0.577696	DNAJB13/DNAH2/RP1L1/CCDC114/DNAH3/RP1/CENPF	7
GO:0032994	protein-lipid complex	3/711	39/19559	0.167961	0.647413	0.580228	LSR/APOL1/LDLR	3
GO:0042827	platelet dense granule	2/711	21/19559	0.17643	0.673931	0.603995	RAB27B/ECM1	2
GO:0101003	ficolin-1-rich granule membrane	4/711	61/19559	0.180914	0.684887	0.613814	PKP1/LGALS3/CD55/ADAM8	4
GO:0005680	anaphase-promoting complex	2/711	22/19559	0.189667	0.705427	0.632222	UBE2C/CDC20	2
GO:0031258	lamellipodium membrane	2/711	22/19559	0.189667	0.705427	0.632222	PLEK2/EPHA2	2
GO:0005891	voltage-gated calcium channel complex	3/711	43/19559	0.204894	0.755436	0.677042	CATSPER1/CACNG6/CACNA1F	3
GO:0043204	perikaryon	8/711	156/19559	0.208155	0.760841	0.681886	RTN4R/GJC2/NTSR1/KCNK1/EFNA2/CTSV/CCK/CACNA1F	8
GO:0031233	intrinsic component of external side of plasma membrane	2/711	24/19559	0.216495	0.784561	0.703145	RTN4R/CEACAM5	2
GO:0042383	sarcolemma	7/711	135/19559	0.220904	0.793756	0.711385	AHNAK2/CACNG6/SLC2A1/PLEC/KRT19/CLCN1/ANXA2	7
GO:1902554	serine/threonine protein kinase complex	5/711	89/19559	0.222777	0.793761	0.711389	CCNI2/CCNO/CCNB2/CKS2/CDK1	5
GO:0019898	extrinsic component of membrane	14/711	306/19559	0.225509	0.796797	0.714111	PCSK9/MUC16/STYK1/EPN3/ST14/SRMS/S100A10/S100A6/PTK6/PIK3C2G/JUP/GNA15/CDH3/ANXA2	14
GO:0097228	sperm principal piece	2/711	25/19559	0.230034	0.80607	0.722421	FSIP2/SCNN1A	2
GO:0043209	myelin sheath	3/711	47/19559	0.243447	0.839816	0.752666	GJC2/ERBB2/ANXA2	3
GO:0034706	sodium channel complex	2/711	26/19559	0.243626	0.839816	0.752666	TRPM4/SCNN1A	2
GO:0009898	cytoplasmic side of plasma membrane	8/711	164/19559	0.247461	0.846155	0.758347	STYK1/ATP2C2/SRMS/S100A6/PTK6/NTSR1/JUP/GNA15	8
GO:0032580	Golgi cisterna membrane	5/711	93/19559	0.249776	0.847241	0.75932	GALNT3/FUT6/FUT3/FUT2/ABO	5
GO:0031045	dense core granule	2/711	27/19559	0.257248	0.864645	0.774918	SYT8/ADAM8	2
GO:0030665	clathrin-coated vesicle membrane	6/711	118/19559	0.258986	0.864645	0.774918	CEMIP/EPN3/TGFA/LDLR/EREG/AREG	6
GO:0030136	clathrin-coated vesicle	9/711	194/19559	0.274743	0.896798	0.803734	SFTPA2/CEMIP/EPN3/MALL/TGFA/RAB27B/LDLR/EREG/AREG	9
GO:0030055	cell-substrate junction	18/711	423/19559	0.279481	0.896798	0.803734	MISP/TNS4/EPPK1/TM4SF20/FERMT1/SDC4/PLEC/LMO7/JUP/ITGB6/ITGB4/ITGA3/HMGA1/GRB7/FHL2/EPHA2/COL17A1/CAPN5	18
GO:0034774	secretory granule lumen	14/711	322/19559	0.284113	0.896798	0.803734	NAPRT/PLAC8/TCN1/SLPI/SERPINB3/S100P/S100A11/LCN2/JUP/ECM1/CSTB/ANXA2/AHSG/AOC1	14
GO:0033116	endoplasmic reticulum-Golgi intermediate compartment membrane	4/711	75/19559	0.290436	0.896798	0.803734	TGFA/CD55/COL7A1/AREG	4
GO:0031234	extrinsic component of cytoplasmic side of plasma membrane	5/711	99/19559	0.291659	0.896798	0.803734	STYK1/SRMS/S100A6/PTK6/GNA15	5
GO:0060076	excitatory synapse	3/711	52/19559	0.293017	0.896798	0.803734	SLC16A3/ITGA3/CALB2	3
GO:0034702	ion channel complex	13/711	299/19559	0.293783	0.896798	0.803734	CATSPER1/LRRC8E/CACNG6/TRPM4/CLIC3/SCNN1A/KCNN4/KCNK1/KCNA7/GABRP/CLDN4/CLCN1/CACNA1F	13
GO:0032432	actin filament bundle	4/711	76/19559	0.298648	0.896798	0.803734	MYH14/MICALL2/PLS1/MST1R	4
GO:0060205	cytoplasmic vesicle lumen	14/711	326/19559	0.299488	0.896798	0.803734	NAPRT/PLAC8/TCN1/SLPI/SERPINB3/S100P/S100A11/LCN2/JUP/ECM1/CSTB/ANXA2/AHSG/AOC1	14
GO:0030286	dynein complex	3/711	53/19559	0.30303	0.896798	0.803734	DNAH2/CCDC114/DNAH3	3
GO:0031983	vesicle lumen	14/711	328/19559	0.307265	0.896798	0.803734	NAPRT/PLAC8/TCN1/SLPI/SERPINB3/S100P/S100A11/LCN2/JUP/ECM1/CSTB/ANXA2/AHSG/AOC1	14
GO:0001527	microfibril	1/711	10/19559	0.309524	0.896798	0.803734	ADAMTSL5	1
GO:0005641	nuclear envelope lumen	1/711	10/19559	0.309524	0.896798	0.803734	PTGES	1
GO:0005916	fascia adherens	1/711	10/19559	0.309524	0.896798	0.803734	JUP	1
GO:0034663	endoplasmic reticulum chaperone complex	1/711	10/19559	0.309524	0.896798	0.803734	UGT1A1	1
GO:0036128	CatSper complex	1/711	10/19559	0.309524	0.896798	0.803734	CATSPER1	1
GO:0070938	contractile ring	1/711	10/19559	0.309524	0.896798	0.803734	ANLN	1
GO:0097197	tetraspanin-enriched microdomain	1/711	10/19559	0.309524	0.896798	0.803734	TSPAN15	1
GO:0097539	ciliary transition fiber	1/711	10/19559	0.309524	0.896798	0.803734	CENPF	1
GO:0016342	catenin complex	2/711	31/19559	0.311662	0.896798	0.803734	JUP/CDH3	2
GO:0032420	stereocilium	3/711	54/19559	0.313059	0.896798	0.803734	ESPN/EPS8L2/CALB2	3
GO:0005881	cytoplasmic microtubule	4/711	78/19559	0.315148	0.896798	0.803734	KIF18B/MISP/KIF18A/KIF2C	4
GO:0030018	Z disc	6/711	128/19559	0.322037	0.903732	0.809949	AHNAK2/TRIM54/SLC2A1/KRT19/JUP/FHL2	6
GO:1902911	protein kinase complex	5/711	104/19559	0.327425	0.903732	0.809949	CCNI2/CCNO/CCNB2/CKS2/CDK1	5
GO:0005788	endoplasmic reticulum lumen	13/711	308/19559	0.330519	0.903732	0.809949	PCSK9/CYP2W1/TSPAN15/MSLN/APOL1/FGF23/WNT7A/SHH/PTGS2/COL17A1/COL7A1/BMP4/AHSG	13
GO:0016528	sarcoplasm	4/711	80/19559	0.331723	0.903732	0.809949	TMEM38A/XDH/PLEC/HK2	4
GO:0005766	primary lysosome	7/711	155/19559	0.333849	0.903732	0.809949	ABCA13/NAPRT/PLAC8/SERPINB3/PIGR/CEACAM6/ANXA2	7
GO:0042582	azurophil granule	7/711	155/19559	0.333849	0.903732	0.809949	ABCA13/NAPRT/PLAC8/SERPINB3/PIGR/CEACAM6/ANXA2	7
GO:0036157	outer dynein arm	1/711	11/19559	0.334637	0.903732	0.809949	CCDC114	1
GO:0043220	Schmidt-Lanterman incisure	1/711	11/19559	0.334637	0.903732	0.809949	ANXA2	1
GO:0097386	glial cell projection	2/711	34/19559	0.351939	0.915454	0.820454	SLC7A11/GJB2	2
GO:0035577	azurophil granule membrane	3/711	58/19559	0.35318	0.915454	0.820454	ABCA13/PIGR/CEACAM6	3
GO:0032280	symmetric synapse	1/711	12/19559	0.358837	0.915454	0.820454	NTSR1	1
GO:0033270	paranode region of axon	1/711	12/19559	0.358837	0.915454	0.820454	GJC2	1
GO:0042555	MCM complex	1/711	12/19559	0.358837	0.915454	0.820454	TONSL	1
GO:0044327	dendritic spine head	1/711	12/19559	0.358837	0.915454	0.820454	PPP1R1B	1
GO:1990454	L-type voltage-gated calcium channel complex	1/711	12/19559	0.358837	0.915454	0.820454	CACNG6	1
GO:0032421	stereocilium bundle	3/711	59/19559	0.363179	0.915454	0.820454	ESPN/EPS8L2/CALB2	3
GO:0045334	clathrin-coated endocytic vesicle	3/711	59/19559	0.363179	0.915454	0.820454	SFTPA2/CEMIP/LDLR	3
GO:0031252	cell leading edge	17/711	421/19559	0.363255	0.915454	0.820454	DUOXA2/PLA2G4F/KIF18A/EPS8L3/EPS8L2/FERMT1/EPS8L1/GDPD2/DUOX2/PLEK2/S100A11/S100A6/PTK6/ITGB4/EPHA2/CAPG/ANXA2	17
GO:0005791	rough endoplasmic reticulum	4/711	84/19559	0.364966	0.915454	0.820454	SFTPA2/PCSK9/SLC7A11/F12	4
GO:0098562	cytoplasmic side of membrane	8/711	188/19559	0.375954	0.915454	0.820454	STYK1/ATP2C2/SRMS/S100A6/PTK6/NTSR1/JUP/GNA15	8
GO:0000782	telomere cap complex	1/711	13/19559	0.382159	0.915454	0.820454	TERT	1
GO:0000783	nuclear telomere cap complex	1/711	13/19559	0.382159	0.915454	0.820454	TERT	1
GO:0032585	multivesicular body membrane	1/711	13/19559	0.382159	0.915454	0.820454	RAB27B	1
GO:0033646	host intracellular part	1/711	13/19559	0.382159	0.915454	0.820454	TOP2A	1
GO:0042627	chylomicron	1/711	13/19559	0.382159	0.915454	0.820454	LSR	1
GO:0043656	host intracellular region	1/711	13/19559	0.382159	0.915454	0.820454	TOP2A	1
GO:0098993	anchored component of synaptic vesicle membrane	1/711	13/19559	0.382159	0.915454	0.820454	RAB27B	1
GO:0140445	chromosome, telomeric repeat region	1/711	13/19559	0.382159	0.915454	0.820454	TERT	1
GO:0070820	tertiary granule	7/711	164/19559	0.387352	0.922369	0.826652	TCN1/PKP1/LGALS3/CD55/CSTB/CEACAM1/ADAM8	7
GO:1902495	transmembrane transporter complex	13/711	322/19559	0.389396	0.922369	0.826652	CATSPER1/LRRC8E/CACNG6/TRPM4/CLIC3/SCNN1A/KCNN4/KCNK1/KCNA7/GABRP/CLDN4/CLCN1/CACNA1F	13
GO:0031674	I band	6/711	140/19559	0.399996	0.932416	0.835656	AHNAK2/TRIM54/SLC2A1/KRT19/JUP/FHL2	6
GO:0043198	dendritic shaft	2/711	38/19559	0.404274	0.932416	0.835656	RTN4R/NTSR1	2
GO:0031089	platelet dense granule lumen	1/711	14/19559	0.404633	0.932416	0.835656	ECM1	1
GO:0033643	host cell part	1/711	14/19559	0.404633	0.932416	0.835656	TOP2A	1
GO:0043218	compact myelin	1/711	14/19559	0.404633	0.932416	0.835656	ANXA2	1
GO:0001669	acrosomal vesicle	5/711	115/19559	0.407085	0.932994	0.836174	SPACA4/SYT8/STK31/PLA2G10/SCNN1A	5
GO:0001772	immunological synapse	2/711	39/19559	0.417047	0.941735	0.844008	CARD11/LGALS3	2
GO:0031985	Golgi cisterna	5/711	117/19559	0.421513	0.941735	0.844008	GALNT3/FUT6/FUT3/FUT2/ABO	5
GO:0035578	azurophil granule lumen	4/711	91/19559	0.422816	0.941735	0.844008	NAPRT/PLAC8/SERPINB3/ANXA2	4
GO:1990351	transporter complex	13/711	330/19559	0.423514	0.941735	0.844008	CATSPER1/LRRC8E/CACNG6/TRPM4/CLIC3/SCNN1A/KCNN4/KCNK1/KCNA7/GABRP/CLDN4/CLCN1/CACNA1F	13
GO:0000164	protein phosphatase type 1 complex	1/711	15/19559	0.426291	0.941735	0.844008	PPP1R3G	1
GO:0005662	DNA replication factor A complex	1/711	15/19559	0.426291	0.941735	0.844008	TONSL	1
GO:0032391	photoreceptor connecting cilium	2/711	40/19559	0.429681	0.941735	0.844008	RP1L1/RP1	2
GO:0030667	secretory granule membrane	12/711	306/19559	0.435826	0.941735	0.844008	TMEM184A/ABCA13/RAB27B/PKP1/PIGR/CEACAM6/LGALS3/CD55/CLCA1/CEACAM1/ALDH3B1/ADAM8	12
GO:0005925	focal adhesion	16/711	415/19559	0.440913	0.941735	0.844008	MISP/TNS4/TM4SF20/FERMT1/SDC4/PLEC/LMO7/JUP/ITGB6/ITGB4/ITGA3/HMGA1/GRB7/FHL2/EPHA2/CAPN5	16
GO:0005775	vacuolar lumen	7/711	173/19559	0.441009	0.941735	0.844008	NAPRT/PLAC8/SDC4/SDC1/SERPINB3/CTSV/ANXA2	7
GO:0034704	calcium channel complex	3/711	67/19559	0.44182	0.941735	0.844008	CATSPER1/CACNG6/CACNA1F	3
GO:0099568	cytoplasmic region	10/711	254/19559	0.444028	0.941735	0.844008	DNAJB13/DNAH2/RP1L1/CCDC114/SAPCD2/DNAH3/ANLN/RP1/RAB27B/CENPF	10
GO:0005767	secondary lysosome	1/711	16/19559	0.447163	0.941735	0.844008	ADAM8	1
GO:0071437	invadopodium	1/711	16/19559	0.447163	0.941735	0.844008	ITGA3	1
GO:0001725	stress fiber	3/711	68/19559	0.451407	0.941735	0.844008	MYH14/MICALL2/MST1R	3
GO:0097517	contractile actin filament bundle	3/711	68/19559	0.451407	0.941735	0.844008	MYH14/MICALL2/MST1R	3
GO:0031256	leading edge membrane	7/711	175/19559	0.452855	0.941735	0.844008	PLA2G4F/EPS8L3/EPS8L2/FERMT1/EPS8L1/PLEK2/EPHA2	7
GO:0099738	cell cortex region	2/711	42/19559	0.454502	0.941735	0.844008	SAPCD2/ANLN	2
GO:0030134	COPII-coated ER to Golgi transport vesicle	4/711	95/19559	0.45532	0.941735	0.844008	PCSK9/TGFA/COL7A1/AREG	4
GO:0034451	centriolar satellite	4/711	95/19559	0.45532	0.941735	0.844008	CEP55/DLGAP5/RASSF7/PLK1	4
GO:0000152	nuclear ubiquitin ligase complex	2/711	43/19559	0.466678	0.952523	0.853676	UBE2C/CDC20	2
GO:0043194	axon initial segment	1/711	17/19559	0.467276	0.952523	0.853676	CCK	1
GO:0060077	inhibitory synapse	1/711	17/19559	0.467276	0.952523	0.853676	IGSF9	1
GO:0005795	Golgi stack	6/711	151/19559	0.471065	0.955654	0.856482	RAB27B/GALNT3/FUT6/FUT3/FUT2/ABO	6
GO:0016529	sarcoplasmic reticulum	3/711	71/19559	0.479745	0.964219	0.864159	TMEM38A/XDH/HK2	3
GO:0031143	pseudopodium	1/711	18/19559	0.486658	0.964219	0.864159	RAB25	1
GO:0031527	filopodium membrane	1/711	18/19559	0.486658	0.964219	0.864159	ITGA3	1
GO:0032433	filopodium tip	1/711	18/19559	0.486658	0.964219	0.864159	OSBPL3	1
GO:0099524	postsynaptic cytosol	1/711	18/19559	0.486658	0.964219	0.864159	PLCB3	1
GO:0030118	clathrin coat	2/711	46/19559	0.502212	0.968496	0.867992	BAIAP2L2/EPN3	2
GO:0032838	plasma membrane bounded cell projection cytoplasm	8/711	211/19559	0.502435	0.968496	0.867992	DNAJB13/DNAH2/RP1L1/CCDC114/DNAH3/RP1/RAB27B/CENPF	8
GO:0000145	exocyst	1/711	19/19559	0.505336	0.968496	0.867992	EXOC3L4	1
GO:0016010	dystrophin-associated glycoprotein complex	1/711	19/19559	0.505336	0.968496	0.867992	KRT19	1
GO:0031362	anchored component of external side of plasma membrane	1/711	19/19559	0.505336	0.968496	0.867992	RTN4R	1
GO:0090665	glycoprotein complex	1/711	19/19559	0.505336	0.968496	0.867992	KRT19	1
GO:1902711	GABA-A receptor complex	1/711	19/19559	0.505336	0.968496	0.867992	GABRP	1
GO:0044291	cell-cell contact zone	3/711	74/19559	0.507375	0.968496	0.867992	BAIAP2L2/SLC2A1/JUP	3
GO:0005793	endoplasmic reticulum-Golgi intermediate compartment	5/711	130/19559	0.513043	0.968496	0.867992	TGFA/GJB2/CD55/COL7A1/AREG	5
GO:0043679	axon terminus	5/711	130/19559	0.513043	0.968496	0.867992	CABP4/NMU/NTSR1/CCK/CALB2	5
GO:0000794	condensed nuclear chromosome	4/711	103/19559	0.518283	0.968496	0.867992	NUF2/PLK1/NEK2/CENPA	4
GO:0030135	coated vesicle	11/711	298/19559	0.522626	0.968496	0.867992	SFTPA2/PCSK9/CEMIP/EPN3/MALL/TGFA/RAB27B/LDLR/EREG/COL7A1/AREG	11
GO:0005721	pericentric heterochromatin	1/711	20/19559	0.523335	0.968496	0.867992	CENPA	1
GO:0016460	myosin II complex	1/711	20/19559	0.523335	0.968496	0.867992	MYH14	1
GO:1902710	GABA receptor complex	1/711	20/19559	0.523335	0.968496	0.867992	GABRP	1
GO:0017053	transcription repressor complex	3/711	76/19559	0.525363	0.968496	0.867992	SDR16C5/CORO2A/TBX15	3
GO:0042470	melanosome	4/711	105/19559	0.533492	0.970882	0.87013	SLC2A1/RAB27B/CAPG/ANXA2	4
GO:0048770	pigment granule	4/711	105/19559	0.533492	0.970882	0.87013	SLC2A1/RAB27B/CAPG/ANXA2	4
GO:0090575	RNA polymerase II transcription regulator complex	6/711	161/19559	0.533527	0.970882	0.87013	E2F7/E2F8/FOXH1/PPARG/HOXB9/HMGA1	6
GO:0005697	telomerase holoenzyme complex	1/711	21/19559	0.54068	0.975525	0.874291	TERT	1
GO:0098644	complex of collagen trimers	1/711	21/19559	0.54068	0.975525	0.874291	COL7A1	1
GO:0000792	heterochromatin	3/711	78/19559	0.542983	0.97553	0.874295	HMGA2/HMGA1/CENPA	3
GO:0042641	actomyosin	3/711	79/19559	0.55165	0.97752	0.876079	MYH14/MICALL2/MST1R	3
GO:0034703	cation channel complex	8/711	221/19559	0.555202	0.97752	0.876079	CATSPER1/CACNG6/TRPM4/SCNN1A/KCNN4/KCNK1/KCNA7/CACNA1F	8
GO:0032982	myosin filament	1/711	22/19559	0.557395	0.97752	0.876079	MYH14	1
GO:0042575	DNA polymerase complex	1/711	22/19559	0.557395	0.97752	0.876079	TERT	1
GO:0014704	intercalated disc	2/711	51/19559	0.557924	0.97752	0.876079	SLC2A1/JUP	2
GO:0099061	integral component of postsynaptic density membrane	2/711	51/19559	0.557924	0.97752	0.876079	LRFN4/SLC16A3	2
GO:0005901	caveola	3/711	82/19559	0.577055	0.999986	0.896214	KIF18A/SLC2A1/PTGS2	3
GO:0043601	nuclear replisome	1/711	24/19559	0.589025	0.999986	0.896214	TONSL	1
GO:0030315	T-tubule	2/711	54/19559	0.589158	0.999986	0.896214	AHNAK2/CACNG6	2
GO:0099146	intrinsic component of postsynaptic density membrane	2/711	54/19559	0.589158	0.999986	0.896214	LRFN4/SLC16A3	2
GO:0005814	centriole	5/711	143/19559	0.598049	0.999986	0.896214	MAPK15/CEP55/TOP2A/PLK1/CAPG	5
GO:1904724	tertiary granule lumen	2/711	55/19559	0.599198	0.999986	0.896214	TCN1/CSTB	2
GO:0031430	M band	1/711	25/19559	0.603983	0.999986	0.896214	FHL2	1
GO:0099522	region of cytosol	1/711	25/19559	0.603983	0.999986	0.896214	PLCB3	1
GO:0036126	sperm flagellum	4/711	115/19559	0.605678	0.999986	0.896214	FSIP2/DNAJB13/DNAH2/SCNN1A	4
GO:0005581	collagen trimer	3/711	87/19559	0.617332	0.999986	0.896214	SFTPA2/COL17A1/COL7A1	3
GO:0030894	replisome	1/711	26/19559	0.618397	0.999986	0.896214	TONSL	1
GO:0016459	myosin complex	2/711	57/19559	0.618721	0.999986	0.896214	MYH14/CGN	2
GO:0008076	voltage-gated potassium channel complex	3/711	88/19559	0.625069	0.999986	0.896214	KCNN4/KCNK1/KCNA7	3
GO:0001891	phagocytic cup	1/711	27/19559	0.632287	0.999986	0.896214	TRIP10	1
GO:0034364	high-density lipoprotein particle	1/711	27/19559	0.632287	0.999986	0.896214	APOL1	1
GO:0001750	photoreceptor outer segment	3/711	89/19559	0.632698	0.999986	0.896214	RP1L1/RP1/CACNA1F	3
GO:0044306	neuron projection terminus	5/711	149/19559	0.634346	0.999986	0.896214	CABP4/NMU/NTSR1/CCK/CALB2	5
GO:0097729	9+2 motile cilium	4/711	120/19559	0.639107	0.999986	0.896214	FSIP2/DNAJB13/DNAH2/SCNN1A	4
GO:0005640	nuclear outer membrane	1/711	28/19559	0.645673	0.999986	0.896214	PTGS2	1
GO:0005637	nuclear inner membrane	2/711	60/19559	0.646619	0.999986	0.896214	PTGS2/IFI27	2
GO:0046658	anchored component of plasma membrane	2/711	60/19559	0.646619	0.999986	0.896214	RTN4R/EFNA1	2
GO:0035579	specific granule membrane	3/711	91/19559	0.647629	0.999986	0.896214	CEACAM1/ALDH3B1/ADAM8	3
GO:0098839	postsynaptic density membrane	3/711	92/19559	0.654932	0.999986	0.896214	LRFN4/ABHD17C/SLC16A3	3
GO:0030662	coated vesicle membrane	6/711	183/19559	0.658087	0.999986	0.896214	CEMIP/EPN3/TGFA/LDLR/EREG/AREG	6
GO:0002102	podosome	1/711	29/19559	0.658572	0.999986	0.896214	ADAM8	1
GO:0005942	phosphatidylinositol 3-kinase complex	1/711	29/19559	0.658572	0.999986	0.896214	PIK3C2G	1
GO:0030125	clathrin vesicle coat	1/711	29/19559	0.658572	0.999986	0.896214	EPN3	1
GO:0044295	axonal growth cone	1/711	29/19559	0.658572	0.999986	0.896214	RTN4R	1
GO:0097225	sperm midpiece	1/711	29/19559	0.658572	0.999986	0.896214	FSIP2	1
GO:0005811	lipid droplet	3/711	93/19559	0.662125	0.999986	0.896214	SDR16C5/ANXA2/ALDH3B2	3
GO:0005771	multivesicular body	2/711	62/19559	0.664304	0.999986	0.896214	SFTPA2/RAB27B	2
GO:0012507	ER to Golgi transport vesicle membrane	2/711	62/19559	0.664304	0.999986	0.896214	TGFA/AREG	2
GO:0030117	membrane coat	3/711	94/19559	0.669209	0.999986	0.896214	AP1S3/BAIAP2L2/EPN3	3
GO:0048475	coated membrane	3/711	94/19559	0.669209	0.999986	0.896214	AP1S3/BAIAP2L2/EPN3	3
GO:0097431	mitotic spindle pole	1/711	30/19559	0.671001	0.999986	0.896214	ASPM	1
GO:0048787	presynaptic active zone membrane	1/711	31/19559	0.682979	0.999986	0.896214	STX19	1
GO:0034705	potassium channel complex	3/711	96/19559	0.683049	0.999986	0.896214	KCNN4/KCNK1/KCNA7	3
GO:0043202	lysosomal lumen	3/711	96/19559	0.683049	0.999986	0.896214	SDC4/SDC1/CTSV	3
GO:0000407	phagophore assembly site	1/711	32/19559	0.694522	0.999986	0.896214	ATG9B	1
GO:0030140	trans-Golgi network transport vesicle	1/711	32/19559	0.694522	0.999986	0.896214	RAB27B	1
GO:0035869	ciliary transition zone	2/711	68/19559	0.71309	0.999986	0.896214	RP1L1/RP1	2
GO:0044304	main axon	2/711	68/19559	0.71309	0.999986	0.896214	GJC2/CCK	2
GO:0005719	nuclear euchromatin	1/711	34/19559	0.716363	0.999986	0.896214	TRNP1	1
GO:0005720	nuclear heterochromatin	1/711	34/19559	0.716363	0.999986	0.896214	CENPA	1
GO:0005834	heterotrimeric G-protein complex	1/711	34/19559	0.716363	0.999986	0.896214	GNA15	1
GO:0031941	filamentous actin	1/711	34/19559	0.716363	0.999986	0.896214	ESPN	1
GO:0070069	cytochrome complex	1/711	34/19559	0.716363	0.999986	0.896214	UGT1A1	1
GO:1905360	GTPase complex	1/711	34/19559	0.716363	0.999986	0.896214	GNA15	1
GO:0016605	PML body	3/711	102/19559	0.721964	0.999986	0.896214	RDM1/TRIM16/TERT	3
GO:0031672	A band	1/711	37/19559	0.746236	0.999986	0.896214	FHL2	1
GO:0070821	tertiary granule membrane	2/711	73/19559	0.749077	0.999986	0.896214	CEACAM1/ADAM8	2
GO:0009897	external side of plasma membrane	13/711	417/19559	0.752744	0.999986	0.896214	PCSK9/MUC17/LY6G6C/BTNL8/RTN4R/BTNL3/SDC1/LY75/LDLR/ITGB6/ITGA3/CTSV/CEACAM5	13
GO:0031902	late endosome membrane	4/711	140/19559	0.753511	0.999986	0.896214	ANXA8/TSPAN15/RAB27B/ANXA2	4
GO:0000421	autophagosome membrane	1/711	38/19559	0.755478	0.999986	0.896214	ATG9B	1
GO:0060170	ciliary membrane	2/711	74/19559	0.755791	0.999986	0.896214	PROM2/SCNN1A	2
GO:0099060	integral component of postsynaptic specialization membrane	2/711	74/19559	0.755791	0.999986	0.896214	LRFN4/SLC16A3	2
GO:0032993	protein-DNA complex	6/711	205/19559	0.759746	0.999986	0.896214	HMGA2/TERT/TONSL/JUP/HOXA11/CENPA	6
GO:0016235	aggresome	1/711	39/19559	0.764384	0.999986	0.896214	HOXC9	1
GO:1990204	oxidoreductase complex	3/711	110/19559	0.767929	0.999986	0.896214	DUOX2/NOXA1/RRM2	3
GO:0048786	presynaptic active zone	2/711	76/19559	0.768754	0.999986	0.896214	STX19/PPFIA4	2
GO:0000788	nuclear nucleosome	1/711	40/19559	0.772966	0.999986	0.896214	CENPA	1
GO:0030669	clathrin-coated endocytic vesicle membrane	1/711	40/19559	0.772966	0.999986	0.896214	LDLR	1
GO:0033017	sarcoplasmic reticulum membrane	1/711	40/19559	0.772966	0.999986	0.896214	TMEM38A	1
GO:0098948	intrinsic component of postsynaptic specialization membrane	2/711	77/19559	0.775009	0.999986	0.896214	LRFN4/SLC16A3	2
GO:0030658	transport vesicle membrane	6/711	209/19559	0.775601	0.999986	0.896214	TMEM184A/SYT8/TGFA/RAB27B/CEACAM1/AREG	6
GO:0015030	Cajal body	2/711	78/19559	0.781115	0.999986	0.896214	RDM1/OIP5	2
GO:0043596	nuclear replication fork	1/711	41/19559	0.781236	0.999986	0.896214	TONSL	1
GO:0044853	plasma membrane raft	3/711	113/19559	0.783492	0.999986	0.896214	KIF18A/SLC2A1/PTGS2	3
GO:0000791	euchromatin	1/711	42/19559	0.789205	0.999986	0.896214	TRNP1	1
GO:0000795	synaptonemal complex	1/711	42/19559	0.789205	0.999986	0.896214	PLK1	1
GO:0099086	synaptonemal structure	1/711	42/19559	0.789205	0.999986	0.896214	PLK1	1
GO:0005798	Golgi-associated vesicle	5/711	181/19559	0.79155	0.999986	0.896214	PCSK9/TGFA/RAB27B/COL7A1/AREG	5
GO:0150034	distal axon	9/711	309/19559	0.795117	0.999986	0.896214	MYH14/RTN4R/CABP4/NGEF/NMU/NTSR1/ITGA3/CCK/CALB2	9
GO:0005770	late endosome	8/711	278/19559	0.796086	0.999986	0.896214	SFTPA2/ANXA8/SMIM22/PCSK9/TSPAN15/RAB27B/LDLR/ANXA2	8
GO:0009295	nucleoid	1/711	43/19559	0.796884	0.999986	0.896214	TERT	1
GO:0042645	mitochondrial nucleoid	1/711	43/19559	0.796884	0.999986	0.896214	TERT	1
GO:0097733	photoreceptor cell cilium	3/711	117/19559	0.802891	0.999986	0.896214	RP1L1/RP1/CACNA1F	3
GO:0005765	lysosomal membrane	11/711	375/19559	0.806106	0.999986	0.896214	PCSK9/PLA2G4F/ABCA13/RNF183/AP1S3/TSPAN1/TM4SF5/PIGR/CEACAM6/LDLR/ANXA2	11
GO:0098852	lytic vacuole membrane	11/711	375/19559	0.806106	0.999986	0.896214	PCSK9/PLA2G4F/ABCA13/RNF183/AP1S3/TSPAN1/TM4SF5/PIGR/CEACAM6/LDLR/ANXA2	11
GO:0099634	postsynaptic specialization membrane	3/711	118/19559	0.807507	0.999986	0.896214	LRFN4/ABHD17C/SLC16A3	3
GO:0098685	Schaffer collateral - CA1 synapse	2/711	84/19559	0.814776	0.999986	0.896214	WNT7A/ADORA2B	2
GO:0061695	transferase complex, transferring phosphorus-containing groups	7/711	253/19559	0.817357	0.999986	0.896214	CCNI2/CCNO/CCNB2/TERT/PIK3C2G/CKS2/CDK1	7
GO:0097542	ciliary tip	1/711	46/19559	0.818286	0.999986	0.896214	RP1	1
GO:0055038	recycling endosome membrane	2/711	85/19559	0.819915	0.999986	0.896214	ABHD17C/SLC39A4	2
GO:0055037	recycling endosome	5/711	190/19559	0.824751	0.999986	0.896214	MICALL2/ABHD17C/RAB25/SLC39A4/KCNK1	5
GO:0098563	intrinsic component of synaptic vesicle membrane	1/711	47/19559	0.824907	0.999986	0.896214	RAB27B	1
GO:0000784	nuclear chromosome, telomeric region	3/711	124/19559	0.833322	0.999986	0.896214	ZSCAN4/TERT/CDK1	3
GO:0031201	SNARE complex	1/711	50/19559	0.84336	0.999986	0.896214	STX19	1
GO:0031970	organelle envelope lumen	2/711	90/19559	0.843734	0.999986	0.896214	PRELID2/PTGES	2
GO:0008287	protein serine/threonine phosphatase complex	1/711	51/19559	0.849068	0.999986	0.896214	PPP1R3G	1
GO:1903293	phosphatase complex	1/711	51/19559	0.849068	0.999986	0.896214	PPP1R3G	1
GO:0031514	motile cilium	5/711	199/19559	0.853543	0.999986	0.896214	FSIP2/DNAJB13/DNAH2/CATSPER1/SCNN1A	5
GO:0005774	vacuolar membrane	12/711	427/19559	0.855088	0.999986	0.896214	ATG9B/PCSK9/PLA2G4F/ABCA13/RNF183/AP1S3/TSPAN1/TM4SF5/PIGR/CEACAM6/LDLR/ANXA2	12
GO:0031965	nuclear membrane	8/711	301/19559	0.859784	0.999986	0.896214	SLC52A3/TMEM38A/OSBPL3/SLC16A3/SULT1E1/PTGS2/ITGB4/IFI27	8
GO:0032588	trans-Golgi network membrane	2/711	94/19559	0.860691	0.999986	0.896214	AP1S3/LGR6	2
GO:0005776	autophagosome	2/711	97/19559	0.872286	0.999986	0.896214	ATG9B/MAPK15	2
GO:0008023	transcription elongation factor complex	1/711	56/19559	0.874642	0.999986	0.896214	TONSL	1
GO:0030120	vesicle coat	1/711	56/19559	0.874642	0.999986	0.896214	EPN3	1
GO:1904115	axon cytoplasm	1/711	57/19559	0.879212	0.999986	0.896214	RAB27B	1
GO:0005635	nuclear envelope	13/711	473/19559	0.88199	0.999986	0.896214	SLC52A3/TMEM38A/OSBPL3/PTGES/SLC16A3/SULT1E1/S100A6/PTGS2/SLC22A18/LMO7/ITGB4/IFI27/CENPF	13
GO:0030133	transport vesicle	11/711	410/19559	0.883883	0.999986	0.896214	STX19/SFTA2/TMEM184A/SYTL5/SYT8/TGFA/RAB27B/NTF4/CD55/CEACAM1/AREG	11
GO:0043197	dendritic spine	4/711	175/19559	0.883924	0.999986	0.896214	PPP1R1B/ABHD17C/NTSR1/ITPKA	4
GO:0097731	9+0 non-motile cilium	3/711	139/19559	0.885165	0.999986	0.896214	RP1L1/RP1/CACNA1F	3
GO:0044309	neuron spine	4/711	177/19559	0.889121	0.999986	0.896214	PPP1R1B/ABHD17C/NTSR1/ITPKA	4
GO:0001917	photoreceptor inner segment	1/711	61/19559	0.895888	0.999986	0.896214	RP1	1
GO:0030173	integral component of Golgi membrane	1/711	61/19559	0.895888	0.999986	0.896214	LFNG	1
GO:0030672	synaptic vesicle membrane	2/711	104/19559	0.895965	0.999986	0.896214	SYT8/RAB27B	2
GO:0099501	exocytic vesicle membrane	2/711	104/19559	0.895965	0.999986	0.896214	SYT8/RAB27B	2
GO:0031968	organelle outer membrane	5/711	218/19559	0.901522	0.999986	0.896214	ACSL5/PTGS2/IFI27/HK2/TSPO	5
GO:0030175	filopodium	2/711	106/19559	0.901941	0.999986	0.896214	OSBPL3/ITGA3	2
GO:0019005	SCF ubiquitin ligase complex	1/711	63/19559	0.903343	0.999986	0.896214	CKS2	1
GO:0019867	outer membrane	5/711	220/19559	0.905676	0.999986	0.896214	ACSL5/PTGS2/IFI27/HK2/TSPO	5
GO:0030426	growth cone	4/711	184/19559	0.905739	0.999986	0.896214	MYH14/RTN4R/NGEF/ITGA3	4
GO:0072562	blood microparticle	3/711	148/19559	0.908874	0.999986	0.896214	APOL1/SLC2A1/AHSG	3
GO:0018995	host cellular component	1/711	65/19559	0.910264	0.999986	0.896214	TOP2A	1
GO:0043657	host cell	1/711	65/19559	0.910264	0.999986	0.896214	TOP2A	1
GO:0070382	exocytic vesicle	5/711	223/19559	0.911621	0.999986	0.896214	STX19/SYTL5/SYT8/RAB27B/NTF4	5
GO:0031228	intrinsic component of Golgi membrane	1/711	66/19559	0.913537	0.999986	0.896214	LFNG	1
GO:0031093	platelet alpha granule lumen	1/711	67/19559	0.916691	0.999986	0.896214	AHSG	1
GO:0030660	Golgi-associated vesicle membrane	2/711	112/19559	0.917999	0.999986	0.896214	TGFA/AREG	2
GO:0030427	site of polarized growth	4/711	191/19559	0.920114	0.999986	0.896214	MYH14/RTN4R/NGEF/ITGA3	4
GO:0005741	mitochondrial outer membrane	4/711	192/19559	0.921999	0.999986	0.896214	ACSL5/IFI27/HK2/TSPO	4
GO:0098791	Golgi apparatus subcompartment	9/711	368/19559	0.92212	0.999986	0.896214	AP1S3/LGR6/RAB27B/CHST6/GALNT3/FUT6/FUT3/FUT2/ABO	9
GO:0036064	ciliary basal body	3/711	155/19559	0.924146	0.999986	0.896214	GAS2L2/MAPK15/CENPF	3
GO:0005801	cis-Golgi network	1/711	70/19559	0.925479	0.999986	0.896214	RNF183	1
GO:0099023	vesicle tethering complex	1/711	70/19559	0.925479	0.999986	0.896214	EXOC3L4	1
GO:0005657	replication fork	1/711	71/19559	0.928198	0.999986	0.896214	TONSL	1
GO:0099055	integral component of postsynaptic membrane	2/711	117/19559	0.929459	0.999986	0.896214	LRFN4/SLC16A3	2
GO:0005769	early endosome	9/711	377/19559	0.933805	0.999986	0.896214	PCSK9/TMEM184A/KREMEN2/RHOD/DKK1/LDLR/KIFC1/ERBB2/ANXA2	9
GO:0031901	early endosome membrane	3/711	161/19559	0.935332	0.999986	0.896214	TMEM184A/KREMEN2/DKK1	3
GO:0010494	cytoplasmic stress granule	1/711	74/19559	0.935774	0.999986	0.896214	GRB7	1
GO:0098982	GABA-ergic synapse	1/711	74/19559	0.935774	0.999986	0.896214	LRFN4	1
GO:0031461	cullin-RING ubiquitin ligase complex	3/711	162/19559	0.937042	0.999986	0.896214	UBE2C/CKS2/CDC20	3
GO:0030027	lamellipodium	4/711	201/19559	0.937246	0.999986	0.896214	GDPD2/PLEK2/EPHA2/CAPG	4
GO:0098936	intrinsic component of postsynaptic membrane	2/711	122/19559	0.939393	0.999986	0.896214	LRFN4/SLC16A3	2
GO:0000781	chromosome, telomeric region	3/711	164/19559	0.940336	0.999986	0.896214	ZSCAN4/TERT/CDK1	3
GO:0030666	endocytic vesicle membrane	3/711	164/19559	0.940336	0.999986	0.896214	WNT7A/LDLR/ANXA3	3
GO:0031594	neuromuscular junction	1/711	76/19559	0.940376	0.999986	0.896214	EFNA2	1
GO:0030139	endocytic vesicle	7/711	313/19559	0.940467	0.999986	0.896214	SFTPA2/AMN/CEMIP/WNT7A/LDLR/ANXA3/ADAM8	7
GO:0030670	phagocytic vesicle membrane	1/711	77/19559	0.942552	0.999986	0.896214	ANXA3	1
GO:0101002	ficolin-1-rich granule	2/711	124/19559	0.942983	0.999986	0.896214	JUP/CSTB	2
GO:1904813	ficolin-1-rich granule lumen	2/711	124/19559	0.942983	0.999986	0.896214	JUP/CSTB	2
GO:0008021	synaptic vesicle	4/711	205/19559	0.943111	0.999986	0.896214	STX19/SYT8/RAB27B/NTF4	4
GO:0016234	inclusion body	1/711	78/19559	0.944648	0.999986	0.896214	HOXC9	1
GO:0097060	synaptic membrane	9/711	387/19559	0.944976	0.999986	0.896214	STX19/LRFN4/ABHD17C/SLC16A3/FOSL1/KCNK1/ITGA3/GABRP/CALB2	9
GO:0097730	non-motile cilium	3/711	167/19559	0.944979	0.999986	0.896214	RP1L1/RP1/CACNA1F	3
GO:0005758	mitochondrial intermembrane space	1/711	80/19559	0.948615	0.999986	0.896214	PRELID2	1
GO:0031984	organelle subcompartment	9/711	392/19559	0.949914	0.999986	0.896214	AP1S3/LGR6/RAB27B/CHST6/GALNT3/FUT6/FUT3/FUT2/ABO	9
GO:0120111	neuron projection cytoplasm	1/711	87/19559	0.960392	0.999986	0.896214	RAB27B	1
GO:0005777	peroxisome	2/711	137/19559	0.961824	0.999986	0.896214	XDH/AOC1	2
GO:0042579	microbody	2/711	137/19559	0.961824	0.999986	0.896214	XDH/AOC1	2
GO:0045335	phagocytic vesicle	2/711	140/19559	0.965233	0.999986	0.896214	ANXA3/ADAM8	2
GO:0031091	platelet alpha granule	1/711	91/19559	0.965869	0.999986	0.896214	AHSG	1
GO:0098802	plasma membrane signaling receptor complex	6/711	307/19559	0.969148	0.999986	0.896214	ITGB6/ITGB4/ITGA3/ERBB3/ERBB2/CEACAM1	6
GO:0099699	integral component of synaptic membrane	2/711	154/19559	0.97763	0.999986	0.896214	LRFN4/SLC16A3	2
GO:0098978	glutamatergic synapse	7/711	361/19559	0.978615	0.999986	0.896214	PPP1R1B/LRFN4/RTN4R/ABHD17C/WNT7A/DRD4/ADORA2B	7
GO:0042734	presynaptic membrane	2/711	156/19559	0.979007	0.999986	0.896214	STX19/FOSL1	2
GO:0030176	integral component of endoplasmic reticulum membrane	2/711	158/19559	0.980302	0.999986	0.896214	RNF183/DHRS9	2
GO:0000786	nucleosome	1/711	108/19559	0.981872	0.999986	0.896214	CENPA	1
GO:0030880	RNA polymerase complex	1/711	108/19559	0.981872	0.999986	0.896214	TERT	1
GO:0016363	nuclear matrix	1/711	109/19559	0.982534	0.999986	0.896214	CENPF	1
GO:0031227	intrinsic component of endoplasmic reticulum membrane	2/711	166/19559	0.984749	0.999986	0.896214	RNF183/DHRS9	2
GO:0099240	intrinsic component of synaptic membrane	2/711	166/19559	0.984749	0.999986	0.896214	LRFN4/SLC16A3	2
GO:0044815	DNA packaging complex	1/711	116/19559	0.986543	0.999986	0.896214	CENPA	1
GO:0001650	fibrillar center	1/711	129/19559	0.99171	0.999986	0.896214	HOXB5	1
GO:0045211	postsynaptic membrane	4/711	280/19559	0.992103	0.999986	0.896214	LRFN4/ABHD17C/SLC16A3/GABRP	4
GO:0034399	nuclear periphery	1/711	131/19559	0.992306	0.999986	0.896214	CENPF	1
GO:0005681	spliceosomal complex	2/711	192/19559	0.99344	0.999986	0.896214	DQX1/LGALS3	2
GO:0000151	ubiquitin ligase complex	4/711	287/19559	0.993503	0.999986	0.896214	UBE2C/LMO7/CKS2/CDC20	4
GO:0005802	trans-Golgi network	3/711	245/19559	0.994154	0.999986	0.896214	AP1S3/LGR6/CHST6	3
GO:0042101	T cell receptor complex	1/711	140/19559	0.994499	0.999986	0.896214	CEACAM1	1
GO:0016607	nuclear speck	6/711	401/19559	0.996919	0.999986	0.896214	E2F7/SDCBP2/OIP5/TERT/MSX2/CDC25C	6
GO:0098984	neuron to neuron synapse	5/711	368/19559	0.997656	0.999986	0.896214	LRFN4/ABHD17C/SLC16A3/BCAS1/NTSR1	5
GO:0014069	postsynaptic density	4/711	337/19559	0.998453	0.999986	0.896214	LRFN4/ABHD17C/SLC16A3/BCAS1	4
GO:0032279	asymmetric synapse	4/711	343/19559	0.998703	0.999986	0.896214	LRFN4/ABHD17C/SLC16A3/BCAS1	4
GO:0099572	postsynaptic specialization	4/711	361/19559	0.99924	0.999986	0.896214	LRFN4/ABHD17C/SLC16A3/BCAS1	4
GO:0031300	intrinsic component of organelle membrane	4/711	398/19559	0.999752	0.999986	0.896214	RNF183/DHRS9/RAB27B/LFNG	4
GO:0036464	cytoplasmic ribonucleoprotein granule	1/711	233/19559	0.99983	0.999986	0.896214	GRB7	1
GO:0031301	integral component of organelle membrane	3/711	367/19559	0.999874	0.999986	0.896214	RNF183/DHRS9/LFNG	3
GO:0035770	ribonucleoprotein granule	1/711	243/19559	0.999883	0.999986	0.896214	GRB7	1
GO:0005759	mitochondrial matrix	5/711	473/19559	0.999885	0.999986	0.896214	AKR1B15/TERT/HMGCS2/CDK1/AK4	5
GO:0005743	mitochondrial inner membrane	4/711	489/19559	0.999986	0.999986	0.896214	CKMT1A/COX6B2/LGALS3/CKMT1B	4
